# Supplementary material for: The producer cell type of HSV-1 alters the proteomic contents and infectious capacity of virions
Source: J Virol. 2025 Aug 19;99(9):e00829-25. doi: 10.1128/jvi.00829-25 (PMC12455977; doi:10.1128/jvi.00829-25)
Supplement: Table S1 — Viral and cellular proteins detected by LC-MS/MS in all treatment groups. [file jvi.00829-25-s0001.csv]

Supplementary table 1: Viral and cellular proteins detected by LC-MS/MS in all treatment groups
	UniprotID	PG.ProteinGroups	PG.Genes	PG.Organisms	PG.ProteinDescriptions	PG.UniProtIds	PG.FastaHeaders	fasta_header	uniprot_id	gene_symbol	description	organism	HSV-1 strain 17 sample #1	HSV-1 strain 17 sample #2	HSV-1 strain 17 sample #3	HaCaT-HSV sample #1 digested	HaCaT-HSV sample #2 digested	HaCaT-HSV sample #3 digested	HFF-HSV sample #1	HFF-HSV sample #2	HFF-HSV sample #3	HaCaT-HSV sample#1	Hacat-HSV sample#2	Hacat-HSV sample#3	Vero-HSV sample #1	Vero-HSV sample #2	Vero-HSV sample #3
A0A0D9QUH9	A0A0D9QUH9	A0A0D9QUH9	SNRPA	Chlorocebus sabaeus	U1 small nuclear ribonucleoprotein A	A0A0D9QUH9	>tr|A0A0D9QUH9|A0A0D9QUH9_CHLSB U1 small nuclear ribonucleoprotein A OS=Chlorocebus sabaeus OX=60711 GN=SNRPA PE=3 SV=1	>tr|A0A0D9QUH9|A0A0D9QUH9_CHLSB U1 small nuclear ribonucleoprotein A OS=Chlorocebus sabaeus OX=60711 GN=SNRPA PE=3 SV=1	A0A0D9QUH9	SNRPA	U1 small nuclear ribonucleoprotein A	Chlorocebus sabaeus	NA	NA	NA	NA	NA	NA	NA	NA	NA	NA	NA	NA	2334.113281	NA	1721.888184
A0A0D9QUI8	A0A0D9QUI8	A0A0D9QUI8	NMT1	Chlorocebus sabaeus	Glycylpeptide N-tetradecanoyltransferase	A0A0D9QUI8	>tr|A0A0D9QUI8|A0A0D9QUI8_CHLSB Glycylpeptide N-tetradecanoyltransferase OS=Chlorocebus sabaeus OX=60711 GN=NMT1 PE=3 SV=1	>tr|A0A0D9QUI8|A0A0D9QUI8_CHLSB Glycylpeptide N-tetradecanoyltransferase OS=Chlorocebus sabaeus OX=60711 GN=NMT1 PE=3 SV=1	A0A0D9QUI8	NMT1	Glycylpeptide N-tetradecanoyltransferase	Chlorocebus sabaeus	NA	NA	NA	NA	NA	NA	NA	NA	NA	NA	NA	NA	6194.695313	6584.588867	7507.975098
A0A0D9QUJ2	A0A0D9QUJ2	A0A0D9QUJ2	PICALM	Chlorocebus sabaeus	Phosphatidylinositol binding clathrin assembly protein	A0A0D9QUJ2	>tr|A0A0D9QUJ2|A0A0D9QUJ2_CHLSB Phosphatidylinositol binding clathrin assembly protein OS=Chlorocebus sabaeus OX=60711 GN=PICALM PE=3 SV=1	>tr|A0A0D9QUJ2|A0A0D9QUJ2_CHLSB Phosphatidylinositol binding clathrin assembly protein OS=Chlorocebus sabaeus OX=60711 GN=PICALM PE=3 SV=1	A0A0D9QUJ2	PICALM	Phosphatidylinositol binding clathrin assembly protein	Chlorocebus sabaeus	NA	NA	NA	NA	NA	NA	NA	NA	NA	NA	NA	NA	29877.60156	19488.01953	32807.48438
A0A0D9QUJ7	A0A0D9QUJ7	A0A0D9QUJ7	KARS1	Chlorocebus sabaeus	Lysine--tRNA ligase	A0A0D9QUJ7	>tr|A0A0D9QUJ7|A0A0D9QUJ7_CHLSB Lysine--tRNA ligase OS=Chlorocebus sabaeus OX=60711 GN=KARS1 PE=3 SV=1	>tr|A0A0D9QUJ7|A0A0D9QUJ7_CHLSB Lysine--tRNA ligase OS=Chlorocebus sabaeus OX=60711 GN=KARS1 PE=3 SV=1	A0A0D9QUJ7	KARS1	Lysine--tRNA ligase	Chlorocebus sabaeus	NA	NA	NA	NA	NA	NA	NA	NA	NA	NA	NA	NA	10875.8291	7235.56543	10973.34082
A0A0D9QUK5	A0A0D9QUK5	A0A0D9QUK5	GABARAPL2	Chlorocebus sabaeus	GABA type A receptor associated protein like 2	A0A0D9QUK5	>tr|A0A0D9QUK5|A0A0D9QUK5_CHLSB GABA type A receptor associated protein like 2 OS=Chlorocebus sabaeus OX=60711 GN=GABARAPL2 PE=3 SV=1	>tr|A0A0D9QUK5|A0A0D9QUK5_CHLSB GABA type A receptor associated protein like 2 OS=Chlorocebus sabaeus OX=60711 GN=GABARAPL2 PE=3 SV=1	A0A0D9QUK5	GABARAPL2	GABA type A receptor associated protein like 2	Chlorocebus sabaeus	NA	NA	NA	NA	NA	NA	NA	NA	NA	NA	NA	NA	7780.629883	8190.60791	8227.856445
A0A0D9QUM0	A0A0D9QUM0	A0A0D9QUM0	CFDP1	Chlorocebus sabaeus	Craniofacial development protein 1	A0A0D9QUM0	>tr|A0A0D9QUM0|A0A0D9QUM0_CHLSB Craniofacial development protein 1 OS=Chlorocebus sabaeus OX=60711 GN=CFDP1 PE=4 SV=1	>tr|A0A0D9QUM0|A0A0D9QUM0_CHLSB Craniofacial development protein 1 OS=Chlorocebus sabaeus OX=60711 GN=CFDP1 PE=4 SV=1	A0A0D9QUM0	CFDP1	Craniofacial development protein 1	Chlorocebus sabaeus	NA	NA	NA	NA	NA	NA	NA	NA	NA	NA	NA	NA	2590.162109	1094.31311	2818.72583
A0A0D9QUP1	A0A0D9QUP1	A0A0D9QUP1	NA	Chlorocebus sabaeus	E2 ubiquitin-conjugating enzyme	A0A0D9QUP1	>tr|A0A0D9QUP1|A0A0D9QUP1_CHLSB E2 ubiquitin-conjugating enzyme OS=Chlorocebus sabaeus OX=60711 PE=3 SV=1	>tr|A0A0D9QUP1|A0A0D9QUP1_CHLSB E2 ubiquitin-conjugating enzyme OS=Chlorocebus sabaeus OX=60711 PE=3 SV=1	A0A0D9QUP1	NA	E2 ubiquitin-conjugating enzyme	Chlorocebus sabaeus	NA	NA	NA	NA	NA	NA	NA	NA	NA	NA	NA	NA	10475.84473	12079.33789	13056.1543
A0A0D9QUP4	A0A0D9QUP4	A0A0D9QUP4	ANXA5	Chlorocebus sabaeus	Annexin	A0A0D9QUP4	>tr|A0A0D9QUP4|A0A0D9QUP4_CHLSB Annexin OS=Chlorocebus sabaeus OX=60711 GN=ANXA5 PE=3 SV=1	>tr|A0A0D9QUP4|A0A0D9QUP4_CHLSB Annexin OS=Chlorocebus sabaeus OX=60711 GN=ANXA5 PE=3 SV=1	A0A0D9QUP4	ANXA5	Annexin	Chlorocebus sabaeus	NA	NA	NA	NA	NA	NA	NA	NA	NA	NA	NA	NA	739756.6875	442549.375	682548
A0A0D9QUP5	A0A0D9QUP5	A0A0D9QUP5	PRCP	Chlorocebus sabaeus	Prolylcarboxypeptidase	A0A0D9QUP5	>tr|A0A0D9QUP5|A0A0D9QUP5_CHLSB Prolylcarboxypeptidase OS=Chlorocebus sabaeus OX=60711 GN=PRCP PE=3 SV=1	>tr|A0A0D9QUP5|A0A0D9QUP5_CHLSB Prolylcarboxypeptidase OS=Chlorocebus sabaeus OX=60711 GN=PRCP PE=3 SV=1	A0A0D9QUP5	PRCP	Prolylcarboxypeptidase	Chlorocebus sabaeus	NA	NA	NA	NA	NA	NA	NA	NA	NA	NA	NA	NA	5594.72998	6542.953125	7200.15625
A0A0D9QUP6	A0A0D9QUP6	A0A0D9QUP6;A0A0D9RFI2;A0A0D9RFM7;A0A0D9RII9;A0A0D9S9D4;A0A0D9SAV2;A0A0D9SCA5;A0A0D9SE27	;;RPS2;;;;;	Chlorocebus sabaeus	Small ribosomal subunit protein uS5	A0A0D9QUP6;A0A0D9RFI2;A0A0D9RFM7;A0A0D9RII9;A0A0D9S9D4;A0A0D9SAV2;A0A0D9SCA5;A0A0D9SE27	>tr|A0A0D9QUP6|A0A0D9QUP6_CHLSB Small ribosomal subunit protein uS5 OS=Chlorocebus sabaeus OX=60711 PE=3 SV=1;>tr|A0A0D9RFI2|A0A0D9RFI2_CHLSB Small ribosomal subunit protein uS5 OS=Chlorocebus sabaeus OX=60711 PE=3 SV=1;>tr|A0A0D9RFM7|A0A0D9RFM7_CHLSB Small ribosomal subunit protein uS5 OS=Chlorocebus sabaeus OX=60711 GN=RPS2 PE=3 SV=1;>tr|A0A0D9RII9|A0A0D9RII9_CHLSB Small ribosomal subunit prote…	>tr|A0A0D9QUP6|A0A0D9QUP6_CHLSB Small ribosomal subunit protein uS5 OS=Chlorocebus sabaeus OX=60711 PE=3 SV=1	A0A0D9QUP6	NA	Small ribosomal subunit protein uS5	Chlorocebus sabaeus	NA	NA	NA	NA	NA	NA	NA	NA	NA	NA	NA	NA	7088.942871	6685.823242	10588.91113
A0A0D9QUQ4	A0A0D9QUQ4	A0A0D9QUQ4	BLVRB	Chlorocebus sabaeus	Biliverdin reductase B	A0A0D9QUQ4	>tr|A0A0D9QUQ4|A0A0D9QUQ4_CHLSB Biliverdin reductase B OS=Chlorocebus sabaeus OX=60711 GN=BLVRB PE=4 SV=1	>tr|A0A0D9QUQ4|A0A0D9QUQ4_CHLSB Biliverdin reductase B OS=Chlorocebus sabaeus OX=60711 GN=BLVRB PE=4 SV=1	A0A0D9QUQ4	BLVRB	Biliverdin reductase B	Chlorocebus sabaeus	NA	NA	NA	NA	NA	NA	NA	NA	NA	NA	NA	NA	27588.72656	15435.34082	29738.03711
A0A0D9QUS0	A0A0D9QUS0	A0A0D9QUS0	PLD3	Chlorocebus sabaeus	5'-3' exonuclease PLD3	A0A0D9QUS0	>tr|A0A0D9QUS0|A0A0D9QUS0_CHLSB 5'-3' exonuclease PLD3 OS=Chlorocebus sabaeus OX=60711 GN=PLD3 PE=3 SV=1	>tr|A0A0D9QUS0|A0A0D9QUS0_CHLSB 5'-3' exonuclease PLD3 OS=Chlorocebus sabaeus OX=60711 GN=PLD3 PE=3 SV=1	A0A0D9QUS0	PLD3	5'-3' exonuclease PLD3	Chlorocebus sabaeus	NA	NA	NA	NA	NA	NA	NA	NA	NA	NA	NA	NA	4139.562988	4373.597168	5355.055176
A0A0D9QUT9	A0A0D9QUT9	A0A0D9QUT9	SEC24D	Chlorocebus sabaeus	SEC24 homolog D, COPII coat complex component	A0A0D9QUT9	>tr|A0A0D9QUT9|A0A0D9QUT9_CHLSB SEC24 homolog D, COPII coat complex component OS=Chlorocebus sabaeus OX=60711 GN=SEC24D PE=3 SV=1	>tr|A0A0D9QUT9|A0A0D9QUT9_CHLSB SEC24 homolog D, COPII coat complex component OS=Chlorocebus sabaeus OX=60711 GN=SEC24D PE=3 SV=1	A0A0D9QUT9	SEC24D	SEC24 homolog D, COPII coat complex component	Chlorocebus sabaeus	NA	NA	NA	NA	NA	NA	NA	NA	NA	NA	NA	NA	4907.85791	4214.671875	6223.599121
A0A0D9QUU6	A0A0D9QUU6	A0A0D9QUU6	ATP2B1	Chlorocebus sabaeus	Calcium-transporting ATPase	A0A0D9QUU6	>tr|A0A0D9QUU6|A0A0D9QUU6_CHLSB Calcium-transporting ATPase OS=Chlorocebus sabaeus OX=60711 GN=ATP2B1 PE=3 SV=1	>tr|A0A0D9QUU6|A0A0D9QUU6_CHLSB Calcium-transporting ATPase OS=Chlorocebus sabaeus OX=60711 GN=ATP2B1 PE=3 SV=1	A0A0D9QUU6	ATP2B1	Calcium-transporting ATPase	Chlorocebus sabaeus	NA	NA	NA	NA	NA	NA	NA	NA	NA	NA	NA	NA	244667.5938	244454.9531	233647.2188
A0A0D9QUW3	A0A0D9QUW3	A0A0D9QUW3	TMTC3	Chlorocebus sabaeus	dolichyl-phosphate-mannose--protein mannosyltransferase	A0A0D9QUW3	>tr|A0A0D9QUW3|A0A0D9QUW3_CHLSB dolichyl-phosphate-mannose--protein mannosyltransferase OS=Chlorocebus sabaeus OX=60711 GN=TMTC3 PE=3 SV=1	>tr|A0A0D9QUW3|A0A0D9QUW3_CHLSB dolichyl-phosphate-mannose--protein mannosyltransferase OS=Chlorocebus sabaeus OX=60711 GN=TMTC3 PE=3 SV=1	A0A0D9QUW3	TMTC3	dolichyl-phosphate-mannose--protein mannosyltransferase	Chlorocebus sabaeus	NA	NA	NA	NA	NA	NA	NA	NA	NA	NA	NA	NA	6305.446777	3787.184814	6396.511719
A0A0D9QUX9	A0A0D9QUX9	A0A0D9QUX9	ANK2	Chlorocebus sabaeus	Ankyrin 2	A0A0D9QUX9	>tr|A0A0D9QUX9|A0A0D9QUX9_CHLSB Ankyrin 2 OS=Chlorocebus sabaeus OX=60711 GN=ANK2 PE=4 SV=1	>tr|A0A0D9QUX9|A0A0D9QUX9_CHLSB Ankyrin 2 OS=Chlorocebus sabaeus OX=60711 GN=ANK2 PE=4 SV=1	A0A0D9QUX9	ANK2	Ankyrin 2	Chlorocebus sabaeus	NA	NA	NA	NA	NA	NA	NA	NA	NA	NA	NA	NA	1204.024292	1487.390503	2197.645264
A0A0D9QUZ5	A0A0D9QUZ5	A0A0D9QUZ5	ITGB3	Chlorocebus sabaeus	Integrin beta	A0A0D9QUZ5	>tr|A0A0D9QUZ5|A0A0D9QUZ5_CHLSB Integrin beta OS=Chlorocebus sabaeus OX=60711 GN=ITGB3 PE=3 SV=1	>tr|A0A0D9QUZ5|A0A0D9QUZ5_CHLSB Integrin beta OS=Chlorocebus sabaeus OX=60711 GN=ITGB3 PE=3 SV=1	A0A0D9QUZ5	ITGB3	Integrin beta	Chlorocebus sabaeus	NA	NA	NA	NA	NA	NA	NA	NA	NA	NA	NA	NA	113169.5469	118579.75	113120.5547
A0A0D9QV09	A0A0D9QV09	A0A0D9QV09	RPS16	Chlorocebus sabaeus	40S ribosomal protein S16	A0A0D9QV09	>tr|A0A0D9QV09|A0A0D9QV09_CHLSB 40S ribosomal protein S16 OS=Chlorocebus sabaeus OX=60711 GN=RPS16 PE=3 SV=1	>tr|A0A0D9QV09|A0A0D9QV09_CHLSB 40S ribosomal protein S16 OS=Chlorocebus sabaeus OX=60711 GN=RPS16 PE=3 SV=1	A0A0D9QV09	RPS16	40S ribosomal protein S16	Chlorocebus sabaeus	NA	NA	NA	NA	NA	NA	NA	NA	NA	NA	NA	NA	5725.74707	6023.218262	8383.28125
A0A0D9QV50	A0A0D9QV50	A0A0D9QV50	CAPN5	Chlorocebus sabaeus	Calpain 5	A0A0D9QV50	>tr|A0A0D9QV50|A0A0D9QV50_CHLSB Calpain 5 OS=Chlorocebus sabaeus OX=60711 GN=CAPN5 PE=3 SV=1	>tr|A0A0D9QV50|A0A0D9QV50_CHLSB Calpain 5 OS=Chlorocebus sabaeus OX=60711 GN=CAPN5 PE=3 SV=1	A0A0D9QV50	CAPN5	Calpain 5	Chlorocebus sabaeus	NA	NA	NA	NA	NA	NA	NA	NA	NA	NA	NA	NA	5350.317871	3583.026855	5533.532715
A0A0D9QV75	A0A0D9QV75	A0A0D9QV75	ATP6V0D1	Chlorocebus sabaeus	V-type proton ATPase subunit	A0A0D9QV75	>tr|A0A0D9QV75|A0A0D9QV75_CHLSB V-type proton ATPase subunit OS=Chlorocebus sabaeus OX=60711 GN=ATP6V0D1 PE=3 SV=1	>tr|A0A0D9QV75|A0A0D9QV75_CHLSB V-type proton ATPase subunit OS=Chlorocebus sabaeus OX=60711 GN=ATP6V0D1 PE=3 SV=1	A0A0D9QV75	ATP6V0D1	V-type proton ATPase subunit	Chlorocebus sabaeus	NA	NA	NA	NA	NA	NA	NA	NA	NA	NA	NA	NA	40077.67969	29217.00977	40017.10156
A0A0D9QV84	A0A0D9QV84	A0A0D9QV84	SERPINH1	Chlorocebus sabaeus	Serpin H1	A0A0D9QV84	>tr|A0A0D9QV84|A0A0D9QV84_CHLSB Serpin H1 OS=Chlorocebus sabaeus OX=60711 GN=SERPINH1 PE=3 SV=1	>tr|A0A0D9QV84|A0A0D9QV84_CHLSB Serpin H1 OS=Chlorocebus sabaeus OX=60711 GN=SERPINH1 PE=3 SV=1	A0A0D9QV84	SERPINH1	Serpin H1	Chlorocebus sabaeus	NA	NA	NA	NA	NA	NA	NA	NA	NA	NA	NA	NA	28540.9668	19351.41016	63315.48047
A0A0D9QV93	A0A0D9QV93	A0A0D9QV93	NA	Chlorocebus sabaeus	Small ribosomal subunit protein uS3	A0A0D9QV93	>tr|A0A0D9QV93|A0A0D9QV93_CHLSB Small ribosomal subunit protein uS3 OS=Chlorocebus sabaeus OX=60711 PE=3 SV=1	>tr|A0A0D9QV93|A0A0D9QV93_CHLSB Small ribosomal subunit protein uS3 OS=Chlorocebus sabaeus OX=60711 PE=3 SV=1	A0A0D9QV93	NA	Small ribosomal subunit protein uS3	Chlorocebus sabaeus	NA	NA	NA	NA	NA	NA	NA	NA	NA	NA	NA	NA	9422.999023	10463.40625	13378.65625
A0A0D9QV99	A0A0D9QV99	A0A0D9QV99	PSMC5	Chlorocebus sabaeus	26S proteasome regulatory subunit 8	A0A0D9QV99	>tr|A0A0D9QV99|A0A0D9QV99_CHLSB 26S proteasome regulatory subunit 8 OS=Chlorocebus sabaeus OX=60711 GN=PSMC5 PE=3 SV=1	>tr|A0A0D9QV99|A0A0D9QV99_CHLSB 26S proteasome regulatory subunit 8 OS=Chlorocebus sabaeus OX=60711 GN=PSMC5 PE=3 SV=1	A0A0D9QV99	PSMC5	26S proteasome regulatory subunit 8	Chlorocebus sabaeus	NA	NA	NA	NA	NA	NA	NA	NA	NA	NA	NA	NA	3424.69873	1767.09021	3544.510498
A0A0D9QVB4	A0A0D9QVB4	A0A0D9QVB4	SEC24B	Chlorocebus sabaeus	SEC24 homolog B, COPII coat complex component	A0A0D9QVB4	>tr|A0A0D9QVB4|A0A0D9QVB4_CHLSB SEC24 homolog B, COPII coat complex component OS=Chlorocebus sabaeus OX=60711 GN=SEC24B PE=3 SV=1	>tr|A0A0D9QVB4|A0A0D9QVB4_CHLSB SEC24 homolog B, COPII coat complex component OS=Chlorocebus sabaeus OX=60711 GN=SEC24B PE=3 SV=1	A0A0D9QVB4	SEC24B	SEC24 homolog B, COPII coat complex component	Chlorocebus sabaeus	NA	NA	NA	NA	NA	NA	NA	NA	NA	NA	NA	NA	1251.141602	452.9907837	1259.766968
A0A0D9QVD5	A0A0D9QVD5	A0A0D9QVD5	PAWR	Chlorocebus sabaeus	Pro-apoptotic WT1 regulator	A0A0D9QVD5	>tr|A0A0D9QVD5|A0A0D9QVD5_CHLSB Pro-apoptotic WT1 regulator OS=Chlorocebus sabaeus OX=60711 GN=PAWR PE=4 SV=1	>tr|A0A0D9QVD5|A0A0D9QVD5_CHLSB Pro-apoptotic WT1 regulator OS=Chlorocebus sabaeus OX=60711 GN=PAWR PE=4 SV=1	A0A0D9QVD5	PAWR	Pro-apoptotic WT1 regulator	Chlorocebus sabaeus	NA	NA	NA	NA	NA	NA	NA	NA	NA	NA	NA	NA	8985.496094	11497.28223	10662.80469
A0A0D9QVD7	A0A0D9QVD7	A0A0D9QVD7	SPCS2	Chlorocebus sabaeus	Signal peptidase complex subunit 2	A0A0D9QVD7	>tr|A0A0D9QVD7|A0A0D9QVD7_CHLSB Signal peptidase complex subunit 2 OS=Chlorocebus sabaeus OX=60711 GN=SPCS2 PE=3 SV=1	>tr|A0A0D9QVD7|A0A0D9QVD7_CHLSB Signal peptidase complex subunit 2 OS=Chlorocebus sabaeus OX=60711 GN=SPCS2 PE=3 SV=1	A0A0D9QVD7	SPCS2	Signal peptidase complex subunit 2	Chlorocebus sabaeus	NA	NA	NA	NA	NA	NA	NA	NA	NA	NA	NA	NA	10172.11914	8765.15625	9654.887695
A0A0D9QVE3	A0A0D9QVE3	A0A0D9QVE3	SYT1	Chlorocebus sabaeus	Synaptotagmin	A0A0D9QVE3	>tr|A0A0D9QVE3|A0A0D9QVE3_CHLSB Synaptotagmin OS=Chlorocebus sabaeus OX=60711 GN=SYT1 PE=3 SV=1	>tr|A0A0D9QVE3|A0A0D9QVE3_CHLSB Synaptotagmin OS=Chlorocebus sabaeus OX=60711 GN=SYT1 PE=3 SV=1	A0A0D9QVE3	SYT1	Synaptotagmin	Chlorocebus sabaeus	NA	NA	NA	NA	NA	NA	NA	NA	NA	NA	NA	NA	7807.568848	5391.721191	8346.466797
A0A0D9QVI5	A0A0D9QVI5	A0A0D9QVI5	ZDHHC17	Chlorocebus sabaeus	Palmitoyltransferase	A0A0D9QVI5	>tr|A0A0D9QVI5|A0A0D9QVI5_CHLSB Palmitoyltransferase OS=Chlorocebus sabaeus OX=60711 GN=ZDHHC17 PE=3 SV=1	>tr|A0A0D9QVI5|A0A0D9QVI5_CHLSB Palmitoyltransferase OS=Chlorocebus sabaeus OX=60711 GN=ZDHHC17 PE=3 SV=1	A0A0D9QVI5	ZDHHC17	Palmitoyltransferase	Chlorocebus sabaeus	NA	NA	NA	NA	NA	NA	NA	NA	NA	NA	NA	NA	1614.629883	1028.991821	1662.397705
A0A0D9QVI7	A0A0D9QVI7	A0A0D9QVI7	SLC12A4	Chlorocebus sabaeus	Solute carrier family 12 member 4	A0A0D9QVI7	>tr|A0A0D9QVI7|A0A0D9QVI7_CHLSB Solute carrier family 12 member 4 OS=Chlorocebus sabaeus OX=60711 GN=SLC12A4 PE=3 SV=1	>tr|A0A0D9QVI7|A0A0D9QVI7_CHLSB Solute carrier family 12 member 4 OS=Chlorocebus sabaeus OX=60711 GN=SLC12A4 PE=3 SV=1	A0A0D9QVI7	SLC12A4	Solute carrier family 12 member 4	Chlorocebus sabaeus	NA	NA	NA	NA	NA	NA	NA	NA	NA	NA	NA	NA	5294.041992	2639.643799	4590.853516
A0A0D9QVJ0	A0A0D9QVJ0	A0A0D9QVJ0	ACTN4	Chlorocebus sabaeus	Alpha-actinin-4	A0A0D9QVJ0	>tr|A0A0D9QVJ0|A0A0D9QVJ0_CHLSB Alpha-actinin-4 OS=Chlorocebus sabaeus OX=60711 GN=ACTN4 PE=3 SV=1	>tr|A0A0D9QVJ0|A0A0D9QVJ0_CHLSB Alpha-actinin-4 OS=Chlorocebus sabaeus OX=60711 GN=ACTN4 PE=3 SV=1	A0A0D9QVJ0	ACTN4	Alpha-actinin-4	Chlorocebus sabaeus	NA	NA	NA	NA	NA	NA	NA	NA	NA	NA	NA	NA	217580.7344	221345.4375	237864.5469
A0A0D9QVJ3	A0A0D9QVJ3	A0A0D9QVJ3	PPME1	Chlorocebus sabaeus	Protein phosphatase methylesterase 1	A0A0D9QVJ3	>tr|A0A0D9QVJ3|A0A0D9QVJ3_CHLSB Protein phosphatase methylesterase 1 OS=Chlorocebus sabaeus OX=60711 GN=PPME1 PE=3 SV=1	>tr|A0A0D9QVJ3|A0A0D9QVJ3_CHLSB Protein phosphatase methylesterase 1 OS=Chlorocebus sabaeus OX=60711 GN=PPME1 PE=3 SV=1	A0A0D9QVJ3	PPME1	Protein phosphatase methylesterase 1	Chlorocebus sabaeus	NA	NA	NA	NA	NA	NA	NA	NA	NA	NA	NA	NA	8647.414063	5484.186523	8707.65918
A0A0D9QVJ4	A0A0D9QVJ4	A0A0D9QVJ4	EIF3K	Chlorocebus sabaeus	Eukaryotic translation initiation factor 3 subunit K	A0A0D9QVJ4	>tr|A0A0D9QVJ4|A0A0D9QVJ4_CHLSB Eukaryotic translation initiation factor 3 subunit K OS=Chlorocebus sabaeus OX=60711 GN=EIF3K PE=3 SV=1	>tr|A0A0D9QVJ4|A0A0D9QVJ4_CHLSB Eukaryotic translation initiation factor 3 subunit K OS=Chlorocebus sabaeus OX=60711 GN=EIF3K PE=3 SV=1	A0A0D9QVJ4	EIF3K	Eukaryotic translation initiation factor 3 subunit K	Chlorocebus sabaeus	NA	NA	NA	NA	NA	NA	NA	NA	NA	NA	NA	NA	3759.600098	2897.889648	4146.54248
A0A0D9QVJ9	A0A0D9QVJ9	A0A0D9QVJ9	NAP1L1	Chlorocebus sabaeus	Nucleosome assembly protein 1 like 1	A0A0D9QVJ9	>tr|A0A0D9QVJ9|A0A0D9QVJ9_CHLSB Nucleosome assembly protein 1 like 1 OS=Chlorocebus sabaeus OX=60711 GN=NAP1L1 PE=3 SV=1	>tr|A0A0D9QVJ9|A0A0D9QVJ9_CHLSB Nucleosome assembly protein 1 like 1 OS=Chlorocebus sabaeus OX=60711 GN=NAP1L1 PE=3 SV=1	A0A0D9QVJ9	NAP1L1	Nucleosome assembly protein 1 like 1	Chlorocebus sabaeus	NA	NA	NA	NA	NA	NA	NA	NA	NA	NA	NA	NA	161460.5781	106024.3359	194334.3906
A0A0D9QVK4	A0A0D9QVK4	A0A0D9QVK4	BDH2	Chlorocebus sabaeus	Dehydrogenase/reductase SDR family member 6	A0A0D9QVK4	>tr|A0A0D9QVK4|A0A0D9QVK4_CHLSB Dehydrogenase/reductase SDR family member 6 OS=Chlorocebus sabaeus OX=60711 GN=BDH2 PE=3 SV=1	>tr|A0A0D9QVK4|A0A0D9QVK4_CHLSB Dehydrogenase/reductase SDR family member 6 OS=Chlorocebus sabaeus OX=60711 GN=BDH2 PE=3 SV=1	A0A0D9QVK4	BDH2	Dehydrogenase/reductase SDR family member 6	Chlorocebus sabaeus	NA	NA	NA	NA	NA	NA	NA	NA	NA	NA	NA	NA	38525.44141	34877.96875	37979.78906
A0A0D9QVL0	A0A0D9QVL0	A0A0D9QVL0	GNA13	Chlorocebus sabaeus	G protein subunit alpha 13	A0A0D9QVL0	>tr|A0A0D9QVL0|A0A0D9QVL0_CHLSB G protein subunit alpha 13 OS=Chlorocebus sabaeus OX=60711 GN=GNA13 PE=3 SV=1	>tr|A0A0D9QVL0|A0A0D9QVL0_CHLSB G protein subunit alpha 13 OS=Chlorocebus sabaeus OX=60711 GN=GNA13 PE=3 SV=1	A0A0D9QVL0	GNA13	G protein subunit alpha 13	Chlorocebus sabaeus	NA	NA	NA	NA	NA	NA	NA	NA	NA	NA	NA	NA	73949.82031	60097	85293.14063
A0A0D9QVM1	A0A0D9QVM1	A0A0D9QVM1	SLC39A8	Chlorocebus sabaeus	Solute carrier family 39 member 8	A0A0D9QVM1	>tr|A0A0D9QVM1|A0A0D9QVM1_CHLSB Solute carrier family 39 member 8 OS=Chlorocebus sabaeus OX=60711 GN=SLC39A8 PE=3 SV=1	>tr|A0A0D9QVM1|A0A0D9QVM1_CHLSB Solute carrier family 39 member 8 OS=Chlorocebus sabaeus OX=60711 GN=SLC39A8 PE=3 SV=1	A0A0D9QVM1	SLC39A8	Solute carrier family 39 member 8	Chlorocebus sabaeus	NA	NA	NA	NA	NA	NA	NA	NA	NA	NA	NA	NA	7055.735352	3668.295166	6258.256836
A0A0D9QVN1	A0A0D9QVN1	A0A0D9QVN1	RAB6A	Chlorocebus sabaeus	RAB6A, member RAS oncogene family	A0A0D9QVN1	>tr|A0A0D9QVN1|A0A0D9QVN1_CHLSB RAB6A, member RAS oncogene family OS=Chlorocebus sabaeus OX=60711 GN=RAB6A PE=3 SV=1	>tr|A0A0D9QVN1|A0A0D9QVN1_CHLSB RAB6A, member RAS oncogene family OS=Chlorocebus sabaeus OX=60711 GN=RAB6A PE=3 SV=1	A0A0D9QVN1	RAB6A	RAB6A, member RAS oncogene family	Chlorocebus sabaeus	NA	NA	NA	NA	NA	NA	NA	NA	NA	NA	NA	NA	59979.22266	48033.96875	45624.125
A0A0D9QVP1	A0A0D9QVP1	A0A0D9QVP1	PSMD8	Chlorocebus sabaeus	26S proteasome non-ATPase regulatory subunit 8	A0A0D9QVP1	>tr|A0A0D9QVP1|A0A0D9QVP1_CHLSB 26S proteasome non-ATPase regulatory subunit 8 OS=Chlorocebus sabaeus OX=60711 GN=PSMD8 PE=3 SV=1	>tr|A0A0D9QVP1|A0A0D9QVP1_CHLSB 26S proteasome non-ATPase regulatory subunit 8 OS=Chlorocebus sabaeus OX=60711 GN=PSMD8 PE=3 SV=1	A0A0D9QVP1	PSMD8	26S proteasome non-ATPase regulatory subunit 8	Chlorocebus sabaeus	NA	NA	NA	NA	NA	NA	NA	NA	NA	NA	NA	NA	10327.65527	10394.56152	8763.767578
A0A0D9QVP2	A0A0D9QVP2	A0A0D9QVP2	SLC7A6	Chlorocebus sabaeus	Y+L amino acid transporter 2	A0A0D9QVP2	>tr|A0A0D9QVP2|A0A0D9QVP2_CHLSB Y+L amino acid transporter 2 OS=Chlorocebus sabaeus OX=60711 GN=SLC7A6 PE=3 SV=1	>tr|A0A0D9QVP2|A0A0D9QVP2_CHLSB Y+L amino acid transporter 2 OS=Chlorocebus sabaeus OX=60711 GN=SLC7A6 PE=3 SV=1	A0A0D9QVP2	SLC7A6	Y+L amino acid transporter 2	Chlorocebus sabaeus	NA	NA	NA	NA	NA	NA	NA	NA	NA	NA	NA	NA	10744.70605	5373.20166	9808.727539
A0A0D9QVP7	A0A0D9QVP7	A0A0D9QVP7	PPP3CA	Chlorocebus sabaeus	Serine/threonine-protein phosphatase	A0A0D9QVP7	>tr|A0A0D9QVP7|A0A0D9QVP7_CHLSB Serine/threonine-protein phosphatase OS=Chlorocebus sabaeus OX=60711 GN=PPP3CA PE=3 SV=1	>tr|A0A0D9QVP7|A0A0D9QVP7_CHLSB Serine/threonine-protein phosphatase OS=Chlorocebus sabaeus OX=60711 GN=PPP3CA PE=3 SV=1	A0A0D9QVP7	PPP3CA	Serine/threonine-protein phosphatase	Chlorocebus sabaeus	NA	NA	NA	NA	NA	NA	NA	NA	NA	NA	NA	NA	10671.96289	10586.7041	10850.07324
A0A0D9QVQ1	A0A0D9QVQ1	A0A0D9QVQ1	RAB21	Chlorocebus sabaeus	Ras-related protein Rab-21	A0A0D9QVQ1	>tr|A0A0D9QVQ1|A0A0D9QVQ1_CHLSB Ras-related protein Rab-21 OS=Chlorocebus sabaeus OX=60711 GN=RAB21 PE=3 SV=1	>tr|A0A0D9QVQ1|A0A0D9QVQ1_CHLSB Ras-related protein Rab-21 OS=Chlorocebus sabaeus OX=60711 GN=RAB21 PE=3 SV=1	A0A0D9QVQ1	RAB21	Ras-related protein Rab-21	Chlorocebus sabaeus	NA	NA	NA	NA	NA	NA	NA	NA	NA	NA	NA	NA	99678.75781	106611.2734	117647.5859
A0A0D9QVQ6	A0A0D9QVQ6	A0A0D9QVQ6	SMPD3	Chlorocebus sabaeus	sphingomyelin phosphodiesterase	A0A0D9QVQ6	>tr|A0A0D9QVQ6|A0A0D9QVQ6_CHLSB sphingomyelin phosphodiesterase OS=Chlorocebus sabaeus OX=60711 GN=SMPD3 PE=3 SV=1	>tr|A0A0D9QVQ6|A0A0D9QVQ6_CHLSB sphingomyelin phosphodiesterase OS=Chlorocebus sabaeus OX=60711 GN=SMPD3 PE=3 SV=1	A0A0D9QVQ6	SMPD3	sphingomyelin phosphodiesterase	Chlorocebus sabaeus	NA	NA	NA	NA	NA	NA	NA	NA	NA	NA	NA	NA	2628.363037	2100.53125	3862.046875
A0A0D9QVS7	A0A0D9QVS7	A0A0D9QVS7	PRKCA	Chlorocebus sabaeus	Protein kinase C	A0A0D9QVS7	>tr|A0A0D9QVS7|A0A0D9QVS7_CHLSB Protein kinase C OS=Chlorocebus sabaeus OX=60711 GN=PRKCA PE=3 SV=1	>tr|A0A0D9QVS7|A0A0D9QVS7_CHLSB Protein kinase C OS=Chlorocebus sabaeus OX=60711 GN=PRKCA PE=3 SV=1	A0A0D9QVS7	PRKCA	Protein kinase C	Chlorocebus sabaeus	NA	NA	NA	NA	NA	NA	NA	NA	NA	NA	NA	NA	6184.960938	2163.663086	6667.273926
A0A0D9QVT7	A0A0D9QVT7	A0A0D9QVT7	ADH5	Chlorocebus sabaeus	S-(hydroxymethyl)glutathione dehydrogenase	A0A0D9QVT7	>tr|A0A0D9QVT7|A0A0D9QVT7_CHLSB S-(hydroxymethyl)glutathione dehydrogenase OS=Chlorocebus sabaeus OX=60711 GN=ADH5 PE=3 SV=1	>tr|A0A0D9QVT7|A0A0D9QVT7_CHLSB S-(hydroxymethyl)glutathione dehydrogenase OS=Chlorocebus sabaeus OX=60711 GN=ADH5 PE=3 SV=1	A0A0D9QVT7	ADH5	S-(hydroxymethyl)glutathione dehydrogenase	Chlorocebus sabaeus	NA	NA	NA	NA	NA	NA	NA	NA	NA	NA	NA	NA	28185.4082	25616.38086	29901.33789
A0A0D9QVT9	A0A0D9QVT9	A0A0D9QVT9	SNTB2	Chlorocebus sabaeus	Syntrophin beta 2	A0A0D9QVT9	>tr|A0A0D9QVT9|A0A0D9QVT9_CHLSB Syntrophin beta 2 OS=Chlorocebus sabaeus OX=60711 GN=SNTB2 PE=4 SV=1	>tr|A0A0D9QVT9|A0A0D9QVT9_CHLSB Syntrophin beta 2 OS=Chlorocebus sabaeus OX=60711 GN=SNTB2 PE=4 SV=1	A0A0D9QVT9	SNTB2	Syntrophin beta 2	Chlorocebus sabaeus	NA	NA	NA	NA	NA	NA	NA	NA	NA	NA	NA	NA	1391.693481	861.9481812	2171.828613
A0A0D9QVU1	A0A0D9QVU1	A0A0D9QVU1	EIF4E	Chlorocebus sabaeus	Eukaryotic translation initiation factor 4E	A0A0D9QVU1	>tr|A0A0D9QVU1|A0A0D9QVU1_CHLSB Eukaryotic translation initiation factor 4E OS=Chlorocebus sabaeus OX=60711 GN=EIF4E PE=3 SV=1	>tr|A0A0D9QVU1|A0A0D9QVU1_CHLSB Eukaryotic translation initiation factor 4E OS=Chlorocebus sabaeus OX=60711 GN=EIF4E PE=3 SV=1	A0A0D9QVU1	EIF4E	Eukaryotic translation initiation factor 4E	Chlorocebus sabaeus	NA	NA	NA	NA	NA	NA	NA	NA	NA	NA	NA	NA	3381.446533	3726.950928	3440.93335
A0A0D9QVV2	A0A0D9QVV2	A0A0D9QVV2	TSPAN8	Chlorocebus sabaeus	Tetraspanin	A0A0D9QVV2	>tr|A0A0D9QVV2|A0A0D9QVV2_CHLSB Tetraspanin OS=Chlorocebus sabaeus OX=60711 GN=TSPAN8 PE=3 SV=1	>tr|A0A0D9QVV2|A0A0D9QVV2_CHLSB Tetraspanin OS=Chlorocebus sabaeus OX=60711 GN=TSPAN8 PE=3 SV=1	A0A0D9QVV2	TSPAN8	Tetraspanin	Chlorocebus sabaeus	NA	NA	NA	NA	NA	NA	NA	NA	NA	NA	NA	NA	350.1763611	388.5466614	346.4977722
A0A0D9QVW6	A0A0D9QVW6	A0A0D9QVW6	CYB5B	Chlorocebus sabaeus	Cytochrome b5 type B	A0A0D9QVW6	>tr|A0A0D9QVW6|A0A0D9QVW6_CHLSB Cytochrome b5 type B OS=Chlorocebus sabaeus OX=60711 GN=CYB5B PE=3 SV=1	>tr|A0A0D9QVW6|A0A0D9QVW6_CHLSB Cytochrome b5 type B OS=Chlorocebus sabaeus OX=60711 GN=CYB5B PE=3 SV=1	A0A0D9QVW6	CYB5B	Cytochrome b5 type B	Chlorocebus sabaeus	NA	NA	NA	NA	NA	NA	NA	NA	NA	NA	NA	NA	3407.440186	4433.358398	3545.237549
A0A0D9QVX2	A0A0D9QVX2	A0A0D9QVX2	NQO1	Chlorocebus sabaeus	NAD(P)H dehydrogenase [quinone] 1	A0A0D9QVX2	>tr|A0A0D9QVX2|A0A0D9QVX2_CHLSB NAD(P)H dehydrogenase [quinone] 1 OS=Chlorocebus sabaeus OX=60711 GN=NQO1 PE=3 SV=1	>tr|A0A0D9QVX2|A0A0D9QVX2_CHLSB NAD(P)H dehydrogenase [quinone] 1 OS=Chlorocebus sabaeus OX=60711 GN=NQO1 PE=3 SV=1	A0A0D9QVX2	NQO1	NAD(P)H dehydrogenase [quinone] 1	Chlorocebus sabaeus	NA	NA	NA	NA	NA	NA	NA	NA	NA	NA	NA	NA	6852.265625	8164.503418	9296.398438
A0A0D9QVY1	A0A0D9QVY1	A0A0D9QVY1	PSMD12	Chlorocebus sabaeus	Proteasome 26S subunit, non-ATPase 12	A0A0D9QVY1	>tr|A0A0D9QVY1|A0A0D9QVY1_CHLSB Proteasome 26S subunit, non-ATPase 12 OS=Chlorocebus sabaeus OX=60711 GN=PSMD12 PE=3 SV=1	>tr|A0A0D9QVY1|A0A0D9QVY1_CHLSB Proteasome 26S subunit, non-ATPase 12 OS=Chlorocebus sabaeus OX=60711 GN=PSMD12 PE=3 SV=1	A0A0D9QVY1	PSMD12	Proteasome 26S subunit, non-ATPase 12	Chlorocebus sabaeus	NA	NA	NA	NA	NA	NA	NA	NA	NA	NA	NA	NA	8092.761719	1802.05957	10009.04102
A0A0D9QVY5	A0A0D9QVY5	A0A0D9QVY5	PSMD7	Chlorocebus sabaeus	Proteasome 26S subunit, non-ATPase 7	A0A0D9QVY5	>tr|A0A0D9QVY5|A0A0D9QVY5_CHLSB Proteasome 26S subunit, non-ATPase 7 OS=Chlorocebus sabaeus OX=60711 GN=PSMD7 PE=3 SV=1	>tr|A0A0D9QVY5|A0A0D9QVY5_CHLSB Proteasome 26S subunit, non-ATPase 7 OS=Chlorocebus sabaeus OX=60711 GN=PSMD7 PE=3 SV=1	A0A0D9QVY5	PSMD7	Proteasome 26S subunit, non-ATPase 7	Chlorocebus sabaeus	NA	NA	NA	NA	NA	NA	NA	NA	NA	NA	NA	NA	8878.69043	5871.639648	10601.77832
A0A0D9QVZ4	A0A0D9QVZ4	A0A0D9QVZ4	FOLR1	Chlorocebus sabaeus	Folate receptor alpha	A0A0D9QVZ4	>tr|A0A0D9QVZ4|A0A0D9QVZ4_CHLSB Folate receptor alpha OS=Chlorocebus sabaeus OX=60711 GN=FOLR1 PE=3 SV=1	>tr|A0A0D9QVZ4|A0A0D9QVZ4_CHLSB Folate receptor alpha OS=Chlorocebus sabaeus OX=60711 GN=FOLR1 PE=3 SV=1	A0A0D9QVZ4	FOLR1	Folate receptor alpha	Chlorocebus sabaeus	NA	NA	NA	NA	NA	NA	NA	NA	NA	NA	NA	NA	28908.11523	28436.69531	21330.77344
A0A0D9QW08	A0A0D9QW08	A0A0D9QW08	LAMTOR1	Chlorocebus sabaeus	Ragulator complex protein LAMTOR1	A0A0D9QW08	>tr|A0A0D9QW08|A0A0D9QW08_CHLSB Ragulator complex protein LAMTOR1 OS=Chlorocebus sabaeus OX=60711 GN=LAMTOR1 PE=3 SV=1	>tr|A0A0D9QW08|A0A0D9QW08_CHLSB Ragulator complex protein LAMTOR1 OS=Chlorocebus sabaeus OX=60711 GN=LAMTOR1 PE=3 SV=1	A0A0D9QW08	LAMTOR1	Ragulator complex protein LAMTOR1	Chlorocebus sabaeus	NA	NA	NA	NA	NA	NA	NA	NA	NA	NA	NA	NA	18347.6543	9674.890625	19615.08789
A0A0D9QW25	A0A0D9QW25	A0A0D9QW25	CCT2	Chlorocebus sabaeus	T-complex protein 1 subunit beta	A0A0D9QW25	>tr|A0A0D9QW25|A0A0D9QW25_CHLSB T-complex protein 1 subunit beta OS=Chlorocebus sabaeus OX=60711 GN=CCT2 PE=3 SV=1	>tr|A0A0D9QW25|A0A0D9QW25_CHLSB T-complex protein 1 subunit beta OS=Chlorocebus sabaeus OX=60711 GN=CCT2 PE=3 SV=1	A0A0D9QW25	CCT2	T-complex protein 1 subunit beta	Chlorocebus sabaeus	NA	NA	NA	NA	NA	NA	NA	NA	NA	NA	NA	NA	135389.9063	94612.26563	127127.1406
A0A0D9QW55	A0A0D9QW55	A0A0D9QW55	CPM	Chlorocebus sabaeus	Carboxypeptidase M	A0A0D9QW55	>tr|A0A0D9QW55|A0A0D9QW55_CHLSB Carboxypeptidase M OS=Chlorocebus sabaeus OX=60711 GN=CPM PE=3 SV=1	>tr|A0A0D9QW55|A0A0D9QW55_CHLSB Carboxypeptidase M OS=Chlorocebus sabaeus OX=60711 GN=CPM PE=3 SV=1	A0A0D9QW55	CPM	Carboxypeptidase M	Chlorocebus sabaeus	NA	NA	NA	NA	NA	NA	NA	NA	NA	NA	NA	NA	22952.89844	25647.0293	22184.06445
A0A0D9QW57	A0A0D9QW57	A0A0D9QW57	PRKAR1A	Chlorocebus sabaeus	cAMP-dependent protein kinase type I-alpha regulatory subunit	A0A0D9QW57	>tr|A0A0D9QW57|A0A0D9QW57_CHLSB cAMP-dependent protein kinase type I-alpha regulatory subunit OS=Chlorocebus sabaeus OX=60711 GN=PRKAR1A PE=3 SV=1	>tr|A0A0D9QW57|A0A0D9QW57_CHLSB cAMP-dependent protein kinase type I-alpha regulatory subunit OS=Chlorocebus sabaeus OX=60711 GN=PRKAR1A PE=3 SV=1	A0A0D9QW57	PRKAR1A	cAMP-dependent protein kinase type I-alpha regulatory subunit	Chlorocebus sabaeus	NA	NA	NA	NA	NA	NA	NA	NA	NA	NA	NA	NA	10585.96484	5075.83252	9512.754883
A0A0D9QW62	A0A0D9QW62	A0A0D9QW62	RHOG	Chlorocebus sabaeus	Ras homolog family member G	A0A0D9QW62	>tr|A0A0D9QW62|A0A0D9QW62_CHLSB Ras homolog family member G OS=Chlorocebus sabaeus OX=60711 GN=RHOG PE=4 SV=1	>tr|A0A0D9QW62|A0A0D9QW62_CHLSB Ras homolog family member G OS=Chlorocebus sabaeus OX=60711 GN=RHOG PE=4 SV=1	A0A0D9QW62	RHOG	Ras homolog family member G	Chlorocebus sabaeus	NA	NA	NA	NA	NA	NA	NA	NA	NA	NA	NA	NA	4136.70459	3225.837646	5254.684082
A0A0D9QW63	A0A0D9QW63	A0A0D9QW63	CAPNS1	Chlorocebus sabaeus	Calpain small subunit 1	A0A0D9QW63	>tr|A0A0D9QW63|A0A0D9QW63_CHLSB Calpain small subunit 1 OS=Chlorocebus sabaeus OX=60711 GN=CAPNS1 PE=4 SV=1	>tr|A0A0D9QW63|A0A0D9QW63_CHLSB Calpain small subunit 1 OS=Chlorocebus sabaeus OX=60711 GN=CAPNS1 PE=4 SV=1	A0A0D9QW63	CAPNS1	Calpain small subunit 1	Chlorocebus sabaeus	NA	NA	NA	NA	NA	NA	NA	NA	NA	NA	NA	NA	11833.06348	6825.816895	8039.458984
A0A0D9QW65	A0A0D9QW65	A0A0D9QW65	STIM1	Chlorocebus sabaeus	Stromal interaction molecule 1	A0A0D9QW65	>tr|A0A0D9QW65|A0A0D9QW65_CHLSB Stromal interaction molecule 1 OS=Chlorocebus sabaeus OX=60711 GN=STIM1 PE=4 SV=1	>tr|A0A0D9QW65|A0A0D9QW65_CHLSB Stromal interaction molecule 1 OS=Chlorocebus sabaeus OX=60711 GN=STIM1 PE=4 SV=1	A0A0D9QW65	STIM1	Stromal interaction molecule 1	Chlorocebus sabaeus	NA	NA	NA	NA	NA	NA	NA	NA	NA	NA	NA	NA	7316.218262	6013.339844	11483.24609
A0A0D9QW77	A0A0D9QW77	A0A0D9QW77	IST1	Chlorocebus sabaeus	IST1 homolog	A0A0D9QW77	>tr|A0A0D9QW77|A0A0D9QW77_CHLSB IST1 homolog OS=Chlorocebus sabaeus OX=60711 GN=IST1 PE=3 SV=1	>tr|A0A0D9QW77|A0A0D9QW77_CHLSB IST1 homolog OS=Chlorocebus sabaeus OX=60711 GN=IST1 PE=3 SV=1	A0A0D9QW77	IST1	IST1 homolog	Chlorocebus sabaeus	NA	NA	NA	NA	NA	NA	NA	NA	NA	NA	NA	NA	10275.78125	6523.273926	4891.44873
A0A0D9QW79	A0A0D9QW79	A0A0D9QW79;A0A0D9QW82;A0A0D9QW84	;;HBE1	Chlorocebus sabaeus	Hemoglobin subunit beta;Globin domain-containing protein;Hemoglobin subunit epsilon 1	A0A0D9QW79;A0A0D9QW82;A0A0D9QW84	>tr|A0A0D9QW79|A0A0D9QW79_CHLSB Hemoglobin subunit beta OS=Chlorocebus sabaeus OX=60711 PE=3 SV=1;>tr|A0A0D9QW82|A0A0D9QW82_CHLSB Globin domain-containing protein OS=Chlorocebus sabaeus OX=60711 PE=3 SV=1;>tr|A0A0D9QW84|A0A0D9QW84_CHLSB Hemoglobin subunit epsilon 1 OS=Chlorocebus sabaeus OX=60711 GN=HBE1 PE=3 SV=1	>tr|A0A0D9QW79|A0A0D9QW79_CHLSB Hemoglobin subunit beta OS=Chlorocebus sabaeus OX=60711 PE=3 SV=1	A0A0D9QW79	NA	Hemoglobin subunit beta	Chlorocebus sabaeus	NA	NA	NA	NA	NA	NA	NA	NA	NA	NA	NA	NA	16602.43555	10747.64258	20983.75
A0A0D9QW83	A0A0D9QW83	A0A0D9QW83	AP1G1	Chlorocebus sabaeus	AP-1 complex subunit gamma	A0A0D9QW83	>tr|A0A0D9QW83|A0A0D9QW83_CHLSB AP-1 complex subunit gamma OS=Chlorocebus sabaeus OX=60711 GN=AP1G1 PE=3 SV=1	>tr|A0A0D9QW83|A0A0D9QW83_CHLSB AP-1 complex subunit gamma OS=Chlorocebus sabaeus OX=60711 GN=AP1G1 PE=3 SV=1	A0A0D9QW83	AP1G1	AP-1 complex subunit gamma	Chlorocebus sabaeus	NA	NA	NA	NA	NA	NA	NA	NA	NA	NA	NA	NA	8521.917969	7229.406738	8237.661133
A0A0D9QW96	A0A0D9QW96	A0A0D9QW96	HYDIN	Chlorocebus sabaeus	HYDIN axonemal central pair apparatus protein	A0A0D9QW96	>tr|A0A0D9QW96|A0A0D9QW96_CHLSB HYDIN axonemal central pair apparatus protein OS=Chlorocebus sabaeus OX=60711 GN=HYDIN PE=4 SV=1	>tr|A0A0D9QW96|A0A0D9QW96_CHLSB HYDIN axonemal central pair apparatus protein OS=Chlorocebus sabaeus OX=60711 GN=HYDIN PE=4 SV=1	A0A0D9QW96	HYDIN	HYDIN axonemal central pair apparatus protein	Chlorocebus sabaeus	NA	NA	NA	NA	NA	NA	NA	NA	NA	NA	NA	NA	2653.787842	2792.378662	1034.096069
A0A0D9QWB0	A0A0D9QWB0	A0A0D9QWB0	NA	Chlorocebus sabaeus	Broad substrate specificity ATP-binding cassette transporter ABCG2	A0A0D9QWB0	>tr|A0A0D9QWB0|A0A0D9QWB0_CHLSB Broad substrate specificity ATP-binding cassette transporter ABCG2 OS=Chlorocebus sabaeus OX=60711 PE=3 SV=1	>tr|A0A0D9QWB0|A0A0D9QWB0_CHLSB Broad substrate specificity ATP-binding cassette transporter ABCG2 OS=Chlorocebus sabaeus OX=60711 PE=3 SV=1	A0A0D9QWB0	NA	Broad substrate specificity ATP-binding cassette transporter ABCG2	Chlorocebus sabaeus	NA	NA	NA	NA	NA	NA	NA	NA	NA	NA	NA	NA	13616.34375	4816.269043	8710.06543
A0A0D9QWB5	A0A0D9QWB5	A0A0D9QWB5	SPP1	Chlorocebus sabaeus	Secreted phosphoprotein 1	A0A0D9QWB5	>tr|A0A0D9QWB5|A0A0D9QWB5_CHLSB Secreted phosphoprotein 1 OS=Chlorocebus sabaeus OX=60711 GN=SPP1 PE=3 SV=1	>tr|A0A0D9QWB5|A0A0D9QWB5_CHLSB Secreted phosphoprotein 1 OS=Chlorocebus sabaeus OX=60711 GN=SPP1 PE=3 SV=1	A0A0D9QWB5	SPP1	Secreted phosphoprotein 1	Chlorocebus sabaeus	NA	NA	NA	NA	NA	NA	NA	NA	NA	NA	NA	NA	873.8170776	NA	27438.61133
A0A0D9QWC9	A0A0D9QWC9	A0A0D9QWC9	ARFIP2	Chlorocebus sabaeus	ADP ribosylation factor interacting protein 2	A0A0D9QWC9	>tr|A0A0D9QWC9|A0A0D9QWC9_CHLSB ADP ribosylation factor interacting protein 2 OS=Chlorocebus sabaeus OX=60711 GN=ARFIP2 PE=4 SV=1	>tr|A0A0D9QWC9|A0A0D9QWC9_CHLSB ADP ribosylation factor interacting protein 2 OS=Chlorocebus sabaeus OX=60711 GN=ARFIP2 PE=4 SV=1	A0A0D9QWC9	ARFIP2	ADP ribosylation factor interacting protein 2	Chlorocebus sabaeus	NA	NA	NA	NA	NA	NA	NA	NA	NA	NA	NA	NA	3133.529785	4423.047852	4233.541016
A0A0D9QWF5	A0A0D9QWF5	A0A0D9QWF5	VAC14	Chlorocebus sabaeus	Protein VAC14 homolog	A0A0D9QWF5	>tr|A0A0D9QWF5|A0A0D9QWF5_CHLSB Protein VAC14 homolog OS=Chlorocebus sabaeus OX=60711 GN=VAC14 PE=3 SV=1	>tr|A0A0D9QWF5|A0A0D9QWF5_CHLSB Protein VAC14 homolog OS=Chlorocebus sabaeus OX=60711 GN=VAC14 PE=3 SV=1	A0A0D9QWF5	VAC14	Protein VAC14 homolog	Chlorocebus sabaeus	NA	NA	NA	NA	NA	NA	NA	NA	NA	NA	NA	NA	3990.164551	1599.814697	2830.661377
A0A0D9QWF7	A0A0D9QWF7	A0A0D9QWF7	CAND1	Chlorocebus sabaeus	Cullin-associated NEDD8-dissociated protein 1	A0A0D9QWF7	>tr|A0A0D9QWF7|A0A0D9QWF7_CHLSB Cullin-associated NEDD8-dissociated protein 1 OS=Chlorocebus sabaeus OX=60711 GN=CAND1 PE=3 SV=1	>tr|A0A0D9QWF7|A0A0D9QWF7_CHLSB Cullin-associated NEDD8-dissociated protein 1 OS=Chlorocebus sabaeus OX=60711 GN=CAND1 PE=3 SV=1	A0A0D9QWF7	CAND1	Cullin-associated NEDD8-dissociated protein 1	Chlorocebus sabaeus	NA	NA	NA	NA	NA	NA	NA	NA	NA	NA	NA	NA	51059.13281	35429.87891	48115.61719
A0A0D9QWH4	A0A0D9QWH4	A0A0D9QWH4	SF3B3	Chlorocebus sabaeus	Splicing factor 3B subunit 3	A0A0D9QWH4	>tr|A0A0D9QWH4|A0A0D9QWH4_CHLSB Splicing factor 3B subunit 3 OS=Chlorocebus sabaeus OX=60711 GN=SF3B3 PE=3 SV=1	>tr|A0A0D9QWH4|A0A0D9QWH4_CHLSB Splicing factor 3B subunit 3 OS=Chlorocebus sabaeus OX=60711 GN=SF3B3 PE=3 SV=1	A0A0D9QWH4	SF3B3	Splicing factor 3B subunit 3	Chlorocebus sabaeus	NA	NA	NA	NA	NA	NA	NA	NA	NA	NA	NA	NA	4003.811035	3607.254395	4620.26123
A0A0D9QWH5	A0A0D9QWH5	A0A0D9QWH5	INPP5A	Chlorocebus sabaeus	inositol-polyphosphate 5-phosphatase	A0A0D9QWH5	>tr|A0A0D9QWH5|A0A0D9QWH5_CHLSB inositol-polyphosphate 5-phosphatase OS=Chlorocebus sabaeus OX=60711 GN=INPP5A PE=3 SV=1	>tr|A0A0D9QWH5|A0A0D9QWH5_CHLSB inositol-polyphosphate 5-phosphatase OS=Chlorocebus sabaeus OX=60711 GN=INPP5A PE=3 SV=1	A0A0D9QWH5	INPP5A	inositol-polyphosphate 5-phosphatase	Chlorocebus sabaeus	NA	NA	NA	NA	NA	NA	NA	NA	NA	NA	NA	NA	9030.542969	6646.89502	8671.898438
A0A0D9QWI7	A0A0D9QWI7	A0A0D9QWI7;A0A0D9REZ8;A0A0D9SBE0;A0A0D9SEF0	NA	Chlorocebus sabaeus	Large ribosomal subunit protein uL15/eL18 domain-containing protein	A0A0D9QWI7;A0A0D9REZ8;A0A0D9SBE0;A0A0D9SEF0	>tr|A0A0D9QWI7|A0A0D9QWI7_CHLSB Large ribosomal subunit protein uL15/eL18 domain-containing protein OS=Chlorocebus sabaeus OX=60711 PE=3 SV=1;>tr|A0A0D9REZ8|A0A0D9REZ8_CHLSB Large ribosomal subunit protein uL15/eL18 domain-containing protein OS=Chlorocebus sabaeus OX=60711 PE=3 SV=1;>tr|A0A0D9SBE0|A0A0D9SBE0_CHLSB Large ribosomal subunit protein uL15/eL18 domain-containing protein OS=Chlorocebus …	>tr|A0A0D9QWI7|A0A0D9QWI7_CHLSB Large ribosomal subunit protein uL15/eL18 domain-containing protein OS=Chlorocebus sabaeus OX=60711 PE=3 SV=1	A0A0D9QWI7	NA	Large ribosomal subunit protein uL15/eL18 domain-containing protein	Chlorocebus sabaeus	NA	NA	NA	NA	NA	NA	NA	NA	NA	NA	NA	NA	12871.2373	8439.303711	16532.43945
A0A0D9QWJ3	A0A0D9QWJ3	A0A0D9QWJ3	DPYSL4	Chlorocebus sabaeus	Dihydropyrimidinase like 4	A0A0D9QWJ3	>tr|A0A0D9QWJ3|A0A0D9QWJ3_CHLSB Dihydropyrimidinase like 4 OS=Chlorocebus sabaeus OX=60711 GN=DPYSL4 PE=3 SV=1	>tr|A0A0D9QWJ3|A0A0D9QWJ3_CHLSB Dihydropyrimidinase like 4 OS=Chlorocebus sabaeus OX=60711 GN=DPYSL4 PE=3 SV=1	A0A0D9QWJ3	DPYSL4	Dihydropyrimidinase like 4	Chlorocebus sabaeus	NA	NA	NA	NA	NA	NA	NA	NA	NA	NA	NA	NA	3196.262695	3255.736084	3289.304443
A0A0D9QWK5	A0A0D9QWK5	A0A0D9QWK5;A0A0D9RU47	PPP2R2D;PPP2R2A	Chlorocebus sabaeus	Serine/threonine-protein phosphatase 2A 55 kDa regulatory subunit B	A0A0D9QWK5;A0A0D9RU47	>tr|A0A0D9QWK5|A0A0D9QWK5_CHLSB Serine/threonine-protein phosphatase 2A 55 kDa regulatory subunit B OS=Chlorocebus sabaeus OX=60711 GN=PPP2R2D PE=3 SV=1;>tr|A0A0D9RU47|A0A0D9RU47_CHLSB Serine/threonine-protein phosphatase 2A 55 kDa regulatory subunit B OS=Chlorocebus sabaeus OX=60711 GN=PPP2R2A PE=3 SV=1	>tr|A0A0D9QWK5|A0A0D9QWK5_CHLSB Serine/threonine-protein phosphatase 2A 55 kDa regulatory subunit B OS=Chlorocebus sabaeus OX=60711 GN=PPP2R2D PE=3 SV=1	A0A0D9QWK5	PPP2R2D	Serine/threonine-protein phosphatase 2A 55 kDa regulatory subunit B	Chlorocebus sabaeus	NA	NA	NA	NA	NA	NA	NA	NA	NA	NA	NA	NA	4712.904297	1158.089844	3470.197998
A0A0D9QWM0	A0A0D9QWM0	A0A0D9QWM0	GLRX3	Chlorocebus sabaeus	Glutaredoxin 3	A0A0D9QWM0	>tr|A0A0D9QWM0|A0A0D9QWM0_CHLSB Glutaredoxin 3 OS=Chlorocebus sabaeus OX=60711 GN=GLRX3 PE=4 SV=1	>tr|A0A0D9QWM0|A0A0D9QWM0_CHLSB Glutaredoxin 3 OS=Chlorocebus sabaeus OX=60711 GN=GLRX3 PE=4 SV=1	A0A0D9QWM0	GLRX3	Glutaredoxin 3	Chlorocebus sabaeus	NA	NA	NA	NA	NA	NA	NA	NA	NA	NA	NA	NA	12472.19336	5759.696777	8965.883789
A0A0D9QWM4	A0A0D9QWM4	A0A0D9QWM4	GNS	Chlorocebus sabaeus	N-acetylglucosamine-6-sulfatase	A0A0D9QWM4	>tr|A0A0D9QWM4|A0A0D9QWM4_CHLSB N-acetylglucosamine-6-sulfatase OS=Chlorocebus sabaeus OX=60711 GN=GNS PE=3 SV=1	>tr|A0A0D9QWM4|A0A0D9QWM4_CHLSB N-acetylglucosamine-6-sulfatase OS=Chlorocebus sabaeus OX=60711 GN=GNS PE=3 SV=1	A0A0D9QWM4	GNS	N-acetylglucosamine-6-sulfatase	Chlorocebus sabaeus	NA	NA	NA	NA	NA	NA	NA	NA	NA	NA	NA	NA	17437.08984	16392.85742	18272.48633
A0A0D9QWM7	A0A0D9QWM7	A0A0D9QWM7	EIF3F	Chlorocebus sabaeus	Eukaryotic translation initiation factor 3 subunit F	A0A0D9QWM7	>tr|A0A0D9QWM7|A0A0D9QWM7_CHLSB Eukaryotic translation initiation factor 3 subunit F OS=Chlorocebus sabaeus OX=60711 GN=EIF3F PE=3 SV=1	>tr|A0A0D9QWM7|A0A0D9QWM7_CHLSB Eukaryotic translation initiation factor 3 subunit F OS=Chlorocebus sabaeus OX=60711 GN=EIF3F PE=3 SV=1	A0A0D9QWM7	EIF3F	Eukaryotic translation initiation factor 3 subunit F	Chlorocebus sabaeus	NA	NA	NA	NA	NA	NA	NA	NA	NA	NA	NA	NA	1747.133545	2869.738037	2785.637451
A0A0D9QWN3	A0A0D9QWN3	A0A0D9QWN3	COPS4	Chlorocebus sabaeus	COP9 signalosome complex subunit 4	A0A0D9QWN3	>tr|A0A0D9QWN3|A0A0D9QWN3_CHLSB COP9 signalosome complex subunit 4 OS=Chlorocebus sabaeus OX=60711 GN=COPS4 PE=3 SV=1	>tr|A0A0D9QWN3|A0A0D9QWN3_CHLSB COP9 signalosome complex subunit 4 OS=Chlorocebus sabaeus OX=60711 GN=COPS4 PE=3 SV=1	A0A0D9QWN3	COPS4	COP9 signalosome complex subunit 4	Chlorocebus sabaeus	NA	NA	NA	NA	NA	NA	NA	NA	NA	NA	NA	NA	16591.43164	11824.50977	15695.17676
A0A0D9QWQ0	A0A0D9QWQ0	A0A0D9QWQ0	SEC31A	Chlorocebus sabaeus	Protein transport protein Sec31A	A0A0D9QWQ0	>tr|A0A0D9QWQ0|A0A0D9QWQ0_CHLSB Protein transport protein Sec31A OS=Chlorocebus sabaeus OX=60711 GN=SEC31A PE=3 SV=1	>tr|A0A0D9QWQ0|A0A0D9QWQ0_CHLSB Protein transport protein Sec31A OS=Chlorocebus sabaeus OX=60711 GN=SEC31A PE=3 SV=1	A0A0D9QWQ0	SEC31A	Protein transport protein Sec31A	Chlorocebus sabaeus	NA	NA	NA	NA	NA	NA	NA	NA	NA	NA	NA	NA	1929.660278	1010.244507	1677.651978
A0A0D9QWQ9	A0A0D9QWQ9	A0A0D9QWQ9	ENOPH1	Chlorocebus sabaeus	Enolase-phosphatase E1	A0A0D9QWQ9	>tr|A0A0D9QWQ9|A0A0D9QWQ9_CHLSB Enolase-phosphatase E1 OS=Chlorocebus sabaeus OX=60711 GN=ENOPH1 PE=3 SV=1	>tr|A0A0D9QWQ9|A0A0D9QWQ9_CHLSB Enolase-phosphatase E1 OS=Chlorocebus sabaeus OX=60711 GN=ENOPH1 PE=3 SV=1	A0A0D9QWQ9	ENOPH1	Enolase-phosphatase E1	Chlorocebus sabaeus	NA	NA	NA	NA	NA	NA	NA	NA	NA	NA	NA	NA	15133.9873	8664.509766	13788.15039
A0A0D9QWR3	A0A0D9QWR3	A0A0D9QWR3	HNRNPDL	Chlorocebus sabaeus	Heterogeneous nuclear ribonucleoprotein D like	A0A0D9QWR3	>tr|A0A0D9QWR3|A0A0D9QWR3_CHLSB Heterogeneous nuclear ribonucleoprotein D like OS=Chlorocebus sabaeus OX=60711 GN=HNRNPDL PE=4 SV=1	>tr|A0A0D9QWR3|A0A0D9QWR3_CHLSB Heterogeneous nuclear ribonucleoprotein D like OS=Chlorocebus sabaeus OX=60711 GN=HNRNPDL PE=4 SV=1	A0A0D9QWR3	HNRNPDL	Heterogeneous nuclear ribonucleoprotein D like	Chlorocebus sabaeus	NA	NA	NA	NA	NA	NA	NA	NA	NA	NA	NA	NA	19934.88867	17952.81641	24634.53516
A0A0D9QWR4	A0A0D9QWR4	A0A0D9QWR4	HNRNPD	Chlorocebus sabaeus	Heterogeneous nuclear ribonucleoprotein D	A0A0D9QWR4	>tr|A0A0D9QWR4|A0A0D9QWR4_CHLSB Heterogeneous nuclear ribonucleoprotein D OS=Chlorocebus sabaeus OX=60711 GN=HNRNPD PE=4 SV=1	>tr|A0A0D9QWR4|A0A0D9QWR4_CHLSB Heterogeneous nuclear ribonucleoprotein D OS=Chlorocebus sabaeus OX=60711 GN=HNRNPD PE=4 SV=1	A0A0D9QWR4	HNRNPD	Heterogeneous nuclear ribonucleoprotein D	Chlorocebus sabaeus	NA	NA	NA	NA	NA	NA	NA	NA	NA	NA	NA	NA	22309.11523	17200.38477	24307.88867
A0A0D9QWS4	A0A0D9QWS4	A0A0D9QWS4	AARS	Chlorocebus sabaeus	Alanine--tRNA ligase	A0A0D9QWS4	>tr|A0A0D9QWS4|A0A0D9QWS4_CHLSB Alanine--tRNA ligase OS=Chlorocebus sabaeus OX=60711 GN=AARS PE=3 SV=1	>tr|A0A0D9QWS4|A0A0D9QWS4_CHLSB Alanine--tRNA ligase OS=Chlorocebus sabaeus OX=60711 GN=AARS PE=3 SV=1	A0A0D9QWS4	AARS	Alanine--tRNA ligase	Chlorocebus sabaeus	NA	NA	NA	NA	NA	NA	NA	NA	NA	NA	NA	NA	NA	NA	1441.372437
A0A0D9QWT3	A0A0D9QWT3	A0A0D9QWT3	IPO7	Chlorocebus sabaeus	Importin 7	A0A0D9QWT3	>tr|A0A0D9QWT3|A0A0D9QWT3_CHLSB Importin 7 OS=Chlorocebus sabaeus OX=60711 GN=IPO7 PE=4 SV=1	>tr|A0A0D9QWT3|A0A0D9QWT3_CHLSB Importin 7 OS=Chlorocebus sabaeus OX=60711 GN=IPO7 PE=4 SV=1	A0A0D9QWT3	IPO7	Importin 7	Chlorocebus sabaeus	NA	NA	NA	NA	NA	NA	NA	NA	NA	NA	NA	NA	8925.336914	4932.382324	9878.460938
A0A0D9QWT4	A0A0D9QWT4	A0A0D9QWT4	ANTXR2	Chlorocebus sabaeus	Anthrax toxin receptor	A0A0D9QWT4	>tr|A0A0D9QWT4|A0A0D9QWT4_CHLSB Anthrax toxin receptor OS=Chlorocebus sabaeus OX=60711 GN=ANTXR2 PE=3 SV=1	>tr|A0A0D9QWT4|A0A0D9QWT4_CHLSB Anthrax toxin receptor OS=Chlorocebus sabaeus OX=60711 GN=ANTXR2 PE=3 SV=1	A0A0D9QWT4	ANTXR2	Anthrax toxin receptor	Chlorocebus sabaeus	NA	NA	NA	NA	NA	NA	NA	NA	NA	NA	NA	NA	7137.825195	3604.618652	7205.519531
A0A0D9QWV0	A0A0D9QWV0	A0A0D9QWV0	ANXA3	Chlorocebus sabaeus	Annexin	A0A0D9QWV0	>tr|A0A0D9QWV0|A0A0D9QWV0_CHLSB Annexin OS=Chlorocebus sabaeus OX=60711 GN=ANXA3 PE=3 SV=1	>tr|A0A0D9QWV0|A0A0D9QWV0_CHLSB Annexin OS=Chlorocebus sabaeus OX=60711 GN=ANXA3 PE=3 SV=1	A0A0D9QWV0	ANXA3	Annexin	Chlorocebus sabaeus	NA	NA	NA	NA	NA	NA	NA	NA	NA	NA	NA	NA	65266.03516	53671.58203	60672.37891
A0A0D9QWW9	A0A0D9QWW9	A0A0D9QWW9	LSR	Chlorocebus sabaeus	Lipolysis stimulated lipoprotein receptor	A0A0D9QWW9	>tr|A0A0D9QWW9|A0A0D9QWW9_CHLSB Lipolysis stimulated lipoprotein receptor OS=Chlorocebus sabaeus OX=60711 GN=LSR PE=3 SV=1	>tr|A0A0D9QWW9|A0A0D9QWW9_CHLSB Lipolysis stimulated lipoprotein receptor OS=Chlorocebus sabaeus OX=60711 GN=LSR PE=3 SV=1	A0A0D9QWW9	LSR	Lipolysis stimulated lipoprotein receptor	Chlorocebus sabaeus	NA	NA	NA	NA	NA	NA	NA	NA	NA	NA	NA	NA	486.3142395	2841.310303	2424.065918
A0A0D9QWX9	A0A0D9QWX9	A0A0D9QWX9	GLG1	Chlorocebus sabaeus	Golgi apparatus protein 1	A0A0D9QWX9	>tr|A0A0D9QWX9|A0A0D9QWX9_CHLSB Golgi apparatus protein 1 OS=Chlorocebus sabaeus OX=60711 GN=GLG1 PE=4 SV=1	>tr|A0A0D9QWX9|A0A0D9QWX9_CHLSB Golgi apparatus protein 1 OS=Chlorocebus sabaeus OX=60711 GN=GLG1 PE=4 SV=1	A0A0D9QWX9	GLG1	Golgi apparatus protein 1	Chlorocebus sabaeus	NA	NA	NA	NA	NA	NA	NA	NA	NA	NA	NA	NA	32518.3418	21069.89453	21845
A0A0D9QWZ8	A0A0D9QWZ8	A0A0D9QWZ8	GPRC5C	Chlorocebus sabaeus	G protein-coupled receptor class C group 5 member C	A0A0D9QWZ8	>tr|A0A0D9QWZ8|A0A0D9QWZ8_CHLSB G protein-coupled receptor class C group 5 member C OS=Chlorocebus sabaeus OX=60711 GN=GPRC5C PE=4 SV=1	>tr|A0A0D9QWZ8|A0A0D9QWZ8_CHLSB G protein-coupled receptor class C group 5 member C OS=Chlorocebus sabaeus OX=60711 GN=GPRC5C PE=4 SV=1	A0A0D9QWZ8	GPRC5C	G protein-coupled receptor class C group 5 member C	Chlorocebus sabaeus	NA	NA	NA	NA	NA	NA	NA	NA	NA	NA	NA	NA	1657.02771	3079.777344	1717.672485
A0A0D9QX32	A0A0D9QX32	A0A0D9QX32	EIF4G2	Chlorocebus sabaeus	Eukaryotic translation initiation factor 4 gamma 2	A0A0D9QX32	>tr|A0A0D9QX32|A0A0D9QX32_CHLSB Eukaryotic translation initiation factor 4 gamma 2 OS=Chlorocebus sabaeus OX=60711 GN=EIF4G2 PE=3 SV=1	>tr|A0A0D9QX32|A0A0D9QX32_CHLSB Eukaryotic translation initiation factor 4 gamma 2 OS=Chlorocebus sabaeus OX=60711 GN=EIF4G2 PE=3 SV=1	A0A0D9QX32	EIF4G2	Eukaryotic translation initiation factor 4 gamma 2	Chlorocebus sabaeus	NA	NA	NA	NA	NA	NA	NA	NA	NA	NA	NA	NA	6245.713379	3459.571045	8546.141602
A0A0D9QX35	A0A0D9QX35	A0A0D9QX35	SEPTIN11	Chlorocebus sabaeus	Septin	A0A0D9QX35	>tr|A0A0D9QX35|A0A0D9QX35_CHLSB Septin OS=Chlorocebus sabaeus OX=60711 GN=SEPTIN11 PE=3 SV=1	>tr|A0A0D9QX35|A0A0D9QX35_CHLSB Septin OS=Chlorocebus sabaeus OX=60711 GN=SEPTIN11 PE=3 SV=1	A0A0D9QX35	SEPTIN11	Septin	Chlorocebus sabaeus	NA	NA	NA	NA	NA	NA	NA	NA	NA	NA	NA	NA	11103.70117	9147.205078	9103.402344
A0A0D9QX38	A0A0D9QX38	A0A0D9QX38;A0A0D9RJW9;A0A0D9RS12	SHROOM3;SHROOM4;SHROOM2	Chlorocebus sabaeus	Shroom family member 3;Shroom family member 4;Shroom family member 2	A0A0D9QX38;A0A0D9RJW9;A0A0D9RS12	>tr|A0A0D9QX38|A0A0D9QX38_CHLSB Shroom family member 3 OS=Chlorocebus sabaeus OX=60711 GN=SHROOM3 PE=3 SV=1;>tr|A0A0D9RJW9|A0A0D9RJW9_CHLSB Shroom family member 4 OS=Chlorocebus sabaeus OX=60711 GN=SHROOM4 PE=3 SV=1;>tr|A0A0D9RS12|A0A0D9RS12_CHLSB Shroom family member 2 OS=Chlorocebus sabaeus OX=60711 GN=SHROOM2 PE=3 SV=1	>tr|A0A0D9QX38|A0A0D9QX38_CHLSB Shroom family member 3 OS=Chlorocebus sabaeus OX=60711 GN=SHROOM3 PE=3 SV=1	A0A0D9QX38	SHROOM3	Shroom family member 3	Chlorocebus sabaeus	NA	NA	NA	NA	NA	NA	NA	NA	NA	NA	NA	NA	6503.958008	2905.88501	5473.842773
A0A0D9QX48	A0A0D9QX48	A0A0D9QX48	HTRA1	Chlorocebus sabaeus	HtrA serine peptidase 1	A0A0D9QX48	>tr|A0A0D9QX48|A0A0D9QX48_CHLSB HtrA serine peptidase 1 OS=Chlorocebus sabaeus OX=60711 GN=HTRA1 PE=3 SV=1	>tr|A0A0D9QX48|A0A0D9QX48_CHLSB HtrA serine peptidase 1 OS=Chlorocebus sabaeus OX=60711 GN=HTRA1 PE=3 SV=1	A0A0D9QX48	HTRA1	HtrA serine peptidase 1	Chlorocebus sabaeus	NA	NA	NA	NA	NA	NA	NA	NA	NA	NA	NA	NA	1541.370605	NA	914.0777588
A0A0D9QX56	A0A0D9QX56	A0A0D9QX56	NHERF1	Chlorocebus sabaeus	Na(+)/H(+) exchange regulatory cofactor NHE-RF	A0A0D9QX56	>tr|A0A0D9QX56|A0A0D9QX56_CHLSB Na(+)/H(+) exchange regulatory cofactor NHE-RF OS=Chlorocebus sabaeus OX=60711 GN=NHERF1 PE=4 SV=1	>tr|A0A0D9QX56|A0A0D9QX56_CHLSB Na(+)/H(+) exchange regulatory cofactor NHE-RF OS=Chlorocebus sabaeus OX=60711 GN=NHERF1 PE=4 SV=1	A0A0D9QX56	NHERF1	Na(+)/H(+) exchange regulatory cofactor NHE-RF	Chlorocebus sabaeus	NA	NA	NA	NA	NA	NA	NA	NA	NA	NA	NA	NA	50485.26563	60695.01953	51128.57031
A0A0D9QX61	A0A0D9QX61	A0A0D9QX61	NAE1	Chlorocebus sabaeus	NEDD8-activating enzyme E1 regulatory subunit	A0A0D9QX61	>tr|A0A0D9QX61|A0A0D9QX61_CHLSB NEDD8-activating enzyme E1 regulatory subunit OS=Chlorocebus sabaeus OX=60711 GN=NAE1 PE=3 SV=1	>tr|A0A0D9QX61|A0A0D9QX61_CHLSB NEDD8-activating enzyme E1 regulatory subunit OS=Chlorocebus sabaeus OX=60711 GN=NAE1 PE=3 SV=1	A0A0D9QX61	NAE1	NEDD8-activating enzyme E1 regulatory subunit	Chlorocebus sabaeus	NA	NA	NA	NA	NA	NA	NA	NA	NA	NA	NA	NA	5629.628418	NA	NA
A0A0D9QX62	A0A0D9QX62	A0A0D9QX62	TMEM104	Chlorocebus sabaeus	Transmembrane protein 104	A0A0D9QX62	>tr|A0A0D9QX62|A0A0D9QX62_CHLSB Transmembrane protein 104 OS=Chlorocebus sabaeus OX=60711 GN=TMEM104 PE=3 SV=1	>tr|A0A0D9QX62|A0A0D9QX62_CHLSB Transmembrane protein 104 OS=Chlorocebus sabaeus OX=60711 GN=TMEM104 PE=3 SV=1	A0A0D9QX62	TMEM104	Transmembrane protein 104	Chlorocebus sabaeus	NA	NA	NA	NA	NA	NA	NA	NA	NA	NA	NA	NA	7114.060547	8534.125977	7349.837891
A0A0D9QX77	A0A0D9QX77	A0A0D9QX77	TSPAN31	Chlorocebus sabaeus	Tetraspanin-31	A0A0D9QX77	>tr|A0A0D9QX77|A0A0D9QX77_CHLSB Tetraspanin-31 OS=Chlorocebus sabaeus OX=60711 GN=TSPAN31 PE=3 SV=1	>tr|A0A0D9QX77|A0A0D9QX77_CHLSB Tetraspanin-31 OS=Chlorocebus sabaeus OX=60711 GN=TSPAN31 PE=3 SV=1	A0A0D9QX77	TSPAN31	Tetraspanin-31	Chlorocebus sabaeus	NA	NA	NA	NA	NA	NA	NA	NA	NA	NA	NA	NA	43344.42969	49291.01563	28162.48438
A0A0D9QX80	A0A0D9QX80	A0A0D9QX80	SCARB2	Chlorocebus sabaeus	Scavenger receptor class B member 2	A0A0D9QX80	>tr|A0A0D9QX80|A0A0D9QX80_CHLSB Scavenger receptor class B member 2 OS=Chlorocebus sabaeus OX=60711 GN=SCARB2 PE=3 SV=1	>tr|A0A0D9QX80|A0A0D9QX80_CHLSB Scavenger receptor class B member 2 OS=Chlorocebus sabaeus OX=60711 GN=SCARB2 PE=3 SV=1	A0A0D9QX80	SCARB2	Scavenger receptor class B member 2	Chlorocebus sabaeus	NA	NA	NA	NA	NA	NA	NA	NA	NA	NA	NA	NA	261074.125	146232.8906	224189
A0A0D9QX82	A0A0D9QX82	A0A0D9QX82	CMTM3	Chlorocebus sabaeus	CKLF like MARVEL transmembrane domain containing 3	A0A0D9QX82	>tr|A0A0D9QX82|A0A0D9QX82_CHLSB CKLF like MARVEL transmembrane domain containing 3 OS=Chlorocebus sabaeus OX=60711 GN=CMTM3 PE=4 SV=1	>tr|A0A0D9QX82|A0A0D9QX82_CHLSB CKLF like MARVEL transmembrane domain containing 3 OS=Chlorocebus sabaeus OX=60711 GN=CMTM3 PE=4 SV=1	A0A0D9QX82	CMTM3	CKLF like MARVEL transmembrane domain containing 3	Chlorocebus sabaeus	NA	NA	NA	NA	NA	NA	NA	NA	NA	NA	NA	NA	25211.50781	24693.76563	16363.12695
A0A0D9QX89	A0A0D9QX89	A0A0D9QX89	GPI	Chlorocebus sabaeus	Glucose-6-phosphate isomerase	A0A0D9QX89	>tr|A0A0D9QX89|A0A0D9QX89_CHLSB Glucose-6-phosphate isomerase OS=Chlorocebus sabaeus OX=60711 GN=GPI PE=3 SV=1	>tr|A0A0D9QX89|A0A0D9QX89_CHLSB Glucose-6-phosphate isomerase OS=Chlorocebus sabaeus OX=60711 GN=GPI PE=3 SV=1	A0A0D9QX89	GPI	Glucose-6-phosphate isomerase	Chlorocebus sabaeus	NA	NA	NA	NA	NA	NA	NA	NA	NA	NA	NA	NA	71315.02344	43322.45703	60611.85938
A0A0D9QXB3	A0A0D9QXB3	A0A0D9QXB3	PARVA	Chlorocebus sabaeus	Parvin alpha	A0A0D9QXB3	>tr|A0A0D9QXB3|A0A0D9QXB3_CHLSB Parvin alpha OS=Chlorocebus sabaeus OX=60711 GN=PARVA PE=3 SV=1	>tr|A0A0D9QXB3|A0A0D9QXB3_CHLSB Parvin alpha OS=Chlorocebus sabaeus OX=60711 GN=PARVA PE=3 SV=1	A0A0D9QXB3	PARVA	Parvin alpha	Chlorocebus sabaeus	NA	NA	NA	NA	NA	NA	NA	NA	NA	NA	NA	NA	4309.956055	2255.850342	4543.010254
A0A0D9QXB7	A0A0D9QXB7	A0A0D9QXB7	PEPD	Chlorocebus sabaeus	Xaa-Pro dipeptidase	A0A0D9QXB7	>tr|A0A0D9QXB7|A0A0D9QXB7_CHLSB Xaa-Pro dipeptidase OS=Chlorocebus sabaeus OX=60711 GN=PEPD PE=3 SV=1	>tr|A0A0D9QXB7|A0A0D9QXB7_CHLSB Xaa-Pro dipeptidase OS=Chlorocebus sabaeus OX=60711 GN=PEPD PE=3 SV=1	A0A0D9QXB7	PEPD	Xaa-Pro dipeptidase	Chlorocebus sabaeus	NA	NA	NA	NA	NA	NA	NA	NA	NA	NA	NA	NA	4994.717773	3116.87793	4351.222168
A0A0D9QXC7	A0A0D9QXC7	A0A0D9QXC7	USO1	Chlorocebus sabaeus	General vesicular transport factor p115	A0A0D9QXC7	>tr|A0A0D9QXC7|A0A0D9QXC7_CHLSB General vesicular transport factor p115 OS=Chlorocebus sabaeus OX=60711 GN=USO1 PE=3 SV=1	>tr|A0A0D9QXC7|A0A0D9QXC7_CHLSB General vesicular transport factor p115 OS=Chlorocebus sabaeus OX=60711 GN=USO1 PE=3 SV=1	A0A0D9QXC7	USO1	General vesicular transport factor p115	Chlorocebus sabaeus	NA	NA	NA	NA	NA	NA	NA	NA	NA	NA	NA	NA	12477.30664	7142.274902	17431.5332
A0A0D9QXD3	A0A0D9QXD3	A0A0D9QXD3	GOT2	Chlorocebus sabaeus	Aspartate aminotransferase	A0A0D9QXD3	>tr|A0A0D9QXD3|A0A0D9QXD3_CHLSB Aspartate aminotransferase OS=Chlorocebus sabaeus OX=60711 GN=GOT2 PE=3 SV=1	>tr|A0A0D9QXD3|A0A0D9QXD3_CHLSB Aspartate aminotransferase OS=Chlorocebus sabaeus OX=60711 GN=GOT2 PE=3 SV=1	A0A0D9QXD3	GOT2	Aspartate aminotransferase	Chlorocebus sabaeus	NA	NA	NA	NA	NA	NA	NA	NA	NA	NA	NA	NA	2916.912109	3029.011963	2759.751953
A0A0D9QXE4	A0A0D9QXE4	A0A0D9QXE4	RRAS2	Chlorocebus sabaeus	RAS related 2	A0A0D9QXE4	>tr|A0A0D9QXE4|A0A0D9QXE4_CHLSB RAS related 2 OS=Chlorocebus sabaeus OX=60711 GN=RRAS2 PE=4 SV=1	>tr|A0A0D9QXE4|A0A0D9QXE4_CHLSB RAS related 2 OS=Chlorocebus sabaeus OX=60711 GN=RRAS2 PE=4 SV=1	A0A0D9QXE4	RRAS2	RAS related 2	Chlorocebus sabaeus	NA	NA	NA	NA	NA	NA	NA	NA	NA	NA	NA	NA	3743.197266	3238.45166	4391.932129
A0A0D9QXE9	A0A0D9QXE9	A0A0D9QXE9	SEC23IP	Chlorocebus sabaeus	SEC23 interacting protein	A0A0D9QXE9	>tr|A0A0D9QXE9|A0A0D9QXE9_CHLSB SEC23 interacting protein OS=Chlorocebus sabaeus OX=60711 GN=SEC23IP PE=4 SV=1	>tr|A0A0D9QXE9|A0A0D9QXE9_CHLSB SEC23 interacting protein OS=Chlorocebus sabaeus OX=60711 GN=SEC23IP PE=4 SV=1	A0A0D9QXE9	SEC23IP	SEC23 interacting protein	Chlorocebus sabaeus	NA	NA	NA	NA	NA	NA	NA	NA	NA	NA	NA	NA	6578.497559	5527.197754	7262.826172
A0A0D9QXF2	A0A0D9QXF2	A0A0D9QXF2	COPB1	Chlorocebus sabaeus	Coatomer subunit beta	A0A0D9QXF2	>tr|A0A0D9QXF2|A0A0D9QXF2_CHLSB Coatomer subunit beta OS=Chlorocebus sabaeus OX=60711 GN=COPB1 PE=4 SV=1	>tr|A0A0D9QXF2|A0A0D9QXF2_CHLSB Coatomer subunit beta OS=Chlorocebus sabaeus OX=60711 GN=COPB1 PE=4 SV=1	A0A0D9QXF2	COPB1	Coatomer subunit beta	Chlorocebus sabaeus	NA	NA	NA	NA	NA	NA	NA	NA	NA	NA	NA	NA	1937.493896	1017.066772	1969.605591
A0A0D9QXF7	A0A0D9QXF7	A0A0D9QXF7	NA	Chlorocebus sabaeus	Proteasome subunit alpha type	A0A0D9QXF7	>tr|A0A0D9QXF7|A0A0D9QXF7_CHLSB Proteasome subunit alpha type OS=Chlorocebus sabaeus OX=60711 PE=3 SV=1	>tr|A0A0D9QXF7|A0A0D9QXF7_CHLSB Proteasome subunit alpha type OS=Chlorocebus sabaeus OX=60711 PE=3 SV=1	A0A0D9QXF7	NA	Proteasome subunit alpha type	Chlorocebus sabaeus	NA	NA	NA	NA	NA	NA	NA	NA	NA	NA	NA	NA	11903.64648	16631.02148	13048.76172
A0A0D9QXG4	A0A0D9QXG4	A0A0D9QXG4	CNOT1	Chlorocebus sabaeus	CCR4-NOT transcription complex subunit 1	A0A0D9QXG4	>tr|A0A0D9QXG4|A0A0D9QXG4_CHLSB CCR4-NOT transcription complex subunit 1 OS=Chlorocebus sabaeus OX=60711 GN=CNOT1 PE=3 SV=1	>tr|A0A0D9QXG4|A0A0D9QXG4_CHLSB CCR4-NOT transcription complex subunit 1 OS=Chlorocebus sabaeus OX=60711 GN=CNOT1 PE=3 SV=1	A0A0D9QXG4	CNOT1	CCR4-NOT transcription complex subunit 1	Chlorocebus sabaeus	NA	NA	NA	NA	NA	NA	NA	NA	NA	NA	NA	NA	4818.196289	1592.760376	6099.089844
A0A0D9QXG8	A0A0D9QXG8	A0A0D9QXG8	BAG3	Chlorocebus sabaeus	BAG cochaperone 3	A0A0D9QXG8	>tr|A0A0D9QXG8|A0A0D9QXG8_CHLSB BAG cochaperone 3 OS=Chlorocebus sabaeus OX=60711 GN=BAG3 PE=4 SV=1	>tr|A0A0D9QXG8|A0A0D9QXG8_CHLSB BAG cochaperone 3 OS=Chlorocebus sabaeus OX=60711 GN=BAG3 PE=4 SV=1	A0A0D9QXG8	BAG3	BAG cochaperone 3	Chlorocebus sabaeus	NA	NA	NA	NA	NA	NA	NA	NA	NA	NA	NA	NA	8427.112305	6534.633301	9493.371094
A0A0D9QXH3	A0A0D9QXH3	A0A0D9QXH3	TIAL1	Chlorocebus sabaeus	TIA1 cytotoxic granule associated RNA binding protein like 1	A0A0D9QXH3	>tr|A0A0D9QXH3|A0A0D9QXH3_CHLSB TIA1 cytotoxic granule associated RNA binding protein like 1 OS=Chlorocebus sabaeus OX=60711 GN=TIAL1 PE=4 SV=1	>tr|A0A0D9QXH3|A0A0D9QXH3_CHLSB TIA1 cytotoxic granule associated RNA binding protein like 1 OS=Chlorocebus sabaeus OX=60711 GN=TIAL1 PE=4 SV=1	A0A0D9QXH3	TIAL1	TIA1 cytotoxic granule associated RNA binding protein like 1	Chlorocebus sabaeus	NA	NA	NA	NA	NA	NA	NA	NA	NA	NA	NA	NA	21351.27148	15433.12891	19484.15625
A0A0D9QXH8	A0A0D9QXH8	A0A0D9QXH8	GRB2	Chlorocebus sabaeus	Growth factor receptor bound protein 2	A0A0D9QXH8	>tr|A0A0D9QXH8|A0A0D9QXH8_CHLSB Growth factor receptor bound protein 2 OS=Chlorocebus sabaeus OX=60711 GN=GRB2 PE=4 SV=1	>tr|A0A0D9QXH8|A0A0D9QXH8_CHLSB Growth factor receptor bound protein 2 OS=Chlorocebus sabaeus OX=60711 GN=GRB2 PE=4 SV=1	A0A0D9QXH8	GRB2	Growth factor receptor bound protein 2	Chlorocebus sabaeus	NA	NA	NA	NA	NA	NA	NA	NA	NA	NA	NA	NA	114089.4766	100687.2031	131882.2969
A0A0D9QXI9	A0A0D9QXI9	A0A0D9QXI9	CXCL2	Chlorocebus sabaeus	C-X-C motif chemokine	A0A0D9QXI9	>tr|A0A0D9QXI9|A0A0D9QXI9_CHLSB C-X-C motif chemokine OS=Chlorocebus sabaeus OX=60711 GN=CXCL2 PE=3 SV=1	>tr|A0A0D9QXI9|A0A0D9QXI9_CHLSB C-X-C motif chemokine OS=Chlorocebus sabaeus OX=60711 GN=CXCL2 PE=3 SV=1	A0A0D9QXI9	CXCL2	C-X-C motif chemokine	Chlorocebus sabaeus	NA	NA	NA	NA	NA	NA	NA	NA	NA	NA	NA	NA	9771.368164	4376.181641	9030.533203
A0A0D9QXK1	A0A0D9QXK1	A0A0D9QXK1	RPS13	Chlorocebus sabaeus	Small ribosomal subunit protein uS15	A0A0D9QXK1	>tr|A0A0D9QXK1|A0A0D9QXK1_CHLSB Small ribosomal subunit protein uS15 OS=Chlorocebus sabaeus OX=60711 GN=RPS13 PE=3 SV=1	>tr|A0A0D9QXK1|A0A0D9QXK1_CHLSB Small ribosomal subunit protein uS15 OS=Chlorocebus sabaeus OX=60711 GN=RPS13 PE=3 SV=1	A0A0D9QXK1	RPS13	Small ribosomal subunit protein uS15	Chlorocebus sabaeus	NA	NA	NA	NA	NA	NA	NA	NA	NA	NA	NA	NA	16757.98047	8750.863281	25618.7207
A0A0D9QXL1	A0A0D9QXL1	A0A0D9QXL1	CSNK2A2	Chlorocebus sabaeus	Casein kinase II subunit alpha	A0A0D9QXL1	>tr|A0A0D9QXL1|A0A0D9QXL1_CHLSB Casein kinase II subunit alpha OS=Chlorocebus sabaeus OX=60711 GN=CSNK2A2 PE=3 SV=1	>tr|A0A0D9QXL1|A0A0D9QXL1_CHLSB Casein kinase II subunit alpha OS=Chlorocebus sabaeus OX=60711 GN=CSNK2A2 PE=3 SV=1	A0A0D9QXL1	CSNK2A2	Casein kinase II subunit alpha	Chlorocebus sabaeus	NA	NA	NA	NA	NA	NA	NA	NA	NA	NA	NA	NA	2525.469727	2275.274414	5382.407715
A0A0D9QXL4	A0A0D9QXL4	A0A0D9QXL4	EIF3A	Chlorocebus sabaeus	Eukaryotic translation initiation factor 3 subunit A	A0A0D9QXL4	>tr|A0A0D9QXL4|A0A0D9QXL4_CHLSB Eukaryotic translation initiation factor 3 subunit A OS=Chlorocebus sabaeus OX=60711 GN=EIF3A PE=3 SV=1	>tr|A0A0D9QXL4|A0A0D9QXL4_CHLSB Eukaryotic translation initiation factor 3 subunit A OS=Chlorocebus sabaeus OX=60711 GN=EIF3A PE=3 SV=1	A0A0D9QXL4	EIF3A	Eukaryotic translation initiation factor 3 subunit A	Chlorocebus sabaeus	NA	NA	NA	NA	NA	NA	NA	NA	NA	NA	NA	NA	1059.336548	1611.542847	1469.408936
A0A0D9QXP0	A0A0D9QXP0	A0A0D9QXP0	NUCB2	Chlorocebus sabaeus	Nucleobindin 2	A0A0D9QXP0	>tr|A0A0D9QXP0|A0A0D9QXP0_CHLSB Nucleobindin 2 OS=Chlorocebus sabaeus OX=60711 GN=NUCB2 PE=3 SV=1	>tr|A0A0D9QXP0|A0A0D9QXP0_CHLSB Nucleobindin 2 OS=Chlorocebus sabaeus OX=60711 GN=NUCB2 PE=3 SV=1	A0A0D9QXP0	NUCB2	Nucleobindin 2	Chlorocebus sabaeus	NA	NA	NA	NA	NA	NA	NA	NA	NA	NA	NA	NA	5405.565918	4404.045898	6770.525391
A0A0D9QXP5	A0A0D9QXP5	A0A0D9QXP5	DCTN2	Chlorocebus sabaeus	Dynactin subunit 2	A0A0D9QXP5	>tr|A0A0D9QXP5|A0A0D9QXP5_CHLSB Dynactin subunit 2 OS=Chlorocebus sabaeus OX=60711 GN=DCTN2 PE=3 SV=1	>tr|A0A0D9QXP5|A0A0D9QXP5_CHLSB Dynactin subunit 2 OS=Chlorocebus sabaeus OX=60711 GN=DCTN2 PE=3 SV=1	A0A0D9QXP5	DCTN2	Dynactin subunit 2	Chlorocebus sabaeus	NA	NA	NA	NA	NA	NA	NA	NA	NA	NA	NA	NA	16401.76172	11948.61719	19021.3125
A0A0D9QXP9	A0A0D9QXP9	A0A0D9QXP9	ALB	Chlorocebus sabaeus	Albumin	A0A0D9QXP9	>tr|A0A0D9QXP9|A0A0D9QXP9_CHLSB Albumin OS=Chlorocebus sabaeus OX=60711 GN=ALB PE=4 SV=1	>tr|A0A0D9QXP9|A0A0D9QXP9_CHLSB Albumin OS=Chlorocebus sabaeus OX=60711 GN=ALB PE=4 SV=1	A0A0D9QXP9	ALB	Albumin	Chlorocebus sabaeus	NA	NA	NA	NA	NA	NA	NA	NA	NA	NA	NA	NA	1261.831421	4673.8125	3004.53833
A0A0D9QXQ1	A0A0D9QXQ1	A0A0D9QXQ1	PDCD5	Chlorocebus sabaeus	Programmed cell death 5	A0A0D9QXQ1	>tr|A0A0D9QXQ1|A0A0D9QXQ1_CHLSB Programmed cell death 5 OS=Chlorocebus sabaeus OX=60711 GN=PDCD5 PE=3 SV=1	>tr|A0A0D9QXQ1|A0A0D9QXQ1_CHLSB Programmed cell death 5 OS=Chlorocebus sabaeus OX=60711 GN=PDCD5 PE=3 SV=1	A0A0D9QXQ1	PDCD5	Programmed cell death 5	Chlorocebus sabaeus	NA	NA	NA	NA	NA	NA	NA	NA	NA	NA	NA	NA	18400.50977	12009.67773	20500.78711
A0A0D9QXQ3	A0A0D9QXQ3	A0A0D9QXQ3;A0A0D9RK88	ANKRD17;ANKHD1	Chlorocebus sabaeus	Ankyrin repeat domain 17;Ankyrin repeat and KH domain containing 1	A0A0D9QXQ3;A0A0D9RK88	>tr|A0A0D9QXQ3|A0A0D9QXQ3_CHLSB Ankyrin repeat domain 17 OS=Chlorocebus sabaeus OX=60711 GN=ANKRD17 PE=4 SV=1;>tr|A0A0D9RK88|A0A0D9RK88_CHLSB Ankyrin repeat and KH domain containing 1 OS=Chlorocebus sabaeus OX=60711 GN=ANKHD1 PE=4 SV=1	>tr|A0A0D9QXQ3|A0A0D9QXQ3_CHLSB Ankyrin repeat domain 17 OS=Chlorocebus sabaeus OX=60711 GN=ANKRD17 PE=4 SV=1	A0A0D9QXQ3	ANKRD17	Ankyrin repeat domain 17	Chlorocebus sabaeus	NA	NA	NA	NA	NA	NA	NA	NA	NA	NA	NA	NA	1099.442993	942.8631592	NA
A0A0D9QXT2	A0A0D9QXT2	A0A0D9QXT2	SLC4A4	Chlorocebus sabaeus	Anion exchange protein	A0A0D9QXT2	>tr|A0A0D9QXT2|A0A0D9QXT2_CHLSB Anion exchange protein OS=Chlorocebus sabaeus OX=60711 GN=SLC4A4 PE=3 SV=1	>tr|A0A0D9QXT2|A0A0D9QXT2_CHLSB Anion exchange protein OS=Chlorocebus sabaeus OX=60711 GN=SLC4A4 PE=3 SV=1	A0A0D9QXT2	SLC4A4	Anion exchange protein	Chlorocebus sabaeus	NA	NA	NA	NA	NA	NA	NA	NA	NA	NA	NA	NA	22289.27148	17680.10742	22011.11133
A0A0D9QXT3	A0A0D9QXT3	A0A0D9QXT3	NA	Chlorocebus sabaeus	Fibronectin type-III domain-containing protein	A0A0D9QXT3	>tr|A0A0D9QXT3|A0A0D9QXT3_CHLSB Fibronectin type-III domain-containing protein OS=Chlorocebus sabaeus OX=60711 PE=4 SV=1	>tr|A0A0D9QXT3|A0A0D9QXT3_CHLSB Fibronectin type-III domain-containing protein OS=Chlorocebus sabaeus OX=60711 PE=4 SV=1	A0A0D9QXT3	NA	Fibronectin type-III domain-containing protein	Chlorocebus sabaeus	NA	NA	NA	NA	NA	NA	NA	NA	NA	NA	NA	NA	15597.95996	7362.802734	18106.19141
A0A0D9QXT6	A0A0D9QXT6	A0A0D9QXT6	MOB1B	Chlorocebus sabaeus	MOB kinase activator 1B	A0A0D9QXT6	>tr|A0A0D9QXT6|A0A0D9QXT6_CHLSB MOB kinase activator 1B OS=Chlorocebus sabaeus OX=60711 GN=MOB1B PE=3 SV=1	>tr|A0A0D9QXT6|A0A0D9QXT6_CHLSB MOB kinase activator 1B OS=Chlorocebus sabaeus OX=60711 GN=MOB1B PE=3 SV=1	A0A0D9QXT6	MOB1B	MOB kinase activator 1B	Chlorocebus sabaeus	NA	NA	NA	NA	NA	NA	NA	NA	NA	NA	NA	NA	33272.34375	52578.24219	38023.98438
A0A0D9QXU6	A0A0D9QXU6	A0A0D9QXU6;A0A0D9RI14;A0A0D9RMH7;A0A0D9SAA1;A0A0D9SAU7;A0A0D9SCL0;A0A0D9SD38;A0A0D9SD76;A0A0D9SDP1	;;;;;H3C12;;;	Chlorocebus sabaeus	Histone H3;Histone H3.3;Histone H3;Histone H3;Histone H3.3;Histone H3;Histone H3.3;Histone H3.3;Histone H3	A0A0D9QXU6;A0A0D9RI14;A0A0D9RMH7;A0A0D9SAA1;A0A0D9SAU7;A0A0D9SCL0;A0A0D9SD38;A0A0D9SD76;A0A0D9SDP1	>tr|A0A0D9QXU6|A0A0D9QXU6_CHLSB Histone H3 OS=Chlorocebus sabaeus OX=60711 PE=3 SV=1;>tr|A0A0D9RI14|A0A0D9RI14_CHLSB Histone H3.3 OS=Chlorocebus sabaeus OX=60711 PE=3 SV=1;>tr|A0A0D9RMH7|A0A0D9RMH7_CHLSB Histone H3 OS=Chlorocebus sabaeus OX=60711 PE=3 SV=1;>tr|A0A0D9SAA1|A0A0D9SAA1_CHLSB Histone H3 OS=Chlorocebus sabaeus OX=60711 PE=3 SV=1;>tr|A0A0D9SAU7|A0A0D9SAU7_CHLSB Histone H3.3 OS=Chloroceb…	>tr|A0A0D9QXU6|A0A0D9QXU6_CHLSB Histone H3 OS=Chlorocebus sabaeus OX=60711 PE=3 SV=1	A0A0D9QXU6	NA	Histone H3	Chlorocebus sabaeus	NA	NA	NA	NA	NA	NA	NA	NA	NA	NA	NA	NA	3838.775391	3527.981934	1333.930176
A0A0D9QXV0	A0A0D9QXV0	A0A0D9QXV0	ADGRG1	Chlorocebus sabaeus	Adhesion G-protein coupled receptor G1	A0A0D9QXV0	>tr|A0A0D9QXV0|A0A0D9QXV0_CHLSB Adhesion G-protein coupled receptor G1 OS=Chlorocebus sabaeus OX=60711 GN=ADGRG1 PE=3 SV=1	>tr|A0A0D9QXV0|A0A0D9QXV0_CHLSB Adhesion G-protein coupled receptor G1 OS=Chlorocebus sabaeus OX=60711 GN=ADGRG1 PE=3 SV=1	A0A0D9QXV0	ADGRG1	Adhesion G-protein coupled receptor G1	Chlorocebus sabaeus	NA	NA	NA	NA	NA	NA	NA	NA	NA	NA	NA	NA	10237.45703	9047.672852	10941.97949
A0A0D9QXW2	A0A0D9QXW2	A0A0D9QXW2	UQCRFS1	Chlorocebus sabaeus	Cytochrome b-c1 complex subunit Rieske, mitochondrial	A0A0D9QXW2	>tr|A0A0D9QXW2|A0A0D9QXW2_CHLSB Cytochrome b-c1 complex subunit Rieske, mitochondrial OS=Chlorocebus sabaeus OX=60711 GN=UQCRFS1 PE=3 SV=1	>tr|A0A0D9QXW2|A0A0D9QXW2_CHLSB Cytochrome b-c1 complex subunit Rieske, mitochondrial OS=Chlorocebus sabaeus OX=60711 GN=UQCRFS1 PE=3 SV=1	A0A0D9QXW2	UQCRFS1	Cytochrome b-c1 complex subunit Rieske, mitochondrial	Chlorocebus sabaeus	NA	NA	NA	NA	NA	NA	NA	NA	NA	NA	NA	NA	2886.525391	3392.284912	3623.532715
A0A0D9QY09	A0A0D9QY09	A0A0D9QY09	PLXNB2	Chlorocebus sabaeus	Plexin B2	A0A0D9QY09	>tr|A0A0D9QY09|A0A0D9QY09_CHLSB Plexin B2 OS=Chlorocebus sabaeus OX=60711 GN=PLXNB2 PE=3 SV=1	>tr|A0A0D9QY09|A0A0D9QY09_CHLSB Plexin B2 OS=Chlorocebus sabaeus OX=60711 GN=PLXNB2 PE=3 SV=1	A0A0D9QY09	PLXNB2	Plexin B2	Chlorocebus sabaeus	NA	NA	NA	NA	NA	NA	NA	NA	NA	NA	NA	NA	52777.64063	43788.77344	51539.60938
A0A0D9QY15	A0A0D9QY15	A0A0D9QY15	RSPRY1	Chlorocebus sabaeus	Ring finger and SPRY domain containing 1	A0A0D9QY15	>tr|A0A0D9QY15|A0A0D9QY15_CHLSB Ring finger and SPRY domain containing 1 OS=Chlorocebus sabaeus OX=60711 GN=RSPRY1 PE=4 SV=1	>tr|A0A0D9QY15|A0A0D9QY15_CHLSB Ring finger and SPRY domain containing 1 OS=Chlorocebus sabaeus OX=60711 GN=RSPRY1 PE=4 SV=1	A0A0D9QY15	RSPRY1	Ring finger and SPRY domain containing 1	Chlorocebus sabaeus	NA	NA	NA	NA	NA	NA	NA	NA	NA	NA	NA	NA	2848.051514	2099.848145	4051.680176
A0A0D9QY22	A0A0D9QY22	A0A0D9QY22	CPNE2	Chlorocebus sabaeus	Copine 2	A0A0D9QY22	>tr|A0A0D9QY22|A0A0D9QY22_CHLSB Copine 2 OS=Chlorocebus sabaeus OX=60711 GN=CPNE2 PE=3 SV=1	>tr|A0A0D9QY22|A0A0D9QY22_CHLSB Copine 2 OS=Chlorocebus sabaeus OX=60711 GN=CPNE2 PE=3 SV=1	A0A0D9QY22	CPNE2	Copine 2	Chlorocebus sabaeus	NA	NA	NA	NA	NA	NA	NA	NA	NA	NA	NA	NA	33229.74609	17625.66602	35348.63281
A0A0D9QY32	A0A0D9QY32	A0A0D9QY32	LRP1	Chlorocebus sabaeus	LDL receptor related protein 1	A0A0D9QY32	>tr|A0A0D9QY32|A0A0D9QY32_CHLSB LDL receptor related protein 1 OS=Chlorocebus sabaeus OX=60711 GN=LRP1 PE=3 SV=1	>tr|A0A0D9QY32|A0A0D9QY32_CHLSB LDL receptor related protein 1 OS=Chlorocebus sabaeus OX=60711 GN=LRP1 PE=3 SV=1	A0A0D9QY32	LRP1	LDL receptor related protein 1	Chlorocebus sabaeus	NA	NA	NA	NA	NA	NA	NA	NA	NA	NA	NA	NA	14945.53906	10812.06641	15478.9043
A0A0D9QY46	A0A0D9QY46	A0A0D9QY46	USP46	Chlorocebus sabaeus	Ubiquitin carboxyl-terminal hydrolase 46	A0A0D9QY46	>tr|A0A0D9QY46|A0A0D9QY46_CHLSB Ubiquitin carboxyl-terminal hydrolase 46 OS=Chlorocebus sabaeus OX=60711 GN=USP46 PE=3 SV=1	>tr|A0A0D9QY46|A0A0D9QY46_CHLSB Ubiquitin carboxyl-terminal hydrolase 46 OS=Chlorocebus sabaeus OX=60711 GN=USP46 PE=3 SV=1	A0A0D9QY46	USP46	Ubiquitin carboxyl-terminal hydrolase 46	Chlorocebus sabaeus	NA	NA	NA	NA	NA	NA	NA	NA	NA	NA	NA	NA	6074.880859	3128.631104	8267.670898
A0A0D9QY94	A0A0D9QY94	A0A0D9QY94	NA	Chlorocebus sabaeus	L-lactate dehydrogenase	A0A0D9QY94	>tr|A0A0D9QY94|A0A0D9QY94_CHLSB L-lactate dehydrogenase OS=Chlorocebus sabaeus OX=60711 PE=3 SV=1	>tr|A0A0D9QY94|A0A0D9QY94_CHLSB L-lactate dehydrogenase OS=Chlorocebus sabaeus OX=60711 PE=3 SV=1	A0A0D9QY94	NA	L-lactate dehydrogenase	Chlorocebus sabaeus	NA	NA	NA	NA	NA	NA	NA	NA	NA	NA	NA	NA	143260.4531	88958.69531	112464.3438
A0A0D9QY96	A0A0D9QY96	A0A0D9QY96	TMEM165	Chlorocebus sabaeus	GDT1 family protein	A0A0D9QY96	>tr|A0A0D9QY96|A0A0D9QY96_CHLSB GDT1 family protein OS=Chlorocebus sabaeus OX=60711 GN=TMEM165 PE=3 SV=1	>tr|A0A0D9QY96|A0A0D9QY96_CHLSB GDT1 family protein OS=Chlorocebus sabaeus OX=60711 GN=TMEM165 PE=3 SV=1	A0A0D9QY96	TMEM165	GDT1 family protein	Chlorocebus sabaeus	NA	NA	NA	NA	NA	NA	NA	NA	NA	NA	NA	NA	11262.46777	11041.20801	12690.92773
A0A0D9QYA3	A0A0D9QYA3	A0A0D9QYA3	NA	Chlorocebus sabaeus	NAC-A/B domain-containing protein	A0A0D9QYA3	>tr|A0A0D9QYA3|A0A0D9QYA3_CHLSB NAC-A/B domain-containing protein OS=Chlorocebus sabaeus OX=60711 PE=4 SV=1	>tr|A0A0D9QYA3|A0A0D9QYA3_CHLSB NAC-A/B domain-containing protein OS=Chlorocebus sabaeus OX=60711 PE=4 SV=1	A0A0D9QYA3	NA	NAC-A/B domain-containing protein	Chlorocebus sabaeus	NA	NA	NA	NA	NA	NA	NA	NA	NA	NA	NA	NA	10076.69922	9749.068359	14024.78125
A0A0D9QYB1	A0A0D9QYB1	A0A0D9QYB1	ATP5F1B	Chlorocebus sabaeus	ATP synthase subunit beta	A0A0D9QYB1	>tr|A0A0D9QYB1|A0A0D9QYB1_CHLSB ATP synthase subunit beta OS=Chlorocebus sabaeus OX=60711 GN=ATP5F1B PE=3 SV=1	>tr|A0A0D9QYB1|A0A0D9QYB1_CHLSB ATP synthase subunit beta OS=Chlorocebus sabaeus OX=60711 GN=ATP5F1B PE=3 SV=1	A0A0D9QYB1	ATP5F1B	ATP synthase subunit beta	Chlorocebus sabaeus	NA	NA	NA	NA	NA	NA	NA	NA	NA	NA	NA	NA	41799.16797	25825.62109	26771.85547
A0A0D9QYB7	A0A0D9QYB7	A0A0D9QYB7	PRPSAP1	Chlorocebus sabaeus	Phosphoribosyl pyrophosphate synthetase associated protein 1	A0A0D9QYB7	>tr|A0A0D9QYB7|A0A0D9QYB7_CHLSB Phosphoribosyl pyrophosphate synthetase associated protein 1 OS=Chlorocebus sabaeus OX=60711 GN=PRPSAP1 PE=3 SV=1	>tr|A0A0D9QYB7|A0A0D9QYB7_CHLSB Phosphoribosyl pyrophosphate synthetase associated protein 1 OS=Chlorocebus sabaeus OX=60711 GN=PRPSAP1 PE=3 SV=1	A0A0D9QYB7	PRPSAP1	Phosphoribosyl pyrophosphate synthetase associated protein 1	Chlorocebus sabaeus	NA	NA	NA	NA	NA	NA	NA	NA	NA	NA	NA	NA	5291.677246	1553.799805	5253.831055
A0A0D9QYD5	A0A0D9QYD5	A0A0D9QYD5	TSG101	Chlorocebus sabaeus	Tumor susceptibility 101	A0A0D9QYD5	>tr|A0A0D9QYD5|A0A0D9QYD5_CHLSB Tumor susceptibility 101 OS=Chlorocebus sabaeus OX=60711 GN=TSG101 PE=3 SV=1	>tr|A0A0D9QYD5|A0A0D9QYD5_CHLSB Tumor susceptibility 101 OS=Chlorocebus sabaeus OX=60711 GN=TSG101 PE=3 SV=1	A0A0D9QYD5	TSG101	Tumor susceptibility 101	Chlorocebus sabaeus	NA	NA	NA	NA	NA	NA	NA	NA	NA	NA	NA	NA	2126.134766	1067.082153	2475.986084
A0A0D9QYH9	A0A0D9QYH9	A0A0D9QYH9	CASP7	Chlorocebus sabaeus	Caspase 7	A0A0D9QYH9	>tr|A0A0D9QYH9|A0A0D9QYH9_CHLSB Caspase 7 OS=Chlorocebus sabaeus OX=60711 GN=CASP7 PE=3 SV=1	>tr|A0A0D9QYH9|A0A0D9QYH9_CHLSB Caspase 7 OS=Chlorocebus sabaeus OX=60711 GN=CASP7 PE=3 SV=1	A0A0D9QYH9	CASP7	Caspase 7	Chlorocebus sabaeus	NA	NA	NA	NA	NA	NA	NA	NA	NA	NA	NA	NA	2148.244141	215.7177734	2229.134521
A0A0D9QYL0	A0A0D9QYL0	A0A0D9QYL0	VTI1A	Chlorocebus sabaeus	Vesicle transport through interaction with t-SNAREs 1A	A0A0D9QYL0	>tr|A0A0D9QYL0|A0A0D9QYL0_CHLSB Vesicle transport through interaction with t-SNAREs 1A OS=Chlorocebus sabaeus OX=60711 GN=VTI1A PE=3 SV=1	>tr|A0A0D9QYL0|A0A0D9QYL0_CHLSB Vesicle transport through interaction with t-SNAREs 1A OS=Chlorocebus sabaeus OX=60711 GN=VTI1A PE=3 SV=1	A0A0D9QYL0	VTI1A	Vesicle transport through interaction with t-SNAREs 1A	Chlorocebus sabaeus	NA	NA	NA	NA	NA	NA	NA	NA	NA	NA	NA	NA	4938.966797	4519.691406	2651.183105
A0A0D9QYL7	A0A0D9QYL7	A0A0D9QYL7;A0A0D9RDH6	TBC1D22A;TBC1D22B	Chlorocebus sabaeus	TBC1 domain family member 22A;TBC1 domain family member 22B	A0A0D9QYL7;A0A0D9RDH6	>tr|A0A0D9QYL7|A0A0D9QYL7_CHLSB TBC1 domain family member 22A OS=Chlorocebus sabaeus OX=60711 GN=TBC1D22A PE=4 SV=1;>tr|A0A0D9RDH6|A0A0D9RDH6_CHLSB TBC1 domain family member 22B OS=Chlorocebus sabaeus OX=60711 GN=TBC1D22B PE=4 SV=1	>tr|A0A0D9QYL7|A0A0D9QYL7_CHLSB TBC1 domain family member 22A OS=Chlorocebus sabaeus OX=60711 GN=TBC1D22A PE=4 SV=1	A0A0D9QYL7	TBC1D22A	TBC1 domain family member 22A	Chlorocebus sabaeus	NA	NA	NA	NA	NA	NA	NA	NA	NA	NA	NA	NA	2029.919434	666.4404907	2068.245605
A0A0D9QYL9	A0A0D9QYL9	A0A0D9QYL9	IGFBP7	Chlorocebus sabaeus	Insulin like growth factor binding protein 7	A0A0D9QYL9	>tr|A0A0D9QYL9|A0A0D9QYL9_CHLSB Insulin like growth factor binding protein 7 OS=Chlorocebus sabaeus OX=60711 GN=IGFBP7 PE=4 SV=1	>tr|A0A0D9QYL9|A0A0D9QYL9_CHLSB Insulin like growth factor binding protein 7 OS=Chlorocebus sabaeus OX=60711 GN=IGFBP7 PE=4 SV=1	A0A0D9QYL9	IGFBP7	Insulin like growth factor binding protein 7	Chlorocebus sabaeus	NA	NA	NA	NA	NA	NA	NA	NA	NA	NA	NA	NA	1227.245605	1749.466309	3624.567383
A0A0D9QYM1	A0A0D9QYM1	A0A0D9QYM1	SEPTIN9	Chlorocebus sabaeus	Septin 9	A0A0D9QYM1	>tr|A0A0D9QYM1|A0A0D9QYM1_CHLSB Septin 9 OS=Chlorocebus sabaeus OX=60711 GN=SEPTIN9 PE=3 SV=1	>tr|A0A0D9QYM1|A0A0D9QYM1_CHLSB Septin 9 OS=Chlorocebus sabaeus OX=60711 GN=SEPTIN9 PE=3 SV=1	A0A0D9QYM1	SEPTIN9	Septin 9	Chlorocebus sabaeus	NA	NA	NA	NA	NA	NA	NA	NA	NA	NA	NA	NA	12147.76563	7413.062988	11144.59961
A0A0D9QYM7	A0A0D9QYM7	A0A0D9QYM7	GNAO1	Chlorocebus sabaeus	Guanine nucleotide-binding protein G(o) subunit alpha	A0A0D9QYM7	>tr|A0A0D9QYM7|A0A0D9QYM7_CHLSB Guanine nucleotide-binding protein G(o) subunit alpha OS=Chlorocebus sabaeus OX=60711 GN=GNAO1 PE=3 SV=1	>tr|A0A0D9QYM7|A0A0D9QYM7_CHLSB Guanine nucleotide-binding protein G(o) subunit alpha OS=Chlorocebus sabaeus OX=60711 GN=GNAO1 PE=3 SV=1	A0A0D9QYM7	GNAO1	Guanine nucleotide-binding protein G(o) subunit alpha	Chlorocebus sabaeus	NA	NA	NA	NA	NA	NA	NA	NA	NA	NA	NA	NA	11212.05762	7143.69873	10241.91211
A0A0D9QYN1	A0A0D9QYN1	A0A0D9QYN1	SHOC2	Chlorocebus sabaeus	SHOC2 leucine rich repeat scaffold protein	A0A0D9QYN1	>tr|A0A0D9QYN1|A0A0D9QYN1_CHLSB SHOC2 leucine rich repeat scaffold protein OS=Chlorocebus sabaeus OX=60711 GN=SHOC2 PE=4 SV=1	>tr|A0A0D9QYN1|A0A0D9QYN1_CHLSB SHOC2 leucine rich repeat scaffold protein OS=Chlorocebus sabaeus OX=60711 GN=SHOC2 PE=4 SV=1	A0A0D9QYN1	SHOC2	SHOC2 leucine rich repeat scaffold protein	Chlorocebus sabaeus	NA	NA	NA	NA	NA	NA	NA	NA	NA	NA	NA	NA	3252.094727	3956.625488	3327.758301
A0A0D9QYQ9	A0A0D9QYQ9	A0A0D9QYQ9	SVIP	Chlorocebus sabaeus	Small VCP interacting protein	A0A0D9QYQ9	>tr|A0A0D9QYQ9|A0A0D9QYQ9_CHLSB Small VCP interacting protein OS=Chlorocebus sabaeus OX=60711 GN=SVIP PE=4 SV=1	>tr|A0A0D9QYQ9|A0A0D9QYQ9_CHLSB Small VCP interacting protein OS=Chlorocebus sabaeus OX=60711 GN=SVIP PE=4 SV=1	A0A0D9QYQ9	SVIP	Small VCP interacting protein	Chlorocebus sabaeus	NA	NA	NA	NA	NA	NA	NA	NA	NA	NA	NA	NA	3518.115967	3101.935059	1634.775024
A0A0D9QYR5	A0A0D9QYR5	A0A0D9QYR5	CS	Chlorocebus sabaeus	Citrate synthase	A0A0D9QYR5	>tr|A0A0D9QYR5|A0A0D9QYR5_CHLSB Citrate synthase OS=Chlorocebus sabaeus OX=60711 GN=CS PE=3 SV=1	>tr|A0A0D9QYR5|A0A0D9QYR5_CHLSB Citrate synthase OS=Chlorocebus sabaeus OX=60711 GN=CS PE=3 SV=1	A0A0D9QYR5	CS	Citrate synthase	Chlorocebus sabaeus	NA	NA	NA	NA	NA	NA	NA	NA	NA	NA	NA	NA	8416.036133	5066.572754	7291.012695
A0A0D9QYT4	A0A0D9QYT4	A0A0D9QYT4	ITGA3	Chlorocebus sabaeus	Integrin subunit alpha 3	A0A0D9QYT4	>tr|A0A0D9QYT4|A0A0D9QYT4_CHLSB Integrin subunit alpha 3 OS=Chlorocebus sabaeus OX=60711 GN=ITGA3 PE=3 SV=1	>tr|A0A0D9QYT4|A0A0D9QYT4_CHLSB Integrin subunit alpha 3 OS=Chlorocebus sabaeus OX=60711 GN=ITGA3 PE=3 SV=1	A0A0D9QYT4	ITGA3	Integrin subunit alpha 3	Chlorocebus sabaeus	NA	NA	NA	NA	NA	NA	NA	NA	NA	NA	NA	NA	511777.9688	339942.1875	483444.4688
A0A0D9QYU3	A0A0D9QYU3	A0A0D9QYU3	LIN7C	Chlorocebus sabaeus	Protein lin-7 homolog	A0A0D9QYU3	>tr|A0A0D9QYU3|A0A0D9QYU3_CHLSB Protein lin-7 homolog OS=Chlorocebus sabaeus OX=60711 GN=LIN7C PE=3 SV=1	>tr|A0A0D9QYU3|A0A0D9QYU3_CHLSB Protein lin-7 homolog OS=Chlorocebus sabaeus OX=60711 GN=LIN7C PE=3 SV=1	A0A0D9QYU3	LIN7C	Protein lin-7 homolog	Chlorocebus sabaeus	NA	NA	NA	NA	NA	NA	NA	NA	NA	NA	NA	NA	945.8527222	1648.818359	569.4052124
A0A0D9QYU5	A0A0D9QYU5	A0A0D9QYU5	MYL6B	Chlorocebus sabaeus	Myosin light chain 6B	A0A0D9QYU5	>tr|A0A0D9QYU5|A0A0D9QYU5_CHLSB Myosin light chain 6B OS=Chlorocebus sabaeus OX=60711 GN=MYL6B PE=4 SV=1	>tr|A0A0D9QYU5|A0A0D9QYU5_CHLSB Myosin light chain 6B OS=Chlorocebus sabaeus OX=60711 GN=MYL6B PE=4 SV=1	A0A0D9QYU5	MYL6B	Myosin light chain 6B	Chlorocebus sabaeus	NA	NA	NA	NA	NA	NA	NA	NA	NA	NA	NA	NA	4200.740723	7502.438965	4312.521973
A0A0D9QYV7	A0A0D9QYV7	A0A0D9QYV7	ESYT1	Chlorocebus sabaeus	Extended synaptotagmin 1	A0A0D9QYV7	>tr|A0A0D9QYV7|A0A0D9QYV7_CHLSB Extended synaptotagmin 1 OS=Chlorocebus sabaeus OX=60711 GN=ESYT1 PE=3 SV=1	>tr|A0A0D9QYV7|A0A0D9QYV7_CHLSB Extended synaptotagmin 1 OS=Chlorocebus sabaeus OX=60711 GN=ESYT1 PE=3 SV=1	A0A0D9QYV7	ESYT1	Extended synaptotagmin 1	Chlorocebus sabaeus	NA	NA	NA	NA	NA	NA	NA	NA	NA	NA	NA	NA	30976.42578	14648.31348	28729.38281
A0A0D9QYW0	A0A0D9QYW0	A0A0D9QYW0	HOMER3	Chlorocebus sabaeus	Homer scaffold protein 3	A0A0D9QYW0	>tr|A0A0D9QYW0|A0A0D9QYW0_CHLSB Homer scaffold protein 3 OS=Chlorocebus sabaeus OX=60711 GN=HOMER3 PE=3 SV=1	>tr|A0A0D9QYW0|A0A0D9QYW0_CHLSB Homer scaffold protein 3 OS=Chlorocebus sabaeus OX=60711 GN=HOMER3 PE=3 SV=1	A0A0D9QYW0	HOMER3	Homer scaffold protein 3	Chlorocebus sabaeus	NA	NA	NA	NA	NA	NA	NA	NA	NA	NA	NA	NA	11769.30371	9251.771484	12341.12695
A0A0D9QYW2	A0A0D9QYW2	A0A0D9QYW2	PA2G4	Chlorocebus sabaeus	Proliferation-associated 2G4	A0A0D9QYW2	>tr|A0A0D9QYW2|A0A0D9QYW2_CHLSB Proliferation-associated 2G4 OS=Chlorocebus sabaeus OX=60711 GN=PA2G4 PE=3 SV=1	>tr|A0A0D9QYW2|A0A0D9QYW2_CHLSB Proliferation-associated 2G4 OS=Chlorocebus sabaeus OX=60711 GN=PA2G4 PE=3 SV=1	A0A0D9QYW2	PA2G4	Proliferation-associated 2G4	Chlorocebus sabaeus	NA	NA	NA	NA	NA	NA	NA	NA	NA	NA	NA	NA	5456.621094	4948.291016	6129.684082
A0A0D9QYX7	A0A0D9QYX7	A0A0D9QYX7	NA	Chlorocebus sabaeus	Glutathione S-transferase omega	A0A0D9QYX7	>tr|A0A0D9QYX7|A0A0D9QYX7_CHLSB Glutathione S-transferase omega OS=Chlorocebus sabaeus OX=60711 PE=3 SV=1	>tr|A0A0D9QYX7|A0A0D9QYX7_CHLSB Glutathione S-transferase omega OS=Chlorocebus sabaeus OX=60711 PE=3 SV=1	A0A0D9QYX7	NA	Glutathione S-transferase omega	Chlorocebus sabaeus	NA	NA	NA	NA	NA	NA	NA	NA	NA	NA	NA	NA	4602.856934	5177.811523	5488.713379
A0A0D9QYY5	A0A0D9QYY5	A0A0D9QYY5	EIF3M	Chlorocebus sabaeus	Eukaryotic translation initiation factor 3 subunit M	A0A0D9QYY5	>tr|A0A0D9QYY5|A0A0D9QYY5_CHLSB Eukaryotic translation initiation factor 3 subunit M OS=Chlorocebus sabaeus OX=60711 GN=EIF3M PE=3 SV=1	>tr|A0A0D9QYY5|A0A0D9QYY5_CHLSB Eukaryotic translation initiation factor 3 subunit M OS=Chlorocebus sabaeus OX=60711 GN=EIF3M PE=3 SV=1	A0A0D9QYY5	EIF3M	Eukaryotic translation initiation factor 3 subunit M	Chlorocebus sabaeus	NA	NA	NA	NA	NA	NA	NA	NA	NA	NA	NA	NA	2962.517334	1995.139771	4091.041992
A0A0D9QYY6	A0A0D9QYY6	A0A0D9QYY6	COPE	Chlorocebus sabaeus	Coatomer subunit epsilon	A0A0D9QYY6	>tr|A0A0D9QYY6|A0A0D9QYY6_CHLSB Coatomer subunit epsilon OS=Chlorocebus sabaeus OX=60711 GN=COPE PE=3 SV=1	>tr|A0A0D9QYY6|A0A0D9QYY6_CHLSB Coatomer subunit epsilon OS=Chlorocebus sabaeus OX=60711 GN=COPE PE=3 SV=1	A0A0D9QYY6	COPE	Coatomer subunit epsilon	Chlorocebus sabaeus	NA	NA	NA	NA	NA	NA	NA	NA	NA	NA	NA	NA	16747.32227	13131.82129	21012.68359
A0A0D9QZ02	A0A0D9QZ02	A0A0D9QZ02	RAB5B	Chlorocebus sabaeus	small monomeric GTPase	A0A0D9QZ02	>tr|A0A0D9QZ02|A0A0D9QZ02_CHLSB small monomeric GTPase OS=Chlorocebus sabaeus OX=60711 GN=RAB5B PE=3 SV=1	>tr|A0A0D9QZ02|A0A0D9QZ02_CHLSB small monomeric GTPase OS=Chlorocebus sabaeus OX=60711 GN=RAB5B PE=3 SV=1	A0A0D9QZ02	RAB5B	small monomeric GTPase	Chlorocebus sabaeus	NA	NA	NA	NA	NA	NA	NA	NA	NA	NA	NA	NA	24518.28125	16425.59375	28294.99805
A0A0D9QZ14	A0A0D9QZ14	A0A0D9QZ14	DGKA	Chlorocebus sabaeus	Diacylglycerol kinase	A0A0D9QZ14	>tr|A0A0D9QZ14|A0A0D9QZ14_CHLSB Diacylglycerol kinase OS=Chlorocebus sabaeus OX=60711 GN=DGKA PE=3 SV=1	>tr|A0A0D9QZ14|A0A0D9QZ14_CHLSB Diacylglycerol kinase OS=Chlorocebus sabaeus OX=60711 GN=DGKA PE=3 SV=1	A0A0D9QZ14	DGKA	Diacylglycerol kinase	Chlorocebus sabaeus	NA	NA	NA	NA	NA	NA	NA	NA	NA	NA	NA	NA	2162.474365	587.6442871	562.2642822
A0A0D9QZ15	A0A0D9QZ15	A0A0D9QZ15	TTC38	Chlorocebus sabaeus	Tetratricopeptide repeat protein 38	A0A0D9QZ15	>tr|A0A0D9QZ15|A0A0D9QZ15_CHLSB Tetratricopeptide repeat protein 38 OS=Chlorocebus sabaeus OX=60711 GN=TTC38 PE=3 SV=1	>tr|A0A0D9QZ15|A0A0D9QZ15_CHLSB Tetratricopeptide repeat protein 38 OS=Chlorocebus sabaeus OX=60711 GN=TTC38 PE=3 SV=1	A0A0D9QZ15	TTC38	Tetratricopeptide repeat protein 38	Chlorocebus sabaeus	NA	NA	NA	NA	NA	NA	NA	NA	NA	NA	NA	NA	6330.686523	2515.327148	6616.404297
A0A0D9QZ22	A0A0D9QZ22	A0A0D9QZ22	FTO	Chlorocebus sabaeus	Alpha-ketoglutarate-dependent dioxygenase FTO	A0A0D9QZ22	>tr|A0A0D9QZ22|A0A0D9QZ22_CHLSB Alpha-ketoglutarate-dependent dioxygenase FTO OS=Chlorocebus sabaeus OX=60711 GN=FTO PE=3 SV=1	>tr|A0A0D9QZ22|A0A0D9QZ22_CHLSB Alpha-ketoglutarate-dependent dioxygenase FTO OS=Chlorocebus sabaeus OX=60711 GN=FTO PE=3 SV=1	A0A0D9QZ22	FTO	Alpha-ketoglutarate-dependent dioxygenase FTO	Chlorocebus sabaeus	NA	NA	NA	NA	NA	NA	NA	NA	NA	NA	NA	NA	802.7938232	NA	681.9230957
A0A0D9QZ24	A0A0D9QZ24	A0A0D9QZ24	SARNP	Chlorocebus sabaeus	SAP domain containing ribonucleoprotein	A0A0D9QZ24	>tr|A0A0D9QZ24|A0A0D9QZ24_CHLSB SAP domain containing ribonucleoprotein OS=Chlorocebus sabaeus OX=60711 GN=SARNP PE=4 SV=1	>tr|A0A0D9QZ24|A0A0D9QZ24_CHLSB SAP domain containing ribonucleoprotein OS=Chlorocebus sabaeus OX=60711 GN=SARNP PE=4 SV=1	A0A0D9QZ24	SARNP	SAP domain containing ribonucleoprotein	Chlorocebus sabaeus	NA	NA	NA	NA	NA	NA	NA	NA	NA	NA	NA	NA	3204.427979	4944.689941	3436.767822
A0A0D9QZ38	A0A0D9QZ38	A0A0D9QZ38	CD63	Chlorocebus sabaeus	Tetraspanin	A0A0D9QZ38	>tr|A0A0D9QZ38|A0A0D9QZ38_CHLSB Tetraspanin OS=Chlorocebus sabaeus OX=60711 GN=CD63 PE=3 SV=1	>tr|A0A0D9QZ38|A0A0D9QZ38_CHLSB Tetraspanin OS=Chlorocebus sabaeus OX=60711 GN=CD63 PE=3 SV=1	A0A0D9QZ38	CD63	Tetraspanin	Chlorocebus sabaeus	NA	NA	NA	NA	NA	NA	NA	NA	NA	NA	NA	NA	25985.51367	28278.16992	22759.6875
A0A0D9QZ46	A0A0D9QZ46	A0A0D9QZ46	ATXN10	Chlorocebus sabaeus	Ataxin-10	A0A0D9QZ46	>tr|A0A0D9QZ46|A0A0D9QZ46_CHLSB Ataxin-10 OS=Chlorocebus sabaeus OX=60711 GN=ATXN10 PE=3 SV=1	>tr|A0A0D9QZ46|A0A0D9QZ46_CHLSB Ataxin-10 OS=Chlorocebus sabaeus OX=60711 GN=ATXN10 PE=3 SV=1	A0A0D9QZ46	ATXN10	Ataxin-10	Chlorocebus sabaeus	NA	NA	NA	NA	NA	NA	NA	NA	NA	NA	NA	NA	4906.749512	2219.48877	8880.042969
A0A0D9QZ51	A0A0D9QZ51	A0A0D9QZ51	FBLN1	Chlorocebus sabaeus	Fibulin-1	A0A0D9QZ51	>tr|A0A0D9QZ51|A0A0D9QZ51_CHLSB Fibulin-1 OS=Chlorocebus sabaeus OX=60711 GN=FBLN1 PE=3 SV=1	>tr|A0A0D9QZ51|A0A0D9QZ51_CHLSB Fibulin-1 OS=Chlorocebus sabaeus OX=60711 GN=FBLN1 PE=3 SV=1	A0A0D9QZ51	FBLN1	Fibulin-1	Chlorocebus sabaeus	NA	NA	NA	NA	NA	NA	NA	NA	NA	NA	NA	NA	3734.899902	3827.531738	3703.671875
A0A0D9QZ56	A0A0D9QZ56	A0A0D9QZ56;A0A0D9R8X7;A0A0D9RNT7;A0A0D9S5B0	UBA52;;;	Chlorocebus sabaeus	Ubiquitin-ribosomal protein eL40 fusion protein;Ubiquitin-like domain-containing protein;Ubiquitin-ribosomal protein eS31 fusion protein;Ubiquitin-like domain-containing protein	A0A0D9QZ56;A0A0D9R8X7;A0A0D9RNT7;A0A0D9S5B0	>tr|A0A0D9QZ56|A0A0D9QZ56_CHLSB Ubiquitin-ribosomal protein eL40 fusion protein OS=Chlorocebus sabaeus OX=60711 GN=UBA52 PE=3 SV=1;>tr|A0A0D9R8X7|A0A0D9R8X7_CHLSB Ubiquitin-like domain-containing protein OS=Chlorocebus sabaeus OX=60711 PE=4 SV=1;>tr|A0A0D9RNT7|A0A0D9RNT7_CHLSB Ubiquitin-ribosomal protein eS31 fusion protein OS=Chlorocebus sabaeus OX=60711 PE=3 SV=1;>tr|A0A0D9S5B0|A0A0D9S5B0_CHLSB…	>tr|A0A0D9QZ56|A0A0D9QZ56_CHLSB Ubiquitin-ribosomal protein eL40 fusion protein OS=Chlorocebus sabaeus OX=60711 GN=UBA52 PE=3 SV=1	A0A0D9QZ56	UBA52	Ubiquitin-ribosomal protein eL40 fusion protein	Chlorocebus sabaeus	NA	NA	NA	NA	NA	NA	NA	NA	NA	NA	NA	NA	52947.62109	47289.12109	40991.67969
A0A0D9QZ71	A0A0D9QZ71	A0A0D9QZ71	ISYNA1	Chlorocebus sabaeus	Inositol-3-phosphate synthase 1	A0A0D9QZ71	>tr|A0A0D9QZ71|A0A0D9QZ71_CHLSB Inositol-3-phosphate synthase 1 OS=Chlorocebus sabaeus OX=60711 GN=ISYNA1 PE=3 SV=1	>tr|A0A0D9QZ71|A0A0D9QZ71_CHLSB Inositol-3-phosphate synthase 1 OS=Chlorocebus sabaeus OX=60711 GN=ISYNA1 PE=3 SV=1	A0A0D9QZ71	ISYNA1	Inositol-3-phosphate synthase 1	Chlorocebus sabaeus	NA	NA	NA	NA	NA	NA	NA	NA	NA	NA	NA	NA	9098.813477	6523.197754	10984.75977
A0A0D9QZ73	A0A0D9QZ73	A0A0D9QZ73	CD59	Chlorocebus sabaeus	CD59 glycoprotein	A0A0D9QZ73	>tr|A0A0D9QZ73|A0A0D9QZ73_CHLSB CD59 glycoprotein OS=Chlorocebus sabaeus OX=60711 GN=CD59 PE=4 SV=1	>tr|A0A0D9QZ73|A0A0D9QZ73_CHLSB CD59 glycoprotein OS=Chlorocebus sabaeus OX=60711 GN=CD59 PE=4 SV=1	A0A0D9QZ73	CD59	CD59 glycoprotein	Chlorocebus sabaeus	NA	NA	NA	NA	NA	NA	NA	NA	NA	NA	NA	NA	116404.0781	114747.875	115359.0781
A0A0D9QZ87	A0A0D9QZ87	A0A0D9QZ87	DCD	Chlorocebus sabaeus	Dermcidin	A0A0D9QZ87	>tr|A0A0D9QZ87|A0A0D9QZ87_CHLSB Dermcidin OS=Chlorocebus sabaeus OX=60711 GN=DCD PE=4 SV=1	>tr|A0A0D9QZ87|A0A0D9QZ87_CHLSB Dermcidin OS=Chlorocebus sabaeus OX=60711 GN=DCD PE=4 SV=1	A0A0D9QZ87	DCD	Dermcidin	Chlorocebus sabaeus	NA	NA	NA	NA	NA	NA	NA	NA	NA	NA	NA	NA	770.3162842	3557.241943	2543.293701
A0A0D9QZA0	A0A0D9QZA0	A0A0D9QZA0	CAPRIN1	Chlorocebus sabaeus	Cell cycle associated protein 1	A0A0D9QZA0	>tr|A0A0D9QZA0|A0A0D9QZA0_CHLSB Cell cycle associated protein 1 OS=Chlorocebus sabaeus OX=60711 GN=CAPRIN1 PE=3 SV=1	>tr|A0A0D9QZA0|A0A0D9QZA0_CHLSB Cell cycle associated protein 1 OS=Chlorocebus sabaeus OX=60711 GN=CAPRIN1 PE=3 SV=1	A0A0D9QZA0	CAPRIN1	Cell cycle associated protein 1	Chlorocebus sabaeus	NA	NA	NA	NA	NA	NA	NA	NA	NA	NA	NA	NA	4184.666016	2841.155518	4910.956543
A0A0D9QZA2	A0A0D9QZA2	A0A0D9QZA2	NT5C2	Chlorocebus sabaeus	Cytosolic purine 5'-nucleotidase	A0A0D9QZA2	>tr|A0A0D9QZA2|A0A0D9QZA2_CHLSB Cytosolic purine 5'-nucleotidase OS=Chlorocebus sabaeus OX=60711 GN=NT5C2 PE=3 SV=1	>tr|A0A0D9QZA2|A0A0D9QZA2_CHLSB Cytosolic purine 5'-nucleotidase OS=Chlorocebus sabaeus OX=60711 GN=NT5C2 PE=3 SV=1	A0A0D9QZA2	NT5C2	Cytosolic purine 5'-nucleotidase	Chlorocebus sabaeus	NA	NA	NA	NA	NA	NA	NA	NA	NA	NA	NA	NA	15710.53516	4765.09668	9589.135742
A0A0D9QZA5	A0A0D9QZA5	A0A0D9QZA5	MPV17L2	Chlorocebus sabaeus	Mpv17-like protein 2	A0A0D9QZA5	>tr|A0A0D9QZA5|A0A0D9QZA5_CHLSB Mpv17-like protein 2 OS=Chlorocebus sabaeus OX=60711 GN=MPV17L2 PE=3 SV=1	>tr|A0A0D9QZA5|A0A0D9QZA5_CHLSB Mpv17-like protein 2 OS=Chlorocebus sabaeus OX=60711 GN=MPV17L2 PE=3 SV=1	A0A0D9QZA5	MPV17L2	Mpv17-like protein 2	Chlorocebus sabaeus	NA	NA	NA	NA	NA	NA	NA	NA	NA	NA	NA	NA	2743.421143	NA	NA
A0A0D9QZC2	A0A0D9QZC2	A0A0D9QZC2	ITGA5	Chlorocebus sabaeus	Integrin subunit alpha 5	A0A0D9QZC2	>tr|A0A0D9QZC2|A0A0D9QZC2_CHLSB Integrin subunit alpha 5 OS=Chlorocebus sabaeus OX=60711 GN=ITGA5 PE=3 SV=1	>tr|A0A0D9QZC2|A0A0D9QZC2_CHLSB Integrin subunit alpha 5 OS=Chlorocebus sabaeus OX=60711 GN=ITGA5 PE=3 SV=1	A0A0D9QZC2	ITGA5	Integrin subunit alpha 5	Chlorocebus sabaeus	NA	NA	NA	NA	NA	NA	NA	NA	NA	NA	NA	NA	83592.46094	82227.79688	82766.84375
A0A0D9QZD1	A0A0D9QZD1	A0A0D9QZD1	COPZ1	Chlorocebus sabaeus	Coatomer subunit zeta	A0A0D9QZD1	>tr|A0A0D9QZD1|A0A0D9QZD1_CHLSB Coatomer subunit zeta OS=Chlorocebus sabaeus OX=60711 GN=COPZ1 PE=3 SV=1	>tr|A0A0D9QZD1|A0A0D9QZD1_CHLSB Coatomer subunit zeta OS=Chlorocebus sabaeus OX=60711 GN=COPZ1 PE=3 SV=1	A0A0D9QZD1	COPZ1	Coatomer subunit zeta	Chlorocebus sabaeus	NA	NA	NA	NA	NA	NA	NA	NA	NA	NA	NA	NA	38917.33594	20573.00586	39192.41797
A0A0D9QZD3	A0A0D9QZD3	A0A0D9QZD3	LRRC59	Chlorocebus sabaeus	Leucine rich repeat containing 59	A0A0D9QZD3	>tr|A0A0D9QZD3|A0A0D9QZD3_CHLSB Leucine rich repeat containing 59 OS=Chlorocebus sabaeus OX=60711 GN=LRRC59 PE=4 SV=1	>tr|A0A0D9QZD3|A0A0D9QZD3_CHLSB Leucine rich repeat containing 59 OS=Chlorocebus sabaeus OX=60711 GN=LRRC59 PE=4 SV=1	A0A0D9QZD3	LRRC59	Leucine rich repeat containing 59	Chlorocebus sabaeus	NA	NA	NA	NA	NA	NA	NA	NA	NA	NA	NA	NA	11378.57227	8133.203125	12532.80762
A0A0D9QZD7	A0A0D9QZD7	A0A0D9QZD7	CAT	Chlorocebus sabaeus	Catalase	A0A0D9QZD7	>tr|A0A0D9QZD7|A0A0D9QZD7_CHLSB Catalase OS=Chlorocebus sabaeus OX=60711 GN=CAT PE=3 SV=1	>tr|A0A0D9QZD7|A0A0D9QZD7_CHLSB Catalase OS=Chlorocebus sabaeus OX=60711 GN=CAT PE=3 SV=1	A0A0D9QZD7	CAT	Catalase	Chlorocebus sabaeus	NA	NA	NA	NA	NA	NA	NA	NA	NA	NA	NA	NA	5604.990234	4744.934082	5511.58252
A0A0D9QZD8	A0A0D9QZD8	A0A0D9QZD8	ACTR1A	Chlorocebus sabaeus	Alpha-centractin	A0A0D9QZD8	>tr|A0A0D9QZD8|A0A0D9QZD8_CHLSB Alpha-centractin OS=Chlorocebus sabaeus OX=60711 GN=ACTR1A PE=3 SV=1	>tr|A0A0D9QZD8|A0A0D9QZD8_CHLSB Alpha-centractin OS=Chlorocebus sabaeus OX=60711 GN=ACTR1A PE=3 SV=1	A0A0D9QZD8	ACTR1A	Alpha-centractin	Chlorocebus sabaeus	NA	NA	NA	NA	NA	NA	NA	NA	NA	NA	NA	NA	34338.18359	17976.64648	39663
A0A0D9QZF1	A0A0D9QZF1	A0A0D9QZF1	NA	Chlorocebus sabaeus	RRM domain-containing protein	A0A0D9QZF1	>tr|A0A0D9QZF1|A0A0D9QZF1_CHLSB RRM domain-containing protein OS=Chlorocebus sabaeus OX=60711 PE=4 SV=1	>tr|A0A0D9QZF1|A0A0D9QZF1_CHLSB RRM domain-containing protein OS=Chlorocebus sabaeus OX=60711 PE=4 SV=1	A0A0D9QZF1	NA	RRM domain-containing protein	Chlorocebus sabaeus	NA	NA	NA	NA	NA	NA	NA	NA	NA	NA	NA	NA	37077.71094	32555.98633	40080.32031
A0A0D9QZF5	A0A0D9QZF5	A0A0D9QZF5	CD44	Chlorocebus sabaeus	CD44 antigen	A0A0D9QZF5	>tr|A0A0D9QZF5|A0A0D9QZF5_CHLSB CD44 antigen OS=Chlorocebus sabaeus OX=60711 GN=CD44 PE=4 SV=1	>tr|A0A0D9QZF5|A0A0D9QZF5_CHLSB CD44 antigen OS=Chlorocebus sabaeus OX=60711 GN=CD44 PE=4 SV=1	A0A0D9QZF5	CD44	CD44 antigen	Chlorocebus sabaeus	NA	NA	NA	NA	NA	NA	NA	NA	NA	NA	NA	NA	77711.34375	100643.5625	96098.27344
A0A0D9QZG9	A0A0D9QZG9	A0A0D9QZG9	EPN3	Chlorocebus sabaeus	Epsin 3	A0A0D9QZG9	>tr|A0A0D9QZG9|A0A0D9QZG9_CHLSB Epsin 3 OS=Chlorocebus sabaeus OX=60711 GN=EPN3 PE=3 SV=1	>tr|A0A0D9QZG9|A0A0D9QZG9_CHLSB Epsin 3 OS=Chlorocebus sabaeus OX=60711 GN=EPN3 PE=3 SV=1	A0A0D9QZG9	EPN3	Epsin 3	Chlorocebus sabaeus	NA	NA	NA	NA	NA	NA	NA	NA	NA	NA	NA	NA	2863.356201	1935.666016	2228.953369
A0A0D9QZI2	A0A0D9QZI2	A0A0D9QZI2	CCDC124	Chlorocebus sabaeus	Coiled-coil domain containing 124	A0A0D9QZI2	>tr|A0A0D9QZI2|A0A0D9QZI2_CHLSB Coiled-coil domain containing 124 OS=Chlorocebus sabaeus OX=60711 GN=CCDC124 PE=3 SV=1	>tr|A0A0D9QZI2|A0A0D9QZI2_CHLSB Coiled-coil domain containing 124 OS=Chlorocebus sabaeus OX=60711 GN=CCDC124 PE=3 SV=1	A0A0D9QZI2	CCDC124	Coiled-coil domain containing 124	Chlorocebus sabaeus	NA	NA	NA	NA	NA	NA	NA	NA	NA	NA	NA	NA	16213.25684	13960.52637	23807.20313
A0A0D9QZJ6	A0A0D9QZJ6	A0A0D9QZJ6	COMMD9	Chlorocebus sabaeus	COMM domain containing 9	A0A0D9QZJ6	>tr|A0A0D9QZJ6|A0A0D9QZJ6_CHLSB COMM domain containing 9 OS=Chlorocebus sabaeus OX=60711 GN=COMMD9 PE=4 SV=1	>tr|A0A0D9QZJ6|A0A0D9QZJ6_CHLSB COMM domain containing 9 OS=Chlorocebus sabaeus OX=60711 GN=COMMD9 PE=4 SV=1	A0A0D9QZJ6	COMMD9	COMM domain containing 9	Chlorocebus sabaeus	NA	NA	NA	NA	NA	NA	NA	NA	NA	NA	NA	NA	356.8630371	614.4924927	1896.424316
A0A0D9QZK1	A0A0D9QZK1	A0A0D9QZK1	ABCC3	Chlorocebus sabaeus	ABC-type glutathione-S-conjugate transporter	A0A0D9QZK1	>tr|A0A0D9QZK1|A0A0D9QZK1_CHLSB ABC-type glutathione-S-conjugate transporter OS=Chlorocebus sabaeus OX=60711 GN=ABCC3 PE=4 SV=1	>tr|A0A0D9QZK1|A0A0D9QZK1_CHLSB ABC-type glutathione-S-conjugate transporter OS=Chlorocebus sabaeus OX=60711 GN=ABCC3 PE=4 SV=1	A0A0D9QZK1	ABCC3	ABC-type glutathione-S-conjugate transporter	Chlorocebus sabaeus	NA	NA	NA	NA	NA	NA	NA	NA	NA	NA	NA	NA	61556.05078	35075.56641	63279.16797
A0A0D9QZL8	A0A0D9QZL8	A0A0D9QZL8	API5	Chlorocebus sabaeus	Apoptosis inhibitor 5	A0A0D9QZL8	>tr|A0A0D9QZL8|A0A0D9QZL8_CHLSB Apoptosis inhibitor 5 OS=Chlorocebus sabaeus OX=60711 GN=API5 PE=3 SV=1	>tr|A0A0D9QZL8|A0A0D9QZL8_CHLSB Apoptosis inhibitor 5 OS=Chlorocebus sabaeus OX=60711 GN=API5 PE=3 SV=1	A0A0D9QZL8	API5	Apoptosis inhibitor 5	Chlorocebus sabaeus	NA	NA	NA	NA	NA	NA	NA	NA	NA	NA	NA	NA	3365.203613	3902.079102	4267.278809
A0A0D9QZM4	A0A0D9QZM4	A0A0D9QZM4	MYG1	Chlorocebus sabaeus	MYG1 exonuclease	A0A0D9QZM4	>tr|A0A0D9QZM4|A0A0D9QZM4_CHLSB MYG1 exonuclease OS=Chlorocebus sabaeus OX=60711 GN=MYG1 PE=3 SV=1	>tr|A0A0D9QZM4|A0A0D9QZM4_CHLSB MYG1 exonuclease OS=Chlorocebus sabaeus OX=60711 GN=MYG1 PE=3 SV=1	A0A0D9QZM4	MYG1	MYG1 exonuclease	Chlorocebus sabaeus	NA	NA	NA	NA	NA	NA	NA	NA	NA	NA	NA	NA	7672.913086	5973.170898	8719.910156
A0A0D9QZM9	A0A0D9QZM9	A0A0D9QZM9	SPAG9	Chlorocebus sabaeus	Sperm associated antigen 9	A0A0D9QZM9	>tr|A0A0D9QZM9|A0A0D9QZM9_CHLSB Sperm associated antigen 9 OS=Chlorocebus sabaeus OX=60711 GN=SPAG9 PE=3 SV=1	>tr|A0A0D9QZM9|A0A0D9QZM9_CHLSB Sperm associated antigen 9 OS=Chlorocebus sabaeus OX=60711 GN=SPAG9 PE=3 SV=1	A0A0D9QZM9	SPAG9	Sperm associated antigen 9	Chlorocebus sabaeus	NA	NA	NA	NA	NA	NA	NA	NA	NA	NA	NA	NA	6594.828125	4405.660156	6289.797363
A0A0D9QZN2	A0A0D9QZN2	A0A0D9QZN2	NME1	Chlorocebus sabaeus	Nucleoside diphosphate kinase	A0A0D9QZN2	>tr|A0A0D9QZN2|A0A0D9QZN2_CHLSB Nucleoside diphosphate kinase OS=Chlorocebus sabaeus OX=60711 GN=NME1 PE=3 SV=1	>tr|A0A0D9QZN2|A0A0D9QZN2_CHLSB Nucleoside diphosphate kinase OS=Chlorocebus sabaeus OX=60711 GN=NME1 PE=3 SV=1	A0A0D9QZN2	NME1	Nucleoside diphosphate kinase	Chlorocebus sabaeus	NA	NA	NA	NA	NA	NA	NA	NA	NA	NA	NA	NA	36294.32813	47750.875	35445.62109
A0A0D9QZN3	A0A0D9QZN3	A0A0D9QZN3	NME2	Chlorocebus sabaeus	Nucleoside diphosphate kinase	A0A0D9QZN3	>tr|A0A0D9QZN3|A0A0D9QZN3_CHLSB Nucleoside diphosphate kinase OS=Chlorocebus sabaeus OX=60711 GN=NME2 PE=3 SV=1	>tr|A0A0D9QZN3|A0A0D9QZN3_CHLSB Nucleoside diphosphate kinase OS=Chlorocebus sabaeus OX=60711 GN=NME2 PE=3 SV=1	A0A0D9QZN3	NME2	Nucleoside diphosphate kinase	Chlorocebus sabaeus	NA	NA	NA	NA	NA	NA	NA	NA	NA	NA	NA	NA	49739.17578	28981.97266	51462.60156
A0A0D9QZN6	A0A0D9QZN6	A0A0D9QZN6	DPCD	Chlorocebus sabaeus	Protein DPCD	A0A0D9QZN6	>tr|A0A0D9QZN6|A0A0D9QZN6_CHLSB Protein DPCD OS=Chlorocebus sabaeus OX=60711 GN=DPCD PE=3 SV=1	>tr|A0A0D9QZN6|A0A0D9QZN6_CHLSB Protein DPCD OS=Chlorocebus sabaeus OX=60711 GN=DPCD PE=3 SV=1	A0A0D9QZN6	DPCD	Protein DPCD	Chlorocebus sabaeus	NA	NA	NA	NA	NA	NA	NA	NA	NA	NA	NA	NA	3034.358643	1641.609863	4145.349609
A0A0D9QZP1	A0A0D9QZP1	A0A0D9QZP1	ITFG1	Chlorocebus sabaeus	Integrin alpha FG-GAP repeat containing 1	A0A0D9QZP1	>tr|A0A0D9QZP1|A0A0D9QZP1_CHLSB Integrin alpha FG-GAP repeat containing 1 OS=Chlorocebus sabaeus OX=60711 GN=ITFG1 PE=3 SV=1	>tr|A0A0D9QZP1|A0A0D9QZP1_CHLSB Integrin alpha FG-GAP repeat containing 1 OS=Chlorocebus sabaeus OX=60711 GN=ITFG1 PE=3 SV=1	A0A0D9QZP1	ITFG1	Integrin alpha FG-GAP repeat containing 1	Chlorocebus sabaeus	NA	NA	NA	NA	NA	NA	NA	NA	NA	NA	NA	NA	40690.0625	26033.19336	42378.87109
A0A0D9QZQ3	A0A0D9QZQ3	A0A0D9QZQ3	TOM1L1	Chlorocebus sabaeus	Target of myb1 like 1 membrane trafficking protein	A0A0D9QZQ3	>tr|A0A0D9QZQ3|A0A0D9QZQ3_CHLSB Target of myb1 like 1 membrane trafficking protein OS=Chlorocebus sabaeus OX=60711 GN=TOM1L1 PE=3 SV=1	>tr|A0A0D9QZQ3|A0A0D9QZQ3_CHLSB Target of myb1 like 1 membrane trafficking protein OS=Chlorocebus sabaeus OX=60711 GN=TOM1L1 PE=3 SV=1	A0A0D9QZQ3	TOM1L1	Target of myb1 like 1 membrane trafficking protein	Chlorocebus sabaeus	NA	NA	NA	NA	NA	NA	NA	NA	NA	NA	NA	NA	1093.795166	640.7706909	1090.256104
A0A0D9QZR7	A0A0D9QZR7	A0A0D9QZR7	NA	Chlorocebus sabaeus	DnaJ heat shock protein family (Hsp40) member A2	A0A0D9QZR7	>tr|A0A0D9QZR7|A0A0D9QZR7_CHLSB DnaJ heat shock protein family (Hsp40) member A2 OS=Chlorocebus sabaeus OX=60711 PE=3 SV=1	>tr|A0A0D9QZR7|A0A0D9QZR7_CHLSB DnaJ heat shock protein family (Hsp40) member A2 OS=Chlorocebus sabaeus OX=60711 PE=3 SV=1	A0A0D9QZR7	NA	DnaJ heat shock protein family (Hsp40) member A2	Chlorocebus sabaeus	NA	NA	NA	NA	NA	NA	NA	NA	NA	NA	NA	NA	31386.00781	24605.93555	44190.12109
A0A0D9QZS4	A0A0D9QZS4	A0A0D9QZS4	IGFBP6	Chlorocebus sabaeus	Insulin like growth factor binding protein 6	A0A0D9QZS4	>tr|A0A0D9QZS4|A0A0D9QZS4_CHLSB Insulin like growth factor binding protein 6 OS=Chlorocebus sabaeus OX=60711 GN=IGFBP6 PE=4 SV=1	>tr|A0A0D9QZS4|A0A0D9QZS4_CHLSB Insulin like growth factor binding protein 6 OS=Chlorocebus sabaeus OX=60711 GN=IGFBP6 PE=4 SV=1	A0A0D9QZS4	IGFBP6	Insulin like growth factor binding protein 6	Chlorocebus sabaeus	NA	NA	NA	NA	NA	NA	NA	NA	NA	NA	NA	NA	670.0825195	605.9821167	11039.93555
A0A0D9QZT4	A0A0D9QZT4	A0A0D9QZT4	COLGALT1	Chlorocebus sabaeus	procollagen galactosyltransferase	A0A0D9QZT4	>tr|A0A0D9QZT4|A0A0D9QZT4_CHLSB procollagen galactosyltransferase OS=Chlorocebus sabaeus OX=60711 GN=COLGALT1 PE=3 SV=1	>tr|A0A0D9QZT4|A0A0D9QZT4_CHLSB procollagen galactosyltransferase OS=Chlorocebus sabaeus OX=60711 GN=COLGALT1 PE=3 SV=1	A0A0D9QZT4	COLGALT1	procollagen galactosyltransferase	Chlorocebus sabaeus	NA	NA	NA	NA	NA	NA	NA	NA	NA	NA	NA	NA	2586.234863	569.2680664	2695.094971
A0A0D9QZT5	A0A0D9QZT5	A0A0D9QZT5	PGLS	Chlorocebus sabaeus	6-phosphogluconolactonase	A0A0D9QZT5	>tr|A0A0D9QZT5|A0A0D9QZT5_CHLSB 6-phosphogluconolactonase OS=Chlorocebus sabaeus OX=60711 GN=PGLS PE=3 SV=1	>tr|A0A0D9QZT5|A0A0D9QZT5_CHLSB 6-phosphogluconolactonase OS=Chlorocebus sabaeus OX=60711 GN=PGLS PE=3 SV=1	A0A0D9QZT5	PGLS	6-phosphogluconolactonase	Chlorocebus sabaeus	NA	NA	NA	NA	NA	NA	NA	NA	NA	NA	NA	NA	17730.49414	12354.22852	18243.36719
A0A0D9QZT6	A0A0D9QZT6	A0A0D9QZT6	NA	Chlorocebus sabaeus	RRM domain-containing protein	A0A0D9QZT6	>tr|A0A0D9QZT6|A0A0D9QZT6_CHLSB RRM domain-containing protein OS=Chlorocebus sabaeus OX=60711 PE=4 SV=1	>tr|A0A0D9QZT6|A0A0D9QZT6_CHLSB RRM domain-containing protein OS=Chlorocebus sabaeus OX=60711 PE=4 SV=1	A0A0D9QZT6	NA	RRM domain-containing protein	Chlorocebus sabaeus	NA	NA	NA	NA	NA	NA	NA	NA	NA	NA	NA	NA	6659.20752	8019.052246	4805.715332
A0A0D9QZU2	A0A0D9QZU2	A0A0D9QZU2	VPS35	Chlorocebus sabaeus	Vacuolar protein sorting-associated protein 35	A0A0D9QZU2	>tr|A0A0D9QZU2|A0A0D9QZU2_CHLSB Vacuolar protein sorting-associated protein 35 OS=Chlorocebus sabaeus OX=60711 GN=VPS35 PE=3 SV=1	>tr|A0A0D9QZU2|A0A0D9QZU2_CHLSB Vacuolar protein sorting-associated protein 35 OS=Chlorocebus sabaeus OX=60711 GN=VPS35 PE=3 SV=1	A0A0D9QZU2	VPS35	Vacuolar protein sorting-associated protein 35	Chlorocebus sabaeus	NA	NA	NA	NA	NA	NA	NA	NA	NA	NA	NA	NA	88671.00781	55818.67969	79840.79688
A0A0D9QZV6	A0A0D9QZV6	A0A0D9QZV6	KRT78	Chlorocebus sabaeus	Keratin 78	A0A0D9QZV6	>tr|A0A0D9QZV6|A0A0D9QZV6_CHLSB Keratin 78 OS=Chlorocebus sabaeus OX=60711 GN=KRT78 PE=3 SV=1	>tr|A0A0D9QZV6|A0A0D9QZV6_CHLSB Keratin 78 OS=Chlorocebus sabaeus OX=60711 GN=KRT78 PE=3 SV=1	A0A0D9QZV6	KRT78	Keratin 78	Chlorocebus sabaeus	NA	NA	NA	NA	NA	NA	NA	NA	NA	NA	NA	NA	13758.25977	28188.06445	13744.72363
A0A0D9QZW8	A0A0D9QZW8	A0A0D9QZW8	KRT3	Chlorocebus sabaeus	Keratin 3	A0A0D9QZW8	>tr|A0A0D9QZW8|A0A0D9QZW8_CHLSB Keratin 3 OS=Chlorocebus sabaeus OX=60711 GN=KRT3 PE=3 SV=1	>tr|A0A0D9QZW8|A0A0D9QZW8_CHLSB Keratin 3 OS=Chlorocebus sabaeus OX=60711 GN=KRT3 PE=3 SV=1	A0A0D9QZW8	KRT3	Keratin 3	Chlorocebus sabaeus	NA	NA	NA	NA	NA	NA	NA	NA	NA	NA	NA	NA	10369.46094	21476.5	8498.537109
A0A0D9QZZ5	A0A0D9QZZ5	A0A0D9QZZ5	PACSIN2	Chlorocebus sabaeus	Protein kinase C and casein kinase substrate in neurons 2	A0A0D9QZZ5	>tr|A0A0D9QZZ5|A0A0D9QZZ5_CHLSB Protein kinase C and casein kinase substrate in neurons 2 OS=Chlorocebus sabaeus OX=60711 GN=PACSIN2 PE=3 SV=1	>tr|A0A0D9QZZ5|A0A0D9QZZ5_CHLSB Protein kinase C and casein kinase substrate in neurons 2 OS=Chlorocebus sabaeus OX=60711 GN=PACSIN2 PE=3 SV=1	A0A0D9QZZ5	PACSIN2	Protein kinase C and casein kinase substrate in neurons 2	Chlorocebus sabaeus	NA	NA	NA	NA	NA	NA	NA	NA	NA	NA	NA	NA	2053.16626	2569.710205	2816.671387
A0A0D9QZZ8	A0A0D9QZZ8	A0A0D9QZZ8	KRT77	Chlorocebus sabaeus	Keratin 77	A0A0D9QZZ8	>tr|A0A0D9QZZ8|A0A0D9QZZ8_CHLSB Keratin 77 OS=Chlorocebus sabaeus OX=60711 GN=KRT77 PE=3 SV=1	>tr|A0A0D9QZZ8|A0A0D9QZZ8_CHLSB Keratin 77 OS=Chlorocebus sabaeus OX=60711 GN=KRT77 PE=3 SV=1	A0A0D9QZZ8	KRT77	Keratin 77	Chlorocebus sabaeus	NA	NA	NA	NA	NA	NA	NA	NA	NA	NA	NA	NA	17355.50977	8145.712402	9133.59375
A0A0D9R011	A0A0D9R011	A0A0D9R011	CYB5R3	Chlorocebus sabaeus	NADH-cytochrome b5 reductase	A0A0D9R011	>tr|A0A0D9R011|A0A0D9R011_CHLSB NADH-cytochrome b5 reductase OS=Chlorocebus sabaeus OX=60711 GN=CYB5R3 PE=3 SV=1	>tr|A0A0D9R011|A0A0D9R011_CHLSB NADH-cytochrome b5 reductase OS=Chlorocebus sabaeus OX=60711 GN=CYB5R3 PE=3 SV=1	A0A0D9R011	CYB5R3	NADH-cytochrome b5 reductase	Chlorocebus sabaeus	NA	NA	NA	NA	NA	NA	NA	NA	NA	NA	NA	NA	18333.9043	13288.30664	17325.54297
A0A0D9R013	A0A0D9R013	A0A0D9R013	KRT1	Chlorocebus sabaeus	Keratin, type II cytoskeletal 1	A0A0D9R013	>tr|A0A0D9R013|A0A0D9R013_CHLSB Keratin, type II cytoskeletal 1 OS=Chlorocebus sabaeus OX=60711 GN=KRT1 PE=3 SV=1	>tr|A0A0D9R013|A0A0D9R013_CHLSB Keratin, type II cytoskeletal 1 OS=Chlorocebus sabaeus OX=60711 GN=KRT1 PE=3 SV=1	A0A0D9R013	KRT1	Keratin, type II cytoskeletal 1	Chlorocebus sabaeus	NA	NA	NA	NA	NA	NA	NA	NA	NA	NA	NA	NA	1888420	3873864.5	937337.3125
A0A0D9R016	A0A0D9R016	A0A0D9R016	KRT2	Chlorocebus sabaeus	Keratin 2	A0A0D9R016	>tr|A0A0D9R016|A0A0D9R016_CHLSB Keratin 2 OS=Chlorocebus sabaeus OX=60711 GN=KRT2 PE=3 SV=1	>tr|A0A0D9R016|A0A0D9R016_CHLSB Keratin 2 OS=Chlorocebus sabaeus OX=60711 GN=KRT2 PE=3 SV=1	A0A0D9R016	KRT2	Keratin 2	Chlorocebus sabaeus	NA	NA	NA	NA	NA	NA	NA	NA	NA	NA	NA	NA	162880.5938	279706.3125	93140.59375
A0A0D9R041	A0A0D9R041	A0A0D9R041	KRT74	Chlorocebus sabaeus	Keratin 74	A0A0D9R041	>tr|A0A0D9R041|A0A0D9R041_CHLSB Keratin 74 OS=Chlorocebus sabaeus OX=60711 GN=KRT74 PE=3 SV=1	>tr|A0A0D9R041|A0A0D9R041_CHLSB Keratin 74 OS=Chlorocebus sabaeus OX=60711 GN=KRT74 PE=3 SV=1	A0A0D9R041	KRT74	Keratin 74	Chlorocebus sabaeus	NA	NA	NA	NA	NA	NA	NA	NA	NA	NA	NA	NA	NA	1051.285522	5341.105469
A0A0D9R049	A0A0D9R049	A0A0D9R049	KRT71	Chlorocebus sabaeus	Keratin 71	A0A0D9R049	>tr|A0A0D9R049|A0A0D9R049_CHLSB Keratin 71 OS=Chlorocebus sabaeus OX=60711 GN=KRT71 PE=3 SV=1	>tr|A0A0D9R049|A0A0D9R049_CHLSB Keratin 71 OS=Chlorocebus sabaeus OX=60711 GN=KRT71 PE=3 SV=1	A0A0D9R049	KRT71	Keratin 71	Chlorocebus sabaeus	NA	NA	NA	NA	NA	NA	NA	NA	NA	NA	NA	NA	25101.08398	23778.39063	6374.728516
A0A0D9R051	A0A0D9R051	A0A0D9R051	ARHGAP1	Chlorocebus sabaeus	Rho GTPase activating protein 1	A0A0D9R051	>tr|A0A0D9R051|A0A0D9R051_CHLSB Rho GTPase activating protein 1 OS=Chlorocebus sabaeus OX=60711 GN=ARHGAP1 PE=4 SV=1	>tr|A0A0D9R051|A0A0D9R051_CHLSB Rho GTPase activating protein 1 OS=Chlorocebus sabaeus OX=60711 GN=ARHGAP1 PE=4 SV=1	A0A0D9R051	ARHGAP1	Rho GTPase activating protein 1	Chlorocebus sabaeus	NA	NA	NA	NA	NA	NA	NA	NA	NA	NA	NA	NA	21584.71875	19242.32813	21869.33594
A0A0D9R055	A0A0D9R055	A0A0D9R055	KRT5	Chlorocebus sabaeus	Keratin, type II cytoskeletal 5	A0A0D9R055	>tr|A0A0D9R055|A0A0D9R055_CHLSB Keratin, type II cytoskeletal 5 OS=Chlorocebus sabaeus OX=60711 GN=KRT5 PE=3 SV=1	>tr|A0A0D9R055|A0A0D9R055_CHLSB Keratin, type II cytoskeletal 5 OS=Chlorocebus sabaeus OX=60711 GN=KRT5 PE=3 SV=1	A0A0D9R055	KRT5	Keratin, type II cytoskeletal 5	Chlorocebus sabaeus	NA	NA	NA	NA	NA	NA	NA	NA	NA	NA	NA	NA	6987.134766	16374.03125	4260.506348
A0A0D9R058	A0A0D9R058	A0A0D9R058	NA	Chlorocebus sabaeus	IF rod domain-containing protein	A0A0D9R058	>tr|A0A0D9R058|A0A0D9R058_CHLSB IF rod domain-containing protein OS=Chlorocebus sabaeus OX=60711 PE=3 SV=1	>tr|A0A0D9R058|A0A0D9R058_CHLSB IF rod domain-containing protein OS=Chlorocebus sabaeus OX=60711 PE=3 SV=1	A0A0D9R058	NA	IF rod domain-containing protein	Chlorocebus sabaeus	NA	NA	NA	NA	NA	NA	NA	NA	NA	NA	NA	NA	393218.4375	935220.25	213992.9063
A0A0D9R062	A0A0D9R062	A0A0D9R062	ABCC2	Chlorocebus sabaeus	ABC-type glutathione-S-conjugate transporter	A0A0D9R062	>tr|A0A0D9R062|A0A0D9R062_CHLSB ABC-type glutathione-S-conjugate transporter OS=Chlorocebus sabaeus OX=60711 GN=ABCC2 PE=4 SV=1	>tr|A0A0D9R062|A0A0D9R062_CHLSB ABC-type glutathione-S-conjugate transporter OS=Chlorocebus sabaeus OX=60711 GN=ABCC2 PE=4 SV=1	A0A0D9R062	ABCC2	ABC-type glutathione-S-conjugate transporter	Chlorocebus sabaeus	NA	NA	NA	NA	NA	NA	NA	NA	NA	NA	NA	NA	5375.062988	5476.100098	5549.054199
A0A0D9R066	A0A0D9R066	A0A0D9R066	PACSIN3	Chlorocebus sabaeus	Protein kinase C and casein kinase substrate in neurons 3	A0A0D9R066	>tr|A0A0D9R066|A0A0D9R066_CHLSB Protein kinase C and casein kinase substrate in neurons 3 OS=Chlorocebus sabaeus OX=60711 GN=PACSIN3 PE=4 SV=1	>tr|A0A0D9R066|A0A0D9R066_CHLSB Protein kinase C and casein kinase substrate in neurons 3 OS=Chlorocebus sabaeus OX=60711 GN=PACSIN3 PE=4 SV=1	A0A0D9R066	PACSIN3	Protein kinase C and casein kinase substrate in neurons 3	Chlorocebus sabaeus	NA	NA	NA	NA	NA	NA	NA	NA	NA	NA	NA	NA	3968.520264	4418.820313	5495.361328
A0A0D9R068	A0A0D9R068	A0A0D9R068	ACP2	Chlorocebus sabaeus	Lysosomal acid phosphatase	A0A0D9R068	>tr|A0A0D9R068|A0A0D9R068_CHLSB Lysosomal acid phosphatase OS=Chlorocebus sabaeus OX=60711 GN=ACP2 PE=3 SV=1	>tr|A0A0D9R068|A0A0D9R068_CHLSB Lysosomal acid phosphatase OS=Chlorocebus sabaeus OX=60711 GN=ACP2 PE=3 SV=1	A0A0D9R068	ACP2	Lysosomal acid phosphatase	Chlorocebus sabaeus	NA	NA	NA	NA	NA	NA	NA	NA	NA	NA	NA	NA	37385.14453	36182.14844	40340.02344
A0A0D9R082	A0A0D9R082	A0A0D9R082	FUS	Chlorocebus sabaeus	FUS RNA binding protein	A0A0D9R082	>tr|A0A0D9R082|A0A0D9R082_CHLSB FUS RNA binding protein OS=Chlorocebus sabaeus OX=60711 GN=FUS PE=3 SV=1	>tr|A0A0D9R082|A0A0D9R082_CHLSB FUS RNA binding protein OS=Chlorocebus sabaeus OX=60711 GN=FUS PE=3 SV=1	A0A0D9R082	FUS	FUS RNA binding protein	Chlorocebus sabaeus	NA	NA	NA	NA	NA	NA	NA	NA	NA	NA	NA	NA	51781.96484	80111.21094	87987.32031
A0A0D9R091	A0A0D9R091	A0A0D9R091	GOT1	Chlorocebus sabaeus	Aspartate aminotransferase	A0A0D9R091	>tr|A0A0D9R091|A0A0D9R091_CHLSB Aspartate aminotransferase OS=Chlorocebus sabaeus OX=60711 GN=GOT1 PE=3 SV=1	>tr|A0A0D9R091|A0A0D9R091_CHLSB Aspartate aminotransferase OS=Chlorocebus sabaeus OX=60711 GN=GOT1 PE=3 SV=1	A0A0D9R091	GOT1	Aspartate aminotransferase	Chlorocebus sabaeus	NA	NA	NA	NA	NA	NA	NA	NA	NA	NA	NA	NA	56971.625	48959.39453	50654.86328
A0A0D9R0B0	A0A0D9R0B0	A0A0D9R0B0	KRT82	Chlorocebus sabaeus	Keratin 82	A0A0D9R0B0	>tr|A0A0D9R0B0|A0A0D9R0B0_CHLSB Keratin 82 OS=Chlorocebus sabaeus OX=60711 GN=KRT82 PE=3 SV=1	>tr|A0A0D9R0B0|A0A0D9R0B0_CHLSB Keratin 82 OS=Chlorocebus sabaeus OX=60711 GN=KRT82 PE=3 SV=1	A0A0D9R0B0	KRT82	Keratin 82	Chlorocebus sabaeus	NA	NA	NA	NA	NA	NA	NA	NA	NA	NA	NA	NA	NA	NA	11555.75293
A0A0D9R0B5	A0A0D9R0B5	A0A0D9R0B5	KRT85	Chlorocebus sabaeus	Keratin 85	A0A0D9R0B5	>tr|A0A0D9R0B5|A0A0D9R0B5_CHLSB Keratin 85 OS=Chlorocebus sabaeus OX=60711 GN=KRT85 PE=3 SV=1	>tr|A0A0D9R0B5|A0A0D9R0B5_CHLSB Keratin 85 OS=Chlorocebus sabaeus OX=60711 GN=KRT85 PE=3 SV=1	A0A0D9R0B5	KRT85	Keratin 85	Chlorocebus sabaeus	NA	NA	NA	NA	NA	NA	NA	NA	NA	NA	NA	NA	NA	NA	10456.3418
A0A0D9R0B6	A0A0D9R0B6	A0A0D9R0B6	STX4	Chlorocebus sabaeus	Syntaxin 4	A0A0D9R0B6	>tr|A0A0D9R0B6|A0A0D9R0B6_CHLSB Syntaxin 4 OS=Chlorocebus sabaeus OX=60711 GN=STX4 PE=3 SV=1	>tr|A0A0D9R0B6|A0A0D9R0B6_CHLSB Syntaxin 4 OS=Chlorocebus sabaeus OX=60711 GN=STX4 PE=3 SV=1	A0A0D9R0B6	STX4	Syntaxin 4	Chlorocebus sabaeus	NA	NA	NA	NA	NA	NA	NA	NA	NA	NA	NA	NA	4170.536133	4971.289063	5427.339355
A0A0D9R0B8	A0A0D9R0B8	A0A0D9R0B8	KRT83	Chlorocebus sabaeus	Keratin 83	A0A0D9R0B8	>tr|A0A0D9R0B8|A0A0D9R0B8_CHLSB Keratin 83 OS=Chlorocebus sabaeus OX=60711 GN=KRT83 PE=3 SV=1	>tr|A0A0D9R0B8|A0A0D9R0B8_CHLSB Keratin 83 OS=Chlorocebus sabaeus OX=60711 GN=KRT83 PE=3 SV=1	A0A0D9R0B8	KRT83	Keratin 83	Chlorocebus sabaeus	NA	NA	NA	NA	NA	NA	NA	NA	NA	NA	NA	NA	5157.660156	4974.651367	133417.3125
A0A0D9R0C3	A0A0D9R0C3	A0A0D9R0C3	DTYMK	Chlorocebus sabaeus	dTMP kinase	A0A0D9R0C3	>tr|A0A0D9R0C3|A0A0D9R0C3_CHLSB dTMP kinase OS=Chlorocebus sabaeus OX=60711 GN=DTYMK PE=3 SV=1	>tr|A0A0D9R0C3|A0A0D9R0C3_CHLSB dTMP kinase OS=Chlorocebus sabaeus OX=60711 GN=DTYMK PE=3 SV=1	A0A0D9R0C3	DTYMK	dTMP kinase	Chlorocebus sabaeus	NA	NA	NA	NA	NA	NA	NA	NA	NA	NA	NA	NA	1020.011536	2276.193848	1141.456421
A0A0D9R0D8	A0A0D9R0D8	A0A0D9R0D8	AP1M1	Chlorocebus sabaeus	AP-1 complex subunit mu-1	A0A0D9R0D8	>tr|A0A0D9R0D8|A0A0D9R0D8_CHLSB AP-1 complex subunit mu-1 OS=Chlorocebus sabaeus OX=60711 GN=AP1M1 PE=3 SV=1	>tr|A0A0D9R0D8|A0A0D9R0D8_CHLSB AP-1 complex subunit mu-1 OS=Chlorocebus sabaeus OX=60711 GN=AP1M1 PE=3 SV=1	A0A0D9R0D8	AP1M1	AP-1 complex subunit mu-1	Chlorocebus sabaeus	NA	NA	NA	NA	NA	NA	NA	NA	NA	NA	NA	NA	18638.20313	11546.22363	18243.81445
A0A0D9R0E2	A0A0D9R0E2	A0A0D9R0E2	SEPTIN2	Chlorocebus sabaeus	Septin	A0A0D9R0E2	>tr|A0A0D9R0E2|A0A0D9R0E2_CHLSB Septin OS=Chlorocebus sabaeus OX=60711 GN=SEPTIN2 PE=3 SV=1	>tr|A0A0D9R0E2|A0A0D9R0E2_CHLSB Septin OS=Chlorocebus sabaeus OX=60711 GN=SEPTIN2 PE=3 SV=1	A0A0D9R0E2	SEPTIN2	Septin	Chlorocebus sabaeus	NA	NA	NA	NA	NA	NA	NA	NA	NA	NA	NA	NA	32856.13281	15817.87598	34061.88281
A0A0D9R0F3	A0A0D9R0F3	A0A0D9R0F3	XRCC6	Chlorocebus sabaeus	X-ray repair cross complementing 6	A0A0D9R0F3	>tr|A0A0D9R0F3|A0A0D9R0F3_CHLSB X-ray repair cross complementing 6 OS=Chlorocebus sabaeus OX=60711 GN=XRCC6 PE=3 SV=1	>tr|A0A0D9R0F3|A0A0D9R0F3_CHLSB X-ray repair cross complementing 6 OS=Chlorocebus sabaeus OX=60711 GN=XRCC6 PE=3 SV=1	A0A0D9R0F3	XRCC6	X-ray repair cross complementing 6	Chlorocebus sabaeus	NA	NA	NA	NA	NA	NA	NA	NA	NA	NA	NA	NA	3198.035645	1605.88855	8485.921875
A0A0D9R0F4	A0A0D9R0F4	A0A0D9R0F4	RAB8A	Chlorocebus sabaeus	Ras-related protein Rab-8A	A0A0D9R0F4	>tr|A0A0D9R0F4|A0A0D9R0F4_CHLSB Ras-related protein Rab-8A OS=Chlorocebus sabaeus OX=60711 GN=RAB8A PE=3 SV=1	>tr|A0A0D9R0F4|A0A0D9R0F4_CHLSB Ras-related protein Rab-8A OS=Chlorocebus sabaeus OX=60711 GN=RAB8A PE=3 SV=1	A0A0D9R0F4	RAB8A	Ras-related protein Rab-8A	Chlorocebus sabaeus	NA	NA	NA	NA	NA	NA	NA	NA	NA	NA	NA	NA	39191.83203	17212.1875	38174.125
A0A0D9R0G6	A0A0D9R0G6	A0A0D9R0G6	NA	Chlorocebus sabaeus	IF rod domain-containing protein	A0A0D9R0G6	>tr|A0A0D9R0G6|A0A0D9R0G6_CHLSB IF rod domain-containing protein OS=Chlorocebus sabaeus OX=60711 PE=3 SV=1	>tr|A0A0D9R0G6|A0A0D9R0G6_CHLSB IF rod domain-containing protein OS=Chlorocebus sabaeus OX=60711 PE=3 SV=1	A0A0D9R0G6	NA	IF rod domain-containing protein	Chlorocebus sabaeus	NA	NA	NA	NA	NA	NA	NA	NA	NA	NA	NA	NA	NA	NA	63619.73047
A0A0D9R0H0	A0A0D9R0H0	A0A0D9R0H0	KRT7	Chlorocebus sabaeus	Keratin, type II cytoskeletal 7	A0A0D9R0H0	>tr|A0A0D9R0H0|A0A0D9R0H0_CHLSB Keratin, type II cytoskeletal 7 OS=Chlorocebus sabaeus OX=60711 GN=KRT7 PE=3 SV=1	>tr|A0A0D9R0H0|A0A0D9R0H0_CHLSB Keratin, type II cytoskeletal 7 OS=Chlorocebus sabaeus OX=60711 GN=KRT7 PE=3 SV=1	A0A0D9R0H0	KRT7	Keratin, type II cytoskeletal 7	Chlorocebus sabaeus	NA	NA	NA	NA	NA	NA	NA	NA	NA	NA	NA	NA	354967.4063	460262.125	195584.8906
A0A0D9R0H6	A0A0D9R0H6	A0A0D9R0H6	ACO2	Chlorocebus sabaeus	Aconitate hydratase, mitochondrial	A0A0D9R0H6	>tr|A0A0D9R0H6|A0A0D9R0H6_CHLSB Aconitate hydratase, mitochondrial OS=Chlorocebus sabaeus OX=60711 GN=ACO2 PE=3 SV=1	>tr|A0A0D9R0H6|A0A0D9R0H6_CHLSB Aconitate hydratase, mitochondrial OS=Chlorocebus sabaeus OX=60711 GN=ACO2 PE=3 SV=1	A0A0D9R0H6	ACO2	Aconitate hydratase, mitochondrial	Chlorocebus sabaeus	NA	NA	NA	NA	NA	NA	NA	NA	NA	NA	NA	NA	3027.045654	1027.255859	1505.136475
A0A0D9R0I0	A0A0D9R0I0	A0A0D9R0I0	KRT80	Chlorocebus sabaeus	Keratin 80	A0A0D9R0I0	>tr|A0A0D9R0I0|A0A0D9R0I0_CHLSB Keratin 80 OS=Chlorocebus sabaeus OX=60711 GN=KRT80 PE=3 SV=1	>tr|A0A0D9R0I0|A0A0D9R0I0_CHLSB Keratin 80 OS=Chlorocebus sabaeus OX=60711 GN=KRT80 PE=3 SV=1	A0A0D9R0I0	KRT80	Keratin 80	Chlorocebus sabaeus	NA	NA	NA	NA	NA	NA	NA	NA	NA	NA	NA	NA	3920.470947	4789.960938	6613.103027
A0A0D9R0I8	A0A0D9R0I8	A0A0D9R0I8	GOLGA7B	Chlorocebus sabaeus	Golgin A7 family member B	A0A0D9R0I8	>tr|A0A0D9R0I8|A0A0D9R0I8_CHLSB Golgin A7 family member B OS=Chlorocebus sabaeus OX=60711 GN=GOLGA7B PE=3 SV=1	>tr|A0A0D9R0I8|A0A0D9R0I8_CHLSB Golgin A7 family member B OS=Chlorocebus sabaeus OX=60711 GN=GOLGA7B PE=3 SV=1	A0A0D9R0I8	GOLGA7B	Golgin A7 family member B	Chlorocebus sabaeus	NA	NA	NA	NA	NA	NA	NA	NA	NA	NA	NA	NA	3910.423096	2822.513184	3311.22876
A0A0D9R0K9	A0A0D9R0K9	A0A0D9R0K9	NA	Chlorocebus sabaeus	U2A'/phosphoprotein 32 family A C-terminal domain-containing protein	A0A0D9R0K9	>tr|A0A0D9R0K9|A0A0D9R0K9_CHLSB U2A'/phosphoprotein 32 family A C-terminal domain-containing protein OS=Chlorocebus sabaeus OX=60711 PE=4 SV=1	>tr|A0A0D9R0K9|A0A0D9R0K9_CHLSB U2A'/phosphoprotein 32 family A C-terminal domain-containing protein OS=Chlorocebus sabaeus OX=60711 PE=4 SV=1	A0A0D9R0K9	NA	U2A'/phosphoprotein 32 family A C-terminal domain-containing protein	Chlorocebus sabaeus	NA	NA	NA	NA	NA	NA	NA	NA	NA	NA	NA	NA	14025.27539	16415.79297	18780.96875
A0A0D9R0L1	A0A0D9R0L1	A0A0D9R0L1	PI4K2A	Chlorocebus sabaeus	Phosphatidylinositol 4-kinase type 2	A0A0D9R0L1	>tr|A0A0D9R0L1|A0A0D9R0L1_CHLSB Phosphatidylinositol 4-kinase type 2 OS=Chlorocebus sabaeus OX=60711 GN=PI4K2A PE=3 SV=1	>tr|A0A0D9R0L1|A0A0D9R0L1_CHLSB Phosphatidylinositol 4-kinase type 2 OS=Chlorocebus sabaeus OX=60711 GN=PI4K2A PE=3 SV=1	A0A0D9R0L1	PI4K2A	Phosphatidylinositol 4-kinase type 2	Chlorocebus sabaeus	NA	NA	NA	NA	NA	NA	NA	NA	NA	NA	NA	NA	36965.51172	27779.61523	39473.39453
A0A0D9R0N5	A0A0D9R0N5	A0A0D9R0N5	CLTC	Chlorocebus sabaeus	Clathrin heavy chain	A0A0D9R0N5	>tr|A0A0D9R0N5|A0A0D9R0N5_CHLSB Clathrin heavy chain OS=Chlorocebus sabaeus OX=60711 GN=CLTC PE=3 SV=1	>tr|A0A0D9R0N5|A0A0D9R0N5_CHLSB Clathrin heavy chain OS=Chlorocebus sabaeus OX=60711 GN=CLTC PE=3 SV=1	A0A0D9R0N5	CLTC	Clathrin heavy chain	Chlorocebus sabaeus	NA	NA	NA	NA	NA	NA	NA	NA	NA	NA	NA	NA	82049.61719	56172.98828	84776.07031
A0A0D9R0N8	A0A0D9R0N8	A0A0D9R0N8	ST13	Chlorocebus sabaeus	ST13 Hsp70 interacting protein	A0A0D9R0N8	>tr|A0A0D9R0N8|A0A0D9R0N8_CHLSB ST13 Hsp70 interacting protein OS=Chlorocebus sabaeus OX=60711 GN=ST13 PE=3 SV=1	>tr|A0A0D9R0N8|A0A0D9R0N8_CHLSB ST13 Hsp70 interacting protein OS=Chlorocebus sabaeus OX=60711 GN=ST13 PE=3 SV=1	A0A0D9R0N8	ST13	ST13 Hsp70 interacting protein	Chlorocebus sabaeus	NA	NA	NA	NA	NA	NA	NA	NA	NA	NA	NA	NA	98404.67969	108646.1484	95092.27344
A0A0D9R0Q0	A0A0D9R0Q0	A0A0D9R0Q0	PTPRJ	Chlorocebus sabaeus	protein-tyrosine-phosphatase	A0A0D9R0Q0	>tr|A0A0D9R0Q0|A0A0D9R0Q0_CHLSB protein-tyrosine-phosphatase OS=Chlorocebus sabaeus OX=60711 GN=PTPRJ PE=3 SV=1	>tr|A0A0D9R0Q0|A0A0D9R0Q0_CHLSB protein-tyrosine-phosphatase OS=Chlorocebus sabaeus OX=60711 GN=PTPRJ PE=3 SV=1	A0A0D9R0Q0	PTPRJ	protein-tyrosine-phosphatase	Chlorocebus sabaeus	NA	NA	NA	NA	NA	NA	NA	NA	NA	NA	NA	NA	5650.308594	4539.54834	6569.634766
A0A0D9R0Q4	A0A0D9R0Q4	A0A0D9R0Q4	SLIT1	Chlorocebus sabaeus	Slit guidance ligand 1	A0A0D9R0Q4	>tr|A0A0D9R0Q4|A0A0D9R0Q4_CHLSB Slit guidance ligand 1 OS=Chlorocebus sabaeus OX=60711 GN=SLIT1 PE=4 SV=1	>tr|A0A0D9R0Q4|A0A0D9R0Q4_CHLSB Slit guidance ligand 1 OS=Chlorocebus sabaeus OX=60711 GN=SLIT1 PE=4 SV=1	A0A0D9R0Q4	SLIT1	Slit guidance ligand 1	Chlorocebus sabaeus	NA	NA	NA	NA	NA	NA	NA	NA	NA	NA	NA	NA	8039.945313	7458.464355	3567.997559
A0A0D9R0W0	A0A0D9R0W0	A0A0D9R0W0	SSRP1	Chlorocebus sabaeus	FACT complex subunit SSRP1	A0A0D9R0W0	>tr|A0A0D9R0W0|A0A0D9R0W0_CHLSB FACT complex subunit SSRP1 OS=Chlorocebus sabaeus OX=60711 GN=SSRP1 PE=3 SV=1	>tr|A0A0D9R0W0|A0A0D9R0W0_CHLSB FACT complex subunit SSRP1 OS=Chlorocebus sabaeus OX=60711 GN=SSRP1 PE=3 SV=1	A0A0D9R0W0	SSRP1	FACT complex subunit SSRP1	Chlorocebus sabaeus	NA	NA	NA	NA	NA	NA	NA	NA	NA	NA	NA	NA	2795.189453	922.8067627	3794.573486
A0A0D9R0X1	A0A0D9R0X1	A0A0D9R0X1	DIP2B	Chlorocebus sabaeus	Disco interacting protein 2 homolog B	A0A0D9R0X1	>tr|A0A0D9R0X1|A0A0D9R0X1_CHLSB Disco interacting protein 2 homolog B OS=Chlorocebus sabaeus OX=60711 GN=DIP2B PE=3 SV=1	>tr|A0A0D9R0X1|A0A0D9R0X1_CHLSB Disco interacting protein 2 homolog B OS=Chlorocebus sabaeus OX=60711 GN=DIP2B PE=3 SV=1	A0A0D9R0X1	DIP2B	Disco interacting protein 2 homolog B	Chlorocebus sabaeus	NA	NA	NA	NA	NA	NA	NA	NA	NA	NA	NA	NA	8762.077148	6268.495117	11060.0293
A0A0D9R0Y4	A0A0D9R0Y4	A0A0D9R0Y4	RTN4RL2	Chlorocebus sabaeus	Reticulon 4 receptor like 2	A0A0D9R0Y4	>tr|A0A0D9R0Y4|A0A0D9R0Y4_CHLSB Reticulon 4 receptor like 2 OS=Chlorocebus sabaeus OX=60711 GN=RTN4RL2 PE=4 SV=1	>tr|A0A0D9R0Y4|A0A0D9R0Y4_CHLSB Reticulon 4 receptor like 2 OS=Chlorocebus sabaeus OX=60711 GN=RTN4RL2 PE=4 SV=1	A0A0D9R0Y4	RTN4RL2	Reticulon 4 receptor like 2	Chlorocebus sabaeus	NA	NA	NA	NA	NA	NA	NA	NA	NA	NA	NA	NA	1716.961548	2253.33374	1906.334839
A0A0D9R0Y5	A0A0D9R0Y5	A0A0D9R0Y5	GPC1	Chlorocebus sabaeus	Glypican-1	A0A0D9R0Y5	>tr|A0A0D9R0Y5|A0A0D9R0Y5_CHLSB Glypican-1 OS=Chlorocebus sabaeus OX=60711 GN=GPC1 PE=3 SV=1	>tr|A0A0D9R0Y5|A0A0D9R0Y5_CHLSB Glypican-1 OS=Chlorocebus sabaeus OX=60711 GN=GPC1 PE=3 SV=1	A0A0D9R0Y5	GPC1	Glypican-1	Chlorocebus sabaeus	NA	NA	NA	NA	NA	NA	NA	NA	NA	NA	NA	NA	4523.373047	6257.78125	9790.435547
A0A0D9R110	A0A0D9R110	A0A0D9R110	ZDHHC5	Chlorocebus sabaeus	Palmitoyltransferase	A0A0D9R110	>tr|A0A0D9R110|A0A0D9R110_CHLSB Palmitoyltransferase OS=Chlorocebus sabaeus OX=60711 GN=ZDHHC5 PE=3 SV=1	>tr|A0A0D9R110|A0A0D9R110_CHLSB Palmitoyltransferase OS=Chlorocebus sabaeus OX=60711 GN=ZDHHC5 PE=3 SV=1	A0A0D9R110	ZDHHC5	Palmitoyltransferase	Chlorocebus sabaeus	NA	NA	NA	NA	NA	NA	NA	NA	NA	NA	NA	NA	8431.994141	4741.43457	8545.783203
A0A0D9R111	A0A0D9R111	A0A0D9R111	ADSL	Chlorocebus sabaeus	Adenylosuccinate lyase	A0A0D9R111	>tr|A0A0D9R111|A0A0D9R111_CHLSB Adenylosuccinate lyase OS=Chlorocebus sabaeus OX=60711 GN=ADSL PE=4 SV=1	>tr|A0A0D9R111|A0A0D9R111_CHLSB Adenylosuccinate lyase OS=Chlorocebus sabaeus OX=60711 GN=ADSL PE=4 SV=1	A0A0D9R111	ADSL	Adenylosuccinate lyase	Chlorocebus sabaeus	NA	NA	NA	NA	NA	NA	NA	NA	NA	NA	NA	NA	6886.000977	3531.075684	4938.637207
A0A0D9R118	A0A0D9R118	A0A0D9R118	CLDND1	Chlorocebus sabaeus	Claudin domain containing 1	A0A0D9R118	>tr|A0A0D9R118|A0A0D9R118_CHLSB Claudin domain containing 1 OS=Chlorocebus sabaeus OX=60711 GN=CLDND1 PE=4 SV=1	>tr|A0A0D9R118|A0A0D9R118_CHLSB Claudin domain containing 1 OS=Chlorocebus sabaeus OX=60711 GN=CLDND1 PE=4 SV=1	A0A0D9R118	CLDND1	Claudin domain containing 1	Chlorocebus sabaeus	NA	NA	NA	NA	NA	NA	NA	NA	NA	NA	NA	NA	6868.439941	7927.316895	6253.157715
A0A0D9R121	A0A0D9R121	A0A0D9R121	CTNND1	Chlorocebus sabaeus	Catenin delta 1	A0A0D9R121	>tr|A0A0D9R121|A0A0D9R121_CHLSB Catenin delta 1 OS=Chlorocebus sabaeus OX=60711 GN=CTNND1 PE=3 SV=1	>tr|A0A0D9R121|A0A0D9R121_CHLSB Catenin delta 1 OS=Chlorocebus sabaeus OX=60711 GN=CTNND1 PE=3 SV=1	A0A0D9R121	CTNND1	Catenin delta 1	Chlorocebus sabaeus	NA	NA	NA	NA	NA	NA	NA	NA	NA	NA	NA	NA	18790.63867	15387.8252	27502.73242
A0A0D9R123	A0A0D9R123	A0A0D9R123	DCBLD2	Chlorocebus sabaeus	Discoidin, CUB and LCCL domain containing 2	A0A0D9R123	>tr|A0A0D9R123|A0A0D9R123_CHLSB Discoidin, CUB and LCCL domain containing 2 OS=Chlorocebus sabaeus OX=60711 GN=DCBLD2 PE=4 SV=1	>tr|A0A0D9R123|A0A0D9R123_CHLSB Discoidin, CUB and LCCL domain containing 2 OS=Chlorocebus sabaeus OX=60711 GN=DCBLD2 PE=4 SV=1	A0A0D9R123	DCBLD2	Discoidin, CUB and LCCL domain containing 2	Chlorocebus sabaeus	NA	NA	NA	NA	NA	NA	NA	NA	NA	NA	NA	NA	5457.043945	4625.516602	5968.231934
A0A0D9R149	A0A0D9R149	A0A0D9R149	NA	Chlorocebus sabaeus	Omega-amidase NIT2	A0A0D9R149	>tr|A0A0D9R149|A0A0D9R149_CHLSB Omega-amidase NIT2 OS=Chlorocebus sabaeus OX=60711 PE=3 SV=1	>tr|A0A0D9R149|A0A0D9R149_CHLSB Omega-amidase NIT2 OS=Chlorocebus sabaeus OX=60711 PE=3 SV=1	A0A0D9R149	NA	Omega-amidase NIT2	Chlorocebus sabaeus	NA	NA	NA	NA	NA	NA	NA	NA	NA	NA	NA	NA	3028.323975	1634.86499	3274.251953
A0A0D9R162	A0A0D9R162	A0A0D9R162	TM9SF3	Chlorocebus sabaeus	Transmembrane 9 superfamily member	A0A0D9R162	>tr|A0A0D9R162|A0A0D9R162_CHLSB Transmembrane 9 superfamily member OS=Chlorocebus sabaeus OX=60711 GN=TM9SF3 PE=3 SV=1	>tr|A0A0D9R162|A0A0D9R162_CHLSB Transmembrane 9 superfamily member OS=Chlorocebus sabaeus OX=60711 GN=TM9SF3 PE=3 SV=1	A0A0D9R162	TM9SF3	Transmembrane 9 superfamily member	Chlorocebus sabaeus	NA	NA	NA	NA	NA	NA	NA	NA	NA	NA	NA	NA	11844.0752	17809.23633	14286.08594
A0A0D9R173	A0A0D9R173	A0A0D9R173	FMNL3	Chlorocebus sabaeus	Formin like 3	A0A0D9R173	>tr|A0A0D9R173|A0A0D9R173_CHLSB Formin like 3 OS=Chlorocebus sabaeus OX=60711 GN=FMNL3 PE=3 SV=1	>tr|A0A0D9R173|A0A0D9R173_CHLSB Formin like 3 OS=Chlorocebus sabaeus OX=60711 GN=FMNL3 PE=3 SV=1	A0A0D9R173	FMNL3	Formin like 3	Chlorocebus sabaeus	NA	NA	NA	NA	NA	NA	NA	NA	NA	NA	NA	NA	24320.02539	22585.79102	38257.58203
A0A0D9R198	A0A0D9R198	A0A0D9R198	OSBP	Chlorocebus sabaeus	Oxysterol-binding protein	A0A0D9R198	>tr|A0A0D9R198|A0A0D9R198_CHLSB Oxysterol-binding protein OS=Chlorocebus sabaeus OX=60711 GN=OSBP PE=3 SV=1	>tr|A0A0D9R198|A0A0D9R198_CHLSB Oxysterol-binding protein OS=Chlorocebus sabaeus OX=60711 GN=OSBP PE=3 SV=1	A0A0D9R198	OSBP	Oxysterol-binding protein	Chlorocebus sabaeus	NA	NA	NA	NA	NA	NA	NA	NA	NA	NA	NA	NA	16849.34961	12909.62695	16566.49219
A0A0D9R1A3	A0A0D9R1A3	A0A0D9R1A3	TFG	Chlorocebus sabaeus	Trafficking from ER to golgi regulator	A0A0D9R1A3	>tr|A0A0D9R1A3|A0A0D9R1A3_CHLSB Trafficking from ER to golgi regulator OS=Chlorocebus sabaeus OX=60711 GN=TFG PE=4 SV=1	>tr|A0A0D9R1A3|A0A0D9R1A3_CHLSB Trafficking from ER to golgi regulator OS=Chlorocebus sabaeus OX=60711 GN=TFG PE=4 SV=1	A0A0D9R1A3	TFG	Trafficking from ER to golgi regulator	Chlorocebus sabaeus	NA	NA	NA	NA	NA	NA	NA	NA	NA	NA	NA	NA	32693.85352	18007.45508	33972.63281
A0A0D9R1A5	A0A0D9R1A5	A0A0D9R1A5	PATL1	Chlorocebus sabaeus	Protein PAT1 homolog 1	A0A0D9R1A5	>tr|A0A0D9R1A5|A0A0D9R1A5_CHLSB Protein PAT1 homolog 1 OS=Chlorocebus sabaeus OX=60711 GN=PATL1 PE=3 SV=1	>tr|A0A0D9R1A5|A0A0D9R1A5_CHLSB Protein PAT1 homolog 1 OS=Chlorocebus sabaeus OX=60711 GN=PATL1 PE=3 SV=1	A0A0D9R1A5	PATL1	Protein PAT1 homolog 1	Chlorocebus sabaeus	NA	NA	NA	NA	NA	NA	NA	NA	NA	NA	NA	NA	11455.19336	2266.80957	6177.099609
A0A0D9R1A9	A0A0D9R1A9	A0A0D9R1A9	STX3	Chlorocebus sabaeus	Syntaxin 3	A0A0D9R1A9	>tr|A0A0D9R1A9|A0A0D9R1A9_CHLSB Syntaxin 3 OS=Chlorocebus sabaeus OX=60711 GN=STX3 PE=3 SV=1	>tr|A0A0D9R1A9|A0A0D9R1A9_CHLSB Syntaxin 3 OS=Chlorocebus sabaeus OX=60711 GN=STX3 PE=3 SV=1	A0A0D9R1A9	STX3	Syntaxin 3	Chlorocebus sabaeus	NA	NA	NA	NA	NA	NA	NA	NA	NA	NA	NA	NA	4128.625488	3792.19873	4898.082031
A0A0D9R1C9	A0A0D9R1C9	A0A0D9R1C9	MVP	Chlorocebus sabaeus	Major vault protein	A0A0D9R1C9	>tr|A0A0D9R1C9|A0A0D9R1C9_CHLSB Major vault protein OS=Chlorocebus sabaeus OX=60711 GN=MVP PE=4 SV=1	>tr|A0A0D9R1C9|A0A0D9R1C9_CHLSB Major vault protein OS=Chlorocebus sabaeus OX=60711 GN=MVP PE=4 SV=1	A0A0D9R1C9	MVP	Major vault protein	Chlorocebus sabaeus	NA	NA	NA	NA	NA	NA	NA	NA	NA	NA	NA	NA	21760.47266	13286.80176	22995.35742
A0A0D9R1E5	A0A0D9R1E5	A0A0D9R1E5	TMEM219	Chlorocebus sabaeus	Transmembrane protein 219	A0A0D9R1E5	>tr|A0A0D9R1E5|A0A0D9R1E5_CHLSB Transmembrane protein 219 OS=Chlorocebus sabaeus OX=60711 GN=TMEM219 PE=4 SV=1	>tr|A0A0D9R1E5|A0A0D9R1E5_CHLSB Transmembrane protein 219 OS=Chlorocebus sabaeus OX=60711 GN=TMEM219 PE=4 SV=1	A0A0D9R1E5	TMEM219	Transmembrane protein 219	Chlorocebus sabaeus	NA	NA	NA	NA	NA	NA	NA	NA	NA	NA	NA	NA	2783.843262	6515.677734	5289.102051
A0A0D9R1G1	A0A0D9R1G1	A0A0D9R1G1	TUBA1A	Chlorocebus sabaeus	Tubulin alpha chain	A0A0D9R1G1	>tr|A0A0D9R1G1|A0A0D9R1G1_CHLSB Tubulin alpha chain OS=Chlorocebus sabaeus OX=60711 GN=TUBA1A PE=3 SV=1	>tr|A0A0D9R1G1|A0A0D9R1G1_CHLSB Tubulin alpha chain OS=Chlorocebus sabaeus OX=60711 GN=TUBA1A PE=3 SV=1	A0A0D9R1G1	TUBA1A	Tubulin alpha chain	Chlorocebus sabaeus	NA	NA	NA	NA	NA	NA	NA	NA	NA	NA	NA	NA	8381.666992	10796.92188	15083.07129
A0A0D9R1G5	A0A0D9R1G5	A0A0D9R1G5	TUBA1B	Chlorocebus sabaeus	Tubulin alpha chain	A0A0D9R1G5	>tr|A0A0D9R1G5|A0A0D9R1G5_CHLSB Tubulin alpha chain OS=Chlorocebus sabaeus OX=60711 GN=TUBA1B PE=3 SV=1	>tr|A0A0D9R1G5|A0A0D9R1G5_CHLSB Tubulin alpha chain OS=Chlorocebus sabaeus OX=60711 GN=TUBA1B PE=3 SV=1	A0A0D9R1G5	TUBA1B	Tubulin alpha chain	Chlorocebus sabaeus	NA	NA	NA	NA	NA	NA	NA	NA	NA	NA	NA	NA	116941.5625	102820.6563	172571.8281
A0A0D9R1H2	A0A0D9R1H2	A0A0D9R1H2	SORBS1	Chlorocebus sabaeus	Sorbin and SH3 domain containing 1	A0A0D9R1H2	>tr|A0A0D9R1H2|A0A0D9R1H2_CHLSB Sorbin and SH3 domain containing 1 OS=Chlorocebus sabaeus OX=60711 GN=SORBS1 PE=4 SV=1	>tr|A0A0D9R1H2|A0A0D9R1H2_CHLSB Sorbin and SH3 domain containing 1 OS=Chlorocebus sabaeus OX=60711 GN=SORBS1 PE=4 SV=1	A0A0D9R1H2	SORBS1	Sorbin and SH3 domain containing 1	Chlorocebus sabaeus	NA	NA	NA	NA	NA	NA	NA	NA	NA	NA	NA	NA	8715.084961	8522.682617	13567.92676
A0A0D9R1H5	A0A0D9R1H5	A0A0D9R1H5	ALDOA	Chlorocebus sabaeus	Fructose-bisphosphate aldolase	A0A0D9R1H5	>tr|A0A0D9R1H5|A0A0D9R1H5_CHLSB Fructose-bisphosphate aldolase OS=Chlorocebus sabaeus OX=60711 GN=ALDOA PE=3 SV=1	>tr|A0A0D9R1H5|A0A0D9R1H5_CHLSB Fructose-bisphosphate aldolase OS=Chlorocebus sabaeus OX=60711 GN=ALDOA PE=3 SV=1	A0A0D9R1H5	ALDOA	Fructose-bisphosphate aldolase	Chlorocebus sabaeus	NA	NA	NA	NA	NA	NA	NA	NA	NA	NA	NA	NA	98957.64844	92640.46875	101466.9844
A0A0D9R1K1	A0A0D9R1K1	A0A0D9R1K1	MAPK3	Chlorocebus sabaeus	Mitogen-activated protein kinase	A0A0D9R1K1	>tr|A0A0D9R1K1|A0A0D9R1K1_CHLSB Mitogen-activated protein kinase OS=Chlorocebus sabaeus OX=60711 GN=MAPK3 PE=3 SV=1	>tr|A0A0D9R1K1|A0A0D9R1K1_CHLSB Mitogen-activated protein kinase OS=Chlorocebus sabaeus OX=60711 GN=MAPK3 PE=3 SV=1	A0A0D9R1K1	MAPK3	Mitogen-activated protein kinase	Chlorocebus sabaeus	NA	NA	NA	NA	NA	NA	NA	NA	NA	NA	NA	NA	5733.084961	3819.27832	6556.974609
A0A0D9R1N4	A0A0D9R1N4	A0A0D9R1N4;A0A0D9RV83	ARF3;ARF1	Chlorocebus sabaeus	ADP-ribosylation factor	A0A0D9R1N4;A0A0D9RV83	>tr|A0A0D9R1N4|A0A0D9R1N4_CHLSB ADP-ribosylation factor OS=Chlorocebus sabaeus OX=60711 GN=ARF3 PE=3 SV=1;>tr|A0A0D9RV83|A0A0D9RV83_CHLSB ADP-ribosylation factor OS=Chlorocebus sabaeus OX=60711 GN=ARF1 PE=3 SV=1	>tr|A0A0D9R1N4|A0A0D9R1N4_CHLSB ADP-ribosylation factor OS=Chlorocebus sabaeus OX=60711 GN=ARF3 PE=3 SV=1	A0A0D9R1N4	ARF3	ADP-ribosylation factor	Chlorocebus sabaeus	NA	NA	NA	NA	NA	NA	NA	NA	NA	NA	NA	NA	1702782.375	1541193.375	1688538.25
A0A0D9R1R2	A0A0D9R1R2	A0A0D9R1R2	TMEM109	Chlorocebus sabaeus	Transmembrane protein 109	A0A0D9R1R2	>tr|A0A0D9R1R2|A0A0D9R1R2_CHLSB Transmembrane protein 109 OS=Chlorocebus sabaeus OX=60711 GN=TMEM109 PE=4 SV=1	>tr|A0A0D9R1R2|A0A0D9R1R2_CHLSB Transmembrane protein 109 OS=Chlorocebus sabaeus OX=60711 GN=TMEM109 PE=4 SV=1	A0A0D9R1R2	TMEM109	Transmembrane protein 109	Chlorocebus sabaeus	NA	NA	NA	NA	NA	NA	NA	NA	NA	NA	NA	NA	30051.4707	21698.29688	22476.02734
A0A0D9R1R5	A0A0D9R1R5	A0A0D9R1R5	AP2B1	Chlorocebus sabaeus	AP complex subunit beta	A0A0D9R1R5	>tr|A0A0D9R1R5|A0A0D9R1R5_CHLSB AP complex subunit beta OS=Chlorocebus sabaeus OX=60711 GN=AP2B1 PE=3 SV=1	>tr|A0A0D9R1R5|A0A0D9R1R5_CHLSB AP complex subunit beta OS=Chlorocebus sabaeus OX=60711 GN=AP2B1 PE=3 SV=1	A0A0D9R1R5	AP2B1	AP complex subunit beta	Chlorocebus sabaeus	NA	NA	NA	NA	NA	NA	NA	NA	NA	NA	NA	NA	29745.50781	18886.4375	30831.85156
A0A0D9R1U7	A0A0D9R1U7	A0A0D9R1U7	ALCAM	Chlorocebus sabaeus	CD166 antigen	A0A0D9R1U7	>tr|A0A0D9R1U7|A0A0D9R1U7_CHLSB CD166 antigen OS=Chlorocebus sabaeus OX=60711 GN=ALCAM PE=4 SV=1	>tr|A0A0D9R1U7|A0A0D9R1U7_CHLSB CD166 antigen OS=Chlorocebus sabaeus OX=60711 GN=ALCAM PE=4 SV=1	A0A0D9R1U7	ALCAM	CD166 antigen	Chlorocebus sabaeus	NA	NA	NA	NA	NA	NA	NA	NA	NA	NA	NA	NA	14445.98145	14401.23047	14296.83398
A0A0D9R1V0	A0A0D9R1V0	A0A0D9R1V0	EIF3C	Chlorocebus sabaeus	Eukaryotic translation initiation factor 3 subunit C	A0A0D9R1V0	>tr|A0A0D9R1V0|A0A0D9R1V0_CHLSB Eukaryotic translation initiation factor 3 subunit C OS=Chlorocebus sabaeus OX=60711 GN=EIF3C PE=3 SV=1	>tr|A0A0D9R1V0|A0A0D9R1V0_CHLSB Eukaryotic translation initiation factor 3 subunit C OS=Chlorocebus sabaeus OX=60711 GN=EIF3C PE=3 SV=1	A0A0D9R1V0	EIF3C	Eukaryotic translation initiation factor 3 subunit C	Chlorocebus sabaeus	NA	NA	NA	NA	NA	NA	NA	NA	NA	NA	NA	NA	8460.669922	9376.959961	13263.89063
A0A0D9R1V5	A0A0D9R1V5	A0A0D9R1V5	MYOF	Chlorocebus sabaeus	Myoferlin	A0A0D9R1V5	>tr|A0A0D9R1V5|A0A0D9R1V5_CHLSB Myoferlin OS=Chlorocebus sabaeus OX=60711 GN=MYOF PE=3 SV=1	>tr|A0A0D9R1V5|A0A0D9R1V5_CHLSB Myoferlin OS=Chlorocebus sabaeus OX=60711 GN=MYOF PE=3 SV=1	A0A0D9R1V5	MYOF	Myoferlin	Chlorocebus sabaeus	NA	NA	NA	NA	NA	NA	NA	NA	NA	NA	NA	NA	72367.28125	59100.11719	71652.64844
A0A0D9R1W1	A0A0D9R1W1	A0A0D9R1W1	NLE1	Chlorocebus sabaeus	Notchless protein homolog 1	A0A0D9R1W1	>tr|A0A0D9R1W1|A0A0D9R1W1_CHLSB Notchless protein homolog 1 OS=Chlorocebus sabaeus OX=60711 GN=NLE1 PE=4 SV=1	>tr|A0A0D9R1W1|A0A0D9R1W1_CHLSB Notchless protein homolog 1 OS=Chlorocebus sabaeus OX=60711 GN=NLE1 PE=4 SV=1	A0A0D9R1W1	NLE1	Notchless protein homolog 1	Chlorocebus sabaeus	NA	NA	NA	NA	NA	NA	NA	NA	NA	NA	NA	NA	5409.911133	3865.689697	6775.442383
A0A0D9R1W9	A0A0D9R1W9	A0A0D9R1W9	CD47	Chlorocebus sabaeus	Leukocyte surface antigen CD47	A0A0D9R1W9	>tr|A0A0D9R1W9|A0A0D9R1W9_CHLSB Leukocyte surface antigen CD47 OS=Chlorocebus sabaeus OX=60711 GN=CD47 PE=4 SV=1	>tr|A0A0D9R1W9|A0A0D9R1W9_CHLSB Leukocyte surface antigen CD47 OS=Chlorocebus sabaeus OX=60711 GN=CD47 PE=4 SV=1	A0A0D9R1W9	CD47	Leukocyte surface antigen CD47	Chlorocebus sabaeus	NA	NA	NA	NA	NA	NA	NA	NA	NA	NA	NA	NA	16592.53711	18793.16797	13725.80664
A0A0D9R1Y1	A0A0D9R1Y1	A0A0D9R1Y1	DNAJB1	Chlorocebus sabaeus	DnaJ heat shock protein family (Hsp40) member B1	A0A0D9R1Y1	>tr|A0A0D9R1Y1|A0A0D9R1Y1_CHLSB DnaJ heat shock protein family (Hsp40) member B1 OS=Chlorocebus sabaeus OX=60711 GN=DNAJB1 PE=4 SV=1	>tr|A0A0D9R1Y1|A0A0D9R1Y1_CHLSB DnaJ heat shock protein family (Hsp40) member B1 OS=Chlorocebus sabaeus OX=60711 GN=DNAJB1 PE=4 SV=1	A0A0D9R1Y1	DNAJB1	DnaJ heat shock protein family (Hsp40) member B1	Chlorocebus sabaeus	NA	NA	NA	NA	NA	NA	NA	NA	NA	NA	NA	NA	15245.27637	12047.00781	14989.88184
A0A0D9R1Z8	A0A0D9R1Z8	A0A0D9R1Z8	SPNS1	Chlorocebus sabaeus	Protein spinster homolog 1	A0A0D9R1Z8	>tr|A0A0D9R1Z8|A0A0D9R1Z8_CHLSB Protein spinster homolog 1 OS=Chlorocebus sabaeus OX=60711 GN=SPNS1 PE=3 SV=1	>tr|A0A0D9R1Z8|A0A0D9R1Z8_CHLSB Protein spinster homolog 1 OS=Chlorocebus sabaeus OX=60711 GN=SPNS1 PE=3 SV=1	A0A0D9R1Z8	SPNS1	Protein spinster homolog 1	Chlorocebus sabaeus	NA	NA	NA	NA	NA	NA	NA	NA	NA	NA	NA	NA	26669.32617	23472.17188	27644.73633
A0A0D9R200	A0A0D9R200	A0A0D9R200	ADGRE5	Chlorocebus sabaeus	Adhesion G protein-coupled receptor E5	A0A0D9R200	>tr|A0A0D9R200|A0A0D9R200_CHLSB Adhesion G protein-coupled receptor E5 OS=Chlorocebus sabaeus OX=60711 GN=ADGRE5 PE=4 SV=1	>tr|A0A0D9R200|A0A0D9R200_CHLSB Adhesion G protein-coupled receptor E5 OS=Chlorocebus sabaeus OX=60711 GN=ADGRE5 PE=4 SV=1	A0A0D9R200	ADGRE5	Adhesion G protein-coupled receptor E5	Chlorocebus sabaeus	NA	NA	NA	NA	NA	NA	NA	NA	NA	NA	NA	NA	5822.656738	4741.891113	5978.60498
A0A0D9R211	A0A0D9R211	A0A0D9R211	SYNGR1	Chlorocebus sabaeus	Synaptogyrin	A0A0D9R211	>tr|A0A0D9R211|A0A0D9R211_CHLSB Synaptogyrin OS=Chlorocebus sabaeus OX=60711 GN=SYNGR1 PE=3 SV=1	>tr|A0A0D9R211|A0A0D9R211_CHLSB Synaptogyrin OS=Chlorocebus sabaeus OX=60711 GN=SYNGR1 PE=3 SV=1	A0A0D9R211	SYNGR1	Synaptogyrin	Chlorocebus sabaeus	NA	NA	NA	NA	NA	NA	NA	NA	NA	NA	NA	NA	118836.1094	107480	123929.5703
A0A0D9R215	A0A0D9R215	A0A0D9R215;A0A0D9S6W8	PRKACA;PRKACB	Chlorocebus sabaeus	cAMP-dependent protein kinase catalytic subunit alpha;cAMP-dependent protein kinase	A0A0D9R215;A0A0D9S6W8	>tr|A0A0D9R215|A0A0D9R215_CHLSB cAMP-dependent protein kinase catalytic subunit alpha OS=Chlorocebus sabaeus OX=60711 GN=PRKACA PE=3 SV=1;>tr|A0A0D9S6W8|A0A0D9S6W8_CHLSB cAMP-dependent protein kinase OS=Chlorocebus sabaeus OX=60711 GN=PRKACB PE=3 SV=1	>tr|A0A0D9R215|A0A0D9R215_CHLSB cAMP-dependent protein kinase catalytic subunit alpha OS=Chlorocebus sabaeus OX=60711 GN=PRKACA PE=3 SV=1	A0A0D9R215	PRKACA	cAMP-dependent protein kinase catalytic subunit alpha	Chlorocebus sabaeus	NA	NA	NA	NA	NA	NA	NA	NA	NA	NA	NA	NA	1052.949829	1620.667725	1360.78125
A0A0D9R221	A0A0D9R221	A0A0D9R221	MYO1D	Chlorocebus sabaeus	Unconventional myosin-Id	A0A0D9R221	>tr|A0A0D9R221|A0A0D9R221_CHLSB Unconventional myosin-Id OS=Chlorocebus sabaeus OX=60711 GN=MYO1D PE=3 SV=1	>tr|A0A0D9R221|A0A0D9R221_CHLSB Unconventional myosin-Id OS=Chlorocebus sabaeus OX=60711 GN=MYO1D PE=3 SV=1	A0A0D9R221	MYO1D	Unconventional myosin-Id	Chlorocebus sabaeus	NA	NA	NA	NA	NA	NA	NA	NA	NA	NA	NA	NA	922.8875732	1608.628906	3826.999756
A0A0D9R227	A0A0D9R227	A0A0D9R227	PSMD11	Chlorocebus sabaeus	26S proteasome non-ATPase regulatory subunit 11	A0A0D9R227	>tr|A0A0D9R227|A0A0D9R227_CHLSB 26S proteasome non-ATPase regulatory subunit 11 OS=Chlorocebus sabaeus OX=60711 GN=PSMD11 PE=3 SV=1	>tr|A0A0D9R227|A0A0D9R227_CHLSB 26S proteasome non-ATPase regulatory subunit 11 OS=Chlorocebus sabaeus OX=60711 GN=PSMD11 PE=3 SV=1	A0A0D9R227	PSMD11	26S proteasome non-ATPase regulatory subunit 11	Chlorocebus sabaeus	NA	NA	NA	NA	NA	NA	NA	NA	NA	NA	NA	NA	6200.373047	4400.210938	7323.274902
A0A0D9R234	A0A0D9R234	A0A0D9R234	C17orf75	Chlorocebus sabaeus	Chromosome 17 open reading frame 75	A0A0D9R234	>tr|A0A0D9R234|A0A0D9R234_CHLSB Chromosome 17 open reading frame 75 OS=Chlorocebus sabaeus OX=60711 GN=C17orf75 PE=4 SV=1	>tr|A0A0D9R234|A0A0D9R234_CHLSB Chromosome 17 open reading frame 75 OS=Chlorocebus sabaeus OX=60711 GN=C17orf75 PE=4 SV=1	A0A0D9R234	C17orf75	Chromosome 17 open reading frame 75	Chlorocebus sabaeus	NA	NA	NA	NA	NA	NA	NA	NA	NA	NA	NA	NA	2218.899658	709.4793091	1813.637207
A0A0D9R241	A0A0D9R241	A0A0D9R241;A0A0D9RPE9;A0A0D9RQM1	NA	Chlorocebus sabaeus	RRM domain-containing protein	A0A0D9R241;A0A0D9RPE9;A0A0D9RQM1	>tr|A0A0D9R241|A0A0D9R241_CHLSB RRM domain-containing protein OS=Chlorocebus sabaeus OX=60711 PE=4 SV=1;>tr|A0A0D9RPE9|A0A0D9RPE9_CHLSB RRM domain-containing protein OS=Chlorocebus sabaeus OX=60711 PE=4 SV=1;>tr|A0A0D9RQM1|A0A0D9RQM1_CHLSB RRM domain-containing protein OS=Chlorocebus sabaeus OX=60711 PE=4 SV=1	>tr|A0A0D9R241|A0A0D9R241_CHLSB RRM domain-containing protein OS=Chlorocebus sabaeus OX=60711 PE=4 SV=1	A0A0D9R241	NA	RRM domain-containing protein	Chlorocebus sabaeus	NA	NA	NA	NA	NA	NA	NA	NA	NA	NA	NA	NA	13370.88477	8670.072266	14068.69922
A0A0D9R246	A0A0D9R246	A0A0D9R246	DDB1	Chlorocebus sabaeus	DNA damage-binding protein 1	A0A0D9R246	>tr|A0A0D9R246|A0A0D9R246_CHLSB DNA damage-binding protein 1 OS=Chlorocebus sabaeus OX=60711 GN=DDB1 PE=3 SV=1	>tr|A0A0D9R246|A0A0D9R246_CHLSB DNA damage-binding protein 1 OS=Chlorocebus sabaeus OX=60711 GN=DDB1 PE=3 SV=1	A0A0D9R246	DDB1	DNA damage-binding protein 1	Chlorocebus sabaeus	NA	NA	NA	NA	NA	NA	NA	NA	NA	NA	NA	NA	6597.853027	5057.081543	5728.916992
A0A0D9R249	A0A0D9R249	A0A0D9R249	XPO6	Chlorocebus sabaeus	Exportin 6	A0A0D9R249	>tr|A0A0D9R249|A0A0D9R249_CHLSB Exportin 6 OS=Chlorocebus sabaeus OX=60711 GN=XPO6 PE=3 SV=1	>tr|A0A0D9R249|A0A0D9R249_CHLSB Exportin 6 OS=Chlorocebus sabaeus OX=60711 GN=XPO6 PE=3 SV=1	A0A0D9R249	XPO6	Exportin 6	Chlorocebus sabaeus	NA	NA	NA	NA	NA	NA	NA	NA	NA	NA	NA	NA	3953.179199	2692.24707	3509.316895
A0A0D9R253	A0A0D9R253	A0A0D9R253	ESYT2	Chlorocebus sabaeus	Extended synaptotagmin 2	A0A0D9R253	>tr|A0A0D9R253|A0A0D9R253_CHLSB Extended synaptotagmin 2 OS=Chlorocebus sabaeus OX=60711 GN=ESYT2 PE=4 SV=1	>tr|A0A0D9R253|A0A0D9R253_CHLSB Extended synaptotagmin 2 OS=Chlorocebus sabaeus OX=60711 GN=ESYT2 PE=4 SV=1	A0A0D9R253	ESYT2	Extended synaptotagmin 2	Chlorocebus sabaeus	NA	NA	NA	NA	NA	NA	NA	NA	NA	NA	NA	NA	5410.388672	5091.686035	7504.764648
A0A0D9R259	A0A0D9R259	A0A0D9R259	CC2D1A	Chlorocebus sabaeus	Coiled-coil and C2 domain containing 1A	A0A0D9R259	>tr|A0A0D9R259|A0A0D9R259_CHLSB Coiled-coil and C2 domain containing 1A OS=Chlorocebus sabaeus OX=60711 GN=CC2D1A PE=3 SV=1	>tr|A0A0D9R259|A0A0D9R259_CHLSB Coiled-coil and C2 domain containing 1A OS=Chlorocebus sabaeus OX=60711 GN=CC2D1A PE=3 SV=1	A0A0D9R259	CC2D1A	Coiled-coil and C2 domain containing 1A	Chlorocebus sabaeus	NA	NA	NA	NA	NA	NA	NA	NA	NA	NA	NA	NA	19424.33789	22568.16992	20149.89844
A0A0D9R260	A0A0D9R260	A0A0D9R260;A0A0D9REM0	SNRPN;SNRPB	Chlorocebus sabaeus	Small nuclear ribonucleoprotein-associated protein	A0A0D9R260;A0A0D9REM0	>tr|A0A0D9R260|A0A0D9R260_CHLSB Small nuclear ribonucleoprotein-associated protein OS=Chlorocebus sabaeus OX=60711 GN=SNRPN PE=3 SV=1;>tr|A0A0D9REM0|A0A0D9REM0_CHLSB Small nuclear ribonucleoprotein-associated protein OS=Chlorocebus sabaeus OX=60711 GN=SNRPB PE=3 SV=1	>tr|A0A0D9R260|A0A0D9R260_CHLSB Small nuclear ribonucleoprotein-associated protein OS=Chlorocebus sabaeus OX=60711 GN=SNRPN PE=3 SV=1	A0A0D9R260	SNRPN	Small nuclear ribonucleoprotein-associated protein	Chlorocebus sabaeus	NA	NA	NA	NA	NA	NA	NA	NA	NA	NA	NA	NA	3731.00415	NA	7175.050781
A0A0D9R2A0	A0A0D9R2A0	A0A0D9R2A0	MRI1	Chlorocebus sabaeus	Methylthioribose-1-phosphate isomerase	A0A0D9R2A0	>tr|A0A0D9R2A0|A0A0D9R2A0_CHLSB Methylthioribose-1-phosphate isomerase OS=Chlorocebus sabaeus OX=60711 GN=MRI1 PE=3 SV=1	>tr|A0A0D9R2A0|A0A0D9R2A0_CHLSB Methylthioribose-1-phosphate isomerase OS=Chlorocebus sabaeus OX=60711 GN=MRI1 PE=3 SV=1	A0A0D9R2A0	MRI1	Methylthioribose-1-phosphate isomerase	Chlorocebus sabaeus	NA	NA	NA	NA	NA	NA	NA	NA	NA	NA	NA	NA	4846.087402	1005.970947	4772.416504
A0A0D9R2D9	A0A0D9R2D9	A0A0D9R2D9	VAMP7	Chlorocebus sabaeus	Vesicle-associated membrane protein 7	A0A0D9R2D9	>tr|A0A0D9R2D9|A0A0D9R2D9_CHLSB Vesicle-associated membrane protein 7 OS=Chlorocebus sabaeus OX=60711 GN=VAMP7 PE=3 SV=1	>tr|A0A0D9R2D9|A0A0D9R2D9_CHLSB Vesicle-associated membrane protein 7 OS=Chlorocebus sabaeus OX=60711 GN=VAMP7 PE=3 SV=1	A0A0D9R2D9	VAMP7	Vesicle-associated membrane protein 7	Chlorocebus sabaeus	NA	NA	NA	NA	NA	NA	NA	NA	NA	NA	NA	NA	5512.633301	4310.226563	5511.799805
A0A0D9R2E0	A0A0D9R2E0	A0A0D9R2E0	STX10	Chlorocebus sabaeus	Syntaxin 10	A0A0D9R2E0	>tr|A0A0D9R2E0|A0A0D9R2E0_CHLSB Syntaxin 10 OS=Chlorocebus sabaeus OX=60711 GN=STX10 PE=3 SV=1	>tr|A0A0D9R2E0|A0A0D9R2E0_CHLSB Syntaxin 10 OS=Chlorocebus sabaeus OX=60711 GN=STX10 PE=3 SV=1	A0A0D9R2E0	STX10	Syntaxin 10	Chlorocebus sabaeus	NA	NA	NA	NA	NA	NA	NA	NA	NA	NA	NA	NA	4364.381836	4279.87793	9172.998047
A0A0D9R2G2	A0A0D9R2G2	A0A0D9R2G2;A0A0D9SAI1	NA	Chlorocebus sabaeus	Prefoldin subunit 3	A0A0D9R2G2;A0A0D9SAI1	>tr|A0A0D9R2G2|A0A0D9R2G2_CHLSB Prefoldin subunit 3 OS=Chlorocebus sabaeus OX=60711 PE=3 SV=1;>tr|A0A0D9SAI1|A0A0D9SAI1_CHLSB Prefoldin subunit 3 OS=Chlorocebus sabaeus OX=60711 PE=3 SV=1	>tr|A0A0D9R2G2|A0A0D9R2G2_CHLSB Prefoldin subunit 3 OS=Chlorocebus sabaeus OX=60711 PE=3 SV=1	A0A0D9R2G2	NA	Prefoldin subunit 3	Chlorocebus sabaeus	NA	NA	NA	NA	NA	NA	NA	NA	NA	NA	NA	NA	15110.6582	4237.493164	5958.755859
A0A0D9R2H3	A0A0D9R2H3	A0A0D9R2H3	RAD23A	Chlorocebus sabaeus	UV excision repair protein RAD23	A0A0D9R2H3	>tr|A0A0D9R2H3|A0A0D9R2H3_CHLSB UV excision repair protein RAD23 OS=Chlorocebus sabaeus OX=60711 GN=RAD23A PE=3 SV=1	>tr|A0A0D9R2H3|A0A0D9R2H3_CHLSB UV excision repair protein RAD23 OS=Chlorocebus sabaeus OX=60711 GN=RAD23A PE=3 SV=1	A0A0D9R2H3	RAD23A	UV excision repair protein RAD23	Chlorocebus sabaeus	NA	NA	NA	NA	NA	NA	NA	NA	NA	NA	NA	NA	6297.845703	4361.76123	5540.796387
A0A0D9R2H5	A0A0D9R2H5	A0A0D9R2H5	CALR	Chlorocebus sabaeus	Calreticulin	A0A0D9R2H5	>tr|A0A0D9R2H5|A0A0D9R2H5_CHLSB Calreticulin OS=Chlorocebus sabaeus OX=60711 GN=CALR PE=3 SV=1	>tr|A0A0D9R2H5|A0A0D9R2H5_CHLSB Calreticulin OS=Chlorocebus sabaeus OX=60711 GN=CALR PE=3 SV=1	A0A0D9R2H5	CALR	Calreticulin	Chlorocebus sabaeus	NA	NA	NA	NA	NA	NA	NA	NA	NA	NA	NA	NA	41358.57031	38625.57031	54402.8125
A0A0D9R2I6	A0A0D9R2I6	A0A0D9R2I6	ASRGL1	Chlorocebus sabaeus	Isoaspartyl peptidase/L-asparaginase	A0A0D9R2I6	>tr|A0A0D9R2I6|A0A0D9R2I6_CHLSB Isoaspartyl peptidase/L-asparaginase OS=Chlorocebus sabaeus OX=60711 GN=ASRGL1 PE=3 SV=1	>tr|A0A0D9R2I6|A0A0D9R2I6_CHLSB Isoaspartyl peptidase/L-asparaginase OS=Chlorocebus sabaeus OX=60711 GN=ASRGL1 PE=3 SV=1	A0A0D9R2I6	ASRGL1	Isoaspartyl peptidase/L-asparaginase	Chlorocebus sabaeus	NA	NA	NA	NA	NA	NA	NA	NA	NA	NA	NA	NA	5960.844238	6367.376465	7411.973633
A0A0D9R2J6	A0A0D9R2J6	A0A0D9R2J6	AHNAK	Chlorocebus sabaeus	AHNAK nucleoprotein	A0A0D9R2J6	>tr|A0A0D9R2J6|A0A0D9R2J6_CHLSB AHNAK nucleoprotein OS=Chlorocebus sabaeus OX=60711 GN=AHNAK PE=4 SV=1	>tr|A0A0D9R2J6|A0A0D9R2J6_CHLSB AHNAK nucleoprotein OS=Chlorocebus sabaeus OX=60711 GN=AHNAK PE=4 SV=1	A0A0D9R2J6	AHNAK	AHNAK nucleoprotein	Chlorocebus sabaeus	NA	NA	NA	NA	NA	NA	NA	NA	NA	NA	NA	NA	202408.3594	160172.1563	246776.7031
A0A0D9R2K6	A0A0D9R2K6	A0A0D9R2K6	CYFIP1	Chlorocebus sabaeus	Cytoplasmic FMR1-interacting protein	A0A0D9R2K6	>tr|A0A0D9R2K6|A0A0D9R2K6_CHLSB Cytoplasmic FMR1-interacting protein OS=Chlorocebus sabaeus OX=60711 GN=CYFIP1 PE=3 SV=1	>tr|A0A0D9R2K6|A0A0D9R2K6_CHLSB Cytoplasmic FMR1-interacting protein OS=Chlorocebus sabaeus OX=60711 GN=CYFIP1 PE=3 SV=1	A0A0D9R2K6	CYFIP1	Cytoplasmic FMR1-interacting protein	Chlorocebus sabaeus	NA	NA	NA	NA	NA	NA	NA	NA	NA	NA	NA	NA	33687.03906	27402.50586	40674.69141
A0A0D9R2K9	A0A0D9R2K9	A0A0D9R2K9	EEF1G	Chlorocebus sabaeus	Elongation factor 1-gamma	A0A0D9R2K9	>tr|A0A0D9R2K9|A0A0D9R2K9_CHLSB Elongation factor 1-gamma OS=Chlorocebus sabaeus OX=60711 GN=EEF1G PE=4 SV=1	>tr|A0A0D9R2K9|A0A0D9R2K9_CHLSB Elongation factor 1-gamma OS=Chlorocebus sabaeus OX=60711 GN=EEF1G PE=4 SV=1	A0A0D9R2K9	EEF1G	Elongation factor 1-gamma	Chlorocebus sabaeus	NA	NA	NA	NA	NA	NA	NA	NA	NA	NA	NA	NA	66640.33594	62991.82031	62156.26172
A0A0D9R2L5	A0A0D9R2L5	A0A0D9R2L5	IDE	Chlorocebus sabaeus	Insulin degrading enzyme	A0A0D9R2L5	>tr|A0A0D9R2L5|A0A0D9R2L5_CHLSB Insulin degrading enzyme OS=Chlorocebus sabaeus OX=60711 GN=IDE PE=3 SV=1	>tr|A0A0D9R2L5|A0A0D9R2L5_CHLSB Insulin degrading enzyme OS=Chlorocebus sabaeus OX=60711 GN=IDE PE=3 SV=1	A0A0D9R2L5	IDE	Insulin degrading enzyme	Chlorocebus sabaeus	NA	NA	NA	NA	NA	NA	NA	NA	NA	NA	NA	NA	34648.18359	28335.93164	32843.65625
A0A0D9R2M0	A0A0D9R2M0	A0A0D9R2M0	PRDX2	Chlorocebus sabaeus	Peroxiredoxin-2	A0A0D9R2M0	>tr|A0A0D9R2M0|A0A0D9R2M0_CHLSB Peroxiredoxin-2 OS=Chlorocebus sabaeus OX=60711 GN=PRDX2 PE=3 SV=1	>tr|A0A0D9R2M0|A0A0D9R2M0_CHLSB Peroxiredoxin-2 OS=Chlorocebus sabaeus OX=60711 GN=PRDX2 PE=3 SV=1	A0A0D9R2M0	PRDX2	Peroxiredoxin-2	Chlorocebus sabaeus	NA	NA	NA	NA	NA	NA	NA	NA	NA	NA	NA	NA	21117.60156	15430.96094	23306.38477
A0A0D9R2P7	A0A0D9R2P7	A0A0D9R2P7	RHEB	Chlorocebus sabaeus	Ras homolog, mTORC1 binding	A0A0D9R2P7	>tr|A0A0D9R2P7|A0A0D9R2P7_CHLSB Ras homolog, mTORC1 binding OS=Chlorocebus sabaeus OX=60711 GN=RHEB PE=4 SV=1	>tr|A0A0D9R2P7|A0A0D9R2P7_CHLSB Ras homolog, mTORC1 binding OS=Chlorocebus sabaeus OX=60711 GN=RHEB PE=4 SV=1	A0A0D9R2P7	RHEB	Ras homolog, mTORC1 binding	Chlorocebus sabaeus	NA	NA	NA	NA	NA	NA	NA	NA	NA	NA	NA	NA	5186.936035	3895.383545	8320.743164
A0A0D9R2T1	A0A0D9R2T1	A0A0D9R2T1	GANAB	Chlorocebus sabaeus	Glucosidase II alpha subunit	A0A0D9R2T1	>tr|A0A0D9R2T1|A0A0D9R2T1_CHLSB Glucosidase II alpha subunit OS=Chlorocebus sabaeus OX=60711 GN=GANAB PE=3 SV=1	>tr|A0A0D9R2T1|A0A0D9R2T1_CHLSB Glucosidase II alpha subunit OS=Chlorocebus sabaeus OX=60711 GN=GANAB PE=3 SV=1	A0A0D9R2T1	GANAB	Glucosidase II alpha subunit	Chlorocebus sabaeus	NA	NA	NA	NA	NA	NA	NA	NA	NA	NA	NA	NA	9324.729492	6404.92334	9218.130859
A0A0D9R2T6	A0A0D9R2T6	A0A0D9R2T6	NA	Chlorocebus sabaeus	Prothymosin alpha	A0A0D9R2T6	>tr|A0A0D9R2T6|A0A0D9R2T6_CHLSB Prothymosin alpha OS=Chlorocebus sabaeus OX=60711 PE=3 SV=1	>tr|A0A0D9R2T6|A0A0D9R2T6_CHLSB Prothymosin alpha OS=Chlorocebus sabaeus OX=60711 PE=3 SV=1	A0A0D9R2T6	NA	Prothymosin alpha	Chlorocebus sabaeus	NA	NA	NA	NA	NA	NA	NA	NA	NA	NA	NA	NA	98725.4375	97950.58594	107904.3281
A0A0D9R2U6	A0A0D9R2U6	A0A0D9R2U6	DDX17	Chlorocebus sabaeus	RNA helicase	A0A0D9R2U6	>tr|A0A0D9R2U6|A0A0D9R2U6_CHLSB RNA helicase OS=Chlorocebus sabaeus OX=60711 GN=DDX17 PE=3 SV=1	>tr|A0A0D9R2U6|A0A0D9R2U6_CHLSB RNA helicase OS=Chlorocebus sabaeus OX=60711 GN=DDX17 PE=3 SV=1	A0A0D9R2U6	DDX17	RNA helicase	Chlorocebus sabaeus	NA	NA	NA	NA	NA	NA	NA	NA	NA	NA	NA	NA	4084.007813	3321.452637	4724.150879
A0A0D9R2V1	A0A0D9R2V1	A0A0D9R2V1	SLC35A5	Chlorocebus sabaeus	UDP-sugar transporter protein SLC35A5	A0A0D9R2V1	>tr|A0A0D9R2V1|A0A0D9R2V1_CHLSB UDP-sugar transporter protein SLC35A5 OS=Chlorocebus sabaeus OX=60711 GN=SLC35A5 PE=3 SV=1	>tr|A0A0D9R2V1|A0A0D9R2V1_CHLSB UDP-sugar transporter protein SLC35A5 OS=Chlorocebus sabaeus OX=60711 GN=SLC35A5 PE=3 SV=1	A0A0D9R2V1	SLC35A5	UDP-sugar transporter protein SLC35A5	Chlorocebus sabaeus	NA	NA	NA	NA	NA	NA	NA	NA	NA	NA	NA	NA	6444.671875	15792.76953	10485.13867
A0A0D9R2V4	A0A0D9R2V4	A0A0D9R2V4	NCL	Chlorocebus sabaeus	Nucleolin	A0A0D9R2V4	>tr|A0A0D9R2V4|A0A0D9R2V4_CHLSB Nucleolin OS=Chlorocebus sabaeus OX=60711 GN=NCL PE=4 SV=1	>tr|A0A0D9R2V4|A0A0D9R2V4_CHLSB Nucleolin OS=Chlorocebus sabaeus OX=60711 GN=NCL PE=4 SV=1	A0A0D9R2V4	NCL	Nucleolin	Chlorocebus sabaeus	NA	NA	NA	NA	NA	NA	NA	NA	NA	NA	NA	NA	11212.43945	9253.164063	8691.868164
A0A0D9R2X3	A0A0D9R2X3	A0A0D9R2X3	KDELR3	Chlorocebus sabaeus	ER lumen protein-retaining receptor	A0A0D9R2X3	>tr|A0A0D9R2X3|A0A0D9R2X3_CHLSB ER lumen protein-retaining receptor OS=Chlorocebus sabaeus OX=60711 GN=KDELR3 PE=3 SV=1	>tr|A0A0D9R2X3|A0A0D9R2X3_CHLSB ER lumen protein-retaining receptor OS=Chlorocebus sabaeus OX=60711 GN=KDELR3 PE=3 SV=1	A0A0D9R2X3	KDELR3	ER lumen protein-retaining receptor	Chlorocebus sabaeus	NA	NA	NA	NA	NA	NA	NA	NA	NA	NA	NA	NA	35070.99219	25328.62695	34317.72656
A0A0D9R2Z3	A0A0D9R2Z3	A0A0D9R2Z3	SLC4A2	Chlorocebus sabaeus	Anion exchange protein	A0A0D9R2Z3	>tr|A0A0D9R2Z3|A0A0D9R2Z3_CHLSB Anion exchange protein OS=Chlorocebus sabaeus OX=60711 GN=SLC4A2 PE=3 SV=1	>tr|A0A0D9R2Z3|A0A0D9R2Z3_CHLSB Anion exchange protein OS=Chlorocebus sabaeus OX=60711 GN=SLC4A2 PE=3 SV=1	A0A0D9R2Z3	SLC4A2	Anion exchange protein	Chlorocebus sabaeus	NA	NA	NA	NA	NA	NA	NA	NA	NA	NA	NA	NA	5769.90625	7468.436035	5994.270508
A0A0D9R312	A0A0D9R312	A0A0D9R312	TMEM184B	Chlorocebus sabaeus	Transmembrane protein 184B	A0A0D9R312	>tr|A0A0D9R312|A0A0D9R312_CHLSB Transmembrane protein 184B OS=Chlorocebus sabaeus OX=60711 GN=TMEM184B PE=4 SV=1	>tr|A0A0D9R312|A0A0D9R312_CHLSB Transmembrane protein 184B OS=Chlorocebus sabaeus OX=60711 GN=TMEM184B PE=4 SV=1	A0A0D9R312	TMEM184B	Transmembrane protein 184B	Chlorocebus sabaeus	NA	NA	NA	NA	NA	NA	NA	NA	NA	NA	NA	NA	11114.99414	9319.421875	11191.1875
A0A0D9R314	A0A0D9R314	A0A0D9R314	POLR2G	Chlorocebus sabaeus	DNA-directed RNA polymerase subunit	A0A0D9R314	>tr|A0A0D9R314|A0A0D9R314_CHLSB DNA-directed RNA polymerase subunit OS=Chlorocebus sabaeus OX=60711 GN=POLR2G PE=3 SV=1	>tr|A0A0D9R314|A0A0D9R314_CHLSB DNA-directed RNA polymerase subunit OS=Chlorocebus sabaeus OX=60711 GN=POLR2G PE=3 SV=1	A0A0D9R314	POLR2G	DNA-directed RNA polymerase subunit	Chlorocebus sabaeus	NA	NA	NA	NA	NA	NA	NA	NA	NA	NA	NA	NA	4509.080566	2840.351563	2825.673584
A0A0D9R320	A0A0D9R320	A0A0D9R320	SLC38A2	Chlorocebus sabaeus	Sodium-coupled neutral amino acid symporter 2	A0A0D9R320	>tr|A0A0D9R320|A0A0D9R320_CHLSB Sodium-coupled neutral amino acid symporter 2 OS=Chlorocebus sabaeus OX=60711 GN=SLC38A2 PE=4 SV=1	>tr|A0A0D9R320|A0A0D9R320_CHLSB Sodium-coupled neutral amino acid symporter 2 OS=Chlorocebus sabaeus OX=60711 GN=SLC38A2 PE=4 SV=1	A0A0D9R320	SLC38A2	Sodium-coupled neutral amino acid symporter 2	Chlorocebus sabaeus	NA	NA	NA	NA	NA	NA	NA	NA	NA	NA	NA	NA	2797.029541	2946.297119	3644.779541
A0A0D9R322	A0A0D9R322	A0A0D9R322	TMEM179B	Chlorocebus sabaeus	Transmembrane protein 179B	A0A0D9R322	>tr|A0A0D9R322|A0A0D9R322_CHLSB Transmembrane protein 179B OS=Chlorocebus sabaeus OX=60711 GN=TMEM179B PE=4 SV=1	>tr|A0A0D9R322|A0A0D9R322_CHLSB Transmembrane protein 179B OS=Chlorocebus sabaeus OX=60711 GN=TMEM179B PE=4 SV=1	A0A0D9R322	TMEM179B	Transmembrane protein 179B	Chlorocebus sabaeus	NA	NA	NA	NA	NA	NA	NA	NA	NA	NA	NA	NA	54776.83594	52658.98047	52003.36328
A0A0D9R328	A0A0D9R328	A0A0D9R328	G6PD	Chlorocebus sabaeus	Glucose-6-phosphate 1-dehydrogenase	A0A0D9R328	>tr|A0A0D9R328|A0A0D9R328_CHLSB Glucose-6-phosphate 1-dehydrogenase OS=Chlorocebus sabaeus OX=60711 GN=G6PD PE=3 SV=1	>tr|A0A0D9R328|A0A0D9R328_CHLSB Glucose-6-phosphate 1-dehydrogenase OS=Chlorocebus sabaeus OX=60711 GN=G6PD PE=3 SV=1	A0A0D9R328	G6PD	Glucose-6-phosphate 1-dehydrogenase	Chlorocebus sabaeus	NA	NA	NA	NA	NA	NA	NA	NA	NA	NA	NA	NA	148296.1563	94496.03125	148923.4219
A0A0D9R329	A0A0D9R329	A0A0D9R329	SLC38A1	Chlorocebus sabaeus	Solute carrier family 38 member 1	A0A0D9R329	>tr|A0A0D9R329|A0A0D9R329_CHLSB Solute carrier family 38 member 1 OS=Chlorocebus sabaeus OX=60711 GN=SLC38A1 PE=4 SV=1	>tr|A0A0D9R329|A0A0D9R329_CHLSB Solute carrier family 38 member 1 OS=Chlorocebus sabaeus OX=60711 GN=SLC38A1 PE=4 SV=1	A0A0D9R329	SLC38A1	Solute carrier family 38 member 1	Chlorocebus sabaeus	NA	NA	NA	NA	NA	NA	NA	NA	NA	NA	NA	NA	4711.27832	5973.493164	3247.066406
A0A0D9R336	A0A0D9R336	A0A0D9R336	FAM3A	Chlorocebus sabaeus	FAM3 metabolism regulating signaling molecule A	A0A0D9R336	>tr|A0A0D9R336|A0A0D9R336_CHLSB FAM3 metabolism regulating signaling molecule A OS=Chlorocebus sabaeus OX=60711 GN=FAM3A PE=3 SV=1	>tr|A0A0D9R336|A0A0D9R336_CHLSB FAM3 metabolism regulating signaling molecule A OS=Chlorocebus sabaeus OX=60711 GN=FAM3A PE=3 SV=1	A0A0D9R336	FAM3A	FAM3 metabolism regulating signaling molecule A	Chlorocebus sabaeus	NA	NA	NA	NA	NA	NA	NA	NA	NA	NA	NA	NA	34067.92969	35216.27344	35409.49609
A0A0D9R339	A0A0D9R339	A0A0D9R339	PSMD1	Chlorocebus sabaeus	26S proteasome non-ATPase regulatory subunit 1	A0A0D9R339	>tr|A0A0D9R339|A0A0D9R339_CHLSB 26S proteasome non-ATPase regulatory subunit 1 OS=Chlorocebus sabaeus OX=60711 GN=PSMD1 PE=3 SV=1	>tr|A0A0D9R339|A0A0D9R339_CHLSB 26S proteasome non-ATPase regulatory subunit 1 OS=Chlorocebus sabaeus OX=60711 GN=PSMD1 PE=3 SV=1	A0A0D9R339	PSMD1	26S proteasome non-ATPase regulatory subunit 1	Chlorocebus sabaeus	NA	NA	NA	NA	NA	NA	NA	NA	NA	NA	NA	NA	3751.260254	3175.424316	8926.509766
A0A0D9R344	A0A0D9R344	A0A0D9R344	STX5	Chlorocebus sabaeus	Syntaxin 5	A0A0D9R344	>tr|A0A0D9R344|A0A0D9R344_CHLSB Syntaxin 5 OS=Chlorocebus sabaeus OX=60711 GN=STX5 PE=3 SV=1	>tr|A0A0D9R344|A0A0D9R344_CHLSB Syntaxin 5 OS=Chlorocebus sabaeus OX=60711 GN=STX5 PE=3 SV=1	A0A0D9R344	STX5	Syntaxin 5	Chlorocebus sabaeus	NA	NA	NA	NA	NA	NA	NA	NA	NA	NA	NA	NA	5141.715332	2577.481689	6998.553223
A0A0D9R350	A0A0D9R350	A0A0D9R350	TJP1	Chlorocebus sabaeus	Tight junction protein 1	A0A0D9R350	>tr|A0A0D9R350|A0A0D9R350_CHLSB Tight junction protein 1 OS=Chlorocebus sabaeus OX=60711 GN=TJP1 PE=4 SV=1	>tr|A0A0D9R350|A0A0D9R350_CHLSB Tight junction protein 1 OS=Chlorocebus sabaeus OX=60711 GN=TJP1 PE=4 SV=1	A0A0D9R350	TJP1	Tight junction protein 1	Chlorocebus sabaeus	NA	NA	NA	NA	NA	NA	NA	NA	NA	NA	NA	NA	2219.704102	877.5709229	3458.775879
A0A0D9R354	A0A0D9R354	A0A0D9R354	SLC3A2	Chlorocebus sabaeus	Solute carrier family 3 member 2	A0A0D9R354	>tr|A0A0D9R354|A0A0D9R354_CHLSB Solute carrier family 3 member 2 OS=Chlorocebus sabaeus OX=60711 GN=SLC3A2 PE=4 SV=1	>tr|A0A0D9R354|A0A0D9R354_CHLSB Solute carrier family 3 member 2 OS=Chlorocebus sabaeus OX=60711 GN=SLC3A2 PE=4 SV=1	A0A0D9R354	SLC3A2	Solute carrier family 3 member 2	Chlorocebus sabaeus	NA	NA	NA	NA	NA	NA	NA	NA	NA	NA	NA	NA	918498.8125	951619.9375	948631.375
A0A0D9R355	A0A0D9R355	A0A0D9R355	ANO6	Chlorocebus sabaeus	Anoctamin	A0A0D9R355	>tr|A0A0D9R355|A0A0D9R355_CHLSB Anoctamin OS=Chlorocebus sabaeus OX=60711 GN=ANO6 PE=3 SV=1	>tr|A0A0D9R355|A0A0D9R355_CHLSB Anoctamin OS=Chlorocebus sabaeus OX=60711 GN=ANO6 PE=3 SV=1	A0A0D9R355	ANO6	Anoctamin	Chlorocebus sabaeus	NA	NA	NA	NA	NA	NA	NA	NA	NA	NA	NA	NA	20431.30859	15538.99219	16948.87305
A0A0D9R357	A0A0D9R357	A0A0D9R357	GOSR1	Chlorocebus sabaeus	Golgi SNAP receptor complex member 1	A0A0D9R357	>tr|A0A0D9R357|A0A0D9R357_CHLSB Golgi SNAP receptor complex member 1 OS=Chlorocebus sabaeus OX=60711 GN=GOSR1 PE=3 SV=1	>tr|A0A0D9R357|A0A0D9R357_CHLSB Golgi SNAP receptor complex member 1 OS=Chlorocebus sabaeus OX=60711 GN=GOSR1 PE=3 SV=1	A0A0D9R357	GOSR1	Golgi SNAP receptor complex member 1	Chlorocebus sabaeus	NA	NA	NA	NA	NA	NA	NA	NA	NA	NA	NA	NA	40700.53516	36531.89063	35258.78125
A0A0D9R358	A0A0D9R358	A0A0D9R358	PRKCSH	Chlorocebus sabaeus	Glucosidase 2 subunit beta	A0A0D9R358	>tr|A0A0D9R358|A0A0D9R358_CHLSB Glucosidase 2 subunit beta OS=Chlorocebus sabaeus OX=60711 GN=PRKCSH PE=4 SV=1	>tr|A0A0D9R358|A0A0D9R358_CHLSB Glucosidase 2 subunit beta OS=Chlorocebus sabaeus OX=60711 GN=PRKCSH PE=4 SV=1	A0A0D9R358	PRKCSH	Glucosidase 2 subunit beta	Chlorocebus sabaeus	NA	NA	NA	NA	NA	NA	NA	NA	NA	NA	NA	NA	3671.027832	3880.534912	4914.890625
A0A0D9R360	A0A0D9R360	A0A0D9R360	EMD	Chlorocebus sabaeus	Emerin	A0A0D9R360	>tr|A0A0D9R360|A0A0D9R360_CHLSB Emerin OS=Chlorocebus sabaeus OX=60711 GN=EMD PE=4 SV=1	>tr|A0A0D9R360|A0A0D9R360_CHLSB Emerin OS=Chlorocebus sabaeus OX=60711 GN=EMD PE=4 SV=1	A0A0D9R360	EMD	Emerin	Chlorocebus sabaeus	NA	NA	NA	NA	NA	NA	NA	NA	NA	NA	NA	NA	3544.72168	2154.954102	5379.063965
A0A0D9R370	A0A0D9R370	A0A0D9R370	FLNA	Chlorocebus sabaeus	Filamin A	A0A0D9R370	>tr|A0A0D9R370|A0A0D9R370_CHLSB Filamin A OS=Chlorocebus sabaeus OX=60711 GN=FLNA PE=3 SV=1	>tr|A0A0D9R370|A0A0D9R370_CHLSB Filamin A OS=Chlorocebus sabaeus OX=60711 GN=FLNA PE=3 SV=1	A0A0D9R370	FLNA	Filamin A	Chlorocebus sabaeus	NA	NA	NA	NA	NA	NA	NA	NA	NA	NA	NA	NA	128308.5391	128912.6016	136181.8125
A0A0D9R381	A0A0D9R381	A0A0D9R381	TWF1	Chlorocebus sabaeus	Twinfilin-1	A0A0D9R381	>tr|A0A0D9R381|A0A0D9R381_CHLSB Twinfilin-1 OS=Chlorocebus sabaeus OX=60711 GN=TWF1 PE=3 SV=1	>tr|A0A0D9R381|A0A0D9R381_CHLSB Twinfilin-1 OS=Chlorocebus sabaeus OX=60711 GN=TWF1 PE=3 SV=1	A0A0D9R381	TWF1	Twinfilin-1	Chlorocebus sabaeus	NA	NA	NA	NA	NA	NA	NA	NA	NA	NA	NA	NA	75448.97656	61073.10547	80009.83594
A0A0D9R387	A0A0D9R387	A0A0D9R387;A0A0D9RSK3	ACTA2;ACTG2	Chlorocebus sabaeus	Actin, aortic smooth muscle;Actin, gamma-enteric smooth muscle	A0A0D9R387;A0A0D9RSK3	>tr|A0A0D9R387|A0A0D9R387_CHLSB Actin, aortic smooth muscle OS=Chlorocebus sabaeus OX=60711 GN=ACTA2 PE=3 SV=1;>tr|A0A0D9RSK3|A0A0D9RSK3_CHLSB Actin, gamma-enteric smooth muscle OS=Chlorocebus sabaeus OX=60711 GN=ACTG2 PE=3 SV=1	>tr|A0A0D9R387|A0A0D9R387_CHLSB Actin, aortic smooth muscle OS=Chlorocebus sabaeus OX=60711 GN=ACTA2 PE=3 SV=1	A0A0D9R387	ACTA2	Actin, aortic smooth muscle	Chlorocebus sabaeus	NA	NA	NA	NA	NA	NA	NA	NA	NA	NA	NA	NA	270707.8125	168786.5625	300681.625
A0A0D9R392	A0A0D9R392	A0A0D9R392	ATP6V1A	Chlorocebus sabaeus	H(+)-transporting two-sector ATPase	A0A0D9R392	>tr|A0A0D9R392|A0A0D9R392_CHLSB H(+)-transporting two-sector ATPase OS=Chlorocebus sabaeus OX=60711 GN=ATP6V1A PE=3 SV=1	>tr|A0A0D9R392|A0A0D9R392_CHLSB H(+)-transporting two-sector ATPase OS=Chlorocebus sabaeus OX=60711 GN=ATP6V1A PE=3 SV=1	A0A0D9R392	ATP6V1A	H(+)-transporting two-sector ATPase	Chlorocebus sabaeus	NA	NA	NA	NA	NA	NA	NA	NA	NA	NA	NA	NA	39547.51953	29191.46875	41638.09375
A0A0D9R396	A0A0D9R396	A0A0D9R396	CPD	Chlorocebus sabaeus	Carboxypeptidase D	A0A0D9R396	>tr|A0A0D9R396|A0A0D9R396_CHLSB Carboxypeptidase D OS=Chlorocebus sabaeus OX=60711 GN=CPD PE=3 SV=1	>tr|A0A0D9R396|A0A0D9R396_CHLSB Carboxypeptidase D OS=Chlorocebus sabaeus OX=60711 GN=CPD PE=3 SV=1	A0A0D9R396	CPD	Carboxypeptidase D	Chlorocebus sabaeus	NA	NA	NA	NA	NA	NA	NA	NA	NA	NA	NA	NA	100030.2188	108450.7813	98736.20313
A0A0D9R3A5	A0A0D9R3A5	A0A0D9R3A5	HCFC1	Chlorocebus sabaeus	Host cell factor C1	A0A0D9R3A5	>tr|A0A0D9R3A5|A0A0D9R3A5_CHLSB Host cell factor C1 OS=Chlorocebus sabaeus OX=60711 GN=HCFC1 PE=4 SV=1	>tr|A0A0D9R3A5|A0A0D9R3A5_CHLSB Host cell factor C1 OS=Chlorocebus sabaeus OX=60711 GN=HCFC1 PE=4 SV=1	A0A0D9R3A5	HCFC1	Host cell factor C1	Chlorocebus sabaeus	NA	NA	NA	NA	NA	NA	NA	NA	NA	NA	NA	NA	9250.801758	7378.713379	8257.116211
A0A0D9R3B0	A0A0D9R3B0	A0A0D9R3B0	BLMH	Chlorocebus sabaeus	Bleomycin hydrolase	A0A0D9R3B0	>tr|A0A0D9R3B0|A0A0D9R3B0_CHLSB Bleomycin hydrolase OS=Chlorocebus sabaeus OX=60711 GN=BLMH PE=3 SV=1	>tr|A0A0D9R3B0|A0A0D9R3B0_CHLSB Bleomycin hydrolase OS=Chlorocebus sabaeus OX=60711 GN=BLMH PE=3 SV=1	A0A0D9R3B0	BLMH	Bleomycin hydrolase	Chlorocebus sabaeus	NA	NA	NA	NA	NA	NA	NA	NA	NA	NA	NA	NA	16123.68945	10060.91797	13626.1084
A0A0D9R3B7	A0A0D9R3B7	A0A0D9R3B7	TMEM205	Chlorocebus sabaeus	Transmembrane protein 205	A0A0D9R3B7	>tr|A0A0D9R3B7|A0A0D9R3B7_CHLSB Transmembrane protein 205 OS=Chlorocebus sabaeus OX=60711 GN=TMEM205 PE=3 SV=1	>tr|A0A0D9R3B7|A0A0D9R3B7_CHLSB Transmembrane protein 205 OS=Chlorocebus sabaeus OX=60711 GN=TMEM205 PE=3 SV=1	A0A0D9R3B7	TMEM205	Transmembrane protein 205	Chlorocebus sabaeus	NA	NA	NA	NA	NA	NA	NA	NA	NA	NA	NA	NA	1539.572998	1642.858765	1449.004395
A0A0D9R3C5	A0A0D9R3C5	A0A0D9R3C5	ACP1	Chlorocebus sabaeus	Low molecular weight phosphotyrosine protein phosphatase	A0A0D9R3C5	>tr|A0A0D9R3C5|A0A0D9R3C5_CHLSB Low molecular weight phosphotyrosine protein phosphatase OS=Chlorocebus sabaeus OX=60711 GN=ACP1 PE=3 SV=1	>tr|A0A0D9R3C5|A0A0D9R3C5_CHLSB Low molecular weight phosphotyrosine protein phosphatase OS=Chlorocebus sabaeus OX=60711 GN=ACP1 PE=3 SV=1	A0A0D9R3C5	ACP1	Low molecular weight phosphotyrosine protein phosphatase	Chlorocebus sabaeus	NA	NA	NA	NA	NA	NA	NA	NA	NA	NA	NA	NA	2440.109375	6498.959961	5016.51416
A0A0D9R3D3	A0A0D9R3D3	A0A0D9R3D3	CAB39	Chlorocebus sabaeus	Calcium binding protein 39	A0A0D9R3D3	>tr|A0A0D9R3D3|A0A0D9R3D3_CHLSB Calcium binding protein 39 OS=Chlorocebus sabaeus OX=60711 GN=CAB39 PE=3 SV=1	>tr|A0A0D9R3D3|A0A0D9R3D3_CHLSB Calcium binding protein 39 OS=Chlorocebus sabaeus OX=60711 GN=CAB39 PE=3 SV=1	A0A0D9R3D3	CAB39	Calcium binding protein 39	Chlorocebus sabaeus	NA	NA	NA	NA	NA	NA	NA	NA	NA	NA	NA	NA	91149.64063	79271.96094	100505.7031
A0A0D9R3F1	A0A0D9R3F1	A0A0D9R3F1	LDLR	Chlorocebus sabaeus	Low-density lipoprotein receptor	A0A0D9R3F1	>tr|A0A0D9R3F1|A0A0D9R3F1_CHLSB Low-density lipoprotein receptor OS=Chlorocebus sabaeus OX=60711 GN=LDLR PE=4 SV=1	>tr|A0A0D9R3F1|A0A0D9R3F1_CHLSB Low-density lipoprotein receptor OS=Chlorocebus sabaeus OX=60711 GN=LDLR PE=4 SV=1	A0A0D9R3F1	LDLR	Low-density lipoprotein receptor	Chlorocebus sabaeus	NA	NA	NA	NA	NA	NA	NA	NA	NA	NA	NA	NA	8040.980469	4806.751465	4408.091797
A0A0D9R3G2	A0A0D9R3G2	A0A0D9R3G2	NA	Chlorocebus sabaeus	Reticulon	A0A0D9R3G2	>tr|A0A0D9R3G2|A0A0D9R3G2_CHLSB Reticulon OS=Chlorocebus sabaeus OX=60711 PE=4 SV=1	>tr|A0A0D9R3G2|A0A0D9R3G2_CHLSB Reticulon OS=Chlorocebus sabaeus OX=60711 PE=4 SV=1	A0A0D9R3G2	NA	Reticulon	Chlorocebus sabaeus	NA	NA	NA	NA	NA	NA	NA	NA	NA	NA	NA	NA	23976.54297	24753.20117	20678.06836
A0A0D9R3H4	A0A0D9R3H4	A0A0D9R3H4	SSR4	Chlorocebus sabaeus	Translocon-associated protein subunit delta	A0A0D9R3H4	>tr|A0A0D9R3H4|A0A0D9R3H4_CHLSB Translocon-associated protein subunit delta OS=Chlorocebus sabaeus OX=60711 GN=SSR4 PE=3 SV=1	>tr|A0A0D9R3H4|A0A0D9R3H4_CHLSB Translocon-associated protein subunit delta OS=Chlorocebus sabaeus OX=60711 GN=SSR4 PE=3 SV=1	A0A0D9R3H4	SSR4	Translocon-associated protein subunit delta	Chlorocebus sabaeus	NA	NA	NA	NA	NA	NA	NA	NA	NA	NA	NA	NA	29131.75	19604.78125	25259.88672
A0A0D9R3I8	A0A0D9R3I8	A0A0D9R3I8	OTUB1	Chlorocebus sabaeus	Ubiquitin thioesterase	A0A0D9R3I8	>tr|A0A0D9R3I8|A0A0D9R3I8_CHLSB Ubiquitin thioesterase OS=Chlorocebus sabaeus OX=60711 GN=OTUB1 PE=3 SV=1	>tr|A0A0D9R3I8|A0A0D9R3I8_CHLSB Ubiquitin thioesterase OS=Chlorocebus sabaeus OX=60711 GN=OTUB1 PE=3 SV=1	A0A0D9R3I8	OTUB1	Ubiquitin thioesterase	Chlorocebus sabaeus	NA	NA	NA	NA	NA	NA	NA	NA	NA	NA	NA	NA	5350.265625	5310.517578	5113.224121
A0A0D9R3J7	A0A0D9R3J7	A0A0D9R3J7	BCAP31	Chlorocebus sabaeus	B-cell receptor-associated protein	A0A0D9R3J7	>tr|A0A0D9R3J7|A0A0D9R3J7_CHLSB B-cell receptor-associated protein OS=Chlorocebus sabaeus OX=60711 GN=BCAP31 PE=3 SV=1	>tr|A0A0D9R3J7|A0A0D9R3J7_CHLSB B-cell receptor-associated protein OS=Chlorocebus sabaeus OX=60711 GN=BCAP31 PE=3 SV=1	A0A0D9R3J7	BCAP31	B-cell receptor-associated protein	Chlorocebus sabaeus	NA	NA	NA	NA	NA	NA	NA	NA	NA	NA	NA	NA	447.1682739	663.2590942	169.6897736
A0A0D9R3K0	A0A0D9R3K0	A0A0D9R3K0	EIF3L	Chlorocebus sabaeus	Eukaryotic translation initiation factor 3 subunit L	A0A0D9R3K0	>tr|A0A0D9R3K0|A0A0D9R3K0_CHLSB Eukaryotic translation initiation factor 3 subunit L OS=Chlorocebus sabaeus OX=60711 GN=EIF3L PE=4 SV=1	>tr|A0A0D9R3K0|A0A0D9R3K0_CHLSB Eukaryotic translation initiation factor 3 subunit L OS=Chlorocebus sabaeus OX=60711 GN=EIF3L PE=4 SV=1	A0A0D9R3K0	EIF3L	Eukaryotic translation initiation factor 3 subunit L	Chlorocebus sabaeus	NA	NA	NA	NA	NA	NA	NA	NA	NA	NA	NA	NA	3218.7771	3088.502441	3968.839355
A0A0D9R3L0	A0A0D9R3L0	A0A0D9R3L0	CARM1	Chlorocebus sabaeus	Histone-arginine methyltransferase CARM1	A0A0D9R3L0	>tr|A0A0D9R3L0|A0A0D9R3L0_CHLSB Histone-arginine methyltransferase CARM1 OS=Chlorocebus sabaeus OX=60711 GN=CARM1 PE=4 SV=1	>tr|A0A0D9R3L0|A0A0D9R3L0_CHLSB Histone-arginine methyltransferase CARM1 OS=Chlorocebus sabaeus OX=60711 GN=CARM1 PE=4 SV=1	A0A0D9R3L0	CARM1	Histone-arginine methyltransferase CARM1	Chlorocebus sabaeus	NA	NA	NA	NA	NA	NA	NA	NA	NA	NA	NA	NA	10763.98047	5846.526855	8373.523438
A0A0D9R3L1	A0A0D9R3L1	A0A0D9R3L1	STIP1	Chlorocebus sabaeus	Stress-induced-phosphoprotein 1	A0A0D9R3L1	>tr|A0A0D9R3L1|A0A0D9R3L1_CHLSB Stress-induced-phosphoprotein 1 OS=Chlorocebus sabaeus OX=60711 GN=STIP1 PE=4 SV=1	>tr|A0A0D9R3L1|A0A0D9R3L1_CHLSB Stress-induced-phosphoprotein 1 OS=Chlorocebus sabaeus OX=60711 GN=STIP1 PE=4 SV=1	A0A0D9R3L1	STIP1	Stress-induced-phosphoprotein 1	Chlorocebus sabaeus	NA	NA	NA	NA	NA	NA	NA	NA	NA	NA	NA	NA	45468.66016	39468.19141	40690.96094
A0A0D9R3L7	A0A0D9R3L7	A0A0D9R3L7	NA	Chlorocebus sabaeus	Transporter	A0A0D9R3L7	>tr|A0A0D9R3L7|A0A0D9R3L7_CHLSB Transporter OS=Chlorocebus sabaeus OX=60711 PE=3 SV=1	>tr|A0A0D9R3L7|A0A0D9R3L7_CHLSB Transporter OS=Chlorocebus sabaeus OX=60711 PE=3 SV=1	A0A0D9R3L7	NA	Transporter	Chlorocebus sabaeus	NA	NA	NA	NA	NA	NA	NA	NA	NA	NA	NA	NA	6542.778809	6210.715332	8220.128906
A0A0D9R3P2	A0A0D9R3P2	A0A0D9R3P2;A0A0D9S9I2	RPS7;	Chlorocebus sabaeus	40S ribosomal protein S7	A0A0D9R3P2;A0A0D9S9I2	>tr|A0A0D9R3P2|A0A0D9R3P2_CHLSB 40S ribosomal protein S7 OS=Chlorocebus sabaeus OX=60711 GN=RPS7 PE=3 SV=1;>tr|A0A0D9S9I2|A0A0D9S9I2_CHLSB 40S ribosomal protein S7 OS=Chlorocebus sabaeus OX=60711 PE=3 SV=1	>tr|A0A0D9R3P2|A0A0D9R3P2_CHLSB 40S ribosomal protein S7 OS=Chlorocebus sabaeus OX=60711 GN=RPS7 PE=3 SV=1	A0A0D9R3P2	RPS7	40S ribosomal protein S7	Chlorocebus sabaeus	NA	NA	NA	NA	NA	NA	NA	NA	NA	NA	NA	NA	9861.501953	6289.584473	14323.51953
A0A0D9R3P7	A0A0D9R3P7	A0A0D9R3P7	TMED1	Chlorocebus sabaeus	Transmembrane emp24 domain-containing protein 1	A0A0D9R3P7	>tr|A0A0D9R3P7|A0A0D9R3P7_CHLSB Transmembrane emp24 domain-containing protein 1 OS=Chlorocebus sabaeus OX=60711 GN=TMED1 PE=3 SV=1	>tr|A0A0D9R3P7|A0A0D9R3P7_CHLSB Transmembrane emp24 domain-containing protein 1 OS=Chlorocebus sabaeus OX=60711 GN=TMED1 PE=3 SV=1	A0A0D9R3P7	TMED1	Transmembrane emp24 domain-containing protein 1	Chlorocebus sabaeus	NA	NA	NA	NA	NA	NA	NA	NA	NA	NA	NA	NA	4595.555176	4087.365723	3755.617188
A0A0D9R3Q6	A0A0D9R3Q6	A0A0D9R3Q6	QTRT1	Chlorocebus sabaeus	Queuine tRNA-ribosyltransferase catalytic subunit 1	A0A0D9R3Q6	>tr|A0A0D9R3Q6|A0A0D9R3Q6_CHLSB Queuine tRNA-ribosyltransferase catalytic subunit 1 OS=Chlorocebus sabaeus OX=60711 GN=QTRT1 PE=3 SV=1	>tr|A0A0D9R3Q6|A0A0D9R3Q6_CHLSB Queuine tRNA-ribosyltransferase catalytic subunit 1 OS=Chlorocebus sabaeus OX=60711 GN=QTRT1 PE=3 SV=1	A0A0D9R3Q6	QTRT1	Queuine tRNA-ribosyltransferase catalytic subunit 1	Chlorocebus sabaeus	NA	NA	NA	NA	NA	NA	NA	NA	NA	NA	NA	NA	2129.842041	NA	1199.453125
A0A0D9R3S7	A0A0D9R3S7	A0A0D9R3S7	CETN2	Chlorocebus sabaeus	Centrin 2	A0A0D9R3S7	>tr|A0A0D9R3S7|A0A0D9R3S7_CHLSB Centrin 2 OS=Chlorocebus sabaeus OX=60711 GN=CETN2 PE=3 SV=1	>tr|A0A0D9R3S7|A0A0D9R3S7_CHLSB Centrin 2 OS=Chlorocebus sabaeus OX=60711 GN=CETN2 PE=3 SV=1	A0A0D9R3S7	CETN2	Centrin 2	Chlorocebus sabaeus	NA	NA	NA	NA	NA	NA	NA	NA	NA	NA	NA	NA	11392.27832	5284.169434	11481.03125
A0A0D9R3S9	A0A0D9R3S9	A0A0D9R3S9	SLC44A2	Chlorocebus sabaeus	Choline transporter-like protein	A0A0D9R3S9	>tr|A0A0D9R3S9|A0A0D9R3S9_CHLSB Choline transporter-like protein OS=Chlorocebus sabaeus OX=60711 GN=SLC44A2 PE=3 SV=1	>tr|A0A0D9R3S9|A0A0D9R3S9_CHLSB Choline transporter-like protein OS=Chlorocebus sabaeus OX=60711 GN=SLC44A2 PE=3 SV=1	A0A0D9R3S9	SLC44A2	Choline transporter-like protein	Chlorocebus sabaeus	NA	NA	NA	NA	NA	NA	NA	NA	NA	NA	NA	NA	21132.625	15186.16699	16232.11719
A0A0D9R3T5	A0A0D9R3T5	A0A0D9R3T5	METTL9	Chlorocebus sabaeus	Methyltransferase 9, His-X-His N1-histidine	A0A0D9R3T5	>tr|A0A0D9R3T5|A0A0D9R3T5_CHLSB Methyltransferase 9, His-X-His N1-histidine OS=Chlorocebus sabaeus OX=60711 GN=METTL9 PE=4 SV=1	>tr|A0A0D9R3T5|A0A0D9R3T5_CHLSB Methyltransferase 9, His-X-His N1-histidine OS=Chlorocebus sabaeus OX=60711 GN=METTL9 PE=4 SV=1	A0A0D9R3T5	METTL9	Methyltransferase 9, His-X-His N1-histidine	Chlorocebus sabaeus	NA	NA	NA	NA	NA	NA	NA	NA	NA	NA	NA	NA	8634.710938	4211.008789	8418.560547
A0A0D9R3U6	A0A0D9R3U6	A0A0D9R3U6	PLCB3	Chlorocebus sabaeus	1-phosphatidylinositol 4,5-bisphosphate phosphodiesterase	A0A0D9R3U6	>tr|A0A0D9R3U6|A0A0D9R3U6_CHLSB 1-phosphatidylinositol 4,5-bisphosphate phosphodiesterase OS=Chlorocebus sabaeus OX=60711 GN=PLCB3 PE=4 SV=1	>tr|A0A0D9R3U6|A0A0D9R3U6_CHLSB 1-phosphatidylinositol 4,5-bisphosphate phosphodiesterase OS=Chlorocebus sabaeus OX=60711 GN=PLCB3 PE=4 SV=1	A0A0D9R3U6	PLCB3	1-phosphatidylinositol 4,5-bisphosphate phosphodiesterase	Chlorocebus sabaeus	NA	NA	NA	NA	NA	NA	NA	NA	NA	NA	NA	NA	19968.50977	13068.21289	21637.96094
A0A0D9R3V1	A0A0D9R3V1	A0A0D9R3V1	B4GALT4	Chlorocebus sabaeus	Beta-1,4-galactosyltransferase	A0A0D9R3V1	>tr|A0A0D9R3V1|A0A0D9R3V1_CHLSB Beta-1,4-galactosyltransferase OS=Chlorocebus sabaeus OX=60711 GN=B4GALT4 PE=3 SV=1	>tr|A0A0D9R3V1|A0A0D9R3V1_CHLSB Beta-1,4-galactosyltransferase OS=Chlorocebus sabaeus OX=60711 GN=B4GALT4 PE=3 SV=1	A0A0D9R3V1	B4GALT4	Beta-1,4-galactosyltransferase	Chlorocebus sabaeus	NA	NA	NA	NA	NA	NA	NA	NA	NA	NA	NA	NA	8622.067383	5777.410156	7241.798828
A0A0D9R3W5	A0A0D9R3W5	A0A0D9R3W5	PDIA4	Chlorocebus sabaeus	Protein disulfide-isomerase A4	A0A0D9R3W5	>tr|A0A0D9R3W5|A0A0D9R3W5_CHLSB Protein disulfide-isomerase A4 OS=Chlorocebus sabaeus OX=60711 GN=PDIA4 PE=3 SV=1	>tr|A0A0D9R3W5|A0A0D9R3W5_CHLSB Protein disulfide-isomerase A4 OS=Chlorocebus sabaeus OX=60711 GN=PDIA4 PE=3 SV=1	A0A0D9R3W5	PDIA4	Protein disulfide-isomerase A4	Chlorocebus sabaeus	NA	NA	NA	NA	NA	NA	NA	NA	NA	NA	NA	NA	77579.16406	62987.44531	55935.17969
A0A0D9R3Z4	A0A0D9R3Z4	A0A0D9R3Z4	CUL1	Chlorocebus sabaeus	Cullin 1	A0A0D9R3Z4	>tr|A0A0D9R3Z4|A0A0D9R3Z4_CHLSB Cullin 1 OS=Chlorocebus sabaeus OX=60711 GN=CUL1 PE=3 SV=1	>tr|A0A0D9R3Z4|A0A0D9R3Z4_CHLSB Cullin 1 OS=Chlorocebus sabaeus OX=60711 GN=CUL1 PE=3 SV=1	A0A0D9R3Z4	CUL1	Cullin 1	Chlorocebus sabaeus	NA	NA	NA	NA	NA	NA	NA	NA	NA	NA	NA	NA	9228.418945	5217.323242	8231.193359
A0A0D9R434	A0A0D9R434	A0A0D9R434	FLOT2	Chlorocebus sabaeus	Flotillin	A0A0D9R434	>tr|A0A0D9R434|A0A0D9R434_CHLSB Flotillin OS=Chlorocebus sabaeus OX=60711 GN=FLOT2 PE=3 SV=1	>tr|A0A0D9R434|A0A0D9R434_CHLSB Flotillin OS=Chlorocebus sabaeus OX=60711 GN=FLOT2 PE=3 SV=1	A0A0D9R434	FLOT2	Flotillin	Chlorocebus sabaeus	NA	NA	NA	NA	NA	NA	NA	NA	NA	NA	NA	NA	40145.05469	29579.28906	41673.29688
A0A0D9R458	A0A0D9R458	A0A0D9R458	CD99L2	Chlorocebus sabaeus	CD99 antigen-like protein 2	A0A0D9R458	>tr|A0A0D9R458|A0A0D9R458_CHLSB CD99 antigen-like protein 2 OS=Chlorocebus sabaeus OX=60711 GN=CD99L2 PE=3 SV=1	>tr|A0A0D9R458|A0A0D9R458_CHLSB CD99 antigen-like protein 2 OS=Chlorocebus sabaeus OX=60711 GN=CD99L2 PE=3 SV=1	A0A0D9R458	CD99L2	CD99 antigen-like protein 2	Chlorocebus sabaeus	NA	NA	NA	NA	NA	NA	NA	NA	NA	NA	NA	NA	505.1266174	1893.271484	2810.955078
A0A0D9R468	A0A0D9R468	A0A0D9R468	MTM1	Chlorocebus sabaeus	Myotubularin	A0A0D9R468	>tr|A0A0D9R468|A0A0D9R468_CHLSB Myotubularin OS=Chlorocebus sabaeus OX=60711 GN=MTM1 PE=3 SV=1	>tr|A0A0D9R468|A0A0D9R468_CHLSB Myotubularin OS=Chlorocebus sabaeus OX=60711 GN=MTM1 PE=3 SV=1	A0A0D9R468	MTM1	Myotubularin	Chlorocebus sabaeus	NA	NA	NA	NA	NA	NA	NA	NA	NA	NA	NA	NA	4326.01416	1537.526367	2392.980713
A0A0D9R473	A0A0D9R473	A0A0D9R473	FSTL1	Chlorocebus sabaeus	Follistatin-related protein 1	A0A0D9R473	>tr|A0A0D9R473|A0A0D9R473_CHLSB Follistatin-related protein 1 OS=Chlorocebus sabaeus OX=60711 GN=FSTL1 PE=4 SV=1	>tr|A0A0D9R473|A0A0D9R473_CHLSB Follistatin-related protein 1 OS=Chlorocebus sabaeus OX=60711 GN=FSTL1 PE=4 SV=1	A0A0D9R473	FSTL1	Follistatin-related protein 1	Chlorocebus sabaeus	NA	NA	NA	NA	NA	NA	NA	NA	NA	NA	NA	NA	6750.77832	4304.379883	5798.892578
A0A0D9R482	A0A0D9R482	A0A0D9R482	YWHAQ	Chlorocebus sabaeus	Tyrosine 3-monooxygenase/tryptophan 5-monooxygenase activation protein theta	A0A0D9R482	>tr|A0A0D9R482|A0A0D9R482_CHLSB Tyrosine 3-monooxygenase/tryptophan 5-monooxygenase activation protein theta OS=Chlorocebus sabaeus OX=60711 GN=YWHAQ PE=3 SV=1	>tr|A0A0D9R482|A0A0D9R482_CHLSB Tyrosine 3-monooxygenase/tryptophan 5-monooxygenase activation protein theta OS=Chlorocebus sabaeus OX=60711 GN=YWHAQ PE=3 SV=1	A0A0D9R482	YWHAQ	Tyrosine 3-monooxygenase/tryptophan 5-monooxygenase activation protein theta	Chlorocebus sabaeus	NA	NA	NA	NA	NA	NA	NA	NA	NA	NA	NA	NA	24049.03516	25550.40625	28886.46875
A0A0D9R493	A0A0D9R493	A0A0D9R493	UQCRC2	Chlorocebus sabaeus	Ubiquinol-cytochrome c reductase core protein 2	A0A0D9R493	>tr|A0A0D9R493|A0A0D9R493_CHLSB Ubiquinol-cytochrome c reductase core protein 2 OS=Chlorocebus sabaeus OX=60711 GN=UQCRC2 PE=3 SV=1	>tr|A0A0D9R493|A0A0D9R493_CHLSB Ubiquinol-cytochrome c reductase core protein 2 OS=Chlorocebus sabaeus OX=60711 GN=UQCRC2 PE=3 SV=1	A0A0D9R493	UQCRC2	Ubiquinol-cytochrome c reductase core protein 2	Chlorocebus sabaeus	NA	NA	NA	NA	NA	NA	NA	NA	NA	NA	NA	NA	1700.938721	1804.00293	1569.095825
A0A0D9R4A7	A0A0D9R4A7	A0A0D9R4A7	EXOC2	Chlorocebus sabaeus	Exocyst complex component 2	A0A0D9R4A7	>tr|A0A0D9R4A7|A0A0D9R4A7_CHLSB Exocyst complex component 2 OS=Chlorocebus sabaeus OX=60711 GN=EXOC2 PE=3 SV=1	>tr|A0A0D9R4A7|A0A0D9R4A7_CHLSB Exocyst complex component 2 OS=Chlorocebus sabaeus OX=60711 GN=EXOC2 PE=3 SV=1	A0A0D9R4A7	EXOC2	Exocyst complex component 2	Chlorocebus sabaeus	NA	NA	NA	NA	NA	NA	NA	NA	NA	NA	NA	NA	2416.279053	2358.875	2851.296631
A0A0D9R4D3	A0A0D9R4D3	A0A0D9R4D3	SERPINB1	Chlorocebus sabaeus	Serpin family B member 1	A0A0D9R4D3	>tr|A0A0D9R4D3|A0A0D9R4D3_CHLSB Serpin family B member 1 OS=Chlorocebus sabaeus OX=60711 GN=SERPINB1 PE=3 SV=1	>tr|A0A0D9R4D3|A0A0D9R4D3_CHLSB Serpin family B member 1 OS=Chlorocebus sabaeus OX=60711 GN=SERPINB1 PE=3 SV=1	A0A0D9R4D3	SERPINB1	Serpin family B member 1	Chlorocebus sabaeus	NA	NA	NA	NA	NA	NA	NA	NA	NA	NA	NA	NA	9737.472656	5998.808594	10625.20605
A0A0D9R4D4	A0A0D9R4D4	A0A0D9R4D4	SERPINB9	Chlorocebus sabaeus	Serpin family B member 9	A0A0D9R4D4	>tr|A0A0D9R4D4|A0A0D9R4D4_CHLSB Serpin family B member 9 OS=Chlorocebus sabaeus OX=60711 GN=SERPINB9 PE=3 SV=1	>tr|A0A0D9R4D4|A0A0D9R4D4_CHLSB Serpin family B member 9 OS=Chlorocebus sabaeus OX=60711 GN=SERPINB9 PE=3 SV=1	A0A0D9R4D4	SERPINB9	Serpin family B member 9	Chlorocebus sabaeus	NA	NA	NA	NA	NA	NA	NA	NA	NA	NA	NA	NA	15902.61035	9322.677734	15414.75488
A0A0D9R4D9	A0A0D9R4D9	A0A0D9R4D9	SERPINB6	Chlorocebus sabaeus	Serpin B6	A0A0D9R4D9	>tr|A0A0D9R4D9|A0A0D9R4D9_CHLSB Serpin B6 OS=Chlorocebus sabaeus OX=60711 GN=SERPINB6 PE=3 SV=1	>tr|A0A0D9R4D9|A0A0D9R4D9_CHLSB Serpin B6 OS=Chlorocebus sabaeus OX=60711 GN=SERPINB6 PE=3 SV=1	A0A0D9R4D9	SERPINB6	Serpin B6	Chlorocebus sabaeus	NA	NA	NA	NA	NA	NA	NA	NA	NA	NA	NA	NA	8363.53418	6146.762207	8993.203125
A0A0D9R4E2	A0A0D9R4E2	A0A0D9R4E2	HPCAL1	Chlorocebus sabaeus	Hippocalcin-like protein 1	A0A0D9R4E2	>tr|A0A0D9R4E2|A0A0D9R4E2_CHLSB Hippocalcin-like protein 1 OS=Chlorocebus sabaeus OX=60711 GN=HPCAL1 PE=4 SV=1	>tr|A0A0D9R4E2|A0A0D9R4E2_CHLSB Hippocalcin-like protein 1 OS=Chlorocebus sabaeus OX=60711 GN=HPCAL1 PE=4 SV=1	A0A0D9R4E2	HPCAL1	Hippocalcin-like protein 1	Chlorocebus sabaeus	NA	NA	NA	NA	NA	NA	NA	NA	NA	NA	NA	NA	1982.514648	1104.141602	1267.451294
A0A0D9R4G5	A0A0D9R4G5	A0A0D9R4G5	CDC37	Chlorocebus sabaeus	Hsp90 co-chaperone Cdc37	A0A0D9R4G5	>tr|A0A0D9R4G5|A0A0D9R4G5_CHLSB Hsp90 co-chaperone Cdc37 OS=Chlorocebus sabaeus OX=60711 GN=CDC37 PE=3 SV=1	>tr|A0A0D9R4G5|A0A0D9R4G5_CHLSB Hsp90 co-chaperone Cdc37 OS=Chlorocebus sabaeus OX=60711 GN=CDC37 PE=3 SV=1	A0A0D9R4G5	CDC37	Hsp90 co-chaperone Cdc37	Chlorocebus sabaeus	NA	NA	NA	NA	NA	NA	NA	NA	NA	NA	NA	NA	15130.38965	13556.91895	15340.6377
A0A0D9R4I1	A0A0D9R4I1	A0A0D9R4I1	ALDOC	Chlorocebus sabaeus	Fructose-bisphosphate aldolase	A0A0D9R4I1	>tr|A0A0D9R4I1|A0A0D9R4I1_CHLSB Fructose-bisphosphate aldolase OS=Chlorocebus sabaeus OX=60711 GN=ALDOC PE=3 SV=1	>tr|A0A0D9R4I1|A0A0D9R4I1_CHLSB Fructose-bisphosphate aldolase OS=Chlorocebus sabaeus OX=60711 GN=ALDOC PE=3 SV=1	A0A0D9R4I1	ALDOC	Fructose-bisphosphate aldolase	Chlorocebus sabaeus	NA	NA	NA	NA	NA	NA	NA	NA	NA	NA	NA	NA	175718.9219	145927.1563	216422.5469
A0A0D9R4I5	A0A0D9R4I5	A0A0D9R4I5	SF1	Chlorocebus sabaeus	Splicing factor 1	A0A0D9R4I5	>tr|A0A0D9R4I5|A0A0D9R4I5_CHLSB Splicing factor 1 OS=Chlorocebus sabaeus OX=60711 GN=SF1 PE=3 SV=1	>tr|A0A0D9R4I5|A0A0D9R4I5_CHLSB Splicing factor 1 OS=Chlorocebus sabaeus OX=60711 GN=SF1 PE=3 SV=1	A0A0D9R4I5	SF1	Splicing factor 1	Chlorocebus sabaeus	NA	NA	NA	NA	NA	NA	NA	NA	NA	NA	NA	NA	11889.14844	3691.895996	8466.354492
A0A0D9R4I9	A0A0D9R4I9	A0A0D9R4I9	ROR2	Chlorocebus sabaeus	Receptor tyrosine kinase like orphan receptor 2	A0A0D9R4I9	>tr|A0A0D9R4I9|A0A0D9R4I9_CHLSB Receptor tyrosine kinase like orphan receptor 2 OS=Chlorocebus sabaeus OX=60711 GN=ROR2 PE=4 SV=1	>tr|A0A0D9R4I9|A0A0D9R4I9_CHLSB Receptor tyrosine kinase like orphan receptor 2 OS=Chlorocebus sabaeus OX=60711 GN=ROR2 PE=4 SV=1	A0A0D9R4I9	ROR2	Receptor tyrosine kinase like orphan receptor 2	Chlorocebus sabaeus	NA	NA	NA	NA	NA	NA	NA	NA	NA	NA	NA	NA	5388.816406	4196.492676	6249.658203
A0A0D9R4J6	A0A0D9R4J6	A0A0D9R4J6	SLC2A13	Chlorocebus sabaeus	Solute carrier family 2 member 13	A0A0D9R4J6	>tr|A0A0D9R4J6|A0A0D9R4J6_CHLSB Solute carrier family 2 member 13 OS=Chlorocebus sabaeus OX=60711 GN=SLC2A13 PE=3 SV=1	>tr|A0A0D9R4J6|A0A0D9R4J6_CHLSB Solute carrier family 2 member 13 OS=Chlorocebus sabaeus OX=60711 GN=SLC2A13 PE=3 SV=1	A0A0D9R4J6	SLC2A13	Solute carrier family 2 member 13	Chlorocebus sabaeus	NA	NA	NA	NA	NA	NA	NA	NA	NA	NA	NA	NA	6205.636719	4615.184082	5298.150391
A0A0D9R4K6	A0A0D9R4K6	A0A0D9R4K6;A0A0D9SAA5;A0A0D9SAN2	NA	Chlorocebus sabaeus	Signal recognition particle 14 kDa protein	A0A0D9R4K6;A0A0D9SAA5;A0A0D9SAN2	>tr|A0A0D9R4K6|A0A0D9R4K6_CHLSB Signal recognition particle 14 kDa protein OS=Chlorocebus sabaeus OX=60711 PE=3 SV=1;>tr|A0A0D9SAA5|A0A0D9SAA5_CHLSB Signal recognition particle 14 kDa protein OS=Chlorocebus sabaeus OX=60711 PE=3 SV=1;>tr|A0A0D9SAN2|A0A0D9SAN2_CHLSB Signal recognition particle 14 kDa protein OS=Chlorocebus sabaeus OX=60711 PE=3 SV=1	>tr|A0A0D9R4K6|A0A0D9R4K6_CHLSB Signal recognition particle 14 kDa protein OS=Chlorocebus sabaeus OX=60711 PE=3 SV=1	A0A0D9R4K6	NA	Signal recognition particle 14 kDa protein	Chlorocebus sabaeus	NA	NA	NA	NA	NA	NA	NA	NA	NA	NA	NA	NA	90609.10156	56876.21875	118091.6875
A0A0D9R4K9	A0A0D9R4K9	A0A0D9R4K9	PDIA6	Chlorocebus sabaeus	Protein disulfide-isomerase A6	A0A0D9R4K9	>tr|A0A0D9R4K9|A0A0D9R4K9_CHLSB Protein disulfide-isomerase A6 OS=Chlorocebus sabaeus OX=60711 GN=PDIA6 PE=3 SV=1	>tr|A0A0D9R4K9|A0A0D9R4K9_CHLSB Protein disulfide-isomerase A6 OS=Chlorocebus sabaeus OX=60711 GN=PDIA6 PE=3 SV=1	A0A0D9R4K9	PDIA6	Protein disulfide-isomerase A6	Chlorocebus sabaeus	NA	NA	NA	NA	NA	NA	NA	NA	NA	NA	NA	NA	124216.2813	94021.03125	126185.6328
A0A0D9R4M2	A0A0D9R4M2	A0A0D9R4M2	LGALS1	Chlorocebus sabaeus	Galectin	A0A0D9R4M2	>tr|A0A0D9R4M2|A0A0D9R4M2_CHLSB Galectin OS=Chlorocebus sabaeus OX=60711 GN=LGALS1 PE=4 SV=1	>tr|A0A0D9R4M2|A0A0D9R4M2_CHLSB Galectin OS=Chlorocebus sabaeus OX=60711 GN=LGALS1 PE=4 SV=1	A0A0D9R4M2	LGALS1	Galectin	Chlorocebus sabaeus	NA	NA	NA	NA	NA	NA	NA	NA	NA	NA	NA	NA	11818.14063	9477.858398	13600.28711
A0A0D9R4M4	A0A0D9R4M4	A0A0D9R4M4	SLC46A1	Chlorocebus sabaeus	Proton-coupled folate transporter	A0A0D9R4M4	>tr|A0A0D9R4M4|A0A0D9R4M4_CHLSB Proton-coupled folate transporter OS=Chlorocebus sabaeus OX=60711 GN=SLC46A1 PE=3 SV=1	>tr|A0A0D9R4M4|A0A0D9R4M4_CHLSB Proton-coupled folate transporter OS=Chlorocebus sabaeus OX=60711 GN=SLC46A1 PE=3 SV=1	A0A0D9R4M4	SLC46A1	Proton-coupled folate transporter	Chlorocebus sabaeus	NA	NA	NA	NA	NA	NA	NA	NA	NA	NA	NA	NA	5131.943848	6791.777344	5634.914063
A0A0D9R4Q8	A0A0D9R4Q8	A0A0D9R4Q8	CPNE8	Chlorocebus sabaeus	Copine 8	A0A0D9R4Q8	>tr|A0A0D9R4Q8|A0A0D9R4Q8_CHLSB Copine 8 OS=Chlorocebus sabaeus OX=60711 GN=CPNE8 PE=3 SV=1	>tr|A0A0D9R4Q8|A0A0D9R4Q8_CHLSB Copine 8 OS=Chlorocebus sabaeus OX=60711 GN=CPNE8 PE=3 SV=1	A0A0D9R4Q8	CPNE8	Copine 8	Chlorocebus sabaeus	NA	NA	NA	NA	NA	NA	NA	NA	NA	NA	NA	NA	14929.85742	6283.589844	11787.55859
A0A0D9R4R2	A0A0D9R4R2	A0A0D9R4R2	VTN	Chlorocebus sabaeus	Vitronectin	A0A0D9R4R2	>tr|A0A0D9R4R2|A0A0D9R4R2_CHLSB Vitronectin OS=Chlorocebus sabaeus OX=60711 GN=VTN PE=4 SV=1	>tr|A0A0D9R4R2|A0A0D9R4R2_CHLSB Vitronectin OS=Chlorocebus sabaeus OX=60711 GN=VTN PE=4 SV=1	A0A0D9R4R2	VTN	Vitronectin	Chlorocebus sabaeus	NA	NA	NA	NA	NA	NA	NA	NA	NA	NA	NA	NA	14593.97461	6010.754883	12617.49414
A0A0D9R4T0	A0A0D9R4T0	A0A0D9R4T0	ATP11C	Chlorocebus sabaeus	Phospholipid-transporting ATPase	A0A0D9R4T0	>tr|A0A0D9R4T0|A0A0D9R4T0_CHLSB Phospholipid-transporting ATPase OS=Chlorocebus sabaeus OX=60711 GN=ATP11C PE=3 SV=1	>tr|A0A0D9R4T0|A0A0D9R4T0_CHLSB Phospholipid-transporting ATPase OS=Chlorocebus sabaeus OX=60711 GN=ATP11C PE=3 SV=1	A0A0D9R4T0	ATP11C	Phospholipid-transporting ATPase	Chlorocebus sabaeus	NA	NA	NA	NA	NA	NA	NA	NA	NA	NA	NA	NA	4251.705078	2310.590088	4144.311035
A0A0D9R4W1	A0A0D9R4W1	A0A0D9R4W1	SSR1	Chlorocebus sabaeus	Translocon-associated protein subunit alpha	A0A0D9R4W1	>tr|A0A0D9R4W1|A0A0D9R4W1_CHLSB Translocon-associated protein subunit alpha OS=Chlorocebus sabaeus OX=60711 GN=SSR1 PE=3 SV=1	>tr|A0A0D9R4W1|A0A0D9R4W1_CHLSB Translocon-associated protein subunit alpha OS=Chlorocebus sabaeus OX=60711 GN=SSR1 PE=3 SV=1	A0A0D9R4W1	SSR1	Translocon-associated protein subunit alpha	Chlorocebus sabaeus	NA	NA	NA	NA	NA	NA	NA	NA	NA	NA	NA	NA	12857.46387	11064.97461	13217.78027
A0A0D9R4W3	A0A0D9R4W3	A0A0D9R4W3	CTSL	Chlorocebus sabaeus	Cathepsin L	A0A0D9R4W3	>tr|A0A0D9R4W3|A0A0D9R4W3_CHLSB Cathepsin L OS=Chlorocebus sabaeus OX=60711 GN=CTSL PE=3 SV=1	>tr|A0A0D9R4W3|A0A0D9R4W3_CHLSB Cathepsin L OS=Chlorocebus sabaeus OX=60711 GN=CTSL PE=3 SV=1	A0A0D9R4W3	CTSL	Cathepsin L	Chlorocebus sabaeus	NA	NA	NA	NA	NA	NA	NA	NA	NA	NA	NA	NA	4427.254883	6761.17041	11874.47168
A0A0D9R4W4	A0A0D9R4W4	A0A0D9R4W4	EIF3G	Chlorocebus sabaeus	Eukaryotic translation initiation factor 3 subunit G	A0A0D9R4W4	>tr|A0A0D9R4W4|A0A0D9R4W4_CHLSB Eukaryotic translation initiation factor 3 subunit G OS=Chlorocebus sabaeus OX=60711 GN=EIF3G PE=3 SV=1	>tr|A0A0D9R4W4|A0A0D9R4W4_CHLSB Eukaryotic translation initiation factor 3 subunit G OS=Chlorocebus sabaeus OX=60711 GN=EIF3G PE=3 SV=1	A0A0D9R4W4	EIF3G	Eukaryotic translation initiation factor 3 subunit G	Chlorocebus sabaeus	NA	NA	NA	NA	NA	NA	NA	NA	NA	NA	NA	NA	3857.721191	3385.933594	4863.438965
A0A0D9R4X2	A0A0D9R4X2	A0A0D9R4X2	DNM1L	Chlorocebus sabaeus	Dynamin-1-like protein	A0A0D9R4X2	>tr|A0A0D9R4X2|A0A0D9R4X2_CHLSB Dynamin-1-like protein OS=Chlorocebus sabaeus OX=60711 GN=DNM1L PE=3 SV=1	>tr|A0A0D9R4X2|A0A0D9R4X2_CHLSB Dynamin-1-like protein OS=Chlorocebus sabaeus OX=60711 GN=DNM1L PE=3 SV=1	A0A0D9R4X2	DNM1L	Dynamin-1-like protein	Chlorocebus sabaeus	NA	NA	NA	NA	NA	NA	NA	NA	NA	NA	NA	NA	10545.65039	4804.834473	9912.375
A0A0D9R4X7	A0A0D9R4X7	A0A0D9R4X7	EHD1	Chlorocebus sabaeus	EH domain containing 1	A0A0D9R4X7	>tr|A0A0D9R4X7|A0A0D9R4X7_CHLSB EH domain containing 1 OS=Chlorocebus sabaeus OX=60711 GN=EHD1 PE=4 SV=1	>tr|A0A0D9R4X7|A0A0D9R4X7_CHLSB EH domain containing 1 OS=Chlorocebus sabaeus OX=60711 GN=EHD1 PE=4 SV=1	A0A0D9R4X7	EHD1	EH domain containing 1	Chlorocebus sabaeus	NA	NA	NA	NA	NA	NA	NA	NA	NA	NA	NA	NA	78810.24219	59496.02344	88465.76563
A0A0D9R4Y1	A0A0D9R4Y1	A0A0D9R4Y1	DSP	Chlorocebus sabaeus	Desmoplakin	A0A0D9R4Y1	>tr|A0A0D9R4Y1|A0A0D9R4Y1_CHLSB Desmoplakin OS=Chlorocebus sabaeus OX=60711 GN=DSP PE=4 SV=1	>tr|A0A0D9R4Y1|A0A0D9R4Y1_CHLSB Desmoplakin OS=Chlorocebus sabaeus OX=60711 GN=DSP PE=4 SV=1	A0A0D9R4Y1	DSP	Desmoplakin	Chlorocebus sabaeus	NA	NA	NA	NA	NA	NA	NA	NA	NA	NA	NA	NA	5687.867676	10322.55078	3971.441406
A0A0D9R4Z6	A0A0D9R4Z6	A0A0D9R4Z6	TXNDC5	Chlorocebus sabaeus	protein disulfide-isomerase	A0A0D9R4Z6	>tr|A0A0D9R4Z6|A0A0D9R4Z6_CHLSB protein disulfide-isomerase OS=Chlorocebus sabaeus OX=60711 GN=TXNDC5 PE=3 SV=1	>tr|A0A0D9R4Z6|A0A0D9R4Z6_CHLSB protein disulfide-isomerase OS=Chlorocebus sabaeus OX=60711 GN=TXNDC5 PE=3 SV=1	A0A0D9R4Z6	TXNDC5	protein disulfide-isomerase	Chlorocebus sabaeus	NA	NA	NA	NA	NA	NA	NA	NA	NA	NA	NA	NA	10895	6428.341309	9573.652344
A0A0D9R507	A0A0D9R507	A0A0D9R507	GOLM1	Chlorocebus sabaeus	Golgi membrane protein 1	A0A0D9R507	>tr|A0A0D9R507|A0A0D9R507_CHLSB Golgi membrane protein 1 OS=Chlorocebus sabaeus OX=60711 GN=GOLM1 PE=3 SV=1	>tr|A0A0D9R507|A0A0D9R507_CHLSB Golgi membrane protein 1 OS=Chlorocebus sabaeus OX=60711 GN=GOLM1 PE=3 SV=1	A0A0D9R507	GOLM1	Golgi membrane protein 1	Chlorocebus sabaeus	NA	NA	NA	NA	NA	NA	NA	NA	NA	NA	NA	NA	4975.275391	5894.539551	5064.955566
A0A0D9R541	A0A0D9R541	A0A0D9R541	NA	Chlorocebus sabaeus	Thrombospondin-like N-terminal domain-containing protein	A0A0D9R541	>tr|A0A0D9R541|A0A0D9R541_CHLSB Thrombospondin-like N-terminal domain-containing protein OS=Chlorocebus sabaeus OX=60711 PE=4 SV=1	>tr|A0A0D9R541|A0A0D9R541_CHLSB Thrombospondin-like N-terminal domain-containing protein OS=Chlorocebus sabaeus OX=60711 PE=4 SV=1	A0A0D9R541	NA	Thrombospondin-like N-terminal domain-containing protein	Chlorocebus sabaeus	NA	NA	NA	NA	NA	NA	NA	NA	NA	NA	NA	NA	1337.917236	2190.391602	3748.846924
A0A0D9R582	A0A0D9R582	A0A0D9R582	PTTG1IP	Chlorocebus sabaeus	PTTG1 interacting protein	A0A0D9R582	>tr|A0A0D9R582|A0A0D9R582_CHLSB PTTG1 interacting protein OS=Chlorocebus sabaeus OX=60711 GN=PTTG1IP PE=4 SV=1	>tr|A0A0D9R582|A0A0D9R582_CHLSB PTTG1 interacting protein OS=Chlorocebus sabaeus OX=60711 GN=PTTG1IP PE=4 SV=1	A0A0D9R582	PTTG1IP	PTTG1 interacting protein	Chlorocebus sabaeus	NA	NA	NA	NA	NA	NA	NA	NA	NA	NA	NA	NA	63380.875	42185.91406	66152.46875
A0A0D9R5A7	A0A0D9R5A7	A0A0D9R5A7	NA	Chlorocebus sabaeus	Heterogeneous nuclear ribonucleoprotein K	A0A0D9R5A7	>tr|A0A0D9R5A7|A0A0D9R5A7_CHLSB Heterogeneous nuclear ribonucleoprotein K OS=Chlorocebus sabaeus OX=60711 PE=4 SV=1	>tr|A0A0D9R5A7|A0A0D9R5A7_CHLSB Heterogeneous nuclear ribonucleoprotein K OS=Chlorocebus sabaeus OX=60711 PE=4 SV=1	A0A0D9R5A7	NA	Heterogeneous nuclear ribonucleoprotein K	Chlorocebus sabaeus	NA	NA	NA	NA	NA	NA	NA	NA	NA	NA	NA	NA	86397.27344	82080.53906	75761.63281
A0A0D9R5B2	A0A0D9R5B2	A0A0D9R5B2	PBLD	Chlorocebus sabaeus	Phenazine biosynthesis like protein domain containing	A0A0D9R5B2	>tr|A0A0D9R5B2|A0A0D9R5B2_CHLSB Phenazine biosynthesis like protein domain containing OS=Chlorocebus sabaeus OX=60711 GN=PBLD PE=3 SV=1	>tr|A0A0D9R5B2|A0A0D9R5B2_CHLSB Phenazine biosynthesis like protein domain containing OS=Chlorocebus sabaeus OX=60711 GN=PBLD PE=3 SV=1	A0A0D9R5B2	PBLD	Phenazine biosynthesis like protein domain containing	Chlorocebus sabaeus	NA	NA	NA	NA	NA	NA	NA	NA	NA	NA	NA	NA	6241.365234	2915.368408	6599.26123
A0A0D9R5D0	A0A0D9R5D0	A0A0D9R5D0	NA	Chlorocebus sabaeus	Peptidase S1 domain-containing protein	A0A0D9R5D0	>tr|A0A0D9R5D0|A0A0D9R5D0_CHLSB Peptidase S1 domain-containing protein OS=Chlorocebus sabaeus OX=60711 PE=4 SV=1	>tr|A0A0D9R5D0|A0A0D9R5D0_CHLSB Peptidase S1 domain-containing protein OS=Chlorocebus sabaeus OX=60711 PE=4 SV=1	A0A0D9R5D0	NA	Peptidase S1 domain-containing protein	Chlorocebus sabaeus	NA	NA	NA	NA	NA	NA	NA	NA	NA	NA	NA	NA	320.8579102	1288.557373	784.2505493
A0A0D9R5D9	A0A0D9R5D9	A0A0D9R5D9	SLC9A6	Chlorocebus sabaeus	Sodium/hydrogen exchanger	A0A0D9R5D9	>tr|A0A0D9R5D9|A0A0D9R5D9_CHLSB Sodium/hydrogen exchanger OS=Chlorocebus sabaeus OX=60711 GN=SLC9A6 PE=3 SV=1	>tr|A0A0D9R5D9|A0A0D9R5D9_CHLSB Sodium/hydrogen exchanger OS=Chlorocebus sabaeus OX=60711 GN=SLC9A6 PE=3 SV=1	A0A0D9R5D9	SLC9A6	Sodium/hydrogen exchanger	Chlorocebus sabaeus	NA	NA	NA	NA	NA	NA	NA	NA	NA	NA	NA	NA	3936.870605	3869.051514	3483.304443
A0A0D9R5L6	A0A0D9R5L6	A0A0D9R5L6	PIN1	Chlorocebus sabaeus	Peptidyl-prolyl cis-trans isomerase	A0A0D9R5L6	>tr|A0A0D9R5L6|A0A0D9R5L6_CHLSB Peptidyl-prolyl cis-trans isomerase OS=Chlorocebus sabaeus OX=60711 GN=PIN1 PE=4 SV=1	>tr|A0A0D9R5L6|A0A0D9R5L6_CHLSB Peptidyl-prolyl cis-trans isomerase OS=Chlorocebus sabaeus OX=60711 GN=PIN1 PE=4 SV=1	A0A0D9R5L6	PIN1	Peptidyl-prolyl cis-trans isomerase	Chlorocebus sabaeus	NA	NA	NA	NA	NA	NA	NA	NA	NA	NA	NA	NA	26301.99023	22392.73828	31059.09375
A0A0D9R5R6	A0A0D9R5R6	A0A0D9R5R6	DOCK10	Chlorocebus sabaeus	Dedicator of cytokinesis 10	A0A0D9R5R6	>tr|A0A0D9R5R6|A0A0D9R5R6_CHLSB Dedicator of cytokinesis 10 OS=Chlorocebus sabaeus OX=60711 GN=DOCK10 PE=3 SV=1	>tr|A0A0D9R5R6|A0A0D9R5R6_CHLSB Dedicator of cytokinesis 10 OS=Chlorocebus sabaeus OX=60711 GN=DOCK10 PE=3 SV=1	A0A0D9R5R6	DOCK10	Dedicator of cytokinesis 10	Chlorocebus sabaeus	NA	NA	NA	NA	NA	NA	NA	NA	NA	NA	NA	NA	7512.587402	7444.998535	8948.001953
A0A0D9R5T1	A0A0D9R5T1	A0A0D9R5T1	NA	Chlorocebus sabaeus	Phosphoserine aminotransferase	A0A0D9R5T1	>tr|A0A0D9R5T1|A0A0D9R5T1_CHLSB Phosphoserine aminotransferase OS=Chlorocebus sabaeus OX=60711 PE=3 SV=1	>tr|A0A0D9R5T1|A0A0D9R5T1_CHLSB Phosphoserine aminotransferase OS=Chlorocebus sabaeus OX=60711 PE=3 SV=1	A0A0D9R5T1	NA	Phosphoserine aminotransferase	Chlorocebus sabaeus	NA	NA	NA	NA	NA	NA	NA	NA	NA	NA	NA	NA	4841.665039	4148.485352	4577.806641
A0A0D9R5T3	A0A0D9R5T3	A0A0D9R5T3	CUL3	Chlorocebus sabaeus	Cullin 3	A0A0D9R5T3	>tr|A0A0D9R5T3|A0A0D9R5T3_CHLSB Cullin 3 OS=Chlorocebus sabaeus OX=60711 GN=CUL3 PE=3 SV=1	>tr|A0A0D9R5T3|A0A0D9R5T3_CHLSB Cullin 3 OS=Chlorocebus sabaeus OX=60711 GN=CUL3 PE=3 SV=1	A0A0D9R5T3	CUL3	Cullin 3	Chlorocebus sabaeus	NA	NA	NA	NA	NA	NA	NA	NA	NA	NA	NA	NA	3352.598389	1396.553955	2979.919922
A0A0D9R5U5	A0A0D9R5U5	A0A0D9R5U5	CAPN1	Chlorocebus sabaeus	Calpain-1 catalytic subunit	A0A0D9R5U5	>tr|A0A0D9R5U5|A0A0D9R5U5_CHLSB Calpain-1 catalytic subunit OS=Chlorocebus sabaeus OX=60711 GN=CAPN1 PE=3 SV=1	>tr|A0A0D9R5U5|A0A0D9R5U5_CHLSB Calpain-1 catalytic subunit OS=Chlorocebus sabaeus OX=60711 GN=CAPN1 PE=3 SV=1	A0A0D9R5U5	CAPN1	Calpain-1 catalytic subunit	Chlorocebus sabaeus	NA	NA	NA	NA	NA	NA	NA	NA	NA	NA	NA	NA	8097.487793	5406.845703	7932.714355
A0A0D9R5U9	A0A0D9R5U9	A0A0D9R5U9	GNAQ	Chlorocebus sabaeus	Guanine nucleotide-binding protein subunit alpha	A0A0D9R5U9	>tr|A0A0D9R5U9|A0A0D9R5U9_CHLSB Guanine nucleotide-binding protein subunit alpha OS=Chlorocebus sabaeus OX=60711 GN=GNAQ PE=3 SV=1	>tr|A0A0D9R5U9|A0A0D9R5U9_CHLSB Guanine nucleotide-binding protein subunit alpha OS=Chlorocebus sabaeus OX=60711 GN=GNAQ PE=3 SV=1	A0A0D9R5U9	GNAQ	Guanine nucleotide-binding protein subunit alpha	Chlorocebus sabaeus	NA	NA	NA	NA	NA	NA	NA	NA	NA	NA	NA	NA	20552.6875	14145.17676	19737.25195
A0A0D9R5W4	A0A0D9R5W4	A0A0D9R5W4	GPRC5B	Chlorocebus sabaeus	G protein-coupled receptor class C group 5 member B	A0A0D9R5W4	>tr|A0A0D9R5W4|A0A0D9R5W4_CHLSB G protein-coupled receptor class C group 5 member B OS=Chlorocebus sabaeus OX=60711 GN=GPRC5B PE=4 SV=1	>tr|A0A0D9R5W4|A0A0D9R5W4_CHLSB G protein-coupled receptor class C group 5 member B OS=Chlorocebus sabaeus OX=60711 GN=GPRC5B PE=4 SV=1	A0A0D9R5W4	GPRC5B	G protein-coupled receptor class C group 5 member B	Chlorocebus sabaeus	NA	NA	NA	NA	NA	NA	NA	NA	NA	NA	NA	NA	21669.46875	21823.56445	25131.95898
A0A0D9R5X8	A0A0D9R5X8	A0A0D9R5X8	HPRT1	Chlorocebus sabaeus	Hypoxanthine-guanine phosphoribosyltransferase	A0A0D9R5X8	>tr|A0A0D9R5X8|A0A0D9R5X8_CHLSB Hypoxanthine-guanine phosphoribosyltransferase OS=Chlorocebus sabaeus OX=60711 GN=HPRT1 PE=4 SV=1	>tr|A0A0D9R5X8|A0A0D9R5X8_CHLSB Hypoxanthine-guanine phosphoribosyltransferase OS=Chlorocebus sabaeus OX=60711 GN=HPRT1 PE=4 SV=1	A0A0D9R5X8	HPRT1	Hypoxanthine-guanine phosphoribosyltransferase	Chlorocebus sabaeus	NA	NA	NA	NA	NA	NA	NA	NA	NA	NA	NA	NA	34766.375	29887.33984	36408.95313
A0A0D9R5Z0	A0A0D9R5Z0	A0A0D9R5Z0	VPS35L	Chlorocebus sabaeus	VPS35 endosomal protein-sorting factor-like	A0A0D9R5Z0	>tr|A0A0D9R5Z0|A0A0D9R5Z0_CHLSB VPS35 endosomal protein-sorting factor-like OS=Chlorocebus sabaeus OX=60711 GN=VPS35L PE=3 SV=1	>tr|A0A0D9R5Z0|A0A0D9R5Z0_CHLSB VPS35 endosomal protein-sorting factor-like OS=Chlorocebus sabaeus OX=60711 GN=VPS35L PE=3 SV=1	A0A0D9R5Z0	VPS35L	VPS35 endosomal protein-sorting factor-like	Chlorocebus sabaeus	NA	NA	NA	NA	NA	NA	NA	NA	NA	NA	NA	NA	3347.172119	2269.990234	3511.700928
A0A0D9R5Z7	A0A0D9R5Z7	A0A0D9R5Z7	ITGB5	Chlorocebus sabaeus	Integrin beta	A0A0D9R5Z7	>tr|A0A0D9R5Z7|A0A0D9R5Z7_CHLSB Integrin beta OS=Chlorocebus sabaeus OX=60711 GN=ITGB5 PE=3 SV=1	>tr|A0A0D9R5Z7|A0A0D9R5Z7_CHLSB Integrin beta OS=Chlorocebus sabaeus OX=60711 GN=ITGB5 PE=3 SV=1	A0A0D9R5Z7	ITGB5	Integrin beta	Chlorocebus sabaeus	NA	NA	NA	NA	NA	NA	NA	NA	NA	NA	NA	NA	9938.082031	4230.399902	7058.199707
A0A0D9R621	A0A0D9R621	A0A0D9R621	VPS26A	Chlorocebus sabaeus	VPS26 retromer complex component A	A0A0D9R621	>tr|A0A0D9R621|A0A0D9R621_CHLSB VPS26 retromer complex component A OS=Chlorocebus sabaeus OX=60711 GN=VPS26A PE=3 SV=1	>tr|A0A0D9R621|A0A0D9R621_CHLSB VPS26 retromer complex component A OS=Chlorocebus sabaeus OX=60711 GN=VPS26A PE=3 SV=1	A0A0D9R621	VPS26A	VPS26 retromer complex component A	Chlorocebus sabaeus	NA	NA	NA	NA	NA	NA	NA	NA	NA	NA	NA	NA	55377.76172	48413.95703	54167.05469
A0A0D9R626	A0A0D9R626	A0A0D9R626	FARSB	Chlorocebus sabaeus	phenylalanine--tRNA ligase	A0A0D9R626	>tr|A0A0D9R626|A0A0D9R626_CHLSB phenylalanine--tRNA ligase OS=Chlorocebus sabaeus OX=60711 GN=FARSB PE=3 SV=1	>tr|A0A0D9R626|A0A0D9R626_CHLSB phenylalanine--tRNA ligase OS=Chlorocebus sabaeus OX=60711 GN=FARSB PE=3 SV=1	A0A0D9R626	FARSB	phenylalanine--tRNA ligase	Chlorocebus sabaeus	NA	NA	NA	NA	NA	NA	NA	NA	NA	NA	NA	NA	9263.121094	6102.095215	7659.637695
A0A0D9R633	A0A0D9R633	A0A0D9R633	GPC4	Chlorocebus sabaeus	Glypican 4	A0A0D9R633	>tr|A0A0D9R633|A0A0D9R633_CHLSB Glypican 4 OS=Chlorocebus sabaeus OX=60711 GN=GPC4 PE=3 SV=1	>tr|A0A0D9R633|A0A0D9R633_CHLSB Glypican 4 OS=Chlorocebus sabaeus OX=60711 GN=GPC4 PE=3 SV=1	A0A0D9R633	GPC4	Glypican 4	Chlorocebus sabaeus	NA	NA	NA	NA	NA	NA	NA	NA	NA	NA	NA	NA	8336.206055	15529.63184	14637.85352
A0A0D9R647	A0A0D9R647	A0A0D9R647	RAP2C	Chlorocebus sabaeus	Ras-related protein Rap-2	A0A0D9R647	>tr|A0A0D9R647|A0A0D9R647_CHLSB Ras-related protein Rap-2 OS=Chlorocebus sabaeus OX=60711 GN=RAP2C PE=3 SV=1	>tr|A0A0D9R647|A0A0D9R647_CHLSB Ras-related protein Rap-2 OS=Chlorocebus sabaeus OX=60711 GN=RAP2C PE=3 SV=1	A0A0D9R647	RAP2C	Ras-related protein Rap-2	Chlorocebus sabaeus	NA	NA	NA	NA	NA	NA	NA	NA	NA	NA	NA	NA	10504.22656	4764.140137	10998.95508
A0A0D9R666	A0A0D9R666	A0A0D9R666;A0A0D9RY58	STK26;STK24	Chlorocebus sabaeus	non-specific serine/threonine protein kinase	A0A0D9R666;A0A0D9RY58	>tr|A0A0D9R666|A0A0D9R666_CHLSB non-specific serine/threonine protein kinase OS=Chlorocebus sabaeus OX=60711 GN=STK26 PE=3 SV=1;>tr|A0A0D9RY58|A0A0D9RY58_CHLSB non-specific serine/threonine protein kinase OS=Chlorocebus sabaeus OX=60711 GN=STK24 PE=3 SV=1	>tr|A0A0D9R666|A0A0D9R666_CHLSB non-specific serine/threonine protein kinase OS=Chlorocebus sabaeus OX=60711 GN=STK26 PE=3 SV=1	A0A0D9R666	STK26	non-specific serine/threonine protein kinase	Chlorocebus sabaeus	NA	NA	NA	NA	NA	NA	NA	NA	NA	NA	NA	NA	15896.05762	10343.77344	16940.36914
A0A0D9R6A2	A0A0D9R6A2	A0A0D9R6A2	DDX1	Chlorocebus sabaeus	ATP-dependent RNA helicase DDX1	A0A0D9R6A2	>tr|A0A0D9R6A2|A0A0D9R6A2_CHLSB ATP-dependent RNA helicase DDX1 OS=Chlorocebus sabaeus OX=60711 GN=DDX1 PE=3 SV=1	>tr|A0A0D9R6A2|A0A0D9R6A2_CHLSB ATP-dependent RNA helicase DDX1 OS=Chlorocebus sabaeus OX=60711 GN=DDX1 PE=3 SV=1	A0A0D9R6A2	DDX1	ATP-dependent RNA helicase DDX1	Chlorocebus sabaeus	NA	NA	NA	NA	NA	NA	NA	NA	NA	NA	NA	NA	5088.372559	3136.218994	6861.332031
A0A0D9R6B0	A0A0D9R6B0	A0A0D9R6B0	NA	Chlorocebus sabaeus	Peptidase S1 domain-containing protein	A0A0D9R6B0	>tr|A0A0D9R6B0|A0A0D9R6B0_CHLSB Peptidase S1 domain-containing protein OS=Chlorocebus sabaeus OX=60711 PE=4 SV=1	>tr|A0A0D9R6B0|A0A0D9R6B0_CHLSB Peptidase S1 domain-containing protein OS=Chlorocebus sabaeus OX=60711 PE=4 SV=1	A0A0D9R6B0	NA	Peptidase S1 domain-containing protein	Chlorocebus sabaeus	NA	NA	NA	NA	NA	NA	NA	NA	NA	NA	NA	NA	161.1288757	653.4321289	199.765564
A0A0D9R6C0	A0A0D9R6C0	A0A0D9R6C0	HFE	Chlorocebus sabaeus	Homeostatic iron regulator	A0A0D9R6C0	>tr|A0A0D9R6C0|A0A0D9R6C0_CHLSB Homeostatic iron regulator OS=Chlorocebus sabaeus OX=60711 GN=HFE PE=3 SV=1	>tr|A0A0D9R6C0|A0A0D9R6C0_CHLSB Homeostatic iron regulator OS=Chlorocebus sabaeus OX=60711 GN=HFE PE=3 SV=1	A0A0D9R6C0	HFE	Homeostatic iron regulator	Chlorocebus sabaeus	NA	NA	NA	NA	NA	NA	NA	NA	NA	NA	NA	NA	25268.99414	11165.8584	22696.71875
A0A0D9R6C1	A0A0D9R6C1	A0A0D9R6C1;A0A0D9SA85;A0A0D9SCK0;A0A0D9SCK2;A0A0D9SCK4;A0A0D9SCK7;A0A0D9SCL5	H2BC5;H2BC18;H2BC15;H2BC14;H2BC13;;	Chlorocebus sabaeus	Histone H2B	A0A0D9R6C1;A0A0D9SA85;A0A0D9SCK0;A0A0D9SCK2;A0A0D9SCK4;A0A0D9SCK7;A0A0D9SCL5	>tr|A0A0D9R6C1|A0A0D9R6C1_CHLSB Histone H2B OS=Chlorocebus sabaeus OX=60711 GN=H2BC5 PE=3 SV=1;>tr|A0A0D9SA85|A0A0D9SA85_CHLSB Histone H2B OS=Chlorocebus sabaeus OX=60711 GN=H2BC18 PE=3 SV=1;>tr|A0A0D9SCK0|A0A0D9SCK0_CHLSB Histone H2B OS=Chlorocebus sabaeus OX=60711 GN=H2BC15 PE=3 SV=1;>tr|A0A0D9SCK2|A0A0D9SCK2_CHLSB Histone H2B OS=Chlorocebus sabaeus OX=60711 GN=H2BC14 PE=3 SV=1;>tr|A0A0D9SCK4|A…	>tr|A0A0D9R6C1|A0A0D9R6C1_CHLSB Histone H2B OS=Chlorocebus sabaeus OX=60711 GN=H2BC5 PE=3 SV=1	A0A0D9R6C1	H2BC5	Histone H2B	Chlorocebus sabaeus	NA	NA	NA	NA	NA	NA	NA	NA	NA	NA	NA	NA	6360.308105	8148.822266	7827.249512
A0A0D9R6C2	A0A0D9R6C2	A0A0D9R6C2	C2CD5	Chlorocebus sabaeus	C2 calcium dependent domain containing 5	A0A0D9R6C2	>tr|A0A0D9R6C2|A0A0D9R6C2_CHLSB C2 calcium dependent domain containing 5 OS=Chlorocebus sabaeus OX=60711 GN=C2CD5 PE=4 SV=1	>tr|A0A0D9R6C2|A0A0D9R6C2_CHLSB C2 calcium dependent domain containing 5 OS=Chlorocebus sabaeus OX=60711 GN=C2CD5 PE=4 SV=1	A0A0D9R6C2	C2CD5	C2 calcium dependent domain containing 5	Chlorocebus sabaeus	NA	NA	NA	NA	NA	NA	NA	NA	NA	NA	NA	NA	959.5303345	NA	184.2076874
A0A0D9R6E6	A0A0D9R6E6	A0A0D9R6E6	MYH9	Chlorocebus sabaeus	Myosin-9	A0A0D9R6E6	>tr|A0A0D9R6E6|A0A0D9R6E6_CHLSB Myosin-9 OS=Chlorocebus sabaeus OX=60711 GN=MYH9 PE=3 SV=1	>tr|A0A0D9R6E6|A0A0D9R6E6_CHLSB Myosin-9 OS=Chlorocebus sabaeus OX=60711 GN=MYH9 PE=3 SV=1	A0A0D9R6E6	MYH9	Myosin-9	Chlorocebus sabaeus	NA	NA	NA	NA	NA	NA	NA	NA	NA	NA	NA	NA	16602.375	19718.92578	34381.40625
A0A0D9R6F9	A0A0D9R6F9	A0A0D9R6F9	TSPAN15	Chlorocebus sabaeus	Tetraspanin	A0A0D9R6F9	>tr|A0A0D9R6F9|A0A0D9R6F9_CHLSB Tetraspanin OS=Chlorocebus sabaeus OX=60711 GN=TSPAN15 PE=3 SV=1	>tr|A0A0D9R6F9|A0A0D9R6F9_CHLSB Tetraspanin OS=Chlorocebus sabaeus OX=60711 GN=TSPAN15 PE=3 SV=1	A0A0D9R6F9	TSPAN15	Tetraspanin	Chlorocebus sabaeus	NA	NA	NA	NA	NA	NA	NA	NA	NA	NA	NA	NA	8075.454102	11945.20215	8751.588867
A0A0D9R6G5	A0A0D9R6G5	A0A0D9R6G5	LDHB	Chlorocebus sabaeus	L-lactate dehydrogenase	A0A0D9R6G5	>tr|A0A0D9R6G5|A0A0D9R6G5_CHLSB L-lactate dehydrogenase OS=Chlorocebus sabaeus OX=60711 GN=LDHB PE=3 SV=1	>tr|A0A0D9R6G5|A0A0D9R6G5_CHLSB L-lactate dehydrogenase OS=Chlorocebus sabaeus OX=60711 GN=LDHB PE=3 SV=1	A0A0D9R6G5	LDHB	L-lactate dehydrogenase	Chlorocebus sabaeus	NA	NA	NA	NA	NA	NA	NA	NA	NA	NA	NA	NA	63511.98047	64611.35547	57954.19531
A0A0D9R6H2	A0A0D9R6H2	A0A0D9R6H2	PDXK	Chlorocebus sabaeus	Pyridoxal kinase	A0A0D9R6H2	>tr|A0A0D9R6H2|A0A0D9R6H2_CHLSB Pyridoxal kinase OS=Chlorocebus sabaeus OX=60711 GN=PDXK PE=3 SV=1	>tr|A0A0D9R6H2|A0A0D9R6H2_CHLSB Pyridoxal kinase OS=Chlorocebus sabaeus OX=60711 GN=PDXK PE=3 SV=1	A0A0D9R6H2	PDXK	Pyridoxal kinase	Chlorocebus sabaeus	NA	NA	NA	NA	NA	NA	NA	NA	NA	NA	NA	NA	15344.14063	4714.961426	11009.40137
A0A0D9R6H5	A0A0D9R6H5	A0A0D9R6H5	ARL6IP1	Chlorocebus sabaeus	Small ribosomal subunit protein uS8	A0A0D9R6H5	>tr|A0A0D9R6H5|A0A0D9R6H5_CHLSB Small ribosomal subunit protein uS8 OS=Chlorocebus sabaeus OX=60711 GN=ARL6IP1 PE=3 SV=1	>tr|A0A0D9R6H5|A0A0D9R6H5_CHLSB Small ribosomal subunit protein uS8 OS=Chlorocebus sabaeus OX=60711 GN=ARL6IP1 PE=3 SV=1	A0A0D9R6H5	ARL6IP1	Small ribosomal subunit protein uS8	Chlorocebus sabaeus	NA	NA	NA	NA	NA	NA	NA	NA	NA	NA	NA	NA	1707.766968	3085.45166	3303.748779
A0A0D9R6I6	A0A0D9R6I6	A0A0D9R6I6	GOLT1B	Chlorocebus sabaeus	Golgi transport 1B	A0A0D9R6I6	>tr|A0A0D9R6I6|A0A0D9R6I6_CHLSB Golgi transport 1B OS=Chlorocebus sabaeus OX=60711 GN=GOLT1B PE=3 SV=1	>tr|A0A0D9R6I6|A0A0D9R6I6_CHLSB Golgi transport 1B OS=Chlorocebus sabaeus OX=60711 GN=GOLT1B PE=3 SV=1	A0A0D9R6I6	GOLT1B	Golgi transport 1B	Chlorocebus sabaeus	NA	NA	NA	NA	NA	NA	NA	NA	NA	NA	NA	NA	23843.45117	14968.4668	22490.8457
A0A0D9R6J4	A0A0D9R6J4	A0A0D9R6J4	GMPPA	Chlorocebus sabaeus	Mannose-1-phosphate guanyltransferase alpha	A0A0D9R6J4	>tr|A0A0D9R6J4|A0A0D9R6J4_CHLSB Mannose-1-phosphate guanyltransferase alpha OS=Chlorocebus sabaeus OX=60711 GN=GMPPA PE=3 SV=1	>tr|A0A0D9R6J4|A0A0D9R6J4_CHLSB Mannose-1-phosphate guanyltransferase alpha OS=Chlorocebus sabaeus OX=60711 GN=GMPPA PE=3 SV=1	A0A0D9R6J4	GMPPA	Mannose-1-phosphate guanyltransferase alpha	Chlorocebus sabaeus	NA	NA	NA	NA	NA	NA	NA	NA	NA	NA	NA	NA	5551.543457	2083.235107	4594.84668
A0A0D9R6J8	A0A0D9R6J8	A0A0D9R6J8	NA	Chlorocebus sabaeus	Prealbumin-like fold domain-containing protein	A0A0D9R6J8	>tr|A0A0D9R6J8|A0A0D9R6J8_CHLSB Prealbumin-like fold domain-containing protein OS=Chlorocebus sabaeus OX=60711 PE=4 SV=1	>tr|A0A0D9R6J8|A0A0D9R6J8_CHLSB Prealbumin-like fold domain-containing protein OS=Chlorocebus sabaeus OX=60711 PE=4 SV=1	A0A0D9R6J8	NA	Prealbumin-like fold domain-containing protein	Chlorocebus sabaeus	NA	NA	NA	NA	NA	NA	NA	NA	NA	NA	NA	NA	5652.604492	4410.741211	6038.584473
A0A0D9R6K8	A0A0D9R6K8	A0A0D9R6K8	SNX4	Chlorocebus sabaeus	Sorting nexin 4	A0A0D9R6K8	>tr|A0A0D9R6K8|A0A0D9R6K8_CHLSB Sorting nexin 4 OS=Chlorocebus sabaeus OX=60711 GN=SNX4 PE=3 SV=1	>tr|A0A0D9R6K8|A0A0D9R6K8_CHLSB Sorting nexin 4 OS=Chlorocebus sabaeus OX=60711 GN=SNX4 PE=3 SV=1	A0A0D9R6K8	SNX4	Sorting nexin 4	Chlorocebus sabaeus	NA	NA	NA	NA	NA	NA	NA	NA	NA	NA	NA	NA	1217.692383	NA	1910.919067
A0A0D9R6M6	A0A0D9R6M6	A0A0D9R6M6	AIFM1	Chlorocebus sabaeus	Apoptosis inducing factor mitochondria associated 1	A0A0D9R6M6	>tr|A0A0D9R6M6|A0A0D9R6M6_CHLSB Apoptosis inducing factor mitochondria associated 1 OS=Chlorocebus sabaeus OX=60711 GN=AIFM1 PE=3 SV=1	>tr|A0A0D9R6M6|A0A0D9R6M6_CHLSB Apoptosis inducing factor mitochondria associated 1 OS=Chlorocebus sabaeus OX=60711 GN=AIFM1 PE=3 SV=1	A0A0D9R6M6	AIFM1	Apoptosis inducing factor mitochondria associated 1	Chlorocebus sabaeus	NA	NA	NA	NA	NA	NA	NA	NA	NA	NA	NA	NA	2284.190918	NA	1669.058594
A0A0D9R6N7	A0A0D9R6N7	A0A0D9R6N7	ABCC1	Chlorocebus sabaeus	Multidrug resistance-associated protein 1	A0A0D9R6N7	>tr|A0A0D9R6N7|A0A0D9R6N7_CHLSB Multidrug resistance-associated protein 1 OS=Chlorocebus sabaeus OX=60711 GN=ABCC1 PE=4 SV=1	>tr|A0A0D9R6N7|A0A0D9R6N7_CHLSB Multidrug resistance-associated protein 1 OS=Chlorocebus sabaeus OX=60711 GN=ABCC1 PE=4 SV=1	A0A0D9R6N7	ABCC1	Multidrug resistance-associated protein 1	Chlorocebus sabaeus	NA	NA	NA	NA	NA	NA	NA	NA	NA	NA	NA	NA	53932.09766	36903.125	52673.57813
A0A0D9R6N8	A0A0D9R6N8	A0A0D9R6N8	RACK1	Chlorocebus sabaeus	Small ribosomal subunit protein RACK1	A0A0D9R6N8	>tr|A0A0D9R6N8|A0A0D9R6N8_CHLSB Small ribosomal subunit protein RACK1 OS=Chlorocebus sabaeus OX=60711 GN=RACK1 PE=3 SV=1	>tr|A0A0D9R6N8|A0A0D9R6N8_CHLSB Small ribosomal subunit protein RACK1 OS=Chlorocebus sabaeus OX=60711 GN=RACK1 PE=3 SV=1	A0A0D9R6N8	RACK1	Small ribosomal subunit protein RACK1	Chlorocebus sabaeus	NA	NA	NA	NA	NA	NA	NA	NA	NA	NA	NA	NA	31828.45898	28991.70508	33325.58984
A0A0D9R6P7	A0A0D9R6P7	A0A0D9R6P7	RAB11B	Chlorocebus sabaeus	RAB11B, member RAS oncogene family	A0A0D9R6P7	>tr|A0A0D9R6P7|A0A0D9R6P7_CHLSB RAB11B, member RAS oncogene family OS=Chlorocebus sabaeus OX=60711 GN=RAB11B PE=3 SV=1	>tr|A0A0D9R6P7|A0A0D9R6P7_CHLSB RAB11B, member RAS oncogene family OS=Chlorocebus sabaeus OX=60711 GN=RAB11B PE=3 SV=1	A0A0D9R6P7	RAB11B	RAB11B, member RAS oncogene family	Chlorocebus sabaeus	NA	NA	NA	NA	NA	NA	NA	NA	NA	NA	NA	NA	191305.9219	163394.8281	165113.5
A0A0D9R6R2	A0A0D9R6R2	A0A0D9R6R2	SHMT1	Chlorocebus sabaeus	Serine hydroxymethyltransferase	A0A0D9R6R2	>tr|A0A0D9R6R2|A0A0D9R6R2_CHLSB Serine hydroxymethyltransferase OS=Chlorocebus sabaeus OX=60711 GN=SHMT1 PE=3 SV=1	>tr|A0A0D9R6R2|A0A0D9R6R2_CHLSB Serine hydroxymethyltransferase OS=Chlorocebus sabaeus OX=60711 GN=SHMT1 PE=3 SV=1	A0A0D9R6R2	SHMT1	Serine hydroxymethyltransferase	Chlorocebus sabaeus	NA	NA	NA	NA	NA	NA	NA	NA	NA	NA	NA	NA	4716.535156	3306.723389	4920.536133
A0A0D9R6T9	A0A0D9R6T9	A0A0D9R6T9	DNPEP	Chlorocebus sabaeus	Aspartyl aminopeptidase	A0A0D9R6T9	>tr|A0A0D9R6T9|A0A0D9R6T9_CHLSB Aspartyl aminopeptidase OS=Chlorocebus sabaeus OX=60711 GN=DNPEP PE=3 SV=1	>tr|A0A0D9R6T9|A0A0D9R6T9_CHLSB Aspartyl aminopeptidase OS=Chlorocebus sabaeus OX=60711 GN=DNPEP PE=3 SV=1	A0A0D9R6T9	DNPEP	Aspartyl aminopeptidase	Chlorocebus sabaeus	NA	NA	NA	NA	NA	NA	NA	NA	NA	NA	NA	NA	878.8485107	1098.868164	130.1976929
A0A0D9R6V6	A0A0D9R6V6	A0A0D9R6V6	HLA-F	Chlorocebus sabaeus	Major histocompatibility complex, class I, F	A0A0D9R6V6	>tr|A0A0D9R6V6|A0A0D9R6V6_CHLSB Major histocompatibility complex, class I, F OS=Chlorocebus sabaeus OX=60711 GN=HLA-F PE=3 SV=1	>tr|A0A0D9R6V6|A0A0D9R6V6_CHLSB Major histocompatibility complex, class I, F OS=Chlorocebus sabaeus OX=60711 GN=HLA-F PE=3 SV=1	A0A0D9R6V6	HLA-F	Major histocompatibility complex, class I, F	Chlorocebus sabaeus	NA	NA	NA	NA	NA	NA	NA	NA	NA	NA	NA	NA	16987.03516	19845.98047	12749.31348
A0A0D9R6X0	A0A0D9R6X0	A0A0D9R6X0	PLEKHA5	Chlorocebus sabaeus	Pleckstrin homology domain containing A5	A0A0D9R6X0	>tr|A0A0D9R6X0|A0A0D9R6X0_CHLSB Pleckstrin homology domain containing A5 OS=Chlorocebus sabaeus OX=60711 GN=PLEKHA5 PE=4 SV=1	>tr|A0A0D9R6X0|A0A0D9R6X0_CHLSB Pleckstrin homology domain containing A5 OS=Chlorocebus sabaeus OX=60711 GN=PLEKHA5 PE=4 SV=1	A0A0D9R6X0	PLEKHA5	Pleckstrin homology domain containing A5	Chlorocebus sabaeus	NA	NA	NA	NA	NA	NA	NA	NA	NA	NA	NA	NA	947.8966064	1101.063599	1991.388672
A0A0D9R706	A0A0D9R706	A0A0D9R706	PACS1	Chlorocebus sabaeus	Phosphofurin acidic cluster sorting protein 1	A0A0D9R706	>tr|A0A0D9R706|A0A0D9R706_CHLSB Phosphofurin acidic cluster sorting protein 1 OS=Chlorocebus sabaeus OX=60711 GN=PACS1 PE=3 SV=1	>tr|A0A0D9R706|A0A0D9R706_CHLSB Phosphofurin acidic cluster sorting protein 1 OS=Chlorocebus sabaeus OX=60711 GN=PACS1 PE=3 SV=1	A0A0D9R706	PACS1	Phosphofurin acidic cluster sorting protein 1	Chlorocebus sabaeus	NA	NA	NA	NA	NA	NA	NA	NA	NA	NA	NA	NA	434.300293	1032.469238	1751.023071
A0A0D9R710	A0A0D9R710	A0A0D9R710	PLXNA1	Chlorocebus sabaeus	Plexin A1	A0A0D9R710	>tr|A0A0D9R710|A0A0D9R710_CHLSB Plexin A1 OS=Chlorocebus sabaeus OX=60711 GN=PLXNA1 PE=3 SV=1	>tr|A0A0D9R710|A0A0D9R710_CHLSB Plexin A1 OS=Chlorocebus sabaeus OX=60711 GN=PLXNA1 PE=3 SV=1	A0A0D9R710	PLXNA1	Plexin A1	Chlorocebus sabaeus	NA	NA	NA	NA	NA	NA	NA	NA	NA	NA	NA	NA	22064.27344	10624.90332	20355.60938
A0A0D9R711	A0A0D9R711	A0A0D9R711	KLC2	Chlorocebus sabaeus	Kinesin light chain	A0A0D9R711	>tr|A0A0D9R711|A0A0D9R711_CHLSB Kinesin light chain OS=Chlorocebus sabaeus OX=60711 GN=KLC2 PE=3 SV=1	>tr|A0A0D9R711|A0A0D9R711_CHLSB Kinesin light chain OS=Chlorocebus sabaeus OX=60711 GN=KLC2 PE=3 SV=1	A0A0D9R711	KLC2	Kinesin light chain	Chlorocebus sabaeus	NA	NA	NA	NA	NA	NA	NA	NA	NA	NA	NA	NA	5808.149902	3551.879395	5101.485352
A0A0D9R716	A0A0D9R716	A0A0D9R716	RAB1B	Chlorocebus sabaeus	small monomeric GTPase	A0A0D9R716	>tr|A0A0D9R716|A0A0D9R716_CHLSB small monomeric GTPase OS=Chlorocebus sabaeus OX=60711 GN=RAB1B PE=3 SV=1	>tr|A0A0D9R716|A0A0D9R716_CHLSB small monomeric GTPase OS=Chlorocebus sabaeus OX=60711 GN=RAB1B PE=3 SV=1	A0A0D9R716	RAB1B	small monomeric GTPase	Chlorocebus sabaeus	NA	NA	NA	NA	NA	NA	NA	NA	NA	NA	NA	NA	108952	64945.92969	109628.9922
A0A0D9R723	A0A0D9R723	A0A0D9R723	ELAVL1	Chlorocebus sabaeus	ELAV-like protein	A0A0D9R723	>tr|A0A0D9R723|A0A0D9R723_CHLSB ELAV-like protein OS=Chlorocebus sabaeus OX=60711 GN=ELAVL1 PE=3 SV=1	>tr|A0A0D9R723|A0A0D9R723_CHLSB ELAV-like protein OS=Chlorocebus sabaeus OX=60711 GN=ELAVL1 PE=3 SV=1	A0A0D9R723	ELAVL1	ELAV-like protein	Chlorocebus sabaeus	NA	NA	NA	NA	NA	NA	NA	NA	NA	NA	NA	NA	3369.349121	3617.745605	4301.916504
A0A0D9R727	A0A0D9R727	A0A0D9R727	ERCC4	Chlorocebus sabaeus	ERCC excision repair 4, endonuclease catalytic subunit	A0A0D9R727	>tr|A0A0D9R727|A0A0D9R727_CHLSB ERCC excision repair 4, endonuclease catalytic subunit OS=Chlorocebus sabaeus OX=60711 GN=ERCC4 PE=3 SV=1	>tr|A0A0D9R727|A0A0D9R727_CHLSB ERCC excision repair 4, endonuclease catalytic subunit OS=Chlorocebus sabaeus OX=60711 GN=ERCC4 PE=3 SV=1	A0A0D9R727	ERCC4	ERCC excision repair 4, endonuclease catalytic subunit	Chlorocebus sabaeus	NA	NA	NA	NA	NA	NA	NA	NA	NA	NA	NA	NA	19344.86328	11971.33203	24467.46484
A0A0D9R740	A0A0D9R740	A0A0D9R740	ANXA1	Chlorocebus sabaeus	Annexin	A0A0D9R740	>tr|A0A0D9R740|A0A0D9R740_CHLSB Annexin OS=Chlorocebus sabaeus OX=60711 GN=ANXA1 PE=3 SV=1	>tr|A0A0D9R740|A0A0D9R740_CHLSB Annexin OS=Chlorocebus sabaeus OX=60711 GN=ANXA1 PE=3 SV=1	A0A0D9R740	ANXA1	Annexin	Chlorocebus sabaeus	NA	NA	NA	NA	NA	NA	NA	NA	NA	NA	NA	NA	1320619.875	909252.625	1319560.125
A0A0D9R742	A0A0D9R742	A0A0D9R742	NA	Chlorocebus sabaeus	Ig-like domain-containing protein	A0A0D9R742	>tr|A0A0D9R742|A0A0D9R742_CHLSB Ig-like domain-containing protein OS=Chlorocebus sabaeus OX=60711 PE=3 SV=1	>tr|A0A0D9R742|A0A0D9R742_CHLSB Ig-like domain-containing protein OS=Chlorocebus sabaeus OX=60711 PE=3 SV=1	A0A0D9R742	NA	Ig-like domain-containing protein	Chlorocebus sabaeus	NA	NA	NA	NA	NA	NA	NA	NA	NA	NA	NA	NA	3662.783936	3605.772705	2393.945313
A0A0D9R746	A0A0D9R746	A0A0D9R746	CPPED1	Chlorocebus sabaeus	Serine/threonine-protein phosphatase CPPED1	A0A0D9R746	>tr|A0A0D9R746|A0A0D9R746_CHLSB Serine/threonine-protein phosphatase CPPED1 OS=Chlorocebus sabaeus OX=60711 GN=CPPED1 PE=3 SV=1	>tr|A0A0D9R746|A0A0D9R746_CHLSB Serine/threonine-protein phosphatase CPPED1 OS=Chlorocebus sabaeus OX=60711 GN=CPPED1 PE=3 SV=1	A0A0D9R746	CPPED1	Serine/threonine-protein phosphatase CPPED1	Chlorocebus sabaeus	NA	NA	NA	NA	NA	NA	NA	NA	NA	NA	NA	NA	2501.891357	3706.412354	2152.527344
A0A0D9R755	A0A0D9R755	A0A0D9R755	ALDH1A1	Chlorocebus sabaeus	Aldehyde dehydrogenase 1A1	A0A0D9R755	>tr|A0A0D9R755|A0A0D9R755_CHLSB Aldehyde dehydrogenase 1A1 OS=Chlorocebus sabaeus OX=60711 GN=ALDH1A1 PE=3 SV=1	>tr|A0A0D9R755|A0A0D9R755_CHLSB Aldehyde dehydrogenase 1A1 OS=Chlorocebus sabaeus OX=60711 GN=ALDH1A1 PE=3 SV=1	A0A0D9R755	ALDH1A1	Aldehyde dehydrogenase 1A1	Chlorocebus sabaeus	NA	NA	NA	NA	NA	NA	NA	NA	NA	NA	NA	NA	134083	89800.84375	137954.6875
A0A0D9R760	A0A0D9R760	A0A0D9R760	EHD4	Chlorocebus sabaeus	EH domain containing 4	A0A0D9R760	>tr|A0A0D9R760|A0A0D9R760_CHLSB EH domain containing 4 OS=Chlorocebus sabaeus OX=60711 GN=EHD4 PE=4 SV=1	>tr|A0A0D9R760|A0A0D9R760_CHLSB EH domain containing 4 OS=Chlorocebus sabaeus OX=60711 GN=EHD4 PE=4 SV=1	A0A0D9R760	EHD4	EH domain containing 4	Chlorocebus sabaeus	NA	NA	NA	NA	NA	NA	NA	NA	NA	NA	NA	NA	161103.9688	135576.4688	171729.875
A0A0D9R765	A0A0D9R765	A0A0D9R765	B4GAT1	Chlorocebus sabaeus	Beta-1,4-glucuronyltransferase 1	A0A0D9R765	>tr|A0A0D9R765|A0A0D9R765_CHLSB Beta-1,4-glucuronyltransferase 1 OS=Chlorocebus sabaeus OX=60711 GN=B4GAT1 PE=3 SV=1	>tr|A0A0D9R765|A0A0D9R765_CHLSB Beta-1,4-glucuronyltransferase 1 OS=Chlorocebus sabaeus OX=60711 GN=B4GAT1 PE=3 SV=1	A0A0D9R765	B4GAT1	Beta-1,4-glucuronyltransferase 1	Chlorocebus sabaeus	NA	NA	NA	NA	NA	NA	NA	NA	NA	NA	NA	NA	2267.390869	3104.630615	2662.995605
A0A0D9R779	A0A0D9R779	A0A0D9R779	TOM1	Chlorocebus sabaeus	Target of myb1 membrane trafficking protein	A0A0D9R779	>tr|A0A0D9R779|A0A0D9R779_CHLSB Target of myb1 membrane trafficking protein OS=Chlorocebus sabaeus OX=60711 GN=TOM1 PE=3 SV=1	>tr|A0A0D9R779|A0A0D9R779_CHLSB Target of myb1 membrane trafficking protein OS=Chlorocebus sabaeus OX=60711 GN=TOM1 PE=3 SV=1	A0A0D9R779	TOM1	Target of myb1 membrane trafficking protein	Chlorocebus sabaeus	NA	NA	NA	NA	NA	NA	NA	NA	NA	NA	NA	NA	10747.11914	4700.321777	10717.55371
A0A0D9R795	A0A0D9R795	A0A0D9R795	DPP3	Chlorocebus sabaeus	Dipeptidyl peptidase 3	A0A0D9R795	>tr|A0A0D9R795|A0A0D9R795_CHLSB Dipeptidyl peptidase 3 OS=Chlorocebus sabaeus OX=60711 GN=DPP3 PE=3 SV=1	>tr|A0A0D9R795|A0A0D9R795_CHLSB Dipeptidyl peptidase 3 OS=Chlorocebus sabaeus OX=60711 GN=DPP3 PE=3 SV=1	A0A0D9R795	DPP3	Dipeptidyl peptidase 3	Chlorocebus sabaeus	NA	NA	NA	NA	NA	NA	NA	NA	NA	NA	NA	NA	10450.49902	6879.35498	8964.371094
A0A0D9R7A2	A0A0D9R7A2	A0A0D9R7A2	ABCB6	Chlorocebus sabaeus	ATP-binding cassette sub-family B member 6	A0A0D9R7A2	>tr|A0A0D9R7A2|A0A0D9R7A2_CHLSB ATP-binding cassette sub-family B member 6 OS=Chlorocebus sabaeus OX=60711 GN=ABCB6 PE=3 SV=1	>tr|A0A0D9R7A2|A0A0D9R7A2_CHLSB ATP-binding cassette sub-family B member 6 OS=Chlorocebus sabaeus OX=60711 GN=ABCB6 PE=3 SV=1	A0A0D9R7A2	ABCB6	ATP-binding cassette sub-family B member 6	Chlorocebus sabaeus	NA	NA	NA	NA	NA	NA	NA	NA	NA	NA	NA	NA	3476.167969	1442.188965	3443.08252
A0A0D9R7B0	A0A0D9R7B0	A0A0D9R7B0	GSPT1	Chlorocebus sabaeus	G1 to S phase transition 1	A0A0D9R7B0	>tr|A0A0D9R7B0|A0A0D9R7B0_CHLSB G1 to S phase transition 1 OS=Chlorocebus sabaeus OX=60711 GN=GSPT1 PE=3 SV=1	>tr|A0A0D9R7B0|A0A0D9R7B0_CHLSB G1 to S phase transition 1 OS=Chlorocebus sabaeus OX=60711 GN=GSPT1 PE=3 SV=1	A0A0D9R7B0	GSPT1	G1 to S phase transition 1	Chlorocebus sabaeus	NA	NA	NA	NA	NA	NA	NA	NA	NA	NA	NA	NA	6560.754883	3278.48877	7871.314941
A0A0D9R7C5	A0A0D9R7C5	A0A0D9R7C5;A0A0D9RMA3	;SAR1B	Chlorocebus sabaeus	Small COPII coat GTPase SAR1A;Small COPII coat GTPase SAR1B	A0A0D9R7C5;A0A0D9RMA3	>tr|A0A0D9R7C5|A0A0D9R7C5_CHLSB Small COPII coat GTPase SAR1A OS=Chlorocebus sabaeus OX=60711 PE=3 SV=1;>tr|A0A0D9RMA3|A0A0D9RMA3_CHLSB Small COPII coat GTPase SAR1B OS=Chlorocebus sabaeus OX=60711 GN=SAR1B PE=3 SV=1	>tr|A0A0D9R7C5|A0A0D9R7C5_CHLSB Small COPII coat GTPase SAR1A OS=Chlorocebus sabaeus OX=60711 PE=3 SV=1	A0A0D9R7C5	NA	Small COPII coat GTPase SAR1A	Chlorocebus sabaeus	NA	NA	NA	NA	NA	NA	NA	NA	NA	NA	NA	NA	4209.80127	3700.640137	3976.561768
A0A0D9R7C6	A0A0D9R7C6	A0A0D9R7C6	SLC37A3	Chlorocebus sabaeus	Sugar phosphate exchanger 3	A0A0D9R7C6	>tr|A0A0D9R7C6|A0A0D9R7C6_CHLSB Sugar phosphate exchanger 3 OS=Chlorocebus sabaeus OX=60711 GN=SLC37A3 PE=3 SV=1	>tr|A0A0D9R7C6|A0A0D9R7C6_CHLSB Sugar phosphate exchanger 3 OS=Chlorocebus sabaeus OX=60711 GN=SLC37A3 PE=3 SV=1	A0A0D9R7C6	SLC37A3	Sugar phosphate exchanger 3	Chlorocebus sabaeus	NA	NA	NA	NA	NA	NA	NA	NA	NA	NA	NA	NA	10963.35742	11032.66016	9837.126953
A0A0D9R7D2	A0A0D9R7D2	A0A0D9R7D2	PPP1R18	Chlorocebus sabaeus	Protein phosphatase 1 regulatory subunit 18	A0A0D9R7D2	>tr|A0A0D9R7D2|A0A0D9R7D2_CHLSB Protein phosphatase 1 regulatory subunit 18 OS=Chlorocebus sabaeus OX=60711 GN=PPP1R18 PE=4 SV=1	>tr|A0A0D9R7D2|A0A0D9R7D2_CHLSB Protein phosphatase 1 regulatory subunit 18 OS=Chlorocebus sabaeus OX=60711 GN=PPP1R18 PE=4 SV=1	A0A0D9R7D2	PPP1R18	Protein phosphatase 1 regulatory subunit 18	Chlorocebus sabaeus	NA	NA	NA	NA	NA	NA	NA	NA	NA	NA	NA	NA	1321.123169	2674.563721	1577.9375
A0A0D9R7D9	A0A0D9R7D9	A0A0D9R7D9	NA	Chlorocebus sabaeus	Inorganic pyrophosphatase	A0A0D9R7D9	>tr|A0A0D9R7D9|A0A0D9R7D9_CHLSB Inorganic pyrophosphatase OS=Chlorocebus sabaeus OX=60711 PE=3 SV=1	>tr|A0A0D9R7D9|A0A0D9R7D9_CHLSB Inorganic pyrophosphatase OS=Chlorocebus sabaeus OX=60711 PE=3 SV=1	A0A0D9R7D9	NA	Inorganic pyrophosphatase	Chlorocebus sabaeus	NA	NA	NA	NA	NA	NA	NA	NA	NA	NA	NA	NA	18050.10938	11953.4541	20067.95898
A0A0D9R7E7	A0A0D9R7E7	A0A0D9R7E7	TUBB	Chlorocebus sabaeus	Tubulin beta chain	A0A0D9R7E7	>tr|A0A0D9R7E7|A0A0D9R7E7_CHLSB Tubulin beta chain OS=Chlorocebus sabaeus OX=60711 GN=TUBB PE=3 SV=1	>tr|A0A0D9R7E7|A0A0D9R7E7_CHLSB Tubulin beta chain OS=Chlorocebus sabaeus OX=60711 GN=TUBB PE=3 SV=1	A0A0D9R7E7	TUBB	Tubulin beta chain	Chlorocebus sabaeus	NA	NA	NA	NA	NA	NA	NA	NA	NA	NA	NA	NA	19324.23438	15422.84375	28602.33398
A0A0D9R7E8	A0A0D9R7E8	A0A0D9R7E8	PARP12	Chlorocebus sabaeus	Poly(ADP-ribose) polymerase family member 12	A0A0D9R7E8	>tr|A0A0D9R7E8|A0A0D9R7E8_CHLSB Poly(ADP-ribose) polymerase family member 12 OS=Chlorocebus sabaeus OX=60711 GN=PARP12 PE=3 SV=1	>tr|A0A0D9R7E8|A0A0D9R7E8_CHLSB Poly(ADP-ribose) polymerase family member 12 OS=Chlorocebus sabaeus OX=60711 GN=PARP12 PE=3 SV=1	A0A0D9R7E8	PARP12	Poly(ADP-ribose) polymerase family member 12	Chlorocebus sabaeus	NA	NA	NA	NA	NA	NA	NA	NA	NA	NA	NA	NA	1308.951538	2691.832275	4959.866699
A0A0D9R7F4	A0A0D9R7F4	A0A0D9R7F4	FLOT1	Chlorocebus sabaeus	Flotillin	A0A0D9R7F4	>tr|A0A0D9R7F4|A0A0D9R7F4_CHLSB Flotillin OS=Chlorocebus sabaeus OX=60711 GN=FLOT1 PE=3 SV=1	>tr|A0A0D9R7F4|A0A0D9R7F4_CHLSB Flotillin OS=Chlorocebus sabaeus OX=60711 GN=FLOT1 PE=3 SV=1	A0A0D9R7F4	FLOT1	Flotillin	Chlorocebus sabaeus	NA	NA	NA	NA	NA	NA	NA	NA	NA	NA	NA	NA	58210.77344	45614.27734	57731.59766
A0A0D9R7G0	A0A0D9R7G0	A0A0D9R7G0	MGST1	Chlorocebus sabaeus	Microsomal glutathione S-transferase 1	A0A0D9R7G0	>tr|A0A0D9R7G0|A0A0D9R7G0_CHLSB Microsomal glutathione S-transferase 1 OS=Chlorocebus sabaeus OX=60711 GN=MGST1 PE=3 SV=1	>tr|A0A0D9R7G0|A0A0D9R7G0_CHLSB Microsomal glutathione S-transferase 1 OS=Chlorocebus sabaeus OX=60711 GN=MGST1 PE=3 SV=1	A0A0D9R7G0	MGST1	Microsomal glutathione S-transferase 1	Chlorocebus sabaeus	NA	NA	NA	NA	NA	NA	NA	NA	NA	NA	NA	NA	4556.652832	4482.033203	3718.155762
A0A0D9R7H2	A0A0D9R7H2	A0A0D9R7H2	CEMIP2	Chlorocebus sabaeus	Cell migration inducing hyaluronidase 2	A0A0D9R7H2	>tr|A0A0D9R7H2|A0A0D9R7H2_CHLSB Cell migration inducing hyaluronidase 2 OS=Chlorocebus sabaeus OX=60711 GN=CEMIP2 PE=3 SV=1	>tr|A0A0D9R7H2|A0A0D9R7H2_CHLSB Cell migration inducing hyaluronidase 2 OS=Chlorocebus sabaeus OX=60711 GN=CEMIP2 PE=3 SV=1	A0A0D9R7H2	CEMIP2	Cell migration inducing hyaluronidase 2	Chlorocebus sabaeus	NA	NA	NA	NA	NA	NA	NA	NA	NA	NA	NA	NA	18395.19531	15566.99414	19557.53711
A0A0D9R7I5	A0A0D9R7I5	A0A0D9R7I5	STRAP	Chlorocebus sabaeus	Serine-threonine kinase receptor-associated protein	A0A0D9R7I5	>tr|A0A0D9R7I5|A0A0D9R7I5_CHLSB Serine-threonine kinase receptor-associated protein OS=Chlorocebus sabaeus OX=60711 GN=STRAP PE=3 SV=1	>tr|A0A0D9R7I5|A0A0D9R7I5_CHLSB Serine-threonine kinase receptor-associated protein OS=Chlorocebus sabaeus OX=60711 GN=STRAP PE=3 SV=1	A0A0D9R7I5	STRAP	Serine-threonine kinase receptor-associated protein	Chlorocebus sabaeus	NA	NA	NA	NA	NA	NA	NA	NA	NA	NA	NA	NA	9402.428711	7918.494629	10455.18848
A0A0D9R7J7	A0A0D9R7J7	A0A0D9R7J7	EPS8	Chlorocebus sabaeus	Epidermal growth factor receptor pathway substrate 8	A0A0D9R7J7	>tr|A0A0D9R7J7|A0A0D9R7J7_CHLSB Epidermal growth factor receptor pathway substrate 8 OS=Chlorocebus sabaeus OX=60711 GN=EPS8 PE=3 SV=1	>tr|A0A0D9R7J7|A0A0D9R7J7_CHLSB Epidermal growth factor receptor pathway substrate 8 OS=Chlorocebus sabaeus OX=60711 GN=EPS8 PE=3 SV=1	A0A0D9R7J7	EPS8	Epidermal growth factor receptor pathway substrate 8	Chlorocebus sabaeus	NA	NA	NA	NA	NA	NA	NA	NA	NA	NA	NA	NA	32363.52344	24243.8457	37244.64063
A0A0D9R7K6	A0A0D9R7K6	A0A0D9R7K6	STXBP2	Chlorocebus sabaeus	Syntaxin-binding protein 2	A0A0D9R7K6	>tr|A0A0D9R7K6|A0A0D9R7K6_CHLSB Syntaxin-binding protein 2 OS=Chlorocebus sabaeus OX=60711 GN=STXBP2 PE=3 SV=1	>tr|A0A0D9R7K6|A0A0D9R7K6_CHLSB Syntaxin-binding protein 2 OS=Chlorocebus sabaeus OX=60711 GN=STXBP2 PE=3 SV=1	A0A0D9R7K6	STXBP2	Syntaxin-binding protein 2	Chlorocebus sabaeus	NA	NA	NA	NA	NA	NA	NA	NA	NA	NA	NA	NA	2991.700684	2195.64917	4593.13916
A0A0D9R7L4	A0A0D9R7L4	A0A0D9R7L4	RTCB	Chlorocebus sabaeus	RNA-splicing ligase RtcB homolog	A0A0D9R7L4	>tr|A0A0D9R7L4|A0A0D9R7L4_CHLSB RNA-splicing ligase RtcB homolog OS=Chlorocebus sabaeus OX=60711 GN=RTCB PE=3 SV=1	>tr|A0A0D9R7L4|A0A0D9R7L4_CHLSB RNA-splicing ligase RtcB homolog OS=Chlorocebus sabaeus OX=60711 GN=RTCB PE=3 SV=1	A0A0D9R7L4	RTCB	RNA-splicing ligase RtcB homolog	Chlorocebus sabaeus	NA	NA	NA	NA	NA	NA	NA	NA	NA	NA	NA	NA	2409.940918	1952.953857	4975.10498
A0A0D9R7Q1	A0A0D9R7Q1	A0A0D9R7Q1	CANX	Chlorocebus sabaeus	Calnexin	A0A0D9R7Q1	>tr|A0A0D9R7Q1|A0A0D9R7Q1_CHLSB Calnexin OS=Chlorocebus sabaeus OX=60711 GN=CANX PE=3 SV=1	>tr|A0A0D9R7Q1|A0A0D9R7Q1_CHLSB Calnexin OS=Chlorocebus sabaeus OX=60711 GN=CANX PE=3 SV=1	A0A0D9R7Q1	CANX	Calnexin	Chlorocebus sabaeus	NA	NA	NA	NA	NA	NA	NA	NA	NA	NA	NA	NA	142654.6875	123058.1406	128598.7266
A0A0D9R7R3	A0A0D9R7R3	A0A0D9R7R3	TOM1L2	Chlorocebus sabaeus	Target of myb1 like 2 membrane trafficking protein	A0A0D9R7R3	>tr|A0A0D9R7R3|A0A0D9R7R3_CHLSB Target of myb1 like 2 membrane trafficking protein OS=Chlorocebus sabaeus OX=60711 GN=TOM1L2 PE=3 SV=1	>tr|A0A0D9R7R3|A0A0D9R7R3_CHLSB Target of myb1 like 2 membrane trafficking protein OS=Chlorocebus sabaeus OX=60711 GN=TOM1L2 PE=3 SV=1	A0A0D9R7R3	TOM1L2	Target of myb1 like 2 membrane trafficking protein	Chlorocebus sabaeus	NA	NA	NA	NA	NA	NA	NA	NA	NA	NA	NA	NA	2970.694824	172.8827057	1479.544556
A0A0D9R7T1	A0A0D9R7T1	A0A0D9R7T1	HNRNPH1	Chlorocebus sabaeus	Heterogeneous nuclear ribonucleoprotein H1	A0A0D9R7T1	>tr|A0A0D9R7T1|A0A0D9R7T1_CHLSB Heterogeneous nuclear ribonucleoprotein H1 OS=Chlorocebus sabaeus OX=60711 GN=HNRNPH1 PE=4 SV=1	>tr|A0A0D9R7T1|A0A0D9R7T1_CHLSB Heterogeneous nuclear ribonucleoprotein H1 OS=Chlorocebus sabaeus OX=60711 GN=HNRNPH1 PE=4 SV=1	A0A0D9R7T1	HNRNPH1	Heterogeneous nuclear ribonucleoprotein H1	Chlorocebus sabaeus	NA	NA	NA	NA	NA	NA	NA	NA	NA	NA	NA	NA	2971.352539	2275.626221	7895.724609
A0A0D9R7U3	A0A0D9R7U3	A0A0D9R7U3	NA	Chlorocebus sabaeus	Ig-like domain-containing protein	A0A0D9R7U3	>tr|A0A0D9R7U3|A0A0D9R7U3_CHLSB Ig-like domain-containing protein OS=Chlorocebus sabaeus OX=60711 PE=3 SV=1	>tr|A0A0D9R7U3|A0A0D9R7U3_CHLSB Ig-like domain-containing protein OS=Chlorocebus sabaeus OX=60711 PE=3 SV=1	A0A0D9R7U3	NA	Ig-like domain-containing protein	Chlorocebus sabaeus	NA	NA	NA	NA	NA	NA	NA	NA	NA	NA	NA	NA	24679.56641	32016.48633	20477.56641
A0A0D9R7V4	A0A0D9R7V4	A0A0D9R7V4	NA	Chlorocebus sabaeus	Ig-like domain-containing protein	A0A0D9R7V4	>tr|A0A0D9R7V4|A0A0D9R7V4_CHLSB Ig-like domain-containing protein OS=Chlorocebus sabaeus OX=60711 PE=3 SV=1	>tr|A0A0D9R7V4|A0A0D9R7V4_CHLSB Ig-like domain-containing protein OS=Chlorocebus sabaeus OX=60711 PE=3 SV=1	A0A0D9R7V4	NA	Ig-like domain-containing protein	Chlorocebus sabaeus	NA	NA	NA	NA	NA	NA	NA	NA	NA	NA	NA	NA	2772.820068	1904.963501	1215.718506
A0A0D9R7W8	A0A0D9R7W8	A0A0D9R7W8	PSMG1	Chlorocebus sabaeus	Proteasome assembly chaperone 1	A0A0D9R7W8	>tr|A0A0D9R7W8|A0A0D9R7W8_CHLSB Proteasome assembly chaperone 1 OS=Chlorocebus sabaeus OX=60711 GN=PSMG1 PE=3 SV=1	>tr|A0A0D9R7W8|A0A0D9R7W8_CHLSB Proteasome assembly chaperone 1 OS=Chlorocebus sabaeus OX=60711 GN=PSMG1 PE=3 SV=1	A0A0D9R7W8	PSMG1	Proteasome assembly chaperone 1	Chlorocebus sabaeus	NA	NA	NA	NA	NA	NA	NA	NA	NA	NA	NA	NA	8904.022461	4999.387207	7768.983398
A0A0D9R7Y5	A0A0D9R7Y5	A0A0D9R7Y5	COPS3	Chlorocebus sabaeus	COP9 signalosome complex subunit 3	A0A0D9R7Y5	>tr|A0A0D9R7Y5|A0A0D9R7Y5_CHLSB COP9 signalosome complex subunit 3 OS=Chlorocebus sabaeus OX=60711 GN=COPS3 PE=3 SV=1	>tr|A0A0D9R7Y5|A0A0D9R7Y5_CHLSB COP9 signalosome complex subunit 3 OS=Chlorocebus sabaeus OX=60711 GN=COPS3 PE=3 SV=1	A0A0D9R7Y5	COPS3	COP9 signalosome complex subunit 3	Chlorocebus sabaeus	NA	NA	NA	NA	NA	NA	NA	NA	NA	NA	NA	NA	35239.93359	17112.14648	37380.88672
A0A0D9R7Z2	A0A0D9R7Z2	A0A0D9R7Z2	NA	Chlorocebus sabaeus	Ig-like domain-containing protein	A0A0D9R7Z2	>tr|A0A0D9R7Z2|A0A0D9R7Z2_CHLSB Ig-like domain-containing protein OS=Chlorocebus sabaeus OX=60711 PE=3 SV=1	>tr|A0A0D9R7Z2|A0A0D9R7Z2_CHLSB Ig-like domain-containing protein OS=Chlorocebus sabaeus OX=60711 PE=3 SV=1	A0A0D9R7Z2	NA	Ig-like domain-containing protein	Chlorocebus sabaeus	NA	NA	NA	NA	NA	NA	NA	NA	NA	NA	NA	NA	87756.82813	51488.33203	81641.82813
A0A0D9R7Z3	A0A0D9R7Z3	A0A0D9R7Z3	PSAP	Chlorocebus sabaeus	Prosaposin	A0A0D9R7Z3	>tr|A0A0D9R7Z3|A0A0D9R7Z3_CHLSB Prosaposin OS=Chlorocebus sabaeus OX=60711 GN=PSAP PE=4 SV=1	>tr|A0A0D9R7Z3|A0A0D9R7Z3_CHLSB Prosaposin OS=Chlorocebus sabaeus OX=60711 GN=PSAP PE=4 SV=1	A0A0D9R7Z3	PSAP	Prosaposin	Chlorocebus sabaeus	NA	NA	NA	NA	NA	NA	NA	NA	NA	NA	NA	NA	5352.34668	2231.289063	2531.294434
A0A0D9R7Z4	A0A0D9R7Z4	A0A0D9R7Z4	NA	Chlorocebus sabaeus	Heterogeneous nuclear ribonucleoprotein K	A0A0D9R7Z4	>tr|A0A0D9R7Z4|A0A0D9R7Z4_CHLSB Heterogeneous nuclear ribonucleoprotein K OS=Chlorocebus sabaeus OX=60711 PE=4 SV=1	>tr|A0A0D9R7Z4|A0A0D9R7Z4_CHLSB Heterogeneous nuclear ribonucleoprotein K OS=Chlorocebus sabaeus OX=60711 PE=4 SV=1	A0A0D9R7Z4	NA	Heterogeneous nuclear ribonucleoprotein K	Chlorocebus sabaeus	NA	NA	NA	NA	NA	NA	NA	NA	NA	NA	NA	NA	166166.8438	68389.85938	139428.5469
A0A0D9R800	A0A0D9R800	A0A0D9R800	NA	Chlorocebus sabaeus	Ig-like domain-containing protein	A0A0D9R800	>tr|A0A0D9R800|A0A0D9R800_CHLSB Ig-like domain-containing protein OS=Chlorocebus sabaeus OX=60711 PE=3 SV=1	>tr|A0A0D9R800|A0A0D9R800_CHLSB Ig-like domain-containing protein OS=Chlorocebus sabaeus OX=60711 PE=3 SV=1	A0A0D9R800	NA	Ig-like domain-containing protein	Chlorocebus sabaeus	NA	NA	NA	NA	NA	NA	NA	NA	NA	NA	NA	NA	94956.16406	110730.8438	93659.13281
A0A0D9R812	A0A0D9R812	A0A0D9R812	NA	Chlorocebus sabaeus	Ig-like domain-containing protein	A0A0D9R812	>tr|A0A0D9R812|A0A0D9R812_CHLSB Ig-like domain-containing protein OS=Chlorocebus sabaeus OX=60711 PE=4 SV=1	>tr|A0A0D9R812|A0A0D9R812_CHLSB Ig-like domain-containing protein OS=Chlorocebus sabaeus OX=60711 PE=4 SV=1	A0A0D9R812	NA	Ig-like domain-containing protein	Chlorocebus sabaeus	NA	NA	NA	NA	NA	NA	NA	NA	NA	NA	NA	NA	2182.536621	2626.517822	1062.084595
A0A0D9R827	A0A0D9R827	A0A0D9R827	YWHAH	Chlorocebus sabaeus	Tyrosine 3-monooxygenase/tryptophan 5-monooxygenase activation protein eta	A0A0D9R827	>tr|A0A0D9R827|A0A0D9R827_CHLSB Tyrosine 3-monooxygenase/tryptophan 5-monooxygenase activation protein eta OS=Chlorocebus sabaeus OX=60711 GN=YWHAH PE=3 SV=1	>tr|A0A0D9R827|A0A0D9R827_CHLSB Tyrosine 3-monooxygenase/tryptophan 5-monooxygenase activation protein eta OS=Chlorocebus sabaeus OX=60711 GN=YWHAH PE=3 SV=1	A0A0D9R827	YWHAH	Tyrosine 3-monooxygenase/tryptophan 5-monooxygenase activation protein eta	Chlorocebus sabaeus	NA	NA	NA	NA	NA	NA	NA	NA	NA	NA	NA	NA	36873.66797	39275.33984	23925.88477
A0A0D9R829	A0A0D9R829	A0A0D9R829	DDX39B	Chlorocebus sabaeus	Spliceosome RNA helicase DDX39B	A0A0D9R829	>tr|A0A0D9R829|A0A0D9R829_CHLSB Spliceosome RNA helicase DDX39B OS=Chlorocebus sabaeus OX=60711 GN=DDX39B PE=4 SV=1	>tr|A0A0D9R829|A0A0D9R829_CHLSB Spliceosome RNA helicase DDX39B OS=Chlorocebus sabaeus OX=60711 GN=DDX39B PE=4 SV=1	A0A0D9R829	DDX39B	Spliceosome RNA helicase DDX39B	Chlorocebus sabaeus	NA	NA	NA	NA	NA	NA	NA	NA	NA	NA	NA	NA	12913.2168	11484.73633	13380.37988
A0A0D9R836	A0A0D9R836	A0A0D9R836	VPS26C	Chlorocebus sabaeus	VPS26 endosomal protein sorting factor C	A0A0D9R836	>tr|A0A0D9R836|A0A0D9R836_CHLSB VPS26 endosomal protein sorting factor C OS=Chlorocebus sabaeus OX=60711 GN=VPS26C PE=3 SV=1	>tr|A0A0D9R836|A0A0D9R836_CHLSB VPS26 endosomal protein sorting factor C OS=Chlorocebus sabaeus OX=60711 GN=VPS26C PE=3 SV=1	A0A0D9R836	VPS26C	VPS26 endosomal protein sorting factor C	Chlorocebus sabaeus	NA	NA	NA	NA	NA	NA	NA	NA	NA	NA	NA	NA	3587.233887	3108.22168	4085.93335
A0A0D9R841	A0A0D9R841	A0A0D9R841	TMEM87A	Chlorocebus sabaeus	Transmembrane protein 87A	A0A0D9R841	>tr|A0A0D9R841|A0A0D9R841_CHLSB Transmembrane protein 87A OS=Chlorocebus sabaeus OX=60711 GN=TMEM87A PE=4 SV=1	>tr|A0A0D9R841|A0A0D9R841_CHLSB Transmembrane protein 87A OS=Chlorocebus sabaeus OX=60711 GN=TMEM87A PE=4 SV=1	A0A0D9R841	TMEM87A	Transmembrane protein 87A	Chlorocebus sabaeus	NA	NA	NA	NA	NA	NA	NA	NA	NA	NA	NA	NA	11969.85645	8076.369141	12361.90039
A0A0D9R859	A0A0D9R859	A0A0D9R859	FAM234B	Chlorocebus sabaeus	Family with sequence similarity 234 member B	A0A0D9R859	>tr|A0A0D9R859|A0A0D9R859_CHLSB Family with sequence similarity 234 member B OS=Chlorocebus sabaeus OX=60711 GN=FAM234B PE=3 SV=1	>tr|A0A0D9R859|A0A0D9R859_CHLSB Family with sequence similarity 234 member B OS=Chlorocebus sabaeus OX=60711 GN=FAM234B PE=3 SV=1	A0A0D9R859	FAM234B	Family with sequence similarity 234 member B	Chlorocebus sabaeus	NA	NA	NA	NA	NA	NA	NA	NA	NA	NA	NA	NA	14226.24805	8822.595703	16122.43457
A0A0D9R866	A0A0D9R866	A0A0D9R866	TFRC	Chlorocebus sabaeus	Transferrin receptor protein 1	A0A0D9R866	>tr|A0A0D9R866|A0A0D9R866_CHLSB Transferrin receptor protein 1 OS=Chlorocebus sabaeus OX=60711 GN=TFRC PE=3 SV=1	>tr|A0A0D9R866|A0A0D9R866_CHLSB Transferrin receptor protein 1 OS=Chlorocebus sabaeus OX=60711 GN=TFRC PE=3 SV=1	A0A0D9R866	TFRC	Transferrin receptor protein 1	Chlorocebus sabaeus	NA	NA	NA	NA	NA	NA	NA	NA	NA	NA	NA	NA	165696.1719	113144.3438	150643.1094
A0A0D9R869	A0A0D9R869	A0A0D9R869	PPP1CA	Chlorocebus sabaeus	Serine/threonine-protein phosphatase	A0A0D9R869	>tr|A0A0D9R869|A0A0D9R869_CHLSB Serine/threonine-protein phosphatase OS=Chlorocebus sabaeus OX=60711 GN=PPP1CA PE=3 SV=1	>tr|A0A0D9R869|A0A0D9R869_CHLSB Serine/threonine-protein phosphatase OS=Chlorocebus sabaeus OX=60711 GN=PPP1CA PE=3 SV=1	A0A0D9R869	PPP1CA	Serine/threonine-protein phosphatase	Chlorocebus sabaeus	NA	NA	NA	NA	NA	NA	NA	NA	NA	NA	NA	NA	55127.81641	55823.54688	56811.61719
A0A0D9R881	A0A0D9R881	A0A0D9R881	GPRC5A	Chlorocebus sabaeus	G protein-coupled receptor class C group 5 member A	A0A0D9R881	>tr|A0A0D9R881|A0A0D9R881_CHLSB G protein-coupled receptor class C group 5 member A OS=Chlorocebus sabaeus OX=60711 GN=GPRC5A PE=4 SV=1	>tr|A0A0D9R881|A0A0D9R881_CHLSB G protein-coupled receptor class C group 5 member A OS=Chlorocebus sabaeus OX=60711 GN=GPRC5A PE=4 SV=1	A0A0D9R881	GPRC5A	G protein-coupled receptor class C group 5 member A	Chlorocebus sabaeus	NA	NA	NA	NA	NA	NA	NA	NA	NA	NA	NA	NA	2135.884766	2113.817627	2450.368408
A0A0D9R898	A0A0D9R898	A0A0D9R898	CSNK2B	Chlorocebus sabaeus	Casein kinase II subunit beta	A0A0D9R898	>tr|A0A0D9R898|A0A0D9R898_CHLSB Casein kinase II subunit beta OS=Chlorocebus sabaeus OX=60711 GN=CSNK2B PE=3 SV=1	>tr|A0A0D9R898|A0A0D9R898_CHLSB Casein kinase II subunit beta OS=Chlorocebus sabaeus OX=60711 GN=CSNK2B PE=3 SV=1	A0A0D9R898	CSNK2B	Casein kinase II subunit beta	Chlorocebus sabaeus	NA	NA	NA	NA	NA	NA	NA	NA	NA	NA	NA	NA	8180.521973	7109.951172	16565.58398
A0A0D9R8B1	A0A0D9R8B1	A0A0D9R8B1	RUVBL1	Chlorocebus sabaeus	RuvB-like helicase	A0A0D9R8B1	>tr|A0A0D9R8B1|A0A0D9R8B1_CHLSB RuvB-like helicase OS=Chlorocebus sabaeus OX=60711 GN=RUVBL1 PE=3 SV=1	>tr|A0A0D9R8B1|A0A0D9R8B1_CHLSB RuvB-like helicase OS=Chlorocebus sabaeus OX=60711 GN=RUVBL1 PE=3 SV=1	A0A0D9R8B1	RUVBL1	RuvB-like helicase	Chlorocebus sabaeus	NA	NA	NA	NA	NA	NA	NA	NA	NA	NA	NA	NA	12405.8457	8276.810547	13210.12793
A0A0D9R8C6	A0A0D9R8C6	A0A0D9R8C6	CORO1B	Chlorocebus sabaeus	Coronin	A0A0D9R8C6	>tr|A0A0D9R8C6|A0A0D9R8C6_CHLSB Coronin OS=Chlorocebus sabaeus OX=60711 GN=CORO1B PE=3 SV=1	>tr|A0A0D9R8C6|A0A0D9R8C6_CHLSB Coronin OS=Chlorocebus sabaeus OX=60711 GN=CORO1B PE=3 SV=1	A0A0D9R8C6	CORO1B	Coronin	Chlorocebus sabaeus	NA	NA	NA	NA	NA	NA	NA	NA	NA	NA	NA	NA	21509.85352	13927.77051	24192.01367
A0A0D9R8E0	A0A0D9R8E0	A0A0D9R8E0	RPN1	Chlorocebus sabaeus	Dolichyl-diphosphooligosaccharide--protein glycosyltransferase subunit 1	A0A0D9R8E0	>tr|A0A0D9R8E0|A0A0D9R8E0_CHLSB Dolichyl-diphosphooligosaccharide--protein glycosyltransferase subunit 1 OS=Chlorocebus sabaeus OX=60711 GN=RPN1 PE=3 SV=1	>tr|A0A0D9R8E0|A0A0D9R8E0_CHLSB Dolichyl-diphosphooligosaccharide--protein glycosyltransferase subunit 1 OS=Chlorocebus sabaeus OX=60711 GN=RPN1 PE=3 SV=1	A0A0D9R8E0	RPN1	Dolichyl-diphosphooligosaccharide--protein glycosyltransferase subunit 1	Chlorocebus sabaeus	NA	NA	NA	NA	NA	NA	NA	NA	NA	NA	NA	NA	74596.34375	50995.84375	66328.66406
A0A0D9R8E6	A0A0D9R8E6	A0A0D9R8E6	P4HA1	Chlorocebus sabaeus	Prolyl 4-hydroxylase subunit alpha-1	A0A0D9R8E6	>tr|A0A0D9R8E6|A0A0D9R8E6_CHLSB Prolyl 4-hydroxylase subunit alpha-1 OS=Chlorocebus sabaeus OX=60711 GN=P4HA1 PE=3 SV=1	>tr|A0A0D9R8E6|A0A0D9R8E6_CHLSB Prolyl 4-hydroxylase subunit alpha-1 OS=Chlorocebus sabaeus OX=60711 GN=P4HA1 PE=3 SV=1	A0A0D9R8E6	P4HA1	Prolyl 4-hydroxylase subunit alpha-1	Chlorocebus sabaeus	NA	NA	NA	NA	NA	NA	NA	NA	NA	NA	NA	NA	941.4158325	551.0186768	192.5032654
A0A0D9R8E8	A0A0D9R8E8	A0A0D9R8E8	RAB7A	Chlorocebus sabaeus	Ras-related protein Rab-7a	A0A0D9R8E8	>tr|A0A0D9R8E8|A0A0D9R8E8_CHLSB Ras-related protein Rab-7a OS=Chlorocebus sabaeus OX=60711 GN=RAB7A PE=3 SV=1	>tr|A0A0D9R8E8|A0A0D9R8E8_CHLSB Ras-related protein Rab-7a OS=Chlorocebus sabaeus OX=60711 GN=RAB7A PE=3 SV=1	A0A0D9R8E8	RAB7A	Ras-related protein Rab-7a	Chlorocebus sabaeus	NA	NA	NA	NA	NA	NA	NA	NA	NA	NA	NA	NA	572818.75	421883.0625	628241.25
A0A0D9R8H0	A0A0D9R8H0	A0A0D9R8H0	KIAA1549	Chlorocebus sabaeus	KIAA1549	A0A0D9R8H0	>tr|A0A0D9R8H0|A0A0D9R8H0_CHLSB KIAA1549 OS=Chlorocebus sabaeus OX=60711 GN=KIAA1549 PE=4 SV=1	>tr|A0A0D9R8H0|A0A0D9R8H0_CHLSB KIAA1549 OS=Chlorocebus sabaeus OX=60711 GN=KIAA1549 PE=4 SV=1	A0A0D9R8H0	KIAA1549	KIAA1549	Chlorocebus sabaeus	NA	NA	NA	NA	NA	NA	NA	NA	NA	NA	NA	NA	5006.866211	2820.927246	4576.9375
A0A0D9R8I8	A0A0D9R8I8	A0A0D9R8I8	DOP1B	Chlorocebus sabaeus	DOP1 leucine zipper like protein B	A0A0D9R8I8	>tr|A0A0D9R8I8|A0A0D9R8I8_CHLSB DOP1 leucine zipper like protein B OS=Chlorocebus sabaeus OX=60711 GN=DOP1B PE=3 SV=1	>tr|A0A0D9R8I8|A0A0D9R8I8_CHLSB DOP1 leucine zipper like protein B OS=Chlorocebus sabaeus OX=60711 GN=DOP1B PE=3 SV=1	A0A0D9R8I8	DOP1B	DOP1 leucine zipper like protein B	Chlorocebus sabaeus	NA	NA	NA	NA	NA	NA	NA	NA	NA	NA	NA	NA	9112.823242	6008.385254	10949.88086
A0A0D9R8J7	A0A0D9R8J7	A0A0D9R8J7	DNAJC9	Chlorocebus sabaeus	DnaJ heat shock protein family (Hsp40) member C9	A0A0D9R8J7	>tr|A0A0D9R8J7|A0A0D9R8J7_CHLSB DnaJ heat shock protein family (Hsp40) member C9 OS=Chlorocebus sabaeus OX=60711 GN=DNAJC9 PE=4 SV=1	>tr|A0A0D9R8J7|A0A0D9R8J7_CHLSB DnaJ heat shock protein family (Hsp40) member C9 OS=Chlorocebus sabaeus OX=60711 GN=DNAJC9 PE=4 SV=1	A0A0D9R8J7	DNAJC9	DnaJ heat shock protein family (Hsp40) member C9	Chlorocebus sabaeus	NA	NA	NA	NA	NA	NA	NA	NA	NA	NA	NA	NA	3899.51416	3475.319336	4477.445801
A0A0D9R8K1	A0A0D9R8K1	A0A0D9R8K1	CLIC1	Chlorocebus sabaeus	Chloride intracellular channel protein	A0A0D9R8K1	>tr|A0A0D9R8K1|A0A0D9R8K1_CHLSB Chloride intracellular channel protein OS=Chlorocebus sabaeus OX=60711 GN=CLIC1 PE=3 SV=1	>tr|A0A0D9R8K1|A0A0D9R8K1_CHLSB Chloride intracellular channel protein OS=Chlorocebus sabaeus OX=60711 GN=CLIC1 PE=3 SV=1	A0A0D9R8K1	CLIC1	Chloride intracellular channel protein	Chlorocebus sabaeus	NA	NA	NA	NA	NA	NA	NA	NA	NA	NA	NA	NA	257150.375	130300.125	235407.375
A0A0D9R8K4	A0A0D9R8K4	A0A0D9R8K4	GSTP1	Chlorocebus sabaeus	glutathione transferase	A0A0D9R8K4	>tr|A0A0D9R8K4|A0A0D9R8K4_CHLSB glutathione transferase OS=Chlorocebus sabaeus OX=60711 GN=GSTP1 PE=3 SV=1	>tr|A0A0D9R8K4|A0A0D9R8K4_CHLSB glutathione transferase OS=Chlorocebus sabaeus OX=60711 GN=GSTP1 PE=3 SV=1	A0A0D9R8K4	GSTP1	glutathione transferase	Chlorocebus sabaeus	NA	NA	NA	NA	NA	NA	NA	NA	NA	NA	NA	NA	185493.4688	114991.0938	181393.125
A0A0D9R8K5	A0A0D9R8K5	A0A0D9R8K5	CBR1	Chlorocebus sabaeus	Carbonyl reductase (NADPH)	A0A0D9R8K5	>tr|A0A0D9R8K5|A0A0D9R8K5_CHLSB Carbonyl reductase (NADPH) OS=Chlorocebus sabaeus OX=60711 GN=CBR1 PE=3 SV=1	>tr|A0A0D9R8K5|A0A0D9R8K5_CHLSB Carbonyl reductase (NADPH) OS=Chlorocebus sabaeus OX=60711 GN=CBR1 PE=3 SV=1	A0A0D9R8K5	CBR1	Carbonyl reductase (NADPH)	Chlorocebus sabaeus	NA	NA	NA	NA	NA	NA	NA	NA	NA	NA	NA	NA	42378.96484	26159.19727	32485.0918
A0A0D9R8L1	A0A0D9R8L1	A0A0D9R8L1	PMM2	Chlorocebus sabaeus	Phosphomannomutase	A0A0D9R8L1	>tr|A0A0D9R8L1|A0A0D9R8L1_CHLSB Phosphomannomutase OS=Chlorocebus sabaeus OX=60711 GN=PMM2 PE=3 SV=1	>tr|A0A0D9R8L1|A0A0D9R8L1_CHLSB Phosphomannomutase OS=Chlorocebus sabaeus OX=60711 GN=PMM2 PE=3 SV=1	A0A0D9R8L1	PMM2	Phosphomannomutase	Chlorocebus sabaeus	NA	NA	NA	NA	NA	NA	NA	NA	NA	NA	NA	NA	2402.400879	2715.415283	2447.028564
A0A0D9R8L7	A0A0D9R8L7	A0A0D9R8L7	RAB10	Chlorocebus sabaeus	Ras-related protein Rab-10	A0A0D9R8L7	>tr|A0A0D9R8L7|A0A0D9R8L7_CHLSB Ras-related protein Rab-10 OS=Chlorocebus sabaeus OX=60711 GN=RAB10 PE=3 SV=1	>tr|A0A0D9R8L7|A0A0D9R8L7_CHLSB Ras-related protein Rab-10 OS=Chlorocebus sabaeus OX=60711 GN=RAB10 PE=3 SV=1	A0A0D9R8L7	RAB10	Ras-related protein Rab-10	Chlorocebus sabaeus	NA	NA	NA	NA	NA	NA	NA	NA	NA	NA	NA	NA	19573.22656	26182.26953	19184.93555
A0A0D9R8M1	A0A0D9R8M1	A0A0D9R8M1	ANXA7	Chlorocebus sabaeus	Annexin	A0A0D9R8M1	>tr|A0A0D9R8M1|A0A0D9R8M1_CHLSB Annexin OS=Chlorocebus sabaeus OX=60711 GN=ANXA7 PE=3 SV=1	>tr|A0A0D9R8M1|A0A0D9R8M1_CHLSB Annexin OS=Chlorocebus sabaeus OX=60711 GN=ANXA7 PE=3 SV=1	A0A0D9R8M1	ANXA7	Annexin	Chlorocebus sabaeus	NA	NA	NA	NA	NA	NA	NA	NA	NA	NA	NA	NA	74249.99219	65438.20313	63725.07031
A0A0D9R8N7	A0A0D9R8N7	A0A0D9R8N7	B4GALT7	Chlorocebus sabaeus	Beta-1,4-galactosyltransferase	A0A0D9R8N7	>tr|A0A0D9R8N7|A0A0D9R8N7_CHLSB Beta-1,4-galactosyltransferase OS=Chlorocebus sabaeus OX=60711 GN=B4GALT7 PE=3 SV=1	>tr|A0A0D9R8N7|A0A0D9R8N7_CHLSB Beta-1,4-galactosyltransferase OS=Chlorocebus sabaeus OX=60711 GN=B4GALT7 PE=3 SV=1	A0A0D9R8N7	B4GALT7	Beta-1,4-galactosyltransferase	Chlorocebus sabaeus	NA	NA	NA	NA	NA	NA	NA	NA	NA	NA	NA	NA	8263.498047	12988.07617	8525.510742
A0A0D9R8N8	A0A0D9R8N8	A0A0D9R8N8	MELTF	Chlorocebus sabaeus	Melanotransferrin	A0A0D9R8N8	>tr|A0A0D9R8N8|A0A0D9R8N8_CHLSB Melanotransferrin OS=Chlorocebus sabaeus OX=60711 GN=MELTF PE=3 SV=1	>tr|A0A0D9R8N8|A0A0D9R8N8_CHLSB Melanotransferrin OS=Chlorocebus sabaeus OX=60711 GN=MELTF PE=3 SV=1	A0A0D9R8N8	MELTF	Melanotransferrin	Chlorocebus sabaeus	NA	NA	NA	NA	NA	NA	NA	NA	NA	NA	NA	NA	28976.4375	27832.8418	28037.76563
A0A0D9R8P2	A0A0D9R8P2	A0A0D9R8P2	TMED9	Chlorocebus sabaeus	Transmembrane p24 trafficking protein 9	A0A0D9R8P2	>tr|A0A0D9R8P2|A0A0D9R8P2_CHLSB Transmembrane p24 trafficking protein 9 OS=Chlorocebus sabaeus OX=60711 GN=TMED9 PE=3 SV=1	>tr|A0A0D9R8P2|A0A0D9R8P2_CHLSB Transmembrane p24 trafficking protein 9 OS=Chlorocebus sabaeus OX=60711 GN=TMED9 PE=3 SV=1	A0A0D9R8P2	TMED9	Transmembrane p24 trafficking protein 9	Chlorocebus sabaeus	NA	NA	NA	NA	NA	NA	NA	NA	NA	NA	NA	NA	3526.01709	4262.633301	2233.039795
A0A0D9R8P6	A0A0D9R8P6	A0A0D9R8P6	DRG1	Chlorocebus sabaeus	Developmentally regulated GTP binding protein 1	A0A0D9R8P6	>tr|A0A0D9R8P6|A0A0D9R8P6_CHLSB Developmentally regulated GTP binding protein 1 OS=Chlorocebus sabaeus OX=60711 GN=DRG1 PE=4 SV=1	>tr|A0A0D9R8P6|A0A0D9R8P6_CHLSB Developmentally regulated GTP binding protein 1 OS=Chlorocebus sabaeus OX=60711 GN=DRG1 PE=4 SV=1	A0A0D9R8P6	DRG1	Developmentally regulated GTP binding protein 1	Chlorocebus sabaeus	NA	NA	NA	NA	NA	NA	NA	NA	NA	NA	NA	NA	4952.625977	1385.972168	6273.383789
A0A0D9R8Q0	A0A0D9R8Q0	A0A0D9R8Q0	DLG1	Chlorocebus sabaeus	Discs large MAGUK scaffold protein 1	A0A0D9R8Q0	>tr|A0A0D9R8Q0|A0A0D9R8Q0_CHLSB Discs large MAGUK scaffold protein 1 OS=Chlorocebus sabaeus OX=60711 GN=DLG1 PE=4 SV=1	>tr|A0A0D9R8Q0|A0A0D9R8Q0_CHLSB Discs large MAGUK scaffold protein 1 OS=Chlorocebus sabaeus OX=60711 GN=DLG1 PE=4 SV=1	A0A0D9R8Q0	DLG1	Discs large MAGUK scaffold protein 1	Chlorocebus sabaeus	NA	NA	NA	NA	NA	NA	NA	NA	NA	NA	NA	NA	5961.79541	7170.810547	6807.456543
A0A0D9R8R6	A0A0D9R8R6	A0A0D9R8R6	UNC93B1	Chlorocebus sabaeus	Unc-93 homolog B1, TLR signaling regulator	A0A0D9R8R6	>tr|A0A0D9R8R6|A0A0D9R8R6_CHLSB Unc-93 homolog B1, TLR signaling regulator OS=Chlorocebus sabaeus OX=60711 GN=UNC93B1 PE=4 SV=1	>tr|A0A0D9R8R6|A0A0D9R8R6_CHLSB Unc-93 homolog B1, TLR signaling regulator OS=Chlorocebus sabaeus OX=60711 GN=UNC93B1 PE=4 SV=1	A0A0D9R8R6	UNC93B1	Unc-93 homolog B1, TLR signaling regulator	Chlorocebus sabaeus	NA	NA	NA	NA	NA	NA	NA	NA	NA	NA	NA	NA	3870.039063	2004.509033	3078.625488
A0A0D9R8T1	A0A0D9R8T1	A0A0D9R8T1	PDLIM7	Chlorocebus sabaeus	PDZ and LIM domain protein 7	A0A0D9R8T1	>tr|A0A0D9R8T1|A0A0D9R8T1_CHLSB PDZ and LIM domain protein 7 OS=Chlorocebus sabaeus OX=60711 GN=PDLIM7 PE=4 SV=1	>tr|A0A0D9R8T1|A0A0D9R8T1_CHLSB PDZ and LIM domain protein 7 OS=Chlorocebus sabaeus OX=60711 GN=PDLIM7 PE=4 SV=1	A0A0D9R8T1	PDLIM7	PDZ and LIM domain protein 7	Chlorocebus sabaeus	NA	NA	NA	NA	NA	NA	NA	NA	NA	NA	NA	NA	14003.31836	14100.59668	19053.44922
A0A0D9R8T8	A0A0D9R8T8	A0A0D9R8T8;A0A0D9S787	;MAGOH	Chlorocebus sabaeus	Mago homolog B, exon junction complex subunit;Mago homolog, exon junction complex subunit	A0A0D9R8T8;A0A0D9S787	>tr|A0A0D9R8T8|A0A0D9R8T8_CHLSB Mago homolog B, exon junction complex subunit OS=Chlorocebus sabaeus OX=60711 PE=3 SV=1;>tr|A0A0D9S787|A0A0D9S787_CHLSB Mago homolog, exon junction complex subunit OS=Chlorocebus sabaeus OX=60711 GN=MAGOH PE=3 SV=1	>tr|A0A0D9R8T8|A0A0D9R8T8_CHLSB Mago homolog B, exon junction complex subunit OS=Chlorocebus sabaeus OX=60711 PE=3 SV=1	A0A0D9R8T8	NA	Mago homolog B, exon junction complex subunit	Chlorocebus sabaeus	NA	NA	NA	NA	NA	NA	NA	NA	NA	NA	NA	NA	3817.374023	684.3374634	2514.524414
A0A0D9R8U1	A0A0D9R8U1	A0A0D9R8U1	VARS1	Chlorocebus sabaeus	Valine--tRNA ligase	A0A0D9R8U1	>tr|A0A0D9R8U1|A0A0D9R8U1_CHLSB Valine--tRNA ligase OS=Chlorocebus sabaeus OX=60711 GN=VARS1 PE=3 SV=1	>tr|A0A0D9R8U1|A0A0D9R8U1_CHLSB Valine--tRNA ligase OS=Chlorocebus sabaeus OX=60711 GN=VARS1 PE=3 SV=1	A0A0D9R8U1	VARS1	Valine--tRNA ligase	Chlorocebus sabaeus	NA	NA	NA	NA	NA	NA	NA	NA	NA	NA	NA	NA	4714.547852	2745.36084	4130.241211
A0A0D9R8U2	A0A0D9R8U2	A0A0D9R8U2	DBN1	Chlorocebus sabaeus	Drebrin 1	A0A0D9R8U2	>tr|A0A0D9R8U2|A0A0D9R8U2_CHLSB Drebrin 1 OS=Chlorocebus sabaeus OX=60711 GN=DBN1 PE=4 SV=1	>tr|A0A0D9R8U2|A0A0D9R8U2_CHLSB Drebrin 1 OS=Chlorocebus sabaeus OX=60711 GN=DBN1 PE=4 SV=1	A0A0D9R8U2	DBN1	Drebrin 1	Chlorocebus sabaeus	NA	NA	NA	NA	NA	NA	NA	NA	NA	NA	NA	NA	26365.42188	29017.08594	40963.46484
A0A0D9R8U5	A0A0D9R8U5	A0A0D9R8U5	XXYLT1	Chlorocebus sabaeus	Xyloside xylosyltransferase 1	A0A0D9R8U5	>tr|A0A0D9R8U5|A0A0D9R8U5_CHLSB Xyloside xylosyltransferase 1 OS=Chlorocebus sabaeus OX=60711 GN=XXYLT1 PE=4 SV=1	>tr|A0A0D9R8U5|A0A0D9R8U5_CHLSB Xyloside xylosyltransferase 1 OS=Chlorocebus sabaeus OX=60711 GN=XXYLT1 PE=4 SV=1	A0A0D9R8U5	XXYLT1	Xyloside xylosyltransferase 1	Chlorocebus sabaeus	NA	NA	NA	NA	NA	NA	NA	NA	NA	NA	NA	NA	1504.169434	NA	NA
A0A0D9R8X5	A0A0D9R8X5	A0A0D9R8X5	NAGPA	Chlorocebus sabaeus	N-acetylglucosamine-1-phosphodiester alpha-N-acetylglucosaminidase	A0A0D9R8X5	>tr|A0A0D9R8X5|A0A0D9R8X5_CHLSB N-acetylglucosamine-1-phosphodiester alpha-N-acetylglucosaminidase OS=Chlorocebus sabaeus OX=60711 GN=NAGPA PE=4 SV=1	>tr|A0A0D9R8X5|A0A0D9R8X5_CHLSB N-acetylglucosamine-1-phosphodiester alpha-N-acetylglucosaminidase OS=Chlorocebus sabaeus OX=60711 GN=NAGPA PE=4 SV=1	A0A0D9R8X5	NAGPA	N-acetylglucosamine-1-phosphodiester alpha-N-acetylglucosaminidase	Chlorocebus sabaeus	NA	NA	NA	NA	NA	NA	NA	NA	NA	NA	NA	NA	61712.42578	78330.38281	60067.45313
A0A0D9R8Y0	A0A0D9R8Y0	A0A0D9R8Y0	SNAP23	Chlorocebus sabaeus	Synaptosomal-associated protein	A0A0D9R8Y0	>tr|A0A0D9R8Y0|A0A0D9R8Y0_CHLSB Synaptosomal-associated protein OS=Chlorocebus sabaeus OX=60711 GN=SNAP23 PE=3 SV=1	>tr|A0A0D9R8Y0|A0A0D9R8Y0_CHLSB Synaptosomal-associated protein OS=Chlorocebus sabaeus OX=60711 GN=SNAP23 PE=3 SV=1	A0A0D9R8Y0	SNAP23	Synaptosomal-associated protein	Chlorocebus sabaeus	NA	NA	NA	NA	NA	NA	NA	NA	NA	NA	NA	NA	78357.70313	52731.61719	93369.42969
A0A0D9R8Y5	A0A0D9R8Y5	A0A0D9R8Y5	CNBP	Chlorocebus sabaeus	CCHC-type zinc finger nucleic acid binding protein	A0A0D9R8Y5	>tr|A0A0D9R8Y5|A0A0D9R8Y5_CHLSB CCHC-type zinc finger nucleic acid binding protein OS=Chlorocebus sabaeus OX=60711 GN=CNBP PE=4 SV=1	>tr|A0A0D9R8Y5|A0A0D9R8Y5_CHLSB CCHC-type zinc finger nucleic acid binding protein OS=Chlorocebus sabaeus OX=60711 GN=CNBP PE=4 SV=1	A0A0D9R8Y5	CNBP	CCHC-type zinc finger nucleic acid binding protein	Chlorocebus sabaeus	NA	NA	NA	NA	NA	NA	NA	NA	NA	NA	NA	NA	6299.35498	NA	7075.537109
A0A0D9R8Y9	A0A0D9R8Y9	A0A0D9R8Y9	LRRC57	Chlorocebus sabaeus	Leucine rich repeat containing 57	A0A0D9R8Y9	>tr|A0A0D9R8Y9|A0A0D9R8Y9_CHLSB Leucine rich repeat containing 57 OS=Chlorocebus sabaeus OX=60711 GN=LRRC57 PE=4 SV=1	>tr|A0A0D9R8Y9|A0A0D9R8Y9_CHLSB Leucine rich repeat containing 57 OS=Chlorocebus sabaeus OX=60711 GN=LRRC57 PE=4 SV=1	A0A0D9R8Y9	LRRC57	Leucine rich repeat containing 57	Chlorocebus sabaeus	NA	NA	NA	NA	NA	NA	NA	NA	NA	NA	NA	NA	20928.5625	19870.8457	24079.68555
A0A0D9R8Z8	A0A0D9R8Z8	A0A0D9R8Z8;A0A0D9RBF1	COPG1;COPG2	Chlorocebus sabaeus	Coatomer subunit gamma	A0A0D9R8Z8;A0A0D9RBF1	>tr|A0A0D9R8Z8|A0A0D9R8Z8_CHLSB Coatomer subunit gamma OS=Chlorocebus sabaeus OX=60711 GN=COPG1 PE=3 SV=1;>tr|A0A0D9RBF1|A0A0D9RBF1_CHLSB Coatomer subunit gamma OS=Chlorocebus sabaeus OX=60711 GN=COPG2 PE=3 SV=1	>tr|A0A0D9R8Z8|A0A0D9R8Z8_CHLSB Coatomer subunit gamma OS=Chlorocebus sabaeus OX=60711 GN=COPG1 PE=3 SV=1	A0A0D9R8Z8	COPG1	Coatomer subunit gamma	Chlorocebus sabaeus	NA	NA	NA	NA	NA	NA	NA	NA	NA	NA	NA	NA	2403.824219	1089.085938	2237.102295
A0A0D9R901	A0A0D9R901	A0A0D9R901	TCIRG1	Chlorocebus sabaeus	V-type proton ATPase subunit a	A0A0D9R901	>tr|A0A0D9R901|A0A0D9R901_CHLSB V-type proton ATPase subunit a OS=Chlorocebus sabaeus OX=60711 GN=TCIRG1 PE=3 SV=1	>tr|A0A0D9R901|A0A0D9R901_CHLSB V-type proton ATPase subunit a OS=Chlorocebus sabaeus OX=60711 GN=TCIRG1 PE=3 SV=1	A0A0D9R901	TCIRG1	V-type proton ATPase subunit a	Chlorocebus sabaeus	NA	NA	NA	NA	NA	NA	NA	NA	NA	NA	NA	NA	14280.21387	12902.18359	13623.90039
A0A0D9R924	A0A0D9R924	A0A0D9R924	PLEC	Chlorocebus sabaeus	Plectin	A0A0D9R924	>tr|A0A0D9R924|A0A0D9R924_CHLSB Plectin OS=Chlorocebus sabaeus OX=60711 GN=PLEC PE=4 SV=1	>tr|A0A0D9R924|A0A0D9R924_CHLSB Plectin OS=Chlorocebus sabaeus OX=60711 GN=PLEC PE=4 SV=1	A0A0D9R924	PLEC	Plectin	Chlorocebus sabaeus	NA	NA	NA	NA	NA	NA	NA	NA	NA	NA	NA	NA	31749.98438	28394.37109	34683.66016
A0A0D9R925	A0A0D9R925	A0A0D9R925	LMAN2	Chlorocebus sabaeus	Lectin, mannose binding 2	A0A0D9R925	>tr|A0A0D9R925|A0A0D9R925_CHLSB Lectin, mannose binding 2 OS=Chlorocebus sabaeus OX=60711 GN=LMAN2 PE=4 SV=1	>tr|A0A0D9R925|A0A0D9R925_CHLSB Lectin, mannose binding 2 OS=Chlorocebus sabaeus OX=60711 GN=LMAN2 PE=4 SV=1	A0A0D9R925	LMAN2	Lectin, mannose binding 2	Chlorocebus sabaeus	NA	NA	NA	NA	NA	NA	NA	NA	NA	NA	NA	NA	26589.17773	30925.04297	25984.06445
A0A0D9R929	A0A0D9R929	A0A0D9R929	ATP13A3	Chlorocebus sabaeus	ATPase 13A3	A0A0D9R929	>tr|A0A0D9R929|A0A0D9R929_CHLSB ATPase 13A3 OS=Chlorocebus sabaeus OX=60711 GN=ATP13A3 PE=3 SV=1	>tr|A0A0D9R929|A0A0D9R929_CHLSB ATPase 13A3 OS=Chlorocebus sabaeus OX=60711 GN=ATP13A3 PE=3 SV=1	A0A0D9R929	ATP13A3	ATPase 13A3	Chlorocebus sabaeus	NA	NA	NA	NA	NA	NA	NA	NA	NA	NA	NA	NA	8257.320313	4027.770508	9127.124023
A0A0D9R932	A0A0D9R932	A0A0D9R932	CXADR	Chlorocebus sabaeus	CXADR Ig-like cell adhesion molecule	A0A0D9R932	>tr|A0A0D9R932|A0A0D9R932_CHLSB CXADR Ig-like cell adhesion molecule OS=Chlorocebus sabaeus OX=60711 GN=CXADR PE=4 SV=1	>tr|A0A0D9R932|A0A0D9R932_CHLSB CXADR Ig-like cell adhesion molecule OS=Chlorocebus sabaeus OX=60711 GN=CXADR PE=4 SV=1	A0A0D9R932	CXADR	CXADR Ig-like cell adhesion molecule	Chlorocebus sabaeus	NA	NA	NA	NA	NA	NA	NA	NA	NA	NA	NA	NA	66142.59375	67043.5625	69956.27344
A0A0D9R958	A0A0D9R958	A0A0D9R958	TMBIM1	Chlorocebus sabaeus	Transmembrane BAX inhibitor motif containing 1	A0A0D9R958	>tr|A0A0D9R958|A0A0D9R958_CHLSB Transmembrane BAX inhibitor motif containing 1 OS=Chlorocebus sabaeus OX=60711 GN=TMBIM1 PE=3 SV=1	>tr|A0A0D9R958|A0A0D9R958_CHLSB Transmembrane BAX inhibitor motif containing 1 OS=Chlorocebus sabaeus OX=60711 GN=TMBIM1 PE=3 SV=1	A0A0D9R958	TMBIM1	Transmembrane BAX inhibitor motif containing 1	Chlorocebus sabaeus	NA	NA	NA	NA	NA	NA	NA	NA	NA	NA	NA	NA	16789.08594	21164.67383	17628.75391
A0A0D9R977	A0A0D9R977	A0A0D9R977	SEC24C	Chlorocebus sabaeus	SEC24 homolog C, COPII coat complex component	A0A0D9R977	>tr|A0A0D9R977|A0A0D9R977_CHLSB SEC24 homolog C, COPII coat complex component OS=Chlorocebus sabaeus OX=60711 GN=SEC24C PE=3 SV=1	>tr|A0A0D9R977|A0A0D9R977_CHLSB SEC24 homolog C, COPII coat complex component OS=Chlorocebus sabaeus OX=60711 GN=SEC24C PE=3 SV=1	A0A0D9R977	SEC24C	SEC24 homolog C, COPII coat complex component	Chlorocebus sabaeus	NA	NA	NA	NA	NA	NA	NA	NA	NA	NA	NA	NA	8977.618164	4342.570801	10222.14355
A0A0D9R981	A0A0D9R981	A0A0D9R981	PPL	Chlorocebus sabaeus	Periplakin	A0A0D9R981	>tr|A0A0D9R981|A0A0D9R981_CHLSB Periplakin OS=Chlorocebus sabaeus OX=60711 GN=PPL PE=4 SV=1	>tr|A0A0D9R981|A0A0D9R981_CHLSB Periplakin OS=Chlorocebus sabaeus OX=60711 GN=PPL PE=4 SV=1	A0A0D9R981	PPL	Periplakin	Chlorocebus sabaeus	NA	NA	NA	NA	NA	NA	NA	NA	NA	NA	NA	NA	4700.944336	2319.754395	5821.868652
A0A0D9R9A4	A0A0D9R9A4	A0A0D9R9A4	ARPC2	Chlorocebus sabaeus	Arp2/3 complex 34 kDa subunit	A0A0D9R9A4	>tr|A0A0D9R9A4|A0A0D9R9A4_CHLSB Arp2/3 complex 34 kDa subunit OS=Chlorocebus sabaeus OX=60711 GN=ARPC2 PE=3 SV=1	>tr|A0A0D9R9A4|A0A0D9R9A4_CHLSB Arp2/3 complex 34 kDa subunit OS=Chlorocebus sabaeus OX=60711 GN=ARPC2 PE=3 SV=1	A0A0D9R9A4	ARPC2	Arp2/3 complex 34 kDa subunit	Chlorocebus sabaeus	NA	NA	NA	NA	NA	NA	NA	NA	NA	NA	NA	NA	14554.54004	15977.18066	14096.09668
A0A0D9R9A8	A0A0D9R9A8	A0A0D9R9A8	MB21D2	Chlorocebus sabaeus	Mab-21 domain containing 2	A0A0D9R9A8	>tr|A0A0D9R9A8|A0A0D9R9A8_CHLSB Mab-21 domain containing 2 OS=Chlorocebus sabaeus OX=60711 GN=MB21D2 PE=3 SV=1	>tr|A0A0D9R9A8|A0A0D9R9A8_CHLSB Mab-21 domain containing 2 OS=Chlorocebus sabaeus OX=60711 GN=MB21D2 PE=3 SV=1	A0A0D9R9A8	MB21D2	Mab-21 domain containing 2	Chlorocebus sabaeus	NA	NA	NA	NA	NA	NA	NA	NA	NA	NA	NA	NA	29773.41016	18477.71484	31450.34961
A0A0D9R9B6	A0A0D9R9B6	A0A0D9R9B6	GFUS	Chlorocebus sabaeus	GDP-L-fucose synthase	A0A0D9R9B6	>tr|A0A0D9R9B6|A0A0D9R9B6_CHLSB GDP-L-fucose synthase OS=Chlorocebus sabaeus OX=60711 GN=GFUS PE=3 SV=1	>tr|A0A0D9R9B6|A0A0D9R9B6_CHLSB GDP-L-fucose synthase OS=Chlorocebus sabaeus OX=60711 GN=GFUS PE=3 SV=1	A0A0D9R9B6	GFUS	GDP-L-fucose synthase	Chlorocebus sabaeus	NA	NA	NA	NA	NA	NA	NA	NA	NA	NA	NA	NA	6515.160645	4386.07959	6091.685547
A0A0D9R9E0	A0A0D9R9E0	A0A0D9R9E0	PYCR3	Chlorocebus sabaeus	Pyrroline-5-carboxylate reductase	A0A0D9R9E0	>tr|A0A0D9R9E0|A0A0D9R9E0_CHLSB Pyrroline-5-carboxylate reductase OS=Chlorocebus sabaeus OX=60711 GN=PYCR3 PE=3 SV=1	>tr|A0A0D9R9E0|A0A0D9R9E0_CHLSB Pyrroline-5-carboxylate reductase OS=Chlorocebus sabaeus OX=60711 GN=PYCR3 PE=3 SV=1	A0A0D9R9E0	PYCR3	Pyrroline-5-carboxylate reductase	Chlorocebus sabaeus	NA	NA	NA	NA	NA	NA	NA	NA	NA	NA	NA	NA	1927.955444	1580.167725	2830.779541
A0A0D9R9G1	A0A0D9R9G1	A0A0D9R9G1	EEF1D	Chlorocebus sabaeus	Elongation factor 1-delta	A0A0D9R9G1	>tr|A0A0D9R9G1|A0A0D9R9G1_CHLSB Elongation factor 1-delta OS=Chlorocebus sabaeus OX=60711 GN=EEF1D PE=3 SV=1	>tr|A0A0D9R9G1|A0A0D9R9G1_CHLSB Elongation factor 1-delta OS=Chlorocebus sabaeus OX=60711 GN=EEF1D PE=3 SV=1	A0A0D9R9G1	EEF1D	Elongation factor 1-delta	Chlorocebus sabaeus	NA	NA	NA	NA	NA	NA	NA	NA	NA	NA	NA	NA	58292.97656	66761.44531	61053.0625
A0A0D9R9G7	A0A0D9R9G7	A0A0D9R9G7	VCL	Chlorocebus sabaeus	Vinculin	A0A0D9R9G7	>tr|A0A0D9R9G7|A0A0D9R9G7_CHLSB Vinculin OS=Chlorocebus sabaeus OX=60711 GN=VCL PE=3 SV=1	>tr|A0A0D9R9G7|A0A0D9R9G7_CHLSB Vinculin OS=Chlorocebus sabaeus OX=60711 GN=VCL PE=3 SV=1	A0A0D9R9G7	VCL	Vinculin	Chlorocebus sabaeus	NA	NA	NA	NA	NA	NA	NA	NA	NA	NA	NA	NA	96093.64063	95992.00781	97224.09375
A0A0D9R9H4	A0A0D9R9H4	A0A0D9R9H4	NAPRT	Chlorocebus sabaeus	Nicotinate phosphoribosyltransferase	A0A0D9R9H4	>tr|A0A0D9R9H4|A0A0D9R9H4_CHLSB Nicotinate phosphoribosyltransferase OS=Chlorocebus sabaeus OX=60711 GN=NAPRT PE=3 SV=1	>tr|A0A0D9R9H4|A0A0D9R9H4_CHLSB Nicotinate phosphoribosyltransferase OS=Chlorocebus sabaeus OX=60711 GN=NAPRT PE=3 SV=1	A0A0D9R9H4	NAPRT	Nicotinate phosphoribosyltransferase	Chlorocebus sabaeus	NA	NA	NA	NA	NA	NA	NA	NA	NA	NA	NA	NA	2950.053467	1100.734619	3539.970947
A0A0D9R9I2	A0A0D9R9I2	A0A0D9R9I2	CLDN1	Chlorocebus sabaeus	Claudin	A0A0D9R9I2	>tr|A0A0D9R9I2|A0A0D9R9I2_CHLSB Claudin OS=Chlorocebus sabaeus OX=60711 GN=CLDN1 PE=3 SV=1	>tr|A0A0D9R9I2|A0A0D9R9I2_CHLSB Claudin OS=Chlorocebus sabaeus OX=60711 GN=CLDN1 PE=3 SV=1	A0A0D9R9I2	CLDN1	Claudin	Chlorocebus sabaeus	NA	NA	NA	NA	NA	NA	NA	NA	NA	NA	NA	NA	54285.0625	34764.39453	55449.85156
A0A0D9R9I3	A0A0D9R9I3	A0A0D9R9I3	NUDT16L1	Chlorocebus sabaeus	Nudix hydrolase 16 like 1	A0A0D9R9I3	>tr|A0A0D9R9I3|A0A0D9R9I3_CHLSB Nudix hydrolase 16 like 1 OS=Chlorocebus sabaeus OX=60711 GN=NUDT16L1 PE=4 SV=1	>tr|A0A0D9R9I3|A0A0D9R9I3_CHLSB Nudix hydrolase 16 like 1 OS=Chlorocebus sabaeus OX=60711 GN=NUDT16L1 PE=4 SV=1	A0A0D9R9I3	NUDT16L1	Nudix hydrolase 16 like 1	Chlorocebus sabaeus	NA	NA	NA	NA	NA	NA	NA	NA	NA	NA	NA	NA	9712.486328	5588.183594	10687.19336
A0A0D9R9L3	A0A0D9R9L3	A0A0D9R9L3	APP	Chlorocebus sabaeus	Amyloid-beta A4 protein	A0A0D9R9L3	>tr|A0A0D9R9L3|A0A0D9R9L3_CHLSB Amyloid-beta A4 protein OS=Chlorocebus sabaeus OX=60711 GN=APP PE=3 SV=1	>tr|A0A0D9R9L3|A0A0D9R9L3_CHLSB Amyloid-beta A4 protein OS=Chlorocebus sabaeus OX=60711 GN=APP PE=3 SV=1	A0A0D9R9L3	APP	Amyloid-beta A4 protein	Chlorocebus sabaeus	NA	NA	NA	NA	NA	NA	NA	NA	NA	NA	NA	NA	5555.363281	4393.071777	30151.48242
A0A0D9R9M9	A0A0D9R9M9	A0A0D9R9M9	GSDMD	Chlorocebus sabaeus	Gasdermin D	A0A0D9R9M9	>tr|A0A0D9R9M9|A0A0D9R9M9_CHLSB Gasdermin D OS=Chlorocebus sabaeus OX=60711 GN=GSDMD PE=3 SV=1	>tr|A0A0D9R9M9|A0A0D9R9M9_CHLSB Gasdermin D OS=Chlorocebus sabaeus OX=60711 GN=GSDMD PE=3 SV=1	A0A0D9R9M9	GSDMD	Gasdermin D	Chlorocebus sabaeus	NA	NA	NA	NA	NA	NA	NA	NA	NA	NA	NA	NA	2798.312988	1834.506104	3579.435791
A0A0D9R9Q1	A0A0D9R9Q1	A0A0D9R9Q1;A0A0D9RRL0;A0A0D9SE21	PRPS1;PRPS2;PRPS1L1	Chlorocebus sabaeus	Ribose-phosphate pyrophosphokinase 1;Ribose-phosphate pyrophosphokinase 2;ribose-phosphate diphosphokinase	A0A0D9R9Q1;A0A0D9RRL0;A0A0D9SE21	>tr|A0A0D9R9Q1|A0A0D9R9Q1_CHLSB Ribose-phosphate pyrophosphokinase 1 OS=Chlorocebus sabaeus OX=60711 GN=PRPS1 PE=3 SV=1;>tr|A0A0D9RRL0|A0A0D9RRL0_CHLSB Ribose-phosphate pyrophosphokinase 2 OS=Chlorocebus sabaeus OX=60711 GN=PRPS2 PE=3 SV=1;>tr|A0A0D9SE21|A0A0D9SE21_CHLSB ribose-phosphate diphosphokinase OS=Chlorocebus sabaeus OX=60711 GN=PRPS1L1 PE=3 SV=1	>tr|A0A0D9R9Q1|A0A0D9R9Q1_CHLSB Ribose-phosphate pyrophosphokinase 1 OS=Chlorocebus sabaeus OX=60711 GN=PRPS1 PE=3 SV=1	A0A0D9R9Q1	PRPS1	Ribose-phosphate pyrophosphokinase 1	Chlorocebus sabaeus	NA	NA	NA	NA	NA	NA	NA	NA	NA	NA	NA	NA	13189.51465	6464.570801	13751.47559
A0A0D9R9R9	A0A0D9R9R9	A0A0D9R9R9	VDAC2	Chlorocebus sabaeus	Voltage-dependent anion-selective channel protein 2	A0A0D9R9R9	>tr|A0A0D9R9R9|A0A0D9R9R9_CHLSB Voltage-dependent anion-selective channel protein 2 OS=Chlorocebus sabaeus OX=60711 GN=VDAC2 PE=3 SV=1	>tr|A0A0D9R9R9|A0A0D9R9R9_CHLSB Voltage-dependent anion-selective channel protein 2 OS=Chlorocebus sabaeus OX=60711 GN=VDAC2 PE=3 SV=1	A0A0D9R9R9	VDAC2	Voltage-dependent anion-selective channel protein 2	Chlorocebus sabaeus	NA	NA	NA	NA	NA	NA	NA	NA	NA	NA	NA	NA	4665.926758	5321.996582	5553.626465
A0A0D9R9V4	A0A0D9R9V4	A0A0D9R9V4	PLXND1	Chlorocebus sabaeus	Plexin D1	A0A0D9R9V4	>tr|A0A0D9R9V4|A0A0D9R9V4_CHLSB Plexin D1 OS=Chlorocebus sabaeus OX=60711 GN=PLXND1 PE=3 SV=1	>tr|A0A0D9R9V4|A0A0D9R9V4_CHLSB Plexin D1 OS=Chlorocebus sabaeus OX=60711 GN=PLXND1 PE=3 SV=1	A0A0D9R9V4	PLXND1	Plexin D1	Chlorocebus sabaeus	NA	NA	NA	NA	NA	NA	NA	NA	NA	NA	NA	NA	4921.656738	3301.716797	4213.35498
A0A0D9R9X4	A0A0D9R9X4	A0A0D9R9X4	FN1	Chlorocebus sabaeus	Fibronectin	A0A0D9R9X4	>tr|A0A0D9R9X4|A0A0D9R9X4_CHLSB Fibronectin OS=Chlorocebus sabaeus OX=60711 GN=FN1 PE=4 SV=1	>tr|A0A0D9R9X4|A0A0D9R9X4_CHLSB Fibronectin OS=Chlorocebus sabaeus OX=60711 GN=FN1 PE=4 SV=1	A0A0D9R9X4	FN1	Fibronectin	Chlorocebus sabaeus	NA	NA	NA	NA	NA	NA	NA	NA	NA	NA	NA	NA	1293661.375	1160657.875	1437713.5
A0A0D9R9Y5	A0A0D9R9Y5	A0A0D9R9Y5	CCT8	Chlorocebus sabaeus	T-complex protein 1 subunit theta	A0A0D9R9Y5	>tr|A0A0D9R9Y5|A0A0D9R9Y5_CHLSB T-complex protein 1 subunit theta OS=Chlorocebus sabaeus OX=60711 GN=CCT8 PE=3 SV=1	>tr|A0A0D9R9Y5|A0A0D9R9Y5_CHLSB T-complex protein 1 subunit theta OS=Chlorocebus sabaeus OX=60711 GN=CCT8 PE=3 SV=1	A0A0D9R9Y5	CCT8	T-complex protein 1 subunit theta	Chlorocebus sabaeus	NA	NA	NA	NA	NA	NA	NA	NA	NA	NA	NA	NA	95817.24219	110448.3203	98143.39063
A0A0D9RA00	A0A0D9RA00	A0A0D9RA00	CALD1	Chlorocebus sabaeus	Caldesmon 1	A0A0D9RA00	>tr|A0A0D9RA00|A0A0D9RA00_CHLSB Caldesmon 1 OS=Chlorocebus sabaeus OX=60711 GN=CALD1 PE=4 SV=1	>tr|A0A0D9RA00|A0A0D9RA00_CHLSB Caldesmon 1 OS=Chlorocebus sabaeus OX=60711 GN=CALD1 PE=4 SV=1	A0A0D9RA00	CALD1	Caldesmon 1	Chlorocebus sabaeus	NA	NA	NA	NA	NA	NA	NA	NA	NA	NA	NA	NA	5341.903809	5267.402344	7120.596191
A0A0D9RA10	A0A0D9RA10	A0A0D9RA10	BPGM	Chlorocebus sabaeus	Phosphoglycerate mutase	A0A0D9RA10	>tr|A0A0D9RA10|A0A0D9RA10_CHLSB Phosphoglycerate mutase OS=Chlorocebus sabaeus OX=60711 GN=BPGM PE=3 SV=1	>tr|A0A0D9RA10|A0A0D9RA10_CHLSB Phosphoglycerate mutase OS=Chlorocebus sabaeus OX=60711 GN=BPGM PE=3 SV=1	A0A0D9RA10	BPGM	Phosphoglycerate mutase	Chlorocebus sabaeus	NA	NA	NA	NA	NA	NA	NA	NA	NA	NA	NA	NA	6993.297363	6630.948242	5829.751465
A0A0D9RA19	A0A0D9RA19	A0A0D9RA19	NA	Chlorocebus sabaeus	NADP-dependent oxidoreductase domain-containing protein	A0A0D9RA19	>tr|A0A0D9RA19|A0A0D9RA19_CHLSB NADP-dependent oxidoreductase domain-containing protein OS=Chlorocebus sabaeus OX=60711 PE=3 SV=1	>tr|A0A0D9RA19|A0A0D9RA19_CHLSB NADP-dependent oxidoreductase domain-containing protein OS=Chlorocebus sabaeus OX=60711 PE=3 SV=1	A0A0D9RA19	NA	NADP-dependent oxidoreductase domain-containing protein	Chlorocebus sabaeus	NA	NA	NA	NA	NA	NA	NA	NA	NA	NA	NA	NA	87648.22656	54840.12891	77118.21094
A0A0D9RA46	A0A0D9RA46	A0A0D9RA46	EIF4A2	Chlorocebus sabaeus	Eukaryotic initiation factor 4A-II	A0A0D9RA46	>tr|A0A0D9RA46|A0A0D9RA46_CHLSB Eukaryotic initiation factor 4A-II OS=Chlorocebus sabaeus OX=60711 GN=EIF4A2 PE=3 SV=1	>tr|A0A0D9RA46|A0A0D9RA46_CHLSB Eukaryotic initiation factor 4A-II OS=Chlorocebus sabaeus OX=60711 GN=EIF4A2 PE=3 SV=1	A0A0D9RA46	EIF4A2	Eukaryotic initiation factor 4A-II	Chlorocebus sabaeus	NA	NA	NA	NA	NA	NA	NA	NA	NA	NA	NA	NA	7625.84082	5362.066406	10140.59277
A0A0D9RA47	A0A0D9RA47	A0A0D9RA47	CDHR2	Chlorocebus sabaeus	Cadherin related family member 2	A0A0D9RA47	>tr|A0A0D9RA47|A0A0D9RA47_CHLSB Cadherin related family member 2 OS=Chlorocebus sabaeus OX=60711 GN=CDHR2 PE=4 SV=1	>tr|A0A0D9RA47|A0A0D9RA47_CHLSB Cadherin related family member 2 OS=Chlorocebus sabaeus OX=60711 GN=CDHR2 PE=4 SV=1	A0A0D9RA47	CDHR2	Cadherin related family member 2	Chlorocebus sabaeus	NA	NA	NA	NA	NA	NA	NA	NA	NA	NA	NA	NA	48171.10547	27051.56445	48161.40625
A0A0D9RA59	A0A0D9RA59	A0A0D9RA59	TRIP10	Chlorocebus sabaeus	Thyroid hormone receptor interactor 10	A0A0D9RA59	>tr|A0A0D9RA59|A0A0D9RA59_CHLSB Thyroid hormone receptor interactor 10 OS=Chlorocebus sabaeus OX=60711 GN=TRIP10 PE=3 SV=1	>tr|A0A0D9RA59|A0A0D9RA59_CHLSB Thyroid hormone receptor interactor 10 OS=Chlorocebus sabaeus OX=60711 GN=TRIP10 PE=3 SV=1	A0A0D9RA59	TRIP10	Thyroid hormone receptor interactor 10	Chlorocebus sabaeus	NA	NA	NA	NA	NA	NA	NA	NA	NA	NA	NA	NA	4344.242188	3875.319824	5054.214844
A0A0D9RA78	A0A0D9RA78	A0A0D9RA78	TPCN2	Chlorocebus sabaeus	Two pore segment channel 2	A0A0D9RA78	>tr|A0A0D9RA78|A0A0D9RA78_CHLSB Two pore segment channel 2 OS=Chlorocebus sabaeus OX=60711 GN=TPCN2 PE=4 SV=1	>tr|A0A0D9RA78|A0A0D9RA78_CHLSB Two pore segment channel 2 OS=Chlorocebus sabaeus OX=60711 GN=TPCN2 PE=4 SV=1	A0A0D9RA78	TPCN2	Two pore segment channel 2	Chlorocebus sabaeus	NA	NA	NA	NA	NA	NA	NA	NA	NA	NA	NA	NA	1419.103638	1976.592041	1807.614014
A0A0D9RA97	A0A0D9RA97	A0A0D9RA97	SLC35F6	Chlorocebus sabaeus	Solute carrier family 35 member F6	A0A0D9RA97	>tr|A0A0D9RA97|A0A0D9RA97_CHLSB Solute carrier family 35 member F6 OS=Chlorocebus sabaeus OX=60711 GN=SLC35F6 PE=3 SV=1	>tr|A0A0D9RA97|A0A0D9RA97_CHLSB Solute carrier family 35 member F6 OS=Chlorocebus sabaeus OX=60711 GN=SLC35F6 PE=3 SV=1	A0A0D9RA97	SLC35F6	Solute carrier family 35 member F6	Chlorocebus sabaeus	NA	NA	NA	NA	NA	NA	NA	NA	NA	NA	NA	NA	9760.999023	4122.184082	8797.673828
A0A0D9RAA2	A0A0D9RAA2	A0A0D9RAA2	NA	Chlorocebus sabaeus	NADP-dependent oxidoreductase domain-containing protein	A0A0D9RAA2	>tr|A0A0D9RAA2|A0A0D9RAA2_CHLSB NADP-dependent oxidoreductase domain-containing protein OS=Chlorocebus sabaeus OX=60711 PE=3 SV=1	>tr|A0A0D9RAA2|A0A0D9RAA2_CHLSB NADP-dependent oxidoreductase domain-containing protein OS=Chlorocebus sabaeus OX=60711 PE=3 SV=1	A0A0D9RAA2	NA	NADP-dependent oxidoreductase domain-containing protein	Chlorocebus sabaeus	NA	NA	NA	NA	NA	NA	NA	NA	NA	NA	NA	NA	33838.83203	25205.57422	38618.35156
A0A0D9RAB6	A0A0D9RAB6	A0A0D9RAB6	RPS24	Chlorocebus sabaeus	40S ribosomal protein S24	A0A0D9RAB6	>tr|A0A0D9RAB6|A0A0D9RAB6_CHLSB 40S ribosomal protein S24 OS=Chlorocebus sabaeus OX=60711 GN=RPS24 PE=3 SV=1	>tr|A0A0D9RAB6|A0A0D9RAB6_CHLSB 40S ribosomal protein S24 OS=Chlorocebus sabaeus OX=60711 GN=RPS24 PE=3 SV=1	A0A0D9RAB6	RPS24	40S ribosomal protein S24	Chlorocebus sabaeus	NA	NA	NA	NA	NA	NA	NA	NA	NA	NA	NA	NA	8897.975586	3963.874512	6191.764648
A0A0D9RAC1	A0A0D9RAC1	A0A0D9RAC1	DPYSL5	Chlorocebus sabaeus	Dihydropyrimidinase like 5	A0A0D9RAC1	>tr|A0A0D9RAC1|A0A0D9RAC1_CHLSB Dihydropyrimidinase like 5 OS=Chlorocebus sabaeus OX=60711 GN=DPYSL5 PE=3 SV=1	>tr|A0A0D9RAC1|A0A0D9RAC1_CHLSB Dihydropyrimidinase like 5 OS=Chlorocebus sabaeus OX=60711 GN=DPYSL5 PE=3 SV=1	A0A0D9RAC1	DPYSL5	Dihydropyrimidinase like 5	Chlorocebus sabaeus	NA	NA	NA	NA	NA	NA	NA	NA	NA	NA	NA	NA	9808.179688	4929.208008	7950.12793
A0A0D9RAC2	A0A0D9RAC2	A0A0D9RAC2	ADSS	Chlorocebus sabaeus	Adenylosuccinate synthetase isozyme 2	A0A0D9RAC2	>tr|A0A0D9RAC2|A0A0D9RAC2_CHLSB Adenylosuccinate synthetase isozyme 2 OS=Chlorocebus sabaeus OX=60711 GN=ADSS PE=3 SV=1	>tr|A0A0D9RAC2|A0A0D9RAC2_CHLSB Adenylosuccinate synthetase isozyme 2 OS=Chlorocebus sabaeus OX=60711 GN=ADSS PE=3 SV=1	A0A0D9RAC2	ADSS	Adenylosuccinate synthetase isozyme 2	Chlorocebus sabaeus	NA	NA	NA	NA	NA	NA	NA	NA	NA	NA	NA	NA	12251.09473	7952.443848	13905.26074
A0A0D9RAF7	A0A0D9RAF7	A0A0D9RAF7	PDCD6IP	Chlorocebus sabaeus	Programmed cell death 6 interacting protein	A0A0D9RAF7	>tr|A0A0D9RAF7|A0A0D9RAF7_CHLSB Programmed cell death 6 interacting protein OS=Chlorocebus sabaeus OX=60711 GN=PDCD6IP PE=4 SV=1	>tr|A0A0D9RAF7|A0A0D9RAF7_CHLSB Programmed cell death 6 interacting protein OS=Chlorocebus sabaeus OX=60711 GN=PDCD6IP PE=4 SV=1	A0A0D9RAF7	PDCD6IP	Programmed cell death 6 interacting protein	Chlorocebus sabaeus	NA	NA	NA	NA	NA	NA	NA	NA	NA	NA	NA	NA	50509.44141	51591.42578	47813.12109
A0A0D9RAG5	A0A0D9RAG5	A0A0D9RAG5	NA	Chlorocebus sabaeus	NADP-dependent oxidoreductase domain-containing protein	A0A0D9RAG5	>tr|A0A0D9RAG5|A0A0D9RAG5_CHLSB NADP-dependent oxidoreductase domain-containing protein OS=Chlorocebus sabaeus OX=60711 PE=3 SV=1	>tr|A0A0D9RAG5|A0A0D9RAG5_CHLSB NADP-dependent oxidoreductase domain-containing protein OS=Chlorocebus sabaeus OX=60711 PE=3 SV=1	A0A0D9RAG5	NA	NADP-dependent oxidoreductase domain-containing protein	Chlorocebus sabaeus	NA	NA	NA	NA	NA	NA	NA	NA	NA	NA	NA	NA	96249.52344	80572.51563	97611.89063
A0A0D9RAH5	A0A0D9RAH5	A0A0D9RAH5	AKR1B1	Chlorocebus sabaeus	Aldo-keto reductase family 1 member B1	A0A0D9RAH5	>tr|A0A0D9RAH5|A0A0D9RAH5_CHLSB Aldo-keto reductase family 1 member B1 OS=Chlorocebus sabaeus OX=60711 GN=AKR1B1 PE=3 SV=1	>tr|A0A0D9RAH5|A0A0D9RAH5_CHLSB Aldo-keto reductase family 1 member B1 OS=Chlorocebus sabaeus OX=60711 GN=AKR1B1 PE=3 SV=1	A0A0D9RAH5	AKR1B1	Aldo-keto reductase family 1 member B1	Chlorocebus sabaeus	NA	NA	NA	NA	NA	NA	NA	NA	NA	NA	NA	NA	767922.6875	640346.5	557266.875
A0A0D9RAH6	A0A0D9RAH6	A0A0D9RAH6	CTTN	Chlorocebus sabaeus	Cortactin	A0A0D9RAH6	>tr|A0A0D9RAH6|A0A0D9RAH6_CHLSB Cortactin OS=Chlorocebus sabaeus OX=60711 GN=CTTN PE=4 SV=1	>tr|A0A0D9RAH6|A0A0D9RAH6_CHLSB Cortactin OS=Chlorocebus sabaeus OX=60711 GN=CTTN PE=4 SV=1	A0A0D9RAH6	CTTN	Cortactin	Chlorocebus sabaeus	NA	NA	NA	NA	NA	NA	NA	NA	NA	NA	NA	NA	36093.94531	47503.62891	39140.65234
A0A0D9RAJ1	A0A0D9RAJ1	A0A0D9RAJ1	CRIP2	Chlorocebus sabaeus	Cysteine-rich protein 2	A0A0D9RAJ1	>tr|A0A0D9RAJ1|A0A0D9RAJ1_CHLSB Cysteine-rich protein 2 OS=Chlorocebus sabaeus OX=60711 GN=CRIP2 PE=4 SV=1	>tr|A0A0D9RAJ1|A0A0D9RAJ1_CHLSB Cysteine-rich protein 2 OS=Chlorocebus sabaeus OX=60711 GN=CRIP2 PE=4 SV=1	A0A0D9RAJ1	CRIP2	Cysteine-rich protein 2	Chlorocebus sabaeus	NA	NA	NA	NA	NA	NA	NA	NA	NA	NA	NA	NA	11776.91602	13174.55957	16500.3418
A0A0D9RAJ5	A0A0D9RAJ5	A0A0D9RAJ5	ANXA11	Chlorocebus sabaeus	Annexin	A0A0D9RAJ5	>tr|A0A0D9RAJ5|A0A0D9RAJ5_CHLSB Annexin OS=Chlorocebus sabaeus OX=60711 GN=ANXA11 PE=3 SV=1	>tr|A0A0D9RAJ5|A0A0D9RAJ5_CHLSB Annexin OS=Chlorocebus sabaeus OX=60711 GN=ANXA11 PE=3 SV=1	A0A0D9RAJ5	ANXA11	Annexin	Chlorocebus sabaeus	NA	NA	NA	NA	NA	NA	NA	NA	NA	NA	NA	NA	305198.8438	315643.6563	285663.8438
A0A0D9RAK2	A0A0D9RAK2	A0A0D9RAK2	SLC6A6	Chlorocebus sabaeus	Transporter	A0A0D9RAK2	>tr|A0A0D9RAK2|A0A0D9RAK2_CHLSB Transporter OS=Chlorocebus sabaeus OX=60711 GN=SLC6A6 PE=3 SV=1	>tr|A0A0D9RAK2|A0A0D9RAK2_CHLSB Transporter OS=Chlorocebus sabaeus OX=60711 GN=SLC6A6 PE=3 SV=1	A0A0D9RAK2	SLC6A6	Transporter	Chlorocebus sabaeus	NA	NA	NA	NA	NA	NA	NA	NA	NA	NA	NA	NA	34360.89063	29922.33008	34167.42578
A0A0D9RAL5	A0A0D9RAL5	A0A0D9RAL5;A0A0D9SD08	NA	Chlorocebus sabaeus	40S ribosomal protein S6	A0A0D9RAL5;A0A0D9SD08	>tr|A0A0D9RAL5|A0A0D9RAL5_CHLSB 40S ribosomal protein S6 OS=Chlorocebus sabaeus OX=60711 PE=3 SV=1;>tr|A0A0D9SD08|A0A0D9SD08_CHLSB 40S ribosomal protein S6 OS=Chlorocebus sabaeus OX=60711 PE=3 SV=1	>tr|A0A0D9RAL5|A0A0D9RAL5_CHLSB 40S ribosomal protein S6 OS=Chlorocebus sabaeus OX=60711 PE=3 SV=1	A0A0D9RAL5	NA	40S ribosomal protein S6	Chlorocebus sabaeus	NA	NA	NA	NA	NA	NA	NA	NA	NA	NA	NA	NA	3050.6604	4631.657715	7767.615234
A0A0D9RAM8	A0A0D9RAM8	A0A0D9RAM8	PDIA3	Chlorocebus sabaeus	Protein disulfide-isomerase	A0A0D9RAM8	>tr|A0A0D9RAM8|A0A0D9RAM8_CHLSB Protein disulfide-isomerase OS=Chlorocebus sabaeus OX=60711 GN=PDIA3 PE=3 SV=1	>tr|A0A0D9RAM8|A0A0D9RAM8_CHLSB Protein disulfide-isomerase OS=Chlorocebus sabaeus OX=60711 GN=PDIA3 PE=3 SV=1	A0A0D9RAM8	PDIA3	Protein disulfide-isomerase	Chlorocebus sabaeus	NA	NA	NA	NA	NA	NA	NA	NA	NA	NA	NA	NA	80979.30469	63639.85156	70035
A0A0D9RAN0	A0A0D9RAN0	A0A0D9RAN0	MAPRE3	Chlorocebus sabaeus	Microtubule associated protein RP/EB family member 3	A0A0D9RAN0	>tr|A0A0D9RAN0|A0A0D9RAN0_CHLSB Microtubule associated protein RP/EB family member 3 OS=Chlorocebus sabaeus OX=60711 GN=MAPRE3 PE=3 SV=1	>tr|A0A0D9RAN0|A0A0D9RAN0_CHLSB Microtubule associated protein RP/EB family member 3 OS=Chlorocebus sabaeus OX=60711 GN=MAPRE3 PE=3 SV=1	A0A0D9RAN0	MAPRE3	Microtubule associated protein RP/EB family member 3	Chlorocebus sabaeus	NA	NA	NA	NA	NA	NA	NA	NA	NA	NA	NA	NA	11959.2832	8068.902832	8218.708984
A0A0D9RAN2	A0A0D9RAN2	A0A0D9RAN2	NA	Chlorocebus sabaeus	Peroxiredoxin-like 2A	A0A0D9RAN2	>tr|A0A0D9RAN2|A0A0D9RAN2_CHLSB Peroxiredoxin-like 2A OS=Chlorocebus sabaeus OX=60711 PE=3 SV=1	>tr|A0A0D9RAN2|A0A0D9RAN2_CHLSB Peroxiredoxin-like 2A OS=Chlorocebus sabaeus OX=60711 PE=3 SV=1	A0A0D9RAN2	NA	Peroxiredoxin-like 2A	Chlorocebus sabaeus	NA	NA	NA	NA	NA	NA	NA	NA	NA	NA	NA	NA	10152.7207	5577.861816	11908.81934
A0A0D9RAN4	A0A0D9RAN4	A0A0D9RAN4	TMEM43	Chlorocebus sabaeus	Transmembrane protein 43	A0A0D9RAN4	>tr|A0A0D9RAN4|A0A0D9RAN4_CHLSB Transmembrane protein 43 OS=Chlorocebus sabaeus OX=60711 GN=TMEM43 PE=3 SV=1	>tr|A0A0D9RAN4|A0A0D9RAN4_CHLSB Transmembrane protein 43 OS=Chlorocebus sabaeus OX=60711 GN=TMEM43 PE=3 SV=1	A0A0D9RAN4	TMEM43	Transmembrane protein 43	Chlorocebus sabaeus	NA	NA	NA	NA	NA	NA	NA	NA	NA	NA	NA	NA	5999.030273	2938.13916	7178.45459
A0A0D9RAN5	A0A0D9RAN5	A0A0D9RAN5	PSMB9	Chlorocebus sabaeus	Proteasome subunit beta	A0A0D9RAN5	>tr|A0A0D9RAN5|A0A0D9RAN5_CHLSB Proteasome subunit beta OS=Chlorocebus sabaeus OX=60711 GN=PSMB9 PE=3 SV=1	>tr|A0A0D9RAN5|A0A0D9RAN5_CHLSB Proteasome subunit beta OS=Chlorocebus sabaeus OX=60711 GN=PSMB9 PE=3 SV=1	A0A0D9RAN5	PSMB9	Proteasome subunit beta	Chlorocebus sabaeus	NA	NA	NA	NA	NA	NA	NA	NA	NA	NA	NA	NA	4132.377441	1054.679688	2205.588623
A0A0D9RAP0	A0A0D9RAP0	A0A0D9RAP0	TSPAN14	Chlorocebus sabaeus	Tetraspanin	A0A0D9RAP0	>tr|A0A0D9RAP0|A0A0D9RAP0_CHLSB Tetraspanin OS=Chlorocebus sabaeus OX=60711 GN=TSPAN14 PE=3 SV=1	>tr|A0A0D9RAP0|A0A0D9RAP0_CHLSB Tetraspanin OS=Chlorocebus sabaeus OX=60711 GN=TSPAN14 PE=3 SV=1	A0A0D9RAP0	TSPAN14	Tetraspanin	Chlorocebus sabaeus	NA	NA	NA	NA	NA	NA	NA	NA	NA	NA	NA	NA	25016.57422	20999.50977	19814.11914
A0A0D9RAW2	A0A0D9RAW2	A0A0D9RAW2;A0A0D9SB40	NA	Chlorocebus sabaeus	Nascent polypeptide-associated complex subunit alpha-like UBA domain-containing protein	A0A0D9RAW2;A0A0D9SB40	>tr|A0A0D9RAW2|A0A0D9RAW2_CHLSB Nascent polypeptide-associated complex subunit alpha-like UBA domain-containing protein OS=Chlorocebus sabaeus OX=60711 PE=4 SV=1;>tr|A0A0D9SB40|A0A0D9SB40_CHLSB Nascent polypeptide-associated complex subunit alpha-like UBA domain-containing protein OS=Chlorocebus sabaeus OX=60711 PE=4 SV=1	>tr|A0A0D9RAW2|A0A0D9RAW2_CHLSB Nascent polypeptide-associated complex subunit alpha-like UBA domain-containing protein OS=Chlorocebus sabaeus OX=60711 PE=4 SV=1	A0A0D9RAW2	NA	Nascent polypeptide-associated complex subunit alpha-like UBA domain-containing protein	Chlorocebus sabaeus	NA	NA	NA	NA	NA	NA	NA	NA	NA	NA	NA	NA	1283.522217	NA	1554.710571
A0A0D9RAW8	A0A0D9RAW8	A0A0D9RAW8	GLB1	Chlorocebus sabaeus	Beta-galactosidase	A0A0D9RAW8	>tr|A0A0D9RAW8|A0A0D9RAW8_CHLSB Beta-galactosidase OS=Chlorocebus sabaeus OX=60711 GN=GLB1 PE=3 SV=1	>tr|A0A0D9RAW8|A0A0D9RAW8_CHLSB Beta-galactosidase OS=Chlorocebus sabaeus OX=60711 GN=GLB1 PE=3 SV=1	A0A0D9RAW8	GLB1	Beta-galactosidase	Chlorocebus sabaeus	NA	NA	NA	NA	NA	NA	NA	NA	NA	NA	NA	NA	3390.87207	2232.25	3692.833252
A0A0D9RAW9	A0A0D9RAW9	A0A0D9RAW9	M6PR	Chlorocebus sabaeus	Mannose-6-phosphate receptor, cation dependent	A0A0D9RAW9	>tr|A0A0D9RAW9|A0A0D9RAW9_CHLSB Mannose-6-phosphate receptor, cation dependent OS=Chlorocebus sabaeus OX=60711 GN=M6PR PE=4 SV=1	>tr|A0A0D9RAW9|A0A0D9RAW9_CHLSB Mannose-6-phosphate receptor, cation dependent OS=Chlorocebus sabaeus OX=60711 GN=M6PR PE=4 SV=1	A0A0D9RAW9	M6PR	Mannose-6-phosphate receptor, cation dependent	Chlorocebus sabaeus	NA	NA	NA	NA	NA	NA	NA	NA	NA	NA	NA	NA	31792.22852	33452.23828	21819.44922
A0A0D9RAY1	A0A0D9RAY1	A0A0D9RAY1	FH	Chlorocebus sabaeus	Fumarate hydratase, mitochondrial	A0A0D9RAY1	>tr|A0A0D9RAY1|A0A0D9RAY1_CHLSB Fumarate hydratase, mitochondrial OS=Chlorocebus sabaeus OX=60711 GN=FH PE=3 SV=1	>tr|A0A0D9RAY1|A0A0D9RAY1_CHLSB Fumarate hydratase, mitochondrial OS=Chlorocebus sabaeus OX=60711 GN=FH PE=3 SV=1	A0A0D9RAY1	FH	Fumarate hydratase, mitochondrial	Chlorocebus sabaeus	NA	NA	NA	NA	NA	NA	NA	NA	NA	NA	NA	NA	6512.821777	3342.328857	5617.620117
A0A0D9RB08	A0A0D9RB08	A0A0D9RB08	CD70	Chlorocebus sabaeus	CD70 molecule	A0A0D9RB08	>tr|A0A0D9RB08|A0A0D9RB08_CHLSB CD70 molecule OS=Chlorocebus sabaeus OX=60711 GN=CD70 PE=3 SV=1	>tr|A0A0D9RB08|A0A0D9RB08_CHLSB CD70 molecule OS=Chlorocebus sabaeus OX=60711 GN=CD70 PE=3 SV=1	A0A0D9RB08	CD70	CD70 molecule	Chlorocebus sabaeus	NA	NA	NA	NA	NA	NA	NA	NA	NA	NA	NA	NA	3955.402588	4747.67627	8182.405762
A0A0D9RB19	A0A0D9RB19	A0A0D9RB19	CARS1	Chlorocebus sabaeus	Cysteine--tRNA ligase, cytoplasmic	A0A0D9RB19	>tr|A0A0D9RB19|A0A0D9RB19_CHLSB Cysteine--tRNA ligase, cytoplasmic OS=Chlorocebus sabaeus OX=60711 GN=CARS1 PE=3 SV=1	>tr|A0A0D9RB19|A0A0D9RB19_CHLSB Cysteine--tRNA ligase, cytoplasmic OS=Chlorocebus sabaeus OX=60711 GN=CARS1 PE=3 SV=1	A0A0D9RB19	CARS1	Cysteine--tRNA ligase, cytoplasmic	Chlorocebus sabaeus	NA	NA	NA	NA	NA	NA	NA	NA	NA	NA	NA	NA	19313.7832	14878.40918	19424.89258
A0A0D9RB24	A0A0D9RB24	A0A0D9RB24	NAP1L4	Chlorocebus sabaeus	Nucleosome assembly protein 1 like 4	A0A0D9RB24	>tr|A0A0D9RB24|A0A0D9RB24_CHLSB Nucleosome assembly protein 1 like 4 OS=Chlorocebus sabaeus OX=60711 GN=NAP1L4 PE=3 SV=1	>tr|A0A0D9RB24|A0A0D9RB24_CHLSB Nucleosome assembly protein 1 like 4 OS=Chlorocebus sabaeus OX=60711 GN=NAP1L4 PE=3 SV=1	A0A0D9RB24	NAP1L4	Nucleosome assembly protein 1 like 4	Chlorocebus sabaeus	NA	NA	NA	NA	NA	NA	NA	NA	NA	NA	NA	NA	19595.19922	20355.23828	19072.06055
A0A0D9RB32	A0A0D9RB32	A0A0D9RB32	PTK2	Chlorocebus sabaeus	Focal adhesion kinase 1	A0A0D9RB32	>tr|A0A0D9RB32|A0A0D9RB32_CHLSB Focal adhesion kinase 1 OS=Chlorocebus sabaeus OX=60711 GN=PTK2 PE=4 SV=1	>tr|A0A0D9RB32|A0A0D9RB32_CHLSB Focal adhesion kinase 1 OS=Chlorocebus sabaeus OX=60711 GN=PTK2 PE=4 SV=1	A0A0D9RB32	PTK2	Focal adhesion kinase 1	Chlorocebus sabaeus	NA	NA	NA	NA	NA	NA	NA	NA	NA	NA	NA	NA	10470.33887	5496.116699	11254.49219
A0A0D9RB41	A0A0D9RB41	A0A0D9RB41	AGO2	Chlorocebus sabaeus	Protein argonaute-2	A0A0D9RB41	>tr|A0A0D9RB41|A0A0D9RB41_CHLSB Protein argonaute-2 OS=Chlorocebus sabaeus OX=60711 GN=AGO2 PE=3 SV=1	>tr|A0A0D9RB41|A0A0D9RB41_CHLSB Protein argonaute-2 OS=Chlorocebus sabaeus OX=60711 GN=AGO2 PE=3 SV=1	A0A0D9RB41	AGO2	Protein argonaute-2	Chlorocebus sabaeus	NA	NA	NA	NA	NA	NA	NA	NA	NA	NA	NA	NA	3946.709473	2610.933838	3739.675781
A0A0D9RB42	A0A0D9RB42	A0A0D9RB42	GOLM2	Chlorocebus sabaeus	Protein GOLM2	A0A0D9RB42	>tr|A0A0D9RB42|A0A0D9RB42_CHLSB Protein GOLM2 OS=Chlorocebus sabaeus OX=60711 GN=GOLM2 PE=3 SV=1	>tr|A0A0D9RB42|A0A0D9RB42_CHLSB Protein GOLM2 OS=Chlorocebus sabaeus OX=60711 GN=GOLM2 PE=3 SV=1	A0A0D9RB42	GOLM2	Protein GOLM2	Chlorocebus sabaeus	NA	NA	NA	NA	NA	NA	NA	NA	NA	NA	NA	NA	12066.86621	14960.79102	11514.88379
A0A0D9RB46	A0A0D9RB46	A0A0D9RB46	TUBB4A	Chlorocebus sabaeus	Tubulin beta chain	A0A0D9RB46	>tr|A0A0D9RB46|A0A0D9RB46_CHLSB Tubulin beta chain OS=Chlorocebus sabaeus OX=60711 GN=TUBB4A PE=3 SV=1	>tr|A0A0D9RB46|A0A0D9RB46_CHLSB Tubulin beta chain OS=Chlorocebus sabaeus OX=60711 GN=TUBB4A PE=3 SV=1	A0A0D9RB46	TUBB4A	Tubulin beta chain	Chlorocebus sabaeus	NA	NA	NA	NA	NA	NA	NA	NA	NA	NA	NA	NA	1459.314941	1659.144531	698.4682007
A0A0D9RB49	A0A0D9RB49	A0A0D9RB49	CUTA	Chlorocebus sabaeus	CutA divalent cation tolerance homolog	A0A0D9RB49	>tr|A0A0D9RB49|A0A0D9RB49_CHLSB CutA divalent cation tolerance homolog OS=Chlorocebus sabaeus OX=60711 GN=CUTA PE=3 SV=1	>tr|A0A0D9RB49|A0A0D9RB49_CHLSB CutA divalent cation tolerance homolog OS=Chlorocebus sabaeus OX=60711 GN=CUTA PE=3 SV=1	A0A0D9RB49	CUTA	CutA divalent cation tolerance homolog	Chlorocebus sabaeus	NA	NA	NA	NA	NA	NA	NA	NA	NA	NA	NA	NA	36638.50781	12242.46191	66074.76563
A0A0D9RB56	A0A0D9RB56	A0A0D9RB56	CMTM6	Chlorocebus sabaeus	CKLF like MARVEL transmembrane domain containing 6	A0A0D9RB56	>tr|A0A0D9RB56|A0A0D9RB56_CHLSB CKLF like MARVEL transmembrane domain containing 6 OS=Chlorocebus sabaeus OX=60711 GN=CMTM6 PE=4 SV=1	>tr|A0A0D9RB56|A0A0D9RB56_CHLSB CKLF like MARVEL transmembrane domain containing 6 OS=Chlorocebus sabaeus OX=60711 GN=CMTM6 PE=4 SV=1	A0A0D9RB56	CMTM6	CKLF like MARVEL transmembrane domain containing 6	Chlorocebus sabaeus	NA	NA	NA	NA	NA	NA	NA	NA	NA	NA	NA	NA	83249.57031	66529.60156	82798.19531
A0A0D9RB84	A0A0D9RB84	A0A0D9RB84	KHSRP	Chlorocebus sabaeus	KH-type splicing regulatory protein	A0A0D9RB84	>tr|A0A0D9RB84|A0A0D9RB84_CHLSB KH-type splicing regulatory protein OS=Chlorocebus sabaeus OX=60711 GN=KHSRP PE=4 SV=1	>tr|A0A0D9RB84|A0A0D9RB84_CHLSB KH-type splicing regulatory protein OS=Chlorocebus sabaeus OX=60711 GN=KHSRP PE=4 SV=1	A0A0D9RB84	KHSRP	KH-type splicing regulatory protein	Chlorocebus sabaeus	NA	NA	NA	NA	NA	NA	NA	NA	NA	NA	NA	NA	3492.674316	2145.342773	3459.244629
A0A0D9RB92	A0A0D9RB92	A0A0D9RB92	STT3B	Chlorocebus sabaeus	dolichyl-diphosphooligosaccharide--protein glycotransferase	A0A0D9RB92	>tr|A0A0D9RB92|A0A0D9RB92_CHLSB dolichyl-diphosphooligosaccharide--protein glycotransferase OS=Chlorocebus sabaeus OX=60711 GN=STT3B PE=3 SV=1	>tr|A0A0D9RB92|A0A0D9RB92_CHLSB dolichyl-diphosphooligosaccharide--protein glycotransferase OS=Chlorocebus sabaeus OX=60711 GN=STT3B PE=3 SV=1	A0A0D9RB92	STT3B	dolichyl-diphosphooligosaccharide--protein glycotransferase	Chlorocebus sabaeus	NA	NA	NA	NA	NA	NA	NA	NA	NA	NA	NA	NA	3423.985596	3564.916016	3216.187744
A0A0D9RB93	A0A0D9RB93	A0A0D9RB93	STK10	Chlorocebus sabaeus	non-specific serine/threonine protein kinase	A0A0D9RB93	>tr|A0A0D9RB93|A0A0D9RB93_CHLSB non-specific serine/threonine protein kinase OS=Chlorocebus sabaeus OX=60711 GN=STK10 PE=3 SV=1	>tr|A0A0D9RB93|A0A0D9RB93_CHLSB non-specific serine/threonine protein kinase OS=Chlorocebus sabaeus OX=60711 GN=STK10 PE=3 SV=1	A0A0D9RB93	STK10	non-specific serine/threonine protein kinase	Chlorocebus sabaeus	NA	NA	NA	NA	NA	NA	NA	NA	NA	NA	NA	NA	7977.930176	4572.130371	10126.87988
A0A0D9RBA3	A0A0D9RBA3	A0A0D9RBA3	PODXL	Chlorocebus sabaeus	Podocalyxin	A0A0D9RBA3	>tr|A0A0D9RBA3|A0A0D9RBA3_CHLSB Podocalyxin OS=Chlorocebus sabaeus OX=60711 GN=PODXL PE=3 SV=1	>tr|A0A0D9RBA3|A0A0D9RBA3_CHLSB Podocalyxin OS=Chlorocebus sabaeus OX=60711 GN=PODXL PE=3 SV=1	A0A0D9RBA3	PODXL	Podocalyxin	Chlorocebus sabaeus	NA	NA	NA	NA	NA	NA	NA	NA	NA	NA	NA	NA	2180.329834	2574.053467	1420.981323
A0A0D9RBA4	A0A0D9RBA4	A0A0D9RBA4	SLC5A6	Chlorocebus sabaeus	Solute carrier family 5 member 6	A0A0D9RBA4	>tr|A0A0D9RBA4|A0A0D9RBA4_CHLSB Solute carrier family 5 member 6 OS=Chlorocebus sabaeus OX=60711 GN=SLC5A6 PE=3 SV=1	>tr|A0A0D9RBA4|A0A0D9RBA4_CHLSB Solute carrier family 5 member 6 OS=Chlorocebus sabaeus OX=60711 GN=SLC5A6 PE=3 SV=1	A0A0D9RBA4	SLC5A6	Solute carrier family 5 member 6	Chlorocebus sabaeus	NA	NA	NA	NA	NA	NA	NA	NA	NA	NA	NA	NA	26236.13281	8739.09668	20410.97461
A0A0D9RBC3	A0A0D9RBC3	A0A0D9RBC3	UQCC2	Chlorocebus sabaeus	Mitochondrial nucleoid factor 1	A0A0D9RBC3	>tr|A0A0D9RBC3|A0A0D9RBC3_CHLSB Mitochondrial nucleoid factor 1 OS=Chlorocebus sabaeus OX=60711 GN=UQCC2 PE=4 SV=1	>tr|A0A0D9RBC3|A0A0D9RBC3_CHLSB Mitochondrial nucleoid factor 1 OS=Chlorocebus sabaeus OX=60711 GN=UQCC2 PE=4 SV=1	A0A0D9RBC3	UQCC2	Mitochondrial nucleoid factor 1	Chlorocebus sabaeus	NA	NA	NA	NA	NA	NA	NA	NA	NA	NA	NA	NA	3126.435303	4996.164063	2980.413086
A0A0D9RBD8	A0A0D9RBD8	A0A0D9RBD8	NPM1	Chlorocebus sabaeus	Nucleophosmin	A0A0D9RBD8	>tr|A0A0D9RBD8|A0A0D9RBD8_CHLSB Nucleophosmin OS=Chlorocebus sabaeus OX=60711 GN=NPM1 PE=3 SV=1	>tr|A0A0D9RBD8|A0A0D9RBD8_CHLSB Nucleophosmin OS=Chlorocebus sabaeus OX=60711 GN=NPM1 PE=3 SV=1	A0A0D9RBD8	NPM1	Nucleophosmin	Chlorocebus sabaeus	NA	NA	NA	NA	NA	NA	NA	NA	NA	NA	NA	NA	9924.485352	7639.538574	15560.13477
A0A0D9RBE8	A0A0D9RBE8	A0A0D9RBE8	SLC4A7	Chlorocebus sabaeus	Anion exchange protein	A0A0D9RBE8	>tr|A0A0D9RBE8|A0A0D9RBE8_CHLSB Anion exchange protein OS=Chlorocebus sabaeus OX=60711 GN=SLC4A7 PE=3 SV=1	>tr|A0A0D9RBE8|A0A0D9RBE8_CHLSB Anion exchange protein OS=Chlorocebus sabaeus OX=60711 GN=SLC4A7 PE=3 SV=1	A0A0D9RBE8	SLC4A7	Anion exchange protein	Chlorocebus sabaeus	NA	NA	NA	NA	NA	NA	NA	NA	NA	NA	NA	NA	5950.942871	2588.925049	5510.864746
A0A0D9RBH6	A0A0D9RBH6	A0A0D9RBH6	ADSSL1	Chlorocebus sabaeus	Adenylosuccinate synthetase isozyme 1	A0A0D9RBH6	>tr|A0A0D9RBH6|A0A0D9RBH6_CHLSB Adenylosuccinate synthetase isozyme 1 OS=Chlorocebus sabaeus OX=60711 GN=ADSSL1 PE=3 SV=1	>tr|A0A0D9RBH6|A0A0D9RBH6_CHLSB Adenylosuccinate synthetase isozyme 1 OS=Chlorocebus sabaeus OX=60711 GN=ADSSL1 PE=3 SV=1	A0A0D9RBH6	ADSSL1	Adenylosuccinate synthetase isozyme 1	Chlorocebus sabaeus	NA	NA	NA	NA	NA	NA	NA	NA	NA	NA	NA	NA	1864.653931	1197.925049	779.8604126
A0A0D9RBI8	A0A0D9RBI8	A0A0D9RBI8	CD81	Chlorocebus sabaeus	Tetraspanin	A0A0D9RBI8	>tr|A0A0D9RBI8|A0A0D9RBI8_CHLSB Tetraspanin OS=Chlorocebus sabaeus OX=60711 GN=CD81 PE=1 SV=1	>tr|A0A0D9RBI8|A0A0D9RBI8_CHLSB Tetraspanin OS=Chlorocebus sabaeus OX=60711 GN=CD81 PE=1 SV=1	A0A0D9RBI8	CD81	Tetraspanin	Chlorocebus sabaeus	NA	NA	NA	NA	NA	NA	NA	NA	NA	NA	NA	NA	494215.4063	343262	466740.9688
A0A0D9RBJ0	A0A0D9RBJ0	A0A0D9RBJ0	GLUD1	Chlorocebus sabaeus	Glutamate dehydrogenase 1, mitochondrial	A0A0D9RBJ0	>tr|A0A0D9RBJ0|A0A0D9RBJ0_CHLSB Glutamate dehydrogenase 1, mitochondrial OS=Chlorocebus sabaeus OX=60711 GN=GLUD1 PE=3 SV=1	>tr|A0A0D9RBJ0|A0A0D9RBJ0_CHLSB Glutamate dehydrogenase 1, mitochondrial OS=Chlorocebus sabaeus OX=60711 GN=GLUD1 PE=3 SV=1	A0A0D9RBJ0	GLUD1	Glutamate dehydrogenase 1, mitochondrial	Chlorocebus sabaeus	NA	NA	NA	NA	NA	NA	NA	NA	NA	NA	NA	NA	2641.562012	2427.939209	2568.016846
A0A0D9RBJ4	A0A0D9RBJ4	A0A0D9RBJ4;A0A0D9RVL3	RANBP17;XPO7	Chlorocebus sabaeus	RAN binding protein 17;Exportin 7	A0A0D9RBJ4;A0A0D9RVL3	>tr|A0A0D9RBJ4|A0A0D9RBJ4_CHLSB RAN binding protein 17 OS=Chlorocebus sabaeus OX=60711 GN=RANBP17 PE=3 SV=1;>tr|A0A0D9RVL3|A0A0D9RVL3_CHLSB Exportin 7 OS=Chlorocebus sabaeus OX=60711 GN=XPO7 PE=3 SV=1	>tr|A0A0D9RBJ4|A0A0D9RBJ4_CHLSB RAN binding protein 17 OS=Chlorocebus sabaeus OX=60711 GN=RANBP17 PE=3 SV=1	A0A0D9RBJ4	RANBP17	RAN binding protein 17	Chlorocebus sabaeus	NA	NA	NA	NA	NA	NA	NA	NA	NA	NA	NA	NA	4905.345215	1109.516846	4430.44873
A0A0D9RBK2	A0A0D9RBK2	A0A0D9RBK2	NECAP1	Chlorocebus sabaeus	Adaptin ear-binding coat-associated protein 1	A0A0D9RBK2	>tr|A0A0D9RBK2|A0A0D9RBK2_CHLSB Adaptin ear-binding coat-associated protein 1 OS=Chlorocebus sabaeus OX=60711 GN=NECAP1 PE=3 SV=1	>tr|A0A0D9RBK2|A0A0D9RBK2_CHLSB Adaptin ear-binding coat-associated protein 1 OS=Chlorocebus sabaeus OX=60711 GN=NECAP1 PE=3 SV=1	A0A0D9RBK2	NECAP1	Adaptin ear-binding coat-associated protein 1	Chlorocebus sabaeus	NA	NA	NA	NA	NA	NA	NA	NA	NA	NA	NA	NA	8692.076172	6531.264648	5990.995605
A0A0D9RBL4	A0A0D9RBL4	A0A0D9RBL4	SLC2A3	Chlorocebus sabaeus	Solute carrier family 2 member 3	A0A0D9RBL4	>tr|A0A0D9RBL4|A0A0D9RBL4_CHLSB Solute carrier family 2 member 3 OS=Chlorocebus sabaeus OX=60711 GN=SLC2A3 PE=3 SV=1	>tr|A0A0D9RBL4|A0A0D9RBL4_CHLSB Solute carrier family 2 member 3 OS=Chlorocebus sabaeus OX=60711 GN=SLC2A3 PE=3 SV=1	A0A0D9RBL4	SLC2A3	Solute carrier family 2 member 3	Chlorocebus sabaeus	NA	NA	NA	NA	NA	NA	NA	NA	NA	NA	NA	NA	136893.0156	103545.5781	133173.625
A0A0D9RBL8	A0A0D9RBL8	A0A0D9RBL8	AP1B1	Chlorocebus sabaeus	AP complex subunit beta	A0A0D9RBL8	>tr|A0A0D9RBL8|A0A0D9RBL8_CHLSB AP complex subunit beta OS=Chlorocebus sabaeus OX=60711 GN=AP1B1 PE=3 SV=1	>tr|A0A0D9RBL8|A0A0D9RBL8_CHLSB AP complex subunit beta OS=Chlorocebus sabaeus OX=60711 GN=AP1B1 PE=3 SV=1	A0A0D9RBL8	AP1B1	AP complex subunit beta	Chlorocebus sabaeus	NA	NA	NA	NA	NA	NA	NA	NA	NA	NA	NA	NA	17160.60547	11876.36328	18540.76758
A0A0D9RBM0	A0A0D9RBM0	A0A0D9RBM0	NA	Chlorocebus sabaeus	Ribosomal protein L15	A0A0D9RBM0	>tr|A0A0D9RBM0|A0A0D9RBM0_CHLSB Ribosomal protein L15 OS=Chlorocebus sabaeus OX=60711 PE=3 SV=1	>tr|A0A0D9RBM0|A0A0D9RBM0_CHLSB Ribosomal protein L15 OS=Chlorocebus sabaeus OX=60711 PE=3 SV=1	A0A0D9RBM0	NA	Ribosomal protein L15	Chlorocebus sabaeus	NA	NA	NA	NA	NA	NA	NA	NA	NA	NA	NA	NA	1309.660645	1266.582886	2334.206787
A0A0D9RBN3	A0A0D9RBN3	A0A0D9RBN3;A0A0D9RBP4	NA	Chlorocebus sabaeus	EF-hand domain-containing protein	A0A0D9RBN3;A0A0D9RBP4	>tr|A0A0D9RBN3|A0A0D9RBN3_CHLSB EF-hand domain-containing protein OS=Chlorocebus sabaeus OX=60711 PE=4 SV=1;>tr|A0A0D9RBP4|A0A0D9RBP4_CHLSB EF-hand domain-containing protein OS=Chlorocebus sabaeus OX=60711 PE=4 SV=1	>tr|A0A0D9RBN3|A0A0D9RBN3_CHLSB EF-hand domain-containing protein OS=Chlorocebus sabaeus OX=60711 PE=4 SV=1	A0A0D9RBN3	NA	EF-hand domain-containing protein	Chlorocebus sabaeus	NA	NA	NA	NA	NA	NA	NA	NA	NA	NA	NA	NA	2367.093018	2162.369141	3671.613281
A0A0D9RBQ4	A0A0D9RBQ4	A0A0D9RBQ4	TMEM50B	Chlorocebus sabaeus	Transmembrane protein 50B	A0A0D9RBQ4	>tr|A0A0D9RBQ4|A0A0D9RBQ4_CHLSB Transmembrane protein 50B OS=Chlorocebus sabaeus OX=60711 GN=TMEM50B PE=3 SV=1	>tr|A0A0D9RBQ4|A0A0D9RBQ4_CHLSB Transmembrane protein 50B OS=Chlorocebus sabaeus OX=60711 GN=TMEM50B PE=3 SV=1	A0A0D9RBQ4	TMEM50B	Transmembrane protein 50B	Chlorocebus sabaeus	NA	NA	NA	NA	NA	NA	NA	NA	NA	NA	NA	NA	63508.78516	46733.71094	74299.71875
A0A0D9RBR7	A0A0D9RBR7	A0A0D9RBR7	GART	Chlorocebus sabaeus	Trifunctional purine biosynthetic protein adenosine-3	A0A0D9RBR7	>tr|A0A0D9RBR7|A0A0D9RBR7_CHLSB Trifunctional purine biosynthetic protein adenosine-3 OS=Chlorocebus sabaeus OX=60711 GN=GART PE=3 SV=1	>tr|A0A0D9RBR7|A0A0D9RBR7_CHLSB Trifunctional purine biosynthetic protein adenosine-3 OS=Chlorocebus sabaeus OX=60711 GN=GART PE=3 SV=1	A0A0D9RBR7	GART	Trifunctional purine biosynthetic protein adenosine-3	Chlorocebus sabaeus	NA	NA	NA	NA	NA	NA	NA	NA	NA	NA	NA	NA	5009.835449	2856.487305	5138.015137
A0A0D9RBS7	A0A0D9RBS7	A0A0D9RBS7	ACO1	Chlorocebus sabaeus	Cytoplasmic aconitate hydratase	A0A0D9RBS7	>tr|A0A0D9RBS7|A0A0D9RBS7_CHLSB Cytoplasmic aconitate hydratase OS=Chlorocebus sabaeus OX=60711 GN=ACO1 PE=3 SV=1	>tr|A0A0D9RBS7|A0A0D9RBS7_CHLSB Cytoplasmic aconitate hydratase OS=Chlorocebus sabaeus OX=60711 GN=ACO1 PE=3 SV=1	A0A0D9RBS7	ACO1	Cytoplasmic aconitate hydratase	Chlorocebus sabaeus	NA	NA	NA	NA	NA	NA	NA	NA	NA	NA	NA	NA	3892.588623	1061.754639	1498.465576
A0A0D9RBS9	A0A0D9RBS9	A0A0D9RBS9	RAB5A	Chlorocebus sabaeus	small monomeric GTPase	A0A0D9RBS9	>tr|A0A0D9RBS9|A0A0D9RBS9_CHLSB small monomeric GTPase OS=Chlorocebus sabaeus OX=60711 GN=RAB5A PE=3 SV=1	>tr|A0A0D9RBS9|A0A0D9RBS9_CHLSB small monomeric GTPase OS=Chlorocebus sabaeus OX=60711 GN=RAB5A PE=3 SV=1	A0A0D9RBS9	RAB5A	small monomeric GTPase	Chlorocebus sabaeus	NA	NA	NA	NA	NA	NA	NA	NA	NA	NA	NA	NA	25353.6875	27095.61328	38176.58203
A0A0D9RBU0	A0A0D9RBU0	A0A0D9RBU0	ST3GAL1	Chlorocebus sabaeus	CMP-N-acetylneuraminate-beta-galactosamide-alpha-2,3-sialyltransferase 1	A0A0D9RBU0	>tr|A0A0D9RBU0|A0A0D9RBU0_CHLSB CMP-N-acetylneuraminate-beta-galactosamide-alpha-2,3-sialyltransferase 1 OS=Chlorocebus sabaeus OX=60711 GN=ST3GAL1 PE=3 SV=1	>tr|A0A0D9RBU0|A0A0D9RBU0_CHLSB CMP-N-acetylneuraminate-beta-galactosamide-alpha-2,3-sialyltransferase 1 OS=Chlorocebus sabaeus OX=60711 GN=ST3GAL1 PE=3 SV=1	A0A0D9RBU0	ST3GAL1	CMP-N-acetylneuraminate-beta-galactosamide-alpha-2,3-sialyltransferase 1	Chlorocebus sabaeus	NA	NA	NA	NA	NA	NA	NA	NA	NA	NA	NA	NA	3802.989502	4406.523926	3842.310547
A0A0D9RBU2	A0A0D9RBU2	A0A0D9RBU2	NDRG1	Chlorocebus sabaeus	Protein NDRG1	A0A0D9RBU2	>tr|A0A0D9RBU2|A0A0D9RBU2_CHLSB Protein NDRG1 OS=Chlorocebus sabaeus OX=60711 GN=NDRG1 PE=3 SV=1	>tr|A0A0D9RBU2|A0A0D9RBU2_CHLSB Protein NDRG1 OS=Chlorocebus sabaeus OX=60711 GN=NDRG1 PE=3 SV=1	A0A0D9RBU2	NDRG1	Protein NDRG1	Chlorocebus sabaeus	NA	NA	NA	NA	NA	NA	NA	NA	NA	NA	NA	NA	19174.13477	11829.7373	17793.25977
A0A0D9RBU9	A0A0D9RBU9	A0A0D9RBU9	LANCL1	Chlorocebus sabaeus	Glutathione S-transferase LANCL1	A0A0D9RBU9	>tr|A0A0D9RBU9|A0A0D9RBU9_CHLSB Glutathione S-transferase LANCL1 OS=Chlorocebus sabaeus OX=60711 GN=LANCL1 PE=3 SV=1	>tr|A0A0D9RBU9|A0A0D9RBU9_CHLSB Glutathione S-transferase LANCL1 OS=Chlorocebus sabaeus OX=60711 GN=LANCL1 PE=3 SV=1	A0A0D9RBU9	LANCL1	Glutathione S-transferase LANCL1	Chlorocebus sabaeus	NA	NA	NA	NA	NA	NA	NA	NA	NA	NA	NA	NA	2883.113281	3657.831543	3219.332031
A0A0D9RBZ2	A0A0D9RBZ2	A0A0D9RBZ2	UBE2H	Chlorocebus sabaeus	E2 ubiquitin-conjugating enzyme	A0A0D9RBZ2	>tr|A0A0D9RBZ2|A0A0D9RBZ2_CHLSB E2 ubiquitin-conjugating enzyme OS=Chlorocebus sabaeus OX=60711 GN=UBE2H PE=3 SV=1	>tr|A0A0D9RBZ2|A0A0D9RBZ2_CHLSB E2 ubiquitin-conjugating enzyme OS=Chlorocebus sabaeus OX=60711 GN=UBE2H PE=3 SV=1	A0A0D9RBZ2	UBE2H	E2 ubiquitin-conjugating enzyme	Chlorocebus sabaeus	NA	NA	NA	NA	NA	NA	NA	NA	NA	NA	NA	NA	3405.141846	4249.564941	7195.522949
A0A0D9RBZ5	A0A0D9RBZ5	A0A0D9RBZ5	NA	Chlorocebus sabaeus	DnaJ homolog subfamily A member 1	A0A0D9RBZ5	>tr|A0A0D9RBZ5|A0A0D9RBZ5_CHLSB DnaJ homolog subfamily A member 1 OS=Chlorocebus sabaeus OX=60711 PE=4 SV=1	>tr|A0A0D9RBZ5|A0A0D9RBZ5_CHLSB DnaJ homolog subfamily A member 1 OS=Chlorocebus sabaeus OX=60711 PE=4 SV=1	A0A0D9RBZ5	NA	DnaJ homolog subfamily A member 1	Chlorocebus sabaeus	NA	NA	NA	NA	NA	NA	NA	NA	NA	NA	NA	NA	4176.276367	2938.600098	5090.883301
A0A0D9RBZ8	A0A0D9RBZ8	A0A0D9RBZ8	CTSD	Chlorocebus sabaeus	Cathepsin D	A0A0D9RBZ8	>tr|A0A0D9RBZ8|A0A0D9RBZ8_CHLSB Cathepsin D OS=Chlorocebus sabaeus OX=60711 GN=CTSD PE=3 SV=1	>tr|A0A0D9RBZ8|A0A0D9RBZ8_CHLSB Cathepsin D OS=Chlorocebus sabaeus OX=60711 GN=CTSD PE=3 SV=1	A0A0D9RBZ8	CTSD	Cathepsin D	Chlorocebus sabaeus	NA	NA	NA	NA	NA	NA	NA	NA	NA	NA	NA	NA	20613.24414	14063.16895	19135.89844
A0A0D9RC00	A0A0D9RC00	A0A0D9RC00	B4GALT1	Chlorocebus sabaeus	Beta-1,4-galactosyltransferase	A0A0D9RC00	>tr|A0A0D9RC00|A0A0D9RC00_CHLSB Beta-1,4-galactosyltransferase OS=Chlorocebus sabaeus OX=60711 GN=B4GALT1 PE=3 SV=1	>tr|A0A0D9RC00|A0A0D9RC00_CHLSB Beta-1,4-galactosyltransferase OS=Chlorocebus sabaeus OX=60711 GN=B4GALT1 PE=3 SV=1	A0A0D9RC00	B4GALT1	Beta-1,4-galactosyltransferase	Chlorocebus sabaeus	NA	NA	NA	NA	NA	NA	NA	NA	NA	NA	NA	NA	121087.4453	88232.22656	114256.9688
A0A0D9RC03	A0A0D9RC03	A0A0D9RC03	NA	Chlorocebus sabaeus	Cyclic nucleotide-binding domain-containing protein	A0A0D9RC03	>tr|A0A0D9RC03|A0A0D9RC03_CHLSB Cyclic nucleotide-binding domain-containing protein OS=Chlorocebus sabaeus OX=60711 PE=4 SV=1	>tr|A0A0D9RC03|A0A0D9RC03_CHLSB Cyclic nucleotide-binding domain-containing protein OS=Chlorocebus sabaeus OX=60711 PE=4 SV=1	A0A0D9RC03	NA	Cyclic nucleotide-binding domain-containing protein	Chlorocebus sabaeus	NA	NA	NA	NA	NA	NA	NA	NA	NA	NA	NA	NA	4865.850098	2092.698486	4614.857422
A0A0D9RC11	A0A0D9RC11	A0A0D9RC11	TRAP1	Chlorocebus sabaeus	TNF receptor associated protein 1	A0A0D9RC11	>tr|A0A0D9RC11|A0A0D9RC11_CHLSB TNF receptor associated protein 1 OS=Chlorocebus sabaeus OX=60711 GN=TRAP1 PE=3 SV=1	>tr|A0A0D9RC11|A0A0D9RC11_CHLSB TNF receptor associated protein 1 OS=Chlorocebus sabaeus OX=60711 GN=TRAP1 PE=3 SV=1	A0A0D9RC11	TRAP1	TNF receptor associated protein 1	Chlorocebus sabaeus	NA	NA	NA	NA	NA	NA	NA	NA	NA	NA	NA	NA	523475.625	466771.7188	755302.9375
A0A0D9RC20	A0A0D9RC20	A0A0D9RC20	NA	Chlorocebus sabaeus	Annexin	A0A0D9RC20	>tr|A0A0D9RC20|A0A0D9RC20_CHLSB Annexin OS=Chlorocebus sabaeus OX=60711 PE=3 SV=1	>tr|A0A0D9RC20|A0A0D9RC20_CHLSB Annexin OS=Chlorocebus sabaeus OX=60711 PE=3 SV=1	A0A0D9RC20	NA	Annexin	Chlorocebus sabaeus	NA	NA	NA	NA	NA	NA	NA	NA	NA	NA	NA	NA	28859.78125	15553.65527	26150.34375
A0A0D9RC21	A0A0D9RC21	A0A0D9RC21	KLC1	Chlorocebus sabaeus	Kinesin light chain	A0A0D9RC21	>tr|A0A0D9RC21|A0A0D9RC21_CHLSB Kinesin light chain OS=Chlorocebus sabaeus OX=60711 GN=KLC1 PE=3 SV=1	>tr|A0A0D9RC21|A0A0D9RC21_CHLSB Kinesin light chain OS=Chlorocebus sabaeus OX=60711 GN=KLC1 PE=3 SV=1	A0A0D9RC21	KLC1	Kinesin light chain	Chlorocebus sabaeus	NA	NA	NA	NA	NA	NA	NA	NA	NA	NA	NA	NA	865.2808838	921.793457	1857.191772
A0A0D9RC57	A0A0D9RC57	A0A0D9RC57	TOLLIP	Chlorocebus sabaeus	Toll interacting protein	A0A0D9RC57	>tr|A0A0D9RC57|A0A0D9RC57_CHLSB Toll interacting protein OS=Chlorocebus sabaeus OX=60711 GN=TOLLIP PE=3 SV=1	>tr|A0A0D9RC57|A0A0D9RC57_CHLSB Toll interacting protein OS=Chlorocebus sabaeus OX=60711 GN=TOLLIP PE=3 SV=1	A0A0D9RC57	TOLLIP	Toll interacting protein	Chlorocebus sabaeus	NA	NA	NA	NA	NA	NA	NA	NA	NA	NA	NA	NA	29376.38086	17657.53516	31783.67773
A0A0D9RC66	A0A0D9RC66	A0A0D9RC66	CHMP5	Chlorocebus sabaeus	Charged multivesicular body protein 5	A0A0D9RC66	>tr|A0A0D9RC66|A0A0D9RC66_CHLSB Charged multivesicular body protein 5 OS=Chlorocebus sabaeus OX=60711 GN=CHMP5 PE=3 SV=1	>tr|A0A0D9RC66|A0A0D9RC66_CHLSB Charged multivesicular body protein 5 OS=Chlorocebus sabaeus OX=60711 GN=CHMP5 PE=3 SV=1	A0A0D9RC66	CHMP5	Charged multivesicular body protein 5	Chlorocebus sabaeus	NA	NA	NA	NA	NA	NA	NA	NA	NA	NA	NA	NA	17048.48242	9007.34375	19173.13086
A0A0D9RC88	A0A0D9RC88	A0A0D9RC88	RFTN1	Chlorocebus sabaeus	Raftlin, lipid raft linker 1	A0A0D9RC88	>tr|A0A0D9RC88|A0A0D9RC88_CHLSB Raftlin, lipid raft linker 1 OS=Chlorocebus sabaeus OX=60711 GN=RFTN1 PE=3 SV=1	>tr|A0A0D9RC88|A0A0D9RC88_CHLSB Raftlin, lipid raft linker 1 OS=Chlorocebus sabaeus OX=60711 GN=RFTN1 PE=3 SV=1	A0A0D9RC88	RFTN1	Raftlin, lipid raft linker 1	Chlorocebus sabaeus	NA	NA	NA	NA	NA	NA	NA	NA	NA	NA	NA	NA	6896.556152	7818.680176	11243.98633
A0A0D9RC89	A0A0D9RC89	A0A0D9RC89	FLNC	Chlorocebus sabaeus	Filamin C	A0A0D9RC89	>tr|A0A0D9RC89|A0A0D9RC89_CHLSB Filamin C OS=Chlorocebus sabaeus OX=60711 GN=FLNC PE=3 SV=1	>tr|A0A0D9RC89|A0A0D9RC89_CHLSB Filamin C OS=Chlorocebus sabaeus OX=60711 GN=FLNC PE=3 SV=1	A0A0D9RC89	FLNC	Filamin C	Chlorocebus sabaeus	NA	NA	NA	NA	NA	NA	NA	NA	NA	NA	NA	NA	120553.1328	96682.88281	116345.875
A0A0D9RC97	A0A0D9RC97	A0A0D9RC97	PITPNB	Chlorocebus sabaeus	Phosphatidylinositol transfer protein beta isoform	A0A0D9RC97	>tr|A0A0D9RC97|A0A0D9RC97_CHLSB Phosphatidylinositol transfer protein beta isoform OS=Chlorocebus sabaeus OX=60711 GN=PITPNB PE=3 SV=1	>tr|A0A0D9RC97|A0A0D9RC97_CHLSB Phosphatidylinositol transfer protein beta isoform OS=Chlorocebus sabaeus OX=60711 GN=PITPNB PE=3 SV=1	A0A0D9RC97	PITPNB	Phosphatidylinositol transfer protein beta isoform	Chlorocebus sabaeus	NA	NA	NA	NA	NA	NA	NA	NA	NA	NA	NA	NA	12146.375	6841.037598	10059.05957
A0A0D9RCE1	A0A0D9RCE1	A0A0D9RCE1	IDH1	Chlorocebus sabaeus	Isocitrate dehydrogenase [NADP]	A0A0D9RCE1	>tr|A0A0D9RCE1|A0A0D9RCE1_CHLSB Isocitrate dehydrogenase [NADP] OS=Chlorocebus sabaeus OX=60711 GN=IDH1 PE=3 SV=1	>tr|A0A0D9RCE1|A0A0D9RCE1_CHLSB Isocitrate dehydrogenase [NADP] OS=Chlorocebus sabaeus OX=60711 GN=IDH1 PE=3 SV=1	A0A0D9RCE1	IDH1	Isocitrate dehydrogenase [NADP]	Chlorocebus sabaeus	NA	NA	NA	NA	NA	NA	NA	NA	NA	NA	NA	NA	20094.95313	14456.81836	17829
A0A0D9RCE7	A0A0D9RCE7	A0A0D9RCE7	EPB41L1	Chlorocebus sabaeus	Erythrocyte membrane protein band 4.1 like 1	A0A0D9RCE7	>tr|A0A0D9RCE7|A0A0D9RCE7_CHLSB Erythrocyte membrane protein band 4.1 like 1 OS=Chlorocebus sabaeus OX=60711 GN=EPB41L1 PE=4 SV=1	>tr|A0A0D9RCE7|A0A0D9RCE7_CHLSB Erythrocyte membrane protein band 4.1 like 1 OS=Chlorocebus sabaeus OX=60711 GN=EPB41L1 PE=4 SV=1	A0A0D9RCE7	EPB41L1	Erythrocyte membrane protein band 4.1 like 1	Chlorocebus sabaeus	NA	NA	NA	NA	NA	NA	NA	NA	NA	NA	NA	NA	3235.941895	2423.074707	3993.251709
A0A0D9RCF2	A0A0D9RCF2	A0A0D9RCF2	CALU	Chlorocebus sabaeus	Calumenin	A0A0D9RCF2	>tr|A0A0D9RCF2|A0A0D9RCF2_CHLSB Calumenin OS=Chlorocebus sabaeus OX=60711 GN=CALU PE=3 SV=1	>tr|A0A0D9RCF2|A0A0D9RCF2_CHLSB Calumenin OS=Chlorocebus sabaeus OX=60711 GN=CALU PE=3 SV=1	A0A0D9RCF2	CALU	Calumenin	Chlorocebus sabaeus	NA	NA	NA	NA	NA	NA	NA	NA	NA	NA	NA	NA	4890.066406	4425.401367	5298.802246
A0A0D9RCH1	A0A0D9RCH1	A0A0D9RCH1	EFR3A	Chlorocebus sabaeus	EFR3 homolog A	A0A0D9RCH1	>tr|A0A0D9RCH1|A0A0D9RCH1_CHLSB EFR3 homolog A OS=Chlorocebus sabaeus OX=60711 GN=EFR3A PE=3 SV=1	>tr|A0A0D9RCH1|A0A0D9RCH1_CHLSB EFR3 homolog A OS=Chlorocebus sabaeus OX=60711 GN=EFR3A PE=3 SV=1	A0A0D9RCH1	EFR3A	EFR3 homolog A	Chlorocebus sabaeus	NA	NA	NA	NA	NA	NA	NA	NA	NA	NA	NA	NA	3436.753906	1492.255615	3443.080322
A0A0D9RCI1	A0A0D9RCI1	A0A0D9RCI1	EIF5	Chlorocebus sabaeus	Eukaryotic translation initiation factor 5	A0A0D9RCI1	>tr|A0A0D9RCI1|A0A0D9RCI1_CHLSB Eukaryotic translation initiation factor 5 OS=Chlorocebus sabaeus OX=60711 GN=EIF5 PE=3 SV=1	>tr|A0A0D9RCI1|A0A0D9RCI1_CHLSB Eukaryotic translation initiation factor 5 OS=Chlorocebus sabaeus OX=60711 GN=EIF5 PE=3 SV=1	A0A0D9RCI1	EIF5	Eukaryotic translation initiation factor 5	Chlorocebus sabaeus	NA	NA	NA	NA	NA	NA	NA	NA	NA	NA	NA	NA	4971.305176	3118.984131	6460.546875
A0A0D9RCJ9	A0A0D9RCJ9	A0A0D9RCJ9	CYRIB	Chlorocebus sabaeus	CYFIP related Rac1 interactor B	A0A0D9RCJ9	>tr|A0A0D9RCJ9|A0A0D9RCJ9_CHLSB CYFIP related Rac1 interactor B OS=Chlorocebus sabaeus OX=60711 GN=CYRIB PE=3 SV=1	>tr|A0A0D9RCJ9|A0A0D9RCJ9_CHLSB CYFIP related Rac1 interactor B OS=Chlorocebus sabaeus OX=60711 GN=CYRIB PE=3 SV=1	A0A0D9RCJ9	CYRIB	CYFIP related Rac1 interactor B	Chlorocebus sabaeus	NA	NA	NA	NA	NA	NA	NA	NA	NA	NA	NA	NA	83976.21875	59113.80859	81606.14063
A0A0D9RCN8	A0A0D9RCN8	A0A0D9RCN8	EMG1	Chlorocebus sabaeus	EMG1 N1-specific pseudouridine methyltransferase	A0A0D9RCN8	>tr|A0A0D9RCN8|A0A0D9RCN8_CHLSB EMG1 N1-specific pseudouridine methyltransferase OS=Chlorocebus sabaeus OX=60711 GN=EMG1 PE=3 SV=1	>tr|A0A0D9RCN8|A0A0D9RCN8_CHLSB EMG1 N1-specific pseudouridine methyltransferase OS=Chlorocebus sabaeus OX=60711 GN=EMG1 PE=3 SV=1	A0A0D9RCN8	EMG1	EMG1 N1-specific pseudouridine methyltransferase	Chlorocebus sabaeus	NA	NA	NA	NA	NA	NA	NA	NA	NA	NA	NA	NA	8906.052734	4352.442383	10906.82129
A0A0D9RCP4	A0A0D9RCP4	A0A0D9RCP4	PHB2	Chlorocebus sabaeus	Prohibitin	A0A0D9RCP4	>tr|A0A0D9RCP4|A0A0D9RCP4_CHLSB Prohibitin OS=Chlorocebus sabaeus OX=60711 GN=PHB2 PE=3 SV=1	>tr|A0A0D9RCP4|A0A0D9RCP4_CHLSB Prohibitin OS=Chlorocebus sabaeus OX=60711 GN=PHB2 PE=3 SV=1	A0A0D9RCP4	PHB2	Prohibitin	Chlorocebus sabaeus	NA	NA	NA	NA	NA	NA	NA	NA	NA	NA	NA	NA	14761.42383	6910.122559	9011.587891
A0A0D9RCP9	A0A0D9RCP9	A0A0D9RCP9	WASHC5	Chlorocebus sabaeus	WASH complex subunit 5	A0A0D9RCP9	>tr|A0A0D9RCP9|A0A0D9RCP9_CHLSB WASH complex subunit 5 OS=Chlorocebus sabaeus OX=60711 GN=WASHC5 PE=3 SV=1	>tr|A0A0D9RCP9|A0A0D9RCP9_CHLSB WASH complex subunit 5 OS=Chlorocebus sabaeus OX=60711 GN=WASHC5 PE=3 SV=1	A0A0D9RCP9	WASHC5	WASH complex subunit 5	Chlorocebus sabaeus	NA	NA	NA	NA	NA	NA	NA	NA	NA	NA	NA	NA	7815.291504	6750.347656	10034.48047
A0A0D9RCQ6	A0A0D9RCQ6	A0A0D9RCQ6	GPN1	Chlorocebus sabaeus	GPN-loop GTPase	A0A0D9RCQ6	>tr|A0A0D9RCQ6|A0A0D9RCQ6_CHLSB GPN-loop GTPase OS=Chlorocebus sabaeus OX=60711 GN=GPN1 PE=3 SV=1	>tr|A0A0D9RCQ6|A0A0D9RCQ6_CHLSB GPN-loop GTPase OS=Chlorocebus sabaeus OX=60711 GN=GPN1 PE=3 SV=1	A0A0D9RCQ6	GPN1	GPN-loop GTPase	Chlorocebus sabaeus	NA	NA	NA	NA	NA	NA	NA	NA	NA	NA	NA	NA	8717.486328	1111.817261	3444.713135
A0A0D9RCR5	A0A0D9RCR5	A0A0D9RCR5	RARS1	Chlorocebus sabaeus	Arginine--tRNA ligase, cytoplasmic	A0A0D9RCR5	>tr|A0A0D9RCR5|A0A0D9RCR5_CHLSB Arginine--tRNA ligase, cytoplasmic OS=Chlorocebus sabaeus OX=60711 GN=RARS1 PE=3 SV=1	>tr|A0A0D9RCR5|A0A0D9RCR5_CHLSB Arginine--tRNA ligase, cytoplasmic OS=Chlorocebus sabaeus OX=60711 GN=RARS1 PE=3 SV=1	A0A0D9RCR5	RARS1	Arginine--tRNA ligase, cytoplasmic	Chlorocebus sabaeus	NA	NA	NA	NA	NA	NA	NA	NA	NA	NA	NA	NA	9306.920898	6773.290039	9203.666016
A0A0D9RCS8	A0A0D9RCS8	A0A0D9RCS8	SND1	Chlorocebus sabaeus	Staphylococcal nuclease domain-containing protein	A0A0D9RCS8	>tr|A0A0D9RCS8|A0A0D9RCS8_CHLSB Staphylococcal nuclease domain-containing protein OS=Chlorocebus sabaeus OX=60711 GN=SND1 PE=4 SV=1	>tr|A0A0D9RCS8|A0A0D9RCS8_CHLSB Staphylococcal nuclease domain-containing protein OS=Chlorocebus sabaeus OX=60711 GN=SND1 PE=4 SV=1	A0A0D9RCS8	SND1	Staphylococcal nuclease domain-containing protein	Chlorocebus sabaeus	NA	NA	NA	NA	NA	NA	NA	NA	NA	NA	NA	NA	21807.8125	14805.69922	21136.01172
A0A0D9RCS9	A0A0D9RCS9	A0A0D9RCS9	TATDN1	Chlorocebus sabaeus	Deoxyribonuclease TATDN1	A0A0D9RCS9	>tr|A0A0D9RCS9|A0A0D9RCS9_CHLSB Deoxyribonuclease TATDN1 OS=Chlorocebus sabaeus OX=60711 GN=TATDN1 PE=3 SV=1	>tr|A0A0D9RCS9|A0A0D9RCS9_CHLSB Deoxyribonuclease TATDN1 OS=Chlorocebus sabaeus OX=60711 GN=TATDN1 PE=3 SV=1	A0A0D9RCS9	TATDN1	Deoxyribonuclease TATDN1	Chlorocebus sabaeus	NA	NA	NA	NA	NA	NA	NA	NA	NA	NA	NA	NA	8405.436523	5212.091309	7838.762207
A0A0D9RCV3	A0A0D9RCV3	A0A0D9RCV3	TPI1	Chlorocebus sabaeus	Triosephosphate isomerase	A0A0D9RCV3	>tr|A0A0D9RCV3|A0A0D9RCV3_CHLSB Triosephosphate isomerase OS=Chlorocebus sabaeus OX=60711 GN=TPI1 PE=3 SV=1	>tr|A0A0D9RCV3|A0A0D9RCV3_CHLSB Triosephosphate isomerase OS=Chlorocebus sabaeus OX=60711 GN=TPI1 PE=3 SV=1	A0A0D9RCV3	TPI1	Triosephosphate isomerase	Chlorocebus sabaeus	NA	NA	NA	NA	NA	NA	NA	NA	NA	NA	NA	NA	120865.0078	151702.9375	135395.6406
A0A0D9RCV7	A0A0D9RCV7	A0A0D9RCV7	ARF5	Chlorocebus sabaeus	ADP-ribosylation factor	A0A0D9RCV7	>tr|A0A0D9RCV7|A0A0D9RCV7_CHLSB ADP-ribosylation factor OS=Chlorocebus sabaeus OX=60711 GN=ARF5 PE=3 SV=1	>tr|A0A0D9RCV7|A0A0D9RCV7_CHLSB ADP-ribosylation factor OS=Chlorocebus sabaeus OX=60711 GN=ARF5 PE=3 SV=1	A0A0D9RCV7	ARF5	ADP-ribosylation factor	Chlorocebus sabaeus	NA	NA	NA	NA	NA	NA	NA	NA	NA	NA	NA	NA	5199.727051	3665.264404	2302.734863
A0A0D9RCY8	A0A0D9RCY8	A0A0D9RCY8	MAT2B	Chlorocebus sabaeus	Methionine adenosyltransferase 2 subunit beta	A0A0D9RCY8	>tr|A0A0D9RCY8|A0A0D9RCY8_CHLSB Methionine adenosyltransferase 2 subunit beta OS=Chlorocebus sabaeus OX=60711 GN=MAT2B PE=3 SV=1	>tr|A0A0D9RCY8|A0A0D9RCY8_CHLSB Methionine adenosyltransferase 2 subunit beta OS=Chlorocebus sabaeus OX=60711 GN=MAT2B PE=3 SV=1	A0A0D9RCY8	MAT2B	Methionine adenosyltransferase 2 subunit beta	Chlorocebus sabaeus	NA	NA	NA	NA	NA	NA	NA	NA	NA	NA	NA	NA	3181.487793	2398.146729	3595.006104
A0A0D9RCZ4	A0A0D9RCZ4	A0A0D9RCZ4	NA	Chlorocebus sabaeus	Histidine kinase/HSP90-like ATPase domain-containing protein	A0A0D9RCZ4	>tr|A0A0D9RCZ4|A0A0D9RCZ4_CHLSB Histidine kinase/HSP90-like ATPase domain-containing protein OS=Chlorocebus sabaeus OX=60711 PE=3 SV=1	>tr|A0A0D9RCZ4|A0A0D9RCZ4_CHLSB Histidine kinase/HSP90-like ATPase domain-containing protein OS=Chlorocebus sabaeus OX=60711 PE=3 SV=1	A0A0D9RCZ4	NA	Histidine kinase/HSP90-like ATPase domain-containing protein	Chlorocebus sabaeus	NA	NA	NA	NA	NA	NA	NA	NA	NA	NA	NA	NA	112687.875	121939.4375	124700.3594
A0A0D9RD03	A0A0D9RD03	A0A0D9RD03	VCP	Chlorocebus sabaeus	Transitional endoplasmic reticulum ATPase	A0A0D9RD03	>tr|A0A0D9RD03|A0A0D9RD03_CHLSB Transitional endoplasmic reticulum ATPase OS=Chlorocebus sabaeus OX=60711 GN=VCP PE=3 SV=1	>tr|A0A0D9RD03|A0A0D9RD03_CHLSB Transitional endoplasmic reticulum ATPase OS=Chlorocebus sabaeus OX=60711 GN=VCP PE=3 SV=1	A0A0D9RD03	VCP	Transitional endoplasmic reticulum ATPase	Chlorocebus sabaeus	NA	NA	NA	NA	NA	NA	NA	NA	NA	NA	NA	NA	118147.0313	90018.78125	128927.8672
A0A0D9RD06	A0A0D9RD06	A0A0D9RD06	RBKS	Chlorocebus sabaeus	Ribokinase	A0A0D9RD06	>tr|A0A0D9RD06|A0A0D9RD06_CHLSB Ribokinase OS=Chlorocebus sabaeus OX=60711 GN=RBKS PE=3 SV=1	>tr|A0A0D9RD06|A0A0D9RD06_CHLSB Ribokinase OS=Chlorocebus sabaeus OX=60711 GN=RBKS PE=3 SV=1	A0A0D9RD06	RBKS	Ribokinase	Chlorocebus sabaeus	NA	NA	NA	NA	NA	NA	NA	NA	NA	NA	NA	NA	18793.5293	10702.58984	19451.7168
A0A0D9RD07	A0A0D9RD07	A0A0D9RD07	TNFRSF12A	Chlorocebus sabaeus	TNF receptor superfamily member 12A	A0A0D9RD07	>tr|A0A0D9RD07|A0A0D9RD07_CHLSB TNF receptor superfamily member 12A OS=Chlorocebus sabaeus OX=60711 GN=TNFRSF12A PE=4 SV=1	>tr|A0A0D9RD07|A0A0D9RD07_CHLSB TNF receptor superfamily member 12A OS=Chlorocebus sabaeus OX=60711 GN=TNFRSF12A PE=4 SV=1	A0A0D9RD07	TNFRSF12A	TNF receptor superfamily member 12A	Chlorocebus sabaeus	NA	NA	NA	NA	NA	NA	NA	NA	NA	NA	NA	NA	1920.620361	1566.522827	900.664917
A0A0D9RD23	A0A0D9RD23	A0A0D9RD23	TSNAX	Chlorocebus sabaeus	Translin-associated protein X	A0A0D9RD23	>tr|A0A0D9RD23|A0A0D9RD23_CHLSB Translin-associated protein X OS=Chlorocebus sabaeus OX=60711 GN=TSNAX PE=3 SV=1	>tr|A0A0D9RD23|A0A0D9RD23_CHLSB Translin-associated protein X OS=Chlorocebus sabaeus OX=60711 GN=TSNAX PE=3 SV=1	A0A0D9RD23	TSNAX	Translin-associated protein X	Chlorocebus sabaeus	NA	NA	NA	NA	NA	NA	NA	NA	NA	NA	NA	NA	2126.774902	1079.988159	356.8869019
A0A0D9RD34	A0A0D9RD34	A0A0D9RD34	STOML2	Chlorocebus sabaeus	Stomatin like 2	A0A0D9RD34	>tr|A0A0D9RD34|A0A0D9RD34_CHLSB Stomatin like 2 OS=Chlorocebus sabaeus OX=60711 GN=STOML2 PE=3 SV=1	>tr|A0A0D9RD34|A0A0D9RD34_CHLSB Stomatin like 2 OS=Chlorocebus sabaeus OX=60711 GN=STOML2 PE=3 SV=1	A0A0D9RD34	STOML2	Stomatin like 2	Chlorocebus sabaeus	NA	NA	NA	NA	NA	NA	NA	NA	NA	NA	NA	NA	2905.455566	1516.651367	2912.445313
A0A0D9RD40	A0A0D9RD40	A0A0D9RD40	PPP2R5C	Chlorocebus sabaeus	Serine/threonine-protein phosphatase 2A 56 kDa regulatory subunit	A0A0D9RD40	>tr|A0A0D9RD40|A0A0D9RD40_CHLSB Serine/threonine-protein phosphatase 2A 56 kDa regulatory subunit OS=Chlorocebus sabaeus OX=60711 GN=PPP2R5C PE=3 SV=1	>tr|A0A0D9RD40|A0A0D9RD40_CHLSB Serine/threonine-protein phosphatase 2A 56 kDa regulatory subunit OS=Chlorocebus sabaeus OX=60711 GN=PPP2R5C PE=3 SV=1	A0A0D9RD40	PPP2R5C	Serine/threonine-protein phosphatase 2A 56 kDa regulatory subunit	Chlorocebus sabaeus	NA	NA	NA	NA	NA	NA	NA	NA	NA	NA	NA	NA	7403.040039	4037.851563	8622.038086
A0A0D9RD68	A0A0D9RD68	A0A0D9RD68	NA	Chlorocebus sabaeus	Parathymosin	A0A0D9RD68	>tr|A0A0D9RD68|A0A0D9RD68_CHLSB Parathymosin OS=Chlorocebus sabaeus OX=60711 PE=3 SV=1	>tr|A0A0D9RD68|A0A0D9RD68_CHLSB Parathymosin OS=Chlorocebus sabaeus OX=60711 PE=3 SV=1	A0A0D9RD68	NA	Parathymosin	Chlorocebus sabaeus	NA	NA	NA	NA	NA	NA	NA	NA	NA	NA	NA	NA	5166.491211	5970.071777	639.8878174
A0A0D9RD83	A0A0D9RD83	A0A0D9RD83	STX8	Chlorocebus sabaeus	Syntaxin 8	A0A0D9RD83	>tr|A0A0D9RD83|A0A0D9RD83_CHLSB Syntaxin 8 OS=Chlorocebus sabaeus OX=60711 GN=STX8 PE=3 SV=1	>tr|A0A0D9RD83|A0A0D9RD83_CHLSB Syntaxin 8 OS=Chlorocebus sabaeus OX=60711 GN=STX8 PE=3 SV=1	A0A0D9RD83	STX8	Syntaxin 8	Chlorocebus sabaeus	NA	NA	NA	NA	NA	NA	NA	NA	NA	NA	NA	NA	48079.94531	36302.12891	56082.86328
A0A0D9RD85	A0A0D9RD85	A0A0D9RD85	WARS1	Chlorocebus sabaeus	Tryptophan--tRNA ligase, cytoplasmic	A0A0D9RD85	>tr|A0A0D9RD85|A0A0D9RD85_CHLSB Tryptophan--tRNA ligase, cytoplasmic OS=Chlorocebus sabaeus OX=60711 GN=WARS1 PE=3 SV=1	>tr|A0A0D9RD85|A0A0D9RD85_CHLSB Tryptophan--tRNA ligase, cytoplasmic OS=Chlorocebus sabaeus OX=60711 GN=WARS1 PE=3 SV=1	A0A0D9RD85	WARS1	Tryptophan--tRNA ligase, cytoplasmic	Chlorocebus sabaeus	NA	NA	NA	NA	NA	NA	NA	NA	NA	NA	NA	NA	41605.58594	35087.58594	44151.74609
A0A0D9RDC9	A0A0D9RDC9	A0A0D9RDC9	TSPAN6	Chlorocebus sabaeus	Tetraspanin	A0A0D9RDC9	>tr|A0A0D9RDC9|A0A0D9RDC9_CHLSB Tetraspanin OS=Chlorocebus sabaeus OX=60711 GN=TSPAN6 PE=3 SV=1	>tr|A0A0D9RDC9|A0A0D9RDC9_CHLSB Tetraspanin OS=Chlorocebus sabaeus OX=60711 GN=TSPAN6 PE=3 SV=1	A0A0D9RDC9	TSPAN6	Tetraspanin	Chlorocebus sabaeus	NA	NA	NA	NA	NA	NA	NA	NA	NA	NA	NA	NA	20139.17383	23715.14844	22336.10938
A0A0D9RDF2	A0A0D9RDF2	A0A0D9RDF2	TTC13	Chlorocebus sabaeus	Tetratricopeptide repeat domain 13	A0A0D9RDF2	>tr|A0A0D9RDF2|A0A0D9RDF2_CHLSB Tetratricopeptide repeat domain 13 OS=Chlorocebus sabaeus OX=60711 GN=TTC13 PE=4 SV=1	>tr|A0A0D9RDF2|A0A0D9RDF2_CHLSB Tetratricopeptide repeat domain 13 OS=Chlorocebus sabaeus OX=60711 GN=TTC13 PE=4 SV=1	A0A0D9RDF2	TTC13	Tetratricopeptide repeat domain 13	Chlorocebus sabaeus	NA	NA	NA	NA	NA	NA	NA	NA	NA	NA	NA	NA	0.736747742	NA	NA
A0A0D9RDI6	A0A0D9RDI6	A0A0D9RDI6	EIF6	Chlorocebus sabaeus	Eukaryotic translation initiation factor 6	A0A0D9RDI6	>tr|A0A0D9RDI6|A0A0D9RDI6_CHLSB Eukaryotic translation initiation factor 6 OS=Chlorocebus sabaeus OX=60711 GN=EIF6 PE=3 SV=1	>tr|A0A0D9RDI6|A0A0D9RDI6_CHLSB Eukaryotic translation initiation factor 6 OS=Chlorocebus sabaeus OX=60711 GN=EIF6 PE=3 SV=1	A0A0D9RDI6	EIF6	Eukaryotic translation initiation factor 6	Chlorocebus sabaeus	NA	NA	NA	NA	NA	NA	NA	NA	NA	NA	NA	NA	28362.35156	15635.37988	21741.9043
A0A0D9RDJ3	A0A0D9RDJ3	A0A0D9RDJ3	PLIN3	Chlorocebus sabaeus	Perilipin	A0A0D9RDJ3	>tr|A0A0D9RDJ3|A0A0D9RDJ3_CHLSB Perilipin OS=Chlorocebus sabaeus OX=60711 GN=PLIN3 PE=3 SV=1	>tr|A0A0D9RDJ3|A0A0D9RDJ3_CHLSB Perilipin OS=Chlorocebus sabaeus OX=60711 GN=PLIN3 PE=3 SV=1	A0A0D9RDJ3	PLIN3	Perilipin	Chlorocebus sabaeus	NA	NA	NA	NA	NA	NA	NA	NA	NA	NA	NA	NA	7129.984375	5060.700195	7463.79541
A0A0D9RDK2	A0A0D9RDK2	A0A0D9RDK2	NA	Chlorocebus sabaeus	Casein kinase II subunit alpha	A0A0D9RDK2	>tr|A0A0D9RDK2|A0A0D9RDK2_CHLSB Casein kinase II subunit alpha OS=Chlorocebus sabaeus OX=60711 PE=3 SV=1	>tr|A0A0D9RDK2|A0A0D9RDK2_CHLSB Casein kinase II subunit alpha OS=Chlorocebus sabaeus OX=60711 PE=3 SV=1	A0A0D9RDK2	NA	Casein kinase II subunit alpha	Chlorocebus sabaeus	NA	NA	NA	NA	NA	NA	NA	NA	NA	NA	NA	NA	39235.45703	23382.54883	57844.04688
A0A0D9RDK6	A0A0D9RDK6	A0A0D9RDK6	NA	Chlorocebus sabaeus	Tropomyosin beta chain	A0A0D9RDK6	>tr|A0A0D9RDK6|A0A0D9RDK6_CHLSB Tropomyosin beta chain OS=Chlorocebus sabaeus OX=60711 PE=3 SV=1	>tr|A0A0D9RDK6|A0A0D9RDK6_CHLSB Tropomyosin beta chain OS=Chlorocebus sabaeus OX=60711 PE=3 SV=1	A0A0D9RDK6	NA	Tropomyosin beta chain	Chlorocebus sabaeus	NA	NA	NA	NA	NA	NA	NA	NA	NA	NA	NA	NA	140922.5781	201000.25	160718.375
A0A0D9RDL5	A0A0D9RDL5	A0A0D9RDL5	ATP2C1	Chlorocebus sabaeus	Calcium-transporting ATPase	A0A0D9RDL5	>tr|A0A0D9RDL5|A0A0D9RDL5_CHLSB Calcium-transporting ATPase OS=Chlorocebus sabaeus OX=60711 GN=ATP2C1 PE=3 SV=1	>tr|A0A0D9RDL5|A0A0D9RDL5_CHLSB Calcium-transporting ATPase OS=Chlorocebus sabaeus OX=60711 GN=ATP2C1 PE=3 SV=1	A0A0D9RDL5	ATP2C1	Calcium-transporting ATPase	Chlorocebus sabaeus	NA	NA	NA	NA	NA	NA	NA	NA	NA	NA	NA	NA	6046.17041	3409.818359	6494.720703
A0A0D9RDM9	A0A0D9RDM9	A0A0D9RDM9	ATP6V0C	Chlorocebus sabaeus	V-type proton ATPase proteolipid subunit	A0A0D9RDM9	>tr|A0A0D9RDM9|A0A0D9RDM9_CHLSB V-type proton ATPase proteolipid subunit OS=Chlorocebus sabaeus OX=60711 GN=ATP6V0C PE=3 SV=1	>tr|A0A0D9RDM9|A0A0D9RDM9_CHLSB V-type proton ATPase proteolipid subunit OS=Chlorocebus sabaeus OX=60711 GN=ATP6V0C PE=3 SV=1	A0A0D9RDM9	ATP6V0C	V-type proton ATPase proteolipid subunit	Chlorocebus sabaeus	NA	NA	NA	NA	NA	NA	NA	NA	NA	NA	NA	NA	7394.906738	11473.73535	5410.158203
A0A0D9RDN1	A0A0D9RDN1	A0A0D9RDN1	CMTR1	Chlorocebus sabaeus	Cap-specific mRNA (nucleoside-2'-O-)-methyltransferase 1	A0A0D9RDN1	>tr|A0A0D9RDN1|A0A0D9RDN1_CHLSB Cap-specific mRNA (nucleoside-2'-O-)-methyltransferase 1 OS=Chlorocebus sabaeus OX=60711 GN=CMTR1 PE=4 SV=1	>tr|A0A0D9RDN1|A0A0D9RDN1_CHLSB Cap-specific mRNA (nucleoside-2'-O-)-methyltransferase 1 OS=Chlorocebus sabaeus OX=60711 GN=CMTR1 PE=4 SV=1	A0A0D9RDN1	CMTR1	Cap-specific mRNA (nucleoside-2'-O-)-methyltransferase 1	Chlorocebus sabaeus	NA	NA	NA	NA	NA	NA	NA	NA	NA	NA	NA	NA	16657.16406	8204.927734	13840.82031
A0A0D9RDN9	A0A0D9RDN9	A0A0D9RDN9	AP2A2	Chlorocebus sabaeus	AP-2 complex subunit alpha	A0A0D9RDN9	>tr|A0A0D9RDN9|A0A0D9RDN9_CHLSB AP-2 complex subunit alpha OS=Chlorocebus sabaeus OX=60711 GN=AP2A2 PE=3 SV=1	>tr|A0A0D9RDN9|A0A0D9RDN9_CHLSB AP-2 complex subunit alpha OS=Chlorocebus sabaeus OX=60711 GN=AP2A2 PE=3 SV=1	A0A0D9RDN9	AP2A2	AP-2 complex subunit alpha	Chlorocebus sabaeus	NA	NA	NA	NA	NA	NA	NA	NA	NA	NA	NA	NA	16299.14746	9793.833008	17890.39648
A0A0D9RDP3	A0A0D9RDP3	A0A0D9RDP3	NUDT16	Chlorocebus sabaeus	U8 snoRNA-decapping enzyme	A0A0D9RDP3	>tr|A0A0D9RDP3|A0A0D9RDP3_CHLSB U8 snoRNA-decapping enzyme OS=Chlorocebus sabaeus OX=60711 GN=NUDT16 PE=3 SV=1	>tr|A0A0D9RDP3|A0A0D9RDP3_CHLSB U8 snoRNA-decapping enzyme OS=Chlorocebus sabaeus OX=60711 GN=NUDT16 PE=3 SV=1	A0A0D9RDP3	NUDT16	U8 snoRNA-decapping enzyme	Chlorocebus sabaeus	NA	NA	NA	NA	NA	NA	NA	NA	NA	NA	NA	NA	20919.29688	10930.84668	16244.76465
A0A0D9RDP7	A0A0D9RDP7	A0A0D9RDP7	PFAS	Chlorocebus sabaeus	phosphoribosylformylglycinamidine synthase	A0A0D9RDP7	>tr|A0A0D9RDP7|A0A0D9RDP7_CHLSB phosphoribosylformylglycinamidine synthase OS=Chlorocebus sabaeus OX=60711 GN=PFAS PE=3 SV=1	>tr|A0A0D9RDP7|A0A0D9RDP7_CHLSB phosphoribosylformylglycinamidine synthase OS=Chlorocebus sabaeus OX=60711 GN=PFAS PE=3 SV=1	A0A0D9RDP7	PFAS	phosphoribosylformylglycinamidine synthase	Chlorocebus sabaeus	NA	NA	NA	NA	NA	NA	NA	NA	NA	NA	NA	NA	28831.88477	14689.21777	25116.96094
A0A0D9RDQ6	A0A0D9RDQ6	A0A0D9RDQ6	TSPAN4	Chlorocebus sabaeus	Tetraspanin	A0A0D9RDQ6	>tr|A0A0D9RDQ6|A0A0D9RDQ6_CHLSB Tetraspanin OS=Chlorocebus sabaeus OX=60711 GN=TSPAN4 PE=3 SV=1	>tr|A0A0D9RDQ6|A0A0D9RDQ6_CHLSB Tetraspanin OS=Chlorocebus sabaeus OX=60711 GN=TSPAN4 PE=3 SV=1	A0A0D9RDQ6	TSPAN4	Tetraspanin	Chlorocebus sabaeus	NA	NA	NA	NA	NA	NA	NA	NA	NA	NA	NA	NA	21474.29102	3562.36499	4343.10498
A0A0D9RDR4	A0A0D9RDR4	A0A0D9RDR4	NA	Chlorocebus sabaeus	Glyceraldehyde-3-phosphate dehydrogenase	A0A0D9RDR4	>tr|A0A0D9RDR4|A0A0D9RDR4_CHLSB Glyceraldehyde-3-phosphate dehydrogenase OS=Chlorocebus sabaeus OX=60711 PE=3 SV=1	>tr|A0A0D9RDR4|A0A0D9RDR4_CHLSB Glyceraldehyde-3-phosphate dehydrogenase OS=Chlorocebus sabaeus OX=60711 PE=3 SV=1	A0A0D9RDR4	NA	Glyceraldehyde-3-phosphate dehydrogenase	Chlorocebus sabaeus	NA	NA	NA	NA	NA	NA	NA	NA	NA	NA	NA	NA	716633.0625	514555.2188	612570.6875
A0A0D9RDR7	A0A0D9RDR7	A0A0D9RDR7	CD151	Chlorocebus sabaeus	Tetraspanin	A0A0D9RDR7	>tr|A0A0D9RDR7|A0A0D9RDR7_CHLSB Tetraspanin OS=Chlorocebus sabaeus OX=60711 GN=CD151 PE=3 SV=1	>tr|A0A0D9RDR7|A0A0D9RDR7_CHLSB Tetraspanin OS=Chlorocebus sabaeus OX=60711 GN=CD151 PE=3 SV=1	A0A0D9RDR7	CD151	Tetraspanin	Chlorocebus sabaeus	NA	NA	NA	NA	NA	NA	NA	NA	NA	NA	NA	NA	14399.74805	29702.55859	16954.0957
A0A0D9RDS4	A0A0D9RDS4	A0A0D9RDS4	TLN1	Chlorocebus sabaeus	Talin 1	A0A0D9RDS4	>tr|A0A0D9RDS4|A0A0D9RDS4_CHLSB Talin 1 OS=Chlorocebus sabaeus OX=60711 GN=TLN1 PE=4 SV=1	>tr|A0A0D9RDS4|A0A0D9RDS4_CHLSB Talin 1 OS=Chlorocebus sabaeus OX=60711 GN=TLN1 PE=4 SV=1	A0A0D9RDS4	TLN1	Talin 1	Chlorocebus sabaeus	NA	NA	NA	NA	NA	NA	NA	NA	NA	NA	NA	NA	56729.46094	45303.55078	57032.69141
A0A0D9RDS8	A0A0D9RDS8	A0A0D9RDS8	CLINT1	Chlorocebus sabaeus	Clathrin interactor 1	A0A0D9RDS8	>tr|A0A0D9RDS8|A0A0D9RDS8_CHLSB Clathrin interactor 1 OS=Chlorocebus sabaeus OX=60711 GN=CLINT1 PE=4 SV=1	>tr|A0A0D9RDS8|A0A0D9RDS8_CHLSB Clathrin interactor 1 OS=Chlorocebus sabaeus OX=60711 GN=CLINT1 PE=4 SV=1	A0A0D9RDS8	CLINT1	Clathrin interactor 1	Chlorocebus sabaeus	NA	NA	NA	NA	NA	NA	NA	NA	NA	NA	NA	NA	1283.645752	1011.815247	1500.959229
A0A0D9RDT9	A0A0D9RDT9	A0A0D9RDT9	RPLP2	Chlorocebus sabaeus	Large ribosomal subunit protein P2	A0A0D9RDT9	>tr|A0A0D9RDT9|A0A0D9RDT9_CHLSB Large ribosomal subunit protein P2 OS=Chlorocebus sabaeus OX=60711 GN=RPLP2 PE=3 SV=1	>tr|A0A0D9RDT9|A0A0D9RDT9_CHLSB Large ribosomal subunit protein P2 OS=Chlorocebus sabaeus OX=60711 GN=RPLP2 PE=3 SV=1	A0A0D9RDT9	RPLP2	Large ribosomal subunit protein P2	Chlorocebus sabaeus	NA	NA	NA	NA	NA	NA	NA	NA	NA	NA	NA	NA	10101.07324	7808.981934	15176.34668
A0A0D9RDU4	A0A0D9RDU4	A0A0D9RDU4	DNAJC13	Chlorocebus sabaeus	DnaJ heat shock protein family (Hsp40) member C13	A0A0D9RDU4	>tr|A0A0D9RDU4|A0A0D9RDU4_CHLSB DnaJ heat shock protein family (Hsp40) member C13 OS=Chlorocebus sabaeus OX=60711 GN=DNAJC13 PE=4 SV=1	>tr|A0A0D9RDU4|A0A0D9RDU4_CHLSB DnaJ heat shock protein family (Hsp40) member C13 OS=Chlorocebus sabaeus OX=60711 GN=DNAJC13 PE=4 SV=1	A0A0D9RDU4	DNAJC13	DnaJ heat shock protein family (Hsp40) member C13	Chlorocebus sabaeus	NA	NA	NA	NA	NA	NA	NA	NA	NA	NA	NA	NA	NA	3094.80957	5226.793945
A0A0D9RDV7	A0A0D9RDV7	A0A0D9RDV7	ARPC4	Chlorocebus sabaeus	Actin-related protein 2/3 complex subunit 4	A0A0D9RDV7	>tr|A0A0D9RDV7|A0A0D9RDV7_CHLSB Actin-related protein 2/3 complex subunit 4 OS=Chlorocebus sabaeus OX=60711 GN=ARPC4 PE=3 SV=1	>tr|A0A0D9RDV7|A0A0D9RDV7_CHLSB Actin-related protein 2/3 complex subunit 4 OS=Chlorocebus sabaeus OX=60711 GN=ARPC4 PE=3 SV=1	A0A0D9RDV7	ARPC4	Actin-related protein 2/3 complex subunit 4	Chlorocebus sabaeus	NA	NA	NA	NA	NA	NA	NA	NA	NA	NA	NA	NA	124253.4297	84295.34375	112105.875
A0A0D9RDX9	A0A0D9RDX9	A0A0D9RDX9	GALNT2	Chlorocebus sabaeus	Polypeptide N-acetylgalactosaminyltransferase	A0A0D9RDX9	>tr|A0A0D9RDX9|A0A0D9RDX9_CHLSB Polypeptide N-acetylgalactosaminyltransferase OS=Chlorocebus sabaeus OX=60711 GN=GALNT2 PE=3 SV=1	>tr|A0A0D9RDX9|A0A0D9RDX9_CHLSB Polypeptide N-acetylgalactosaminyltransferase OS=Chlorocebus sabaeus OX=60711 GN=GALNT2 PE=3 SV=1	A0A0D9RDX9	GALNT2	Polypeptide N-acetylgalactosaminyltransferase	Chlorocebus sabaeus	NA	NA	NA	NA	NA	NA	NA	NA	NA	NA	NA	NA	120888.9063	104498.1953	135856.75
A0A0D9RDY2	A0A0D9RDY2	A0A0D9RDY2	FKBP1A	Chlorocebus sabaeus	peptidylprolyl isomerase	A0A0D9RDY2	>tr|A0A0D9RDY2|A0A0D9RDY2_CHLSB peptidylprolyl isomerase OS=Chlorocebus sabaeus OX=60711 GN=FKBP1A PE=4 SV=1	>tr|A0A0D9RDY2|A0A0D9RDY2_CHLSB peptidylprolyl isomerase OS=Chlorocebus sabaeus OX=60711 GN=FKBP1A PE=4 SV=1	A0A0D9RDY2	FKBP1A	peptidylprolyl isomerase	Chlorocebus sabaeus	NA	NA	NA	NA	NA	NA	NA	NA	NA	NA	NA	NA	8693.173828	8756.308594	10251.85742
A0A0D9RDZ4	A0A0D9RDZ4	A0A0D9RDZ4	GLO1	Chlorocebus sabaeus	Lactoylglutathione lyase	A0A0D9RDZ4	>tr|A0A0D9RDZ4|A0A0D9RDZ4_CHLSB Lactoylglutathione lyase OS=Chlorocebus sabaeus OX=60711 GN=GLO1 PE=3 SV=1	>tr|A0A0D9RDZ4|A0A0D9RDZ4_CHLSB Lactoylglutathione lyase OS=Chlorocebus sabaeus OX=60711 GN=GLO1 PE=3 SV=1	A0A0D9RDZ4	GLO1	Lactoylglutathione lyase	Chlorocebus sabaeus	NA	NA	NA	NA	NA	NA	NA	NA	NA	NA	NA	NA	11321.89648	4654.439453	10019.46387
A0A0D9RDZ6	A0A0D9RDZ6	A0A0D9RDZ6	NA	Chlorocebus sabaeus	Keratin, type II cytoskeletal 8	A0A0D9RDZ6	>tr|A0A0D9RDZ6|A0A0D9RDZ6_CHLSB Keratin, type II cytoskeletal 8 OS=Chlorocebus sabaeus OX=60711 PE=3 SV=1	>tr|A0A0D9RDZ6|A0A0D9RDZ6_CHLSB Keratin, type II cytoskeletal 8 OS=Chlorocebus sabaeus OX=60711 PE=3 SV=1	A0A0D9RDZ6	NA	Keratin, type II cytoskeletal 8	Chlorocebus sabaeus	NA	NA	NA	NA	NA	NA	NA	NA	NA	NA	NA	NA	NA	15368.97754	169.2480927
A0A0D9RDZ9	A0A0D9RDZ9	A0A0D9RDZ9	SH3BGRL	Chlorocebus sabaeus	SH3 domain-binding glutamic acid-rich-like protein	A0A0D9RDZ9	>tr|A0A0D9RDZ9|A0A0D9RDZ9_CHLSB SH3 domain-binding glutamic acid-rich-like protein OS=Chlorocebus sabaeus OX=60711 GN=SH3BGRL PE=3 SV=1	>tr|A0A0D9RDZ9|A0A0D9RDZ9_CHLSB SH3 domain-binding glutamic acid-rich-like protein OS=Chlorocebus sabaeus OX=60711 GN=SH3BGRL PE=3 SV=1	A0A0D9RDZ9	SH3BGRL	SH3 domain-binding glutamic acid-rich-like protein	Chlorocebus sabaeus	NA	NA	NA	NA	NA	NA	NA	NA	NA	NA	NA	NA	8742.989258	5847.137695	7027.046875
A0A0D9RE03	A0A0D9RE03	A0A0D9RE03	NSFL1C	Chlorocebus sabaeus	NSFL1 cofactor p47	A0A0D9RE03	>tr|A0A0D9RE03|A0A0D9RE03_CHLSB NSFL1 cofactor p47 OS=Chlorocebus sabaeus OX=60711 GN=NSFL1C PE=4 SV=1	>tr|A0A0D9RE03|A0A0D9RE03_CHLSB NSFL1 cofactor p47 OS=Chlorocebus sabaeus OX=60711 GN=NSFL1C PE=4 SV=1	A0A0D9RE03	NSFL1C	NSFL1 cofactor p47	Chlorocebus sabaeus	NA	NA	NA	NA	NA	NA	NA	NA	NA	NA	NA	NA	4799.708496	4890.32373	6066.597168
A0A0D9RE10	A0A0D9RE10	A0A0D9RE10	FAM3C	Chlorocebus sabaeus	Protein FAM3C	A0A0D9RE10	>tr|A0A0D9RE10|A0A0D9RE10_CHLSB Protein FAM3C OS=Chlorocebus sabaeus OX=60711 GN=FAM3C PE=3 SV=1	>tr|A0A0D9RE10|A0A0D9RE10_CHLSB Protein FAM3C OS=Chlorocebus sabaeus OX=60711 GN=FAM3C PE=3 SV=1	A0A0D9RE10	FAM3C	Protein FAM3C	Chlorocebus sabaeus	NA	NA	NA	NA	NA	NA	NA	NA	NA	NA	NA	NA	69642.78125	52656.45703	74363.99219
A0A0D9RE22	A0A0D9RE22	A0A0D9RE22	RAB4A	Chlorocebus sabaeus	Ras-related protein Rab-4	A0A0D9RE22	>tr|A0A0D9RE22|A0A0D9RE22_CHLSB Ras-related protein Rab-4 OS=Chlorocebus sabaeus OX=60711 GN=RAB4A PE=3 SV=1	>tr|A0A0D9RE22|A0A0D9RE22_CHLSB Ras-related protein Rab-4 OS=Chlorocebus sabaeus OX=60711 GN=RAB4A PE=3 SV=1	A0A0D9RE22	RAB4A	Ras-related protein Rab-4	Chlorocebus sabaeus	NA	NA	NA	NA	NA	NA	NA	NA	NA	NA	NA	NA	9567.018555	3066.271484	4206.05127
A0A0D9RE27	A0A0D9RE27	A0A0D9RE27	PPP1CB	Chlorocebus sabaeus	Serine/threonine-protein phosphatase	A0A0D9RE27	>tr|A0A0D9RE27|A0A0D9RE27_CHLSB Serine/threonine-protein phosphatase OS=Chlorocebus sabaeus OX=60711 GN=PPP1CB PE=3 SV=1	>tr|A0A0D9RE27|A0A0D9RE27_CHLSB Serine/threonine-protein phosphatase OS=Chlorocebus sabaeus OX=60711 GN=PPP1CB PE=3 SV=1	A0A0D9RE27	PPP1CB	Serine/threonine-protein phosphatase	Chlorocebus sabaeus	NA	NA	NA	NA	NA	NA	NA	NA	NA	NA	NA	NA	90554.0625	68887.32031	97969
A0A0D9RE31	A0A0D9RE31	A0A0D9RE31	COPS2	Chlorocebus sabaeus	COP9 signalosome complex subunit 2	A0A0D9RE31	>tr|A0A0D9RE31|A0A0D9RE31_CHLSB COP9 signalosome complex subunit 2 OS=Chlorocebus sabaeus OX=60711 GN=COPS2 PE=3 SV=1	>tr|A0A0D9RE31|A0A0D9RE31_CHLSB COP9 signalosome complex subunit 2 OS=Chlorocebus sabaeus OX=60711 GN=COPS2 PE=3 SV=1	A0A0D9RE31	COPS2	COP9 signalosome complex subunit 2	Chlorocebus sabaeus	NA	NA	NA	NA	NA	NA	NA	NA	NA	NA	NA	NA	7715.390625	6831.756836	10729.99512
A0A0D9RE37	A0A0D9RE37	A0A0D9RE37	CDV3	Chlorocebus sabaeus	CDV3 homolog	A0A0D9RE37	>tr|A0A0D9RE37|A0A0D9RE37_CHLSB CDV3 homolog OS=Chlorocebus sabaeus OX=60711 GN=CDV3 PE=3 SV=1	>tr|A0A0D9RE37|A0A0D9RE37_CHLSB CDV3 homolog OS=Chlorocebus sabaeus OX=60711 GN=CDV3 PE=3 SV=1	A0A0D9RE37	CDV3	CDV3 homolog	Chlorocebus sabaeus	NA	NA	NA	NA	NA	NA	NA	NA	NA	NA	NA	NA	5296.447266	6742.416992	6978.011719
A0A0D9RE47	A0A0D9RE47	A0A0D9RE47	CYFIP2	Chlorocebus sabaeus	Cytoplasmic FMR1-interacting protein	A0A0D9RE47	>tr|A0A0D9RE47|A0A0D9RE47_CHLSB Cytoplasmic FMR1-interacting protein OS=Chlorocebus sabaeus OX=60711 GN=CYFIP2 PE=3 SV=1	>tr|A0A0D9RE47|A0A0D9RE47_CHLSB Cytoplasmic FMR1-interacting protein OS=Chlorocebus sabaeus OX=60711 GN=CYFIP2 PE=3 SV=1	A0A0D9RE47	CYFIP2	Cytoplasmic FMR1-interacting protein	Chlorocebus sabaeus	NA	NA	NA	NA	NA	NA	NA	NA	NA	NA	NA	NA	6868.150879	4671.801758	6307.909668
A0A0D9RE48	A0A0D9RE48	A0A0D9RE48	RECK	Chlorocebus sabaeus	Reversion inducing cysteine rich protein with kazal motifs	A0A0D9RE48	>tr|A0A0D9RE48|A0A0D9RE48_CHLSB Reversion inducing cysteine rich protein with kazal motifs OS=Chlorocebus sabaeus OX=60711 GN=RECK PE=4 SV=1	>tr|A0A0D9RE48|A0A0D9RE48_CHLSB Reversion inducing cysteine rich protein with kazal motifs OS=Chlorocebus sabaeus OX=60711 GN=RECK PE=4 SV=1	A0A0D9RE48	RECK	Reversion inducing cysteine rich protein with kazal motifs	Chlorocebus sabaeus	NA	NA	NA	NA	NA	NA	NA	NA	NA	NA	NA	NA	3054.747314	2729.578613	5079.005859
A0A0D9RE57	A0A0D9RE57	A0A0D9RE57	DERL1	Chlorocebus sabaeus	Derlin	A0A0D9RE57	>tr|A0A0D9RE57|A0A0D9RE57_CHLSB Derlin OS=Chlorocebus sabaeus OX=60711 GN=DERL1 PE=3 SV=1	>tr|A0A0D9RE57|A0A0D9RE57_CHLSB Derlin OS=Chlorocebus sabaeus OX=60711 GN=DERL1 PE=3 SV=1	A0A0D9RE57	DERL1	Derlin	Chlorocebus sabaeus	NA	NA	NA	NA	NA	NA	NA	NA	NA	NA	NA	NA	22708.72852	16781.7168	22406.4707
A0A0D9RE60	A0A0D9RE60	A0A0D9RE60	NA	Chlorocebus sabaeus	FAM21/CAPZIP domain-containing protein	A0A0D9RE60	>tr|A0A0D9RE60|A0A0D9RE60_CHLSB FAM21/CAPZIP domain-containing protein OS=Chlorocebus sabaeus OX=60711 PE=3 SV=1	>tr|A0A0D9RE60|A0A0D9RE60_CHLSB FAM21/CAPZIP domain-containing protein OS=Chlorocebus sabaeus OX=60711 PE=3 SV=1	A0A0D9RE60	NA	FAM21/CAPZIP domain-containing protein	Chlorocebus sabaeus	NA	NA	NA	NA	NA	NA	NA	NA	NA	NA	NA	NA	2214.103516	1634.519897	4907.678223
A0A0D9RE62	A0A0D9RE62	A0A0D9RE62	GATD1	Chlorocebus sabaeus	Glutamine amidotransferase-like class 1 domain-containing protein 1	A0A0D9RE62	>tr|A0A0D9RE62|A0A0D9RE62_CHLSB Glutamine amidotransferase-like class 1 domain-containing protein 1 OS=Chlorocebus sabaeus OX=60711 GN=GATD1 PE=3 SV=1	>tr|A0A0D9RE62|A0A0D9RE62_CHLSB Glutamine amidotransferase-like class 1 domain-containing protein 1 OS=Chlorocebus sabaeus OX=60711 GN=GATD1 PE=3 SV=1	A0A0D9RE62	GATD1	Glutamine amidotransferase-like class 1 domain-containing protein 1	Chlorocebus sabaeus	NA	NA	NA	NA	NA	NA	NA	NA	NA	NA	NA	NA	7736.234375	3923.7771	8285.541016
A0A0D9RE65	A0A0D9RE65	A0A0D9RE65	GLIPR2	Chlorocebus sabaeus	GLI pathogenesis related 2	A0A0D9RE65	>tr|A0A0D9RE65|A0A0D9RE65_CHLSB GLI pathogenesis related 2 OS=Chlorocebus sabaeus OX=60711 GN=GLIPR2 PE=4 SV=1	>tr|A0A0D9RE65|A0A0D9RE65_CHLSB GLI pathogenesis related 2 OS=Chlorocebus sabaeus OX=60711 GN=GLIPR2 PE=4 SV=1	A0A0D9RE65	GLIPR2	GLI pathogenesis related 2	Chlorocebus sabaeus	NA	NA	NA	NA	NA	NA	NA	NA	NA	NA	NA	NA	998.937561	1259.428711	1094.697388
A0A0D9RE68	A0A0D9RE68	A0A0D9RE68	TALDO1	Chlorocebus sabaeus	Transaldolase	A0A0D9RE68	>tr|A0A0D9RE68|A0A0D9RE68_CHLSB Transaldolase OS=Chlorocebus sabaeus OX=60711 GN=TALDO1 PE=3 SV=1	>tr|A0A0D9RE68|A0A0D9RE68_CHLSB Transaldolase OS=Chlorocebus sabaeus OX=60711 GN=TALDO1 PE=3 SV=1	A0A0D9RE68	TALDO1	Transaldolase	Chlorocebus sabaeus	NA	NA	NA	NA	NA	NA	NA	NA	NA	NA	NA	NA	25232.875	23338.62891	21596.46094
A0A0D9RE73	A0A0D9RE73	A0A0D9RE73	CLTA	Chlorocebus sabaeus	Clathrin light chain	A0A0D9RE73	>tr|A0A0D9RE73|A0A0D9RE73_CHLSB Clathrin light chain OS=Chlorocebus sabaeus OX=60711 GN=CLTA PE=3 SV=1	>tr|A0A0D9RE73|A0A0D9RE73_CHLSB Clathrin light chain OS=Chlorocebus sabaeus OX=60711 GN=CLTA PE=3 SV=1	A0A0D9RE73	CLTA	Clathrin light chain	Chlorocebus sabaeus	NA	NA	NA	NA	NA	NA	NA	NA	NA	NA	NA	NA	507.7842407	1826.233032	1122.334839
A0A0D9RE78	A0A0D9RE78	A0A0D9RE78	SNTB1	Chlorocebus sabaeus	Syntrophin beta 1	A0A0D9RE78	>tr|A0A0D9RE78|A0A0D9RE78_CHLSB Syntrophin beta 1 OS=Chlorocebus sabaeus OX=60711 GN=SNTB1 PE=3 SV=1	>tr|A0A0D9RE78|A0A0D9RE78_CHLSB Syntrophin beta 1 OS=Chlorocebus sabaeus OX=60711 GN=SNTB1 PE=3 SV=1	A0A0D9RE78	SNTB1	Syntrophin beta 1	Chlorocebus sabaeus	NA	NA	NA	NA	NA	NA	NA	NA	NA	NA	NA	NA	6139.402344	4378.260254	7448.574707
A0A0D9RE92	A0A0D9RE92	A0A0D9RE92	RAB6B	Chlorocebus sabaeus	RAB6B, member RAS oncogene family	A0A0D9RE92	>tr|A0A0D9RE92|A0A0D9RE92_CHLSB RAB6B, member RAS oncogene family OS=Chlorocebus sabaeus OX=60711 GN=RAB6B PE=4 SV=1	>tr|A0A0D9RE92|A0A0D9RE92_CHLSB RAB6B, member RAS oncogene family OS=Chlorocebus sabaeus OX=60711 GN=RAB6B PE=4 SV=1	A0A0D9RE92	RAB6B	RAB6B, member RAS oncogene family	Chlorocebus sabaeus	NA	NA	NA	NA	NA	NA	NA	NA	NA	NA	NA	NA	195924.0313	210847.9063	200347.5156
A0A0D9REA4	A0A0D9REA4	A0A0D9REA4;A0A0D9SC14	NA	Chlorocebus sabaeus	Vesicle-associated membrane protein 2	A0A0D9REA4;A0A0D9SC14	>tr|A0A0D9REA4|A0A0D9REA4_CHLSB Vesicle-associated membrane protein 2 OS=Chlorocebus sabaeus OX=60711 PE=3 SV=1;>tr|A0A0D9SC14|A0A0D9SC14_CHLSB Vesicle-associated membrane protein 2 OS=Chlorocebus sabaeus OX=60711 PE=3 SV=1	>tr|A0A0D9REA4|A0A0D9REA4_CHLSB Vesicle-associated membrane protein 2 OS=Chlorocebus sabaeus OX=60711 PE=3 SV=1	A0A0D9REA4	NA	Vesicle-associated membrane protein 2	Chlorocebus sabaeus	NA	NA	NA	NA	NA	NA	NA	NA	NA	NA	NA	NA	20359.54297	14951.30664	17497.6543
A0A0D9REA6	A0A0D9REA6	A0A0D9REA6	SLCO2A1	Chlorocebus sabaeus	Solute carrier organic anion transporter family member	A0A0D9REA6	>tr|A0A0D9REA6|A0A0D9REA6_CHLSB Solute carrier organic anion transporter family member OS=Chlorocebus sabaeus OX=60711 GN=SLCO2A1 PE=3 SV=1	>tr|A0A0D9REA6|A0A0D9REA6_CHLSB Solute carrier organic anion transporter family member OS=Chlorocebus sabaeus OX=60711 GN=SLCO2A1 PE=3 SV=1	A0A0D9REA6	SLCO2A1	Solute carrier organic anion transporter family member	Chlorocebus sabaeus	NA	NA	NA	NA	NA	NA	NA	NA	NA	NA	NA	NA	19817.87305	15385.50391	14596.16602
A0A0D9REB3	A0A0D9REB3	A0A0D9REB3	NA	Chlorocebus sabaeus	Glutathione hydrolase	A0A0D9REB3	>tr|A0A0D9REB3|A0A0D9REB3_CHLSB Glutathione hydrolase OS=Chlorocebus sabaeus OX=60711 PE=3 SV=1	>tr|A0A0D9REB3|A0A0D9REB3_CHLSB Glutathione hydrolase OS=Chlorocebus sabaeus OX=60711 PE=3 SV=1	A0A0D9REB3	NA	Glutathione hydrolase	Chlorocebus sabaeus	NA	NA	NA	NA	NA	NA	NA	NA	NA	NA	NA	NA	1617748	1159412.75	1611538.875
A0A0D9REC3	A0A0D9REC3	A0A0D9REC3	NA	Chlorocebus sabaeus	Ig-like domain-containing protein	A0A0D9REC3	>tr|A0A0D9REC3|A0A0D9REC3_CHLSB Ig-like domain-containing protein OS=Chlorocebus sabaeus OX=60711 PE=4 SV=1	>tr|A0A0D9REC3|A0A0D9REC3_CHLSB Ig-like domain-containing protein OS=Chlorocebus sabaeus OX=60711 PE=4 SV=1	A0A0D9REC3	NA	Ig-like domain-containing protein	Chlorocebus sabaeus	NA	NA	NA	NA	NA	NA	NA	NA	NA	NA	NA	NA	1495.534058	2060.89917	2966.975342
A0A0D9REC9	A0A0D9REC9	A0A0D9REC9	NA	Chlorocebus sabaeus	Phosphoglycerate kinase	A0A0D9REC9	>tr|A0A0D9REC9|A0A0D9REC9_CHLSB Phosphoglycerate kinase OS=Chlorocebus sabaeus OX=60711 PE=3 SV=1	>tr|A0A0D9REC9|A0A0D9REC9_CHLSB Phosphoglycerate kinase OS=Chlorocebus sabaeus OX=60711 PE=3 SV=1	A0A0D9REC9	NA	Phosphoglycerate kinase	Chlorocebus sabaeus	NA	NA	NA	NA	NA	NA	NA	NA	NA	NA	NA	NA	634708.75	420664.3438	555221
A0A0D9RED0	A0A0D9RED0	A0A0D9RED0	CD9	Chlorocebus sabaeus	Tetraspanin	A0A0D9RED0	>tr|A0A0D9RED0|A0A0D9RED0_CHLSB Tetraspanin OS=Chlorocebus sabaeus OX=60711 GN=CD9 PE=3 SV=1	>tr|A0A0D9RED0|A0A0D9RED0_CHLSB Tetraspanin OS=Chlorocebus sabaeus OX=60711 GN=CD9 PE=3 SV=1	A0A0D9RED0	CD9	Tetraspanin	Chlorocebus sabaeus	NA	NA	NA	NA	NA	NA	NA	NA	NA	NA	NA	NA	259270	182687.8438	98926.13281
A0A0D9RED5	A0A0D9RED5	A0A0D9RED5	MGST3	Chlorocebus sabaeus	Microsomal glutathione S-transferase 3	A0A0D9RED5	>tr|A0A0D9RED5|A0A0D9RED5_CHLSB Microsomal glutathione S-transferase 3 OS=Chlorocebus sabaeus OX=60711 GN=MGST3 PE=3 SV=1	>tr|A0A0D9RED5|A0A0D9RED5_CHLSB Microsomal glutathione S-transferase 3 OS=Chlorocebus sabaeus OX=60711 GN=MGST3 PE=3 SV=1	A0A0D9RED5	MGST3	Microsomal glutathione S-transferase 3	Chlorocebus sabaeus	NA	NA	NA	NA	NA	NA	NA	NA	NA	NA	NA	NA	3029.782227	1808.719849	3003.494629
A0A0D9REE3	A0A0D9REE3	A0A0D9REE3	NA	Chlorocebus sabaeus	4-trimethylaminobutyraldehyde dehydrogenase	A0A0D9REE3	>tr|A0A0D9REE3|A0A0D9REE3_CHLSB 4-trimethylaminobutyraldehyde dehydrogenase OS=Chlorocebus sabaeus OX=60711 PE=3 SV=1	>tr|A0A0D9REE3|A0A0D9REE3_CHLSB 4-trimethylaminobutyraldehyde dehydrogenase OS=Chlorocebus sabaeus OX=60711 PE=3 SV=1	A0A0D9REE3	NA	4-trimethylaminobutyraldehyde dehydrogenase	Chlorocebus sabaeus	NA	NA	NA	NA	NA	NA	NA	NA	NA	NA	NA	NA	4206.395996	4266.496582	4523.613281
A0A0D9REF5	A0A0D9REF5	A0A0D9REF5	GRHPR	Chlorocebus sabaeus	Glyoxylate and hydroxypyruvate reductase	A0A0D9REF5	>tr|A0A0D9REF5|A0A0D9REF5_CHLSB Glyoxylate and hydroxypyruvate reductase OS=Chlorocebus sabaeus OX=60711 GN=GRHPR PE=3 SV=1	>tr|A0A0D9REF5|A0A0D9REF5_CHLSB Glyoxylate and hydroxypyruvate reductase OS=Chlorocebus sabaeus OX=60711 GN=GRHPR PE=3 SV=1	A0A0D9REF5	GRHPR	Glyoxylate and hydroxypyruvate reductase	Chlorocebus sabaeus	NA	NA	NA	NA	NA	NA	NA	NA	NA	NA	NA	NA	8660.482422	5916.504395	10769.19434
A0A0D9REH5	A0A0D9REH5	A0A0D9REH5	FBXO10	Chlorocebus sabaeus	F-box protein 10	A0A0D9REH5	>tr|A0A0D9REH5|A0A0D9REH5_CHLSB F-box protein 10 OS=Chlorocebus sabaeus OX=60711 GN=FBXO10 PE=4 SV=1	>tr|A0A0D9REH5|A0A0D9REH5_CHLSB F-box protein 10 OS=Chlorocebus sabaeus OX=60711 GN=FBXO10 PE=4 SV=1	A0A0D9REH5	FBXO10	F-box protein 10	Chlorocebus sabaeus	NA	NA	NA	NA	NA	NA	NA	NA	NA	NA	NA	NA	1567.753906	NA	NA
A0A0D9REM2	A0A0D9REM2	A0A0D9REM2	NIF3L1	Chlorocebus sabaeus	NIF3-like protein 1	A0A0D9REM2	>tr|A0A0D9REM2|A0A0D9REM2_CHLSB NIF3-like protein 1 OS=Chlorocebus sabaeus OX=60711 GN=NIF3L1 PE=3 SV=1	>tr|A0A0D9REM2|A0A0D9REM2_CHLSB NIF3-like protein 1 OS=Chlorocebus sabaeus OX=60711 GN=NIF3L1 PE=3 SV=1	A0A0D9REM2	NIF3L1	NIF3-like protein 1	Chlorocebus sabaeus	NA	NA	NA	NA	NA	NA	NA	NA	NA	NA	NA	NA	3524.8396	1963.709473	4795.672363
A0A0D9REP7	A0A0D9REP7	A0A0D9REP7	EEF2	Chlorocebus sabaeus	Eukaryotic translation elongation factor 2	A0A0D9REP7	>tr|A0A0D9REP7|A0A0D9REP7_CHLSB Eukaryotic translation elongation factor 2 OS=Chlorocebus sabaeus OX=60711 GN=EEF2 PE=4 SV=1	>tr|A0A0D9REP7|A0A0D9REP7_CHLSB Eukaryotic translation elongation factor 2 OS=Chlorocebus sabaeus OX=60711 GN=EEF2 PE=4 SV=1	A0A0D9REP7	EEF2	Eukaryotic translation elongation factor 2	Chlorocebus sabaeus	NA	NA	NA	NA	NA	NA	NA	NA	NA	NA	NA	NA	141116.7969	130314.1719	126897.6953
A0A0D9REQ6	A0A0D9REQ6	A0A0D9REQ6	G3BP1	Chlorocebus sabaeus	G3BP stress granule assembly factor 1	A0A0D9REQ6	>tr|A0A0D9REQ6|A0A0D9REQ6_CHLSB G3BP stress granule assembly factor 1 OS=Chlorocebus sabaeus OX=60711 GN=G3BP1 PE=4 SV=1	>tr|A0A0D9REQ6|A0A0D9REQ6_CHLSB G3BP stress granule assembly factor 1 OS=Chlorocebus sabaeus OX=60711 GN=G3BP1 PE=4 SV=1	A0A0D9REQ6	G3BP1	G3BP stress granule assembly factor 1	Chlorocebus sabaeus	NA	NA	NA	NA	NA	NA	NA	NA	NA	NA	NA	NA	13449.58984	6818.578613	15711.02539
A0A0D9RES0	A0A0D9RES0	A0A0D9RES0	ARL8B	Chlorocebus sabaeus	ADP-ribosylation factor-like protein 8B	A0A0D9RES0	>tr|A0A0D9RES0|A0A0D9RES0_CHLSB ADP-ribosylation factor-like protein 8B OS=Chlorocebus sabaeus OX=60711 GN=ARL8B PE=3 SV=1	>tr|A0A0D9RES0|A0A0D9RES0_CHLSB ADP-ribosylation factor-like protein 8B OS=Chlorocebus sabaeus OX=60711 GN=ARL8B PE=3 SV=1	A0A0D9RES0	ARL8B	ADP-ribosylation factor-like protein 8B	Chlorocebus sabaeus	NA	NA	NA	NA	NA	NA	NA	NA	NA	NA	NA	NA	27633.45703	17838.49414	23660.05469
A0A0D9RET3	A0A0D9RET3	A0A0D9RET3	CAPZA2	Chlorocebus sabaeus	F-actin-capping protein subunit alpha	A0A0D9RET3	>tr|A0A0D9RET3|A0A0D9RET3_CHLSB F-actin-capping protein subunit alpha OS=Chlorocebus sabaeus OX=60711 GN=CAPZA2 PE=3 SV=1	>tr|A0A0D9RET3|A0A0D9RET3_CHLSB F-actin-capping protein subunit alpha OS=Chlorocebus sabaeus OX=60711 GN=CAPZA2 PE=3 SV=1	A0A0D9RET3	CAPZA2	F-actin-capping protein subunit alpha	Chlorocebus sabaeus	NA	NA	NA	NA	NA	NA	NA	NA	NA	NA	NA	NA	144584.9844	120826.5234	203654.6406
A0A0D9RET8	A0A0D9RET8	A0A0D9RET8	SLC36A1	Chlorocebus sabaeus	Solute carrier family 36 member 1	A0A0D9RET8	>tr|A0A0D9RET8|A0A0D9RET8_CHLSB Solute carrier family 36 member 1 OS=Chlorocebus sabaeus OX=60711 GN=SLC36A1 PE=4 SV=1	>tr|A0A0D9RET8|A0A0D9RET8_CHLSB Solute carrier family 36 member 1 OS=Chlorocebus sabaeus OX=60711 GN=SLC36A1 PE=4 SV=1	A0A0D9RET8	SLC36A1	Solute carrier family 36 member 1	Chlorocebus sabaeus	NA	NA	NA	NA	NA	NA	NA	NA	NA	NA	NA	NA	NA	2884.308105	3521.437256
A0A0D9REU4	A0A0D9REU4	A0A0D9REU4	NCK1	Chlorocebus sabaeus	Cytoplasmic protein	A0A0D9REU4	>tr|A0A0D9REU4|A0A0D9REU4_CHLSB Cytoplasmic protein OS=Chlorocebus sabaeus OX=60711 GN=NCK1 PE=4 SV=1	>tr|A0A0D9REU4|A0A0D9REU4_CHLSB Cytoplasmic protein OS=Chlorocebus sabaeus OX=60711 GN=NCK1 PE=4 SV=1	A0A0D9REU4	NCK1	Cytoplasmic protein	Chlorocebus sabaeus	NA	NA	NA	NA	NA	NA	NA	NA	NA	NA	NA	NA	9914.058594	10334.16406	11759.29297
A0A0D9REU9	A0A0D9REU9	A0A0D9REU9	CAV1	Chlorocebus sabaeus	Caveolin	A0A0D9REU9	>tr|A0A0D9REU9|A0A0D9REU9_CHLSB Caveolin OS=Chlorocebus sabaeus OX=60711 GN=CAV1 PE=3 SV=1	>tr|A0A0D9REU9|A0A0D9REU9_CHLSB Caveolin OS=Chlorocebus sabaeus OX=60711 GN=CAV1 PE=3 SV=1	A0A0D9REU9	CAV1	Caveolin	Chlorocebus sabaeus	NA	NA	NA	NA	NA	NA	NA	NA	NA	NA	NA	NA	15159.68164	5539.297363	10818.02539
A0A0D9REV5	A0A0D9REV5	A0A0D9REV5	SERPINA1	Chlorocebus sabaeus	Serpin family A member 1	A0A0D9REV5	>tr|A0A0D9REV5|A0A0D9REV5_CHLSB Serpin family A member 1 OS=Chlorocebus sabaeus OX=60711 GN=SERPINA1 PE=3 SV=1	>tr|A0A0D9REV5|A0A0D9REV5_CHLSB Serpin family A member 1 OS=Chlorocebus sabaeus OX=60711 GN=SERPINA1 PE=3 SV=1	A0A0D9REV5	SERPINA1	Serpin family A member 1	Chlorocebus sabaeus	NA	NA	NA	NA	NA	NA	NA	NA	NA	NA	NA	NA	870.8534546	807.0118408	2814.337891
A0A0D9REX8	A0A0D9REX8	A0A0D9REX8	MPZL1	Chlorocebus sabaeus	Myelin protein zero like 1	A0A0D9REX8	>tr|A0A0D9REX8|A0A0D9REX8_CHLSB Myelin protein zero like 1 OS=Chlorocebus sabaeus OX=60711 GN=MPZL1 PE=4 SV=1	>tr|A0A0D9REX8|A0A0D9REX8_CHLSB Myelin protein zero like 1 OS=Chlorocebus sabaeus OX=60711 GN=MPZL1 PE=4 SV=1	A0A0D9REX8	MPZL1	Myelin protein zero like 1	Chlorocebus sabaeus	NA	NA	NA	NA	NA	NA	NA	NA	NA	NA	NA	NA	3565.399902	4708.850098	2547.248779
A0A0D9REY3	A0A0D9REY3	A0A0D9REY3	ANP32B	Chlorocebus sabaeus	Acidic leucine-rich nuclear phosphoprotein 32 family member	A0A0D9REY3	>tr|A0A0D9REY3|A0A0D9REY3_CHLSB Acidic leucine-rich nuclear phosphoprotein 32 family member OS=Chlorocebus sabaeus OX=60711 GN=ANP32B PE=3 SV=1	>tr|A0A0D9REY3|A0A0D9REY3_CHLSB Acidic leucine-rich nuclear phosphoprotein 32 family member OS=Chlorocebus sabaeus OX=60711 GN=ANP32B PE=3 SV=1	A0A0D9REY3	ANP32B	Acidic leucine-rich nuclear phosphoprotein 32 family member	Chlorocebus sabaeus	NA	NA	NA	NA	NA	NA	NA	NA	NA	NA	NA	NA	27892.91406	12114.04883	24663.95508
A0A0D9REZ6	A0A0D9REZ6	A0A0D9REZ6	NA	Chlorocebus sabaeus	glutathione transferase	A0A0D9REZ6	>tr|A0A0D9REZ6|A0A0D9REZ6_CHLSB glutathione transferase OS=Chlorocebus sabaeus OX=60711 PE=3 SV=1	>tr|A0A0D9REZ6|A0A0D9REZ6_CHLSB glutathione transferase OS=Chlorocebus sabaeus OX=60711 PE=3 SV=1	A0A0D9REZ6	NA	glutathione transferase	Chlorocebus sabaeus	NA	NA	NA	NA	NA	NA	NA	NA	NA	NA	NA	NA	5810.450684	2163.375488	4670.720215
A0A0D9REZ9	A0A0D9REZ9	A0A0D9REZ9	RET	Chlorocebus sabaeus	Proto-oncogene tyrosine-protein kinase receptor Ret	A0A0D9REZ9	>tr|A0A0D9REZ9|A0A0D9REZ9_CHLSB Proto-oncogene tyrosine-protein kinase receptor Ret OS=Chlorocebus sabaeus OX=60711 GN=RET PE=3 SV=1	>tr|A0A0D9REZ9|A0A0D9REZ9_CHLSB Proto-oncogene tyrosine-protein kinase receptor Ret OS=Chlorocebus sabaeus OX=60711 GN=RET PE=3 SV=1	A0A0D9REZ9	RET	Proto-oncogene tyrosine-protein kinase receptor Ret	Chlorocebus sabaeus	NA	NA	NA	NA	NA	NA	NA	NA	NA	NA	NA	NA	14139.4668	23572.4043	45463.78125
A0A0D9RF13	A0A0D9RF13	A0A0D9RF13	NANS	Chlorocebus sabaeus	N-acetylneuraminate synthase	A0A0D9RF13	>tr|A0A0D9RF13|A0A0D9RF13_CHLSB N-acetylneuraminate synthase OS=Chlorocebus sabaeus OX=60711 GN=NANS PE=4 SV=1	>tr|A0A0D9RF13|A0A0D9RF13_CHLSB N-acetylneuraminate synthase OS=Chlorocebus sabaeus OX=60711 GN=NANS PE=4 SV=1	A0A0D9RF13	NANS	N-acetylneuraminate synthase	Chlorocebus sabaeus	NA	NA	NA	NA	NA	NA	NA	NA	NA	NA	NA	NA	13814.5127	9683.141602	13205.6582
A0A0D9RF24	A0A0D9RF24	A0A0D9RF24	ANXA6	Chlorocebus sabaeus	Annexin	A0A0D9RF24	>tr|A0A0D9RF24|A0A0D9RF24_CHLSB Annexin OS=Chlorocebus sabaeus OX=60711 GN=ANXA6 PE=3 SV=1	>tr|A0A0D9RF24|A0A0D9RF24_CHLSB Annexin OS=Chlorocebus sabaeus OX=60711 GN=ANXA6 PE=3 SV=1	A0A0D9RF24	ANXA6	Annexin	Chlorocebus sabaeus	NA	NA	NA	NA	NA	NA	NA	NA	NA	NA	NA	NA	369167.9375	339642.4063	369008.0625
A0A0D9RF48	A0A0D9RF48	A0A0D9RF48	MIF	Chlorocebus sabaeus	Macrophage migration inhibitory factor	A0A0D9RF48	>tr|A0A0D9RF48|A0A0D9RF48_CHLSB Macrophage migration inhibitory factor OS=Chlorocebus sabaeus OX=60711 GN=MIF PE=3 SV=1	>tr|A0A0D9RF48|A0A0D9RF48_CHLSB Macrophage migration inhibitory factor OS=Chlorocebus sabaeus OX=60711 GN=MIF PE=3 SV=1	A0A0D9RF48	MIF	Macrophage migration inhibitory factor	Chlorocebus sabaeus	NA	NA	NA	NA	NA	NA	NA	NA	NA	NA	NA	NA	4711.102051	2573.058594	4005.121826
A0A0D9RF63	A0A0D9RF63	A0A0D9RF63	HRAS	Chlorocebus sabaeus	GTPase HRas	A0A0D9RF63	>tr|A0A0D9RF63|A0A0D9RF63_CHLSB GTPase HRas OS=Chlorocebus sabaeus OX=60711 GN=HRAS PE=3 SV=1	>tr|A0A0D9RF63|A0A0D9RF63_CHLSB GTPase HRas OS=Chlorocebus sabaeus OX=60711 GN=HRAS PE=3 SV=1	A0A0D9RF63	HRAS	GTPase HRas	Chlorocebus sabaeus	NA	NA	NA	NA	NA	NA	NA	NA	NA	NA	NA	NA	8410.594727	9519.453125	3582.240479
A0A0D9RF66	A0A0D9RF66	A0A0D9RF66	RNH1	Chlorocebus sabaeus	Ribonuclease inhibitor	A0A0D9RF66	>tr|A0A0D9RF66|A0A0D9RF66_CHLSB Ribonuclease inhibitor OS=Chlorocebus sabaeus OX=60711 GN=RNH1 PE=4 SV=1	>tr|A0A0D9RF66|A0A0D9RF66_CHLSB Ribonuclease inhibitor OS=Chlorocebus sabaeus OX=60711 GN=RNH1 PE=4 SV=1	A0A0D9RF66	RNH1	Ribonuclease inhibitor	Chlorocebus sabaeus	NA	NA	NA	NA	NA	NA	NA	NA	NA	NA	NA	NA	8003.932617	8822.637695	11446.51465
A0A0D9RF78	A0A0D9RF78	A0A0D9RF78	TIPRL	Chlorocebus sabaeus	TIP41-like protein	A0A0D9RF78	>tr|A0A0D9RF78|A0A0D9RF78_CHLSB TIP41-like protein OS=Chlorocebus sabaeus OX=60711 GN=TIPRL PE=3 SV=1	>tr|A0A0D9RF78|A0A0D9RF78_CHLSB TIP41-like protein OS=Chlorocebus sabaeus OX=60711 GN=TIPRL PE=3 SV=1	A0A0D9RF78	TIPRL	TIP41-like protein	Chlorocebus sabaeus	NA	NA	NA	NA	NA	NA	NA	NA	NA	NA	NA	NA	2918.070557	4461.580566	2892.929443
A0A0D9RF81	A0A0D9RF81	A0A0D9RF81	SFT2D2	Chlorocebus sabaeus	Vesicle transport protein	A0A0D9RF81	>tr|A0A0D9RF81|A0A0D9RF81_CHLSB Vesicle transport protein OS=Chlorocebus sabaeus OX=60711 GN=SFT2D2 PE=3 SV=1	>tr|A0A0D9RF81|A0A0D9RF81_CHLSB Vesicle transport protein OS=Chlorocebus sabaeus OX=60711 GN=SFT2D2 PE=3 SV=1	A0A0D9RF81	SFT2D2	Vesicle transport protein	Chlorocebus sabaeus	NA	NA	NA	NA	NA	NA	NA	NA	NA	NA	NA	NA	11925.04199	4223.218262	8129.660156
A0A0D9RF94	A0A0D9RF94	A0A0D9RF94	ATP1B1	Chlorocebus sabaeus	Sodium/potassium-transporting ATPase subunit beta	A0A0D9RF94	>tr|A0A0D9RF94|A0A0D9RF94_CHLSB Sodium/potassium-transporting ATPase subunit beta OS=Chlorocebus sabaeus OX=60711 GN=ATP1B1 PE=3 SV=1	>tr|A0A0D9RF94|A0A0D9RF94_CHLSB Sodium/potassium-transporting ATPase subunit beta OS=Chlorocebus sabaeus OX=60711 GN=ATP1B1 PE=3 SV=1	A0A0D9RF94	ATP1B1	Sodium/potassium-transporting ATPase subunit beta	Chlorocebus sabaeus	NA	NA	NA	NA	NA	NA	NA	NA	NA	NA	NA	NA	275812.3125	250344.0625	250791.3594
A0A0D9RFA5	A0A0D9RFA5	A0A0D9RFA5	PKP3	Chlorocebus sabaeus	Plakophilin 3	A0A0D9RFA5	>tr|A0A0D9RFA5|A0A0D9RFA5_CHLSB Plakophilin 3 OS=Chlorocebus sabaeus OX=60711 GN=PKP3 PE=3 SV=1	>tr|A0A0D9RFA5|A0A0D9RFA5_CHLSB Plakophilin 3 OS=Chlorocebus sabaeus OX=60711 GN=PKP3 PE=3 SV=1	A0A0D9RFA5	PKP3	Plakophilin 3	Chlorocebus sabaeus	NA	NA	NA	NA	NA	NA	NA	NA	NA	NA	NA	NA	3487.119629	3176.345703	5586.894531
A0A0D9RFC8	A0A0D9RFC8	A0A0D9RFC8	ERP44	Chlorocebus sabaeus	Endoplasmic reticulum protein 44	A0A0D9RFC8	>tr|A0A0D9RFC8|A0A0D9RFC8_CHLSB Endoplasmic reticulum protein 44 OS=Chlorocebus sabaeus OX=60711 GN=ERP44 PE=4 SV=1	>tr|A0A0D9RFC8|A0A0D9RFC8_CHLSB Endoplasmic reticulum protein 44 OS=Chlorocebus sabaeus OX=60711 GN=ERP44 PE=4 SV=1	A0A0D9RFC8	ERP44	Endoplasmic reticulum protein 44	Chlorocebus sabaeus	NA	NA	NA	NA	NA	NA	NA	NA	NA	NA	NA	NA	2111.496826	3371.137451	3718.911133
A0A0D9RFF5	A0A0D9RFF5	A0A0D9RFF5	TIGAR	Chlorocebus sabaeus	Fructose-2,6-bisphosphatase TIGAR	A0A0D9RFF5	>tr|A0A0D9RFF5|A0A0D9RFF5_CHLSB Fructose-2,6-bisphosphatase TIGAR OS=Chlorocebus sabaeus OX=60711 GN=TIGAR PE=3 SV=1	>tr|A0A0D9RFF5|A0A0D9RFF5_CHLSB Fructose-2,6-bisphosphatase TIGAR OS=Chlorocebus sabaeus OX=60711 GN=TIGAR PE=3 SV=1	A0A0D9RFF5	TIGAR	Fructose-2,6-bisphosphatase TIGAR	Chlorocebus sabaeus	NA	NA	NA	NA	NA	NA	NA	NA	NA	NA	NA	NA	3891.116943	1710.974854	4060.177002
A0A0D9RFF7	A0A0D9RFF7	A0A0D9RFF7	NA	Chlorocebus sabaeus	40S ribosomal protein S4	A0A0D9RFF7	>tr|A0A0D9RFF7|A0A0D9RFF7_CHLSB 40S ribosomal protein S4 OS=Chlorocebus sabaeus OX=60711 PE=3 SV=1	>tr|A0A0D9RFF7|A0A0D9RFF7_CHLSB 40S ribosomal protein S4 OS=Chlorocebus sabaeus OX=60711 PE=3 SV=1	A0A0D9RFF7	NA	40S ribosomal protein S4	Chlorocebus sabaeus	NA	NA	NA	NA	NA	NA	NA	NA	NA	NA	NA	NA	5893.268066	3147.810547	13237.45605
A0A0D9RFF9	A0A0D9RFF9	A0A0D9RFF9	SPPL2A	Chlorocebus sabaeus	Signal peptide peptidase like 2A	A0A0D9RFF9	>tr|A0A0D9RFF9|A0A0D9RFF9_CHLSB Signal peptide peptidase like 2A OS=Chlorocebus sabaeus OX=60711 GN=SPPL2A PE=3 SV=1	>tr|A0A0D9RFF9|A0A0D9RFF9_CHLSB Signal peptide peptidase like 2A OS=Chlorocebus sabaeus OX=60711 GN=SPPL2A PE=3 SV=1	A0A0D9RFF9	SPPL2A	Signal peptide peptidase like 2A	Chlorocebus sabaeus	NA	NA	NA	NA	NA	NA	NA	NA	NA	NA	NA	NA	42222.94141	32426.16602	43118.08203
A0A0D9RFH3	A0A0D9RFH3	A0A0D9RFH3	MFSD12	Chlorocebus sabaeus	Major facilitator superfamily domain containing 12	A0A0D9RFH3	>tr|A0A0D9RFH3|A0A0D9RFH3_CHLSB Major facilitator superfamily domain containing 12 OS=Chlorocebus sabaeus OX=60711 GN=MFSD12 PE=4 SV=1	>tr|A0A0D9RFH3|A0A0D9RFH3_CHLSB Major facilitator superfamily domain containing 12 OS=Chlorocebus sabaeus OX=60711 GN=MFSD12 PE=4 SV=1	A0A0D9RFH3	MFSD12	Major facilitator superfamily domain containing 12	Chlorocebus sabaeus	NA	NA	NA	NA	NA	NA	NA	NA	NA	NA	NA	NA	7505.868164	4295.416504	5257.324219
A0A0D9RFH5	A0A0D9RFH5	A0A0D9RFH5	COPB2	Chlorocebus sabaeus	COPI coat complex subunit beta 2	A0A0D9RFH5	>tr|A0A0D9RFH5|A0A0D9RFH5_CHLSB COPI coat complex subunit beta 2 OS=Chlorocebus sabaeus OX=60711 GN=COPB2 PE=4 SV=1	>tr|A0A0D9RFH5|A0A0D9RFH5_CHLSB COPI coat complex subunit beta 2 OS=Chlorocebus sabaeus OX=60711 GN=COPB2 PE=4 SV=1	A0A0D9RFH5	COPB2	COPI coat complex subunit beta 2	Chlorocebus sabaeus	NA	NA	NA	NA	NA	NA	NA	NA	NA	NA	NA	NA	8648.186523	6045.69873	8846.523438
A0A0D9RFI6	A0A0D9RFI6	A0A0D9RFI6	RBP1	Chlorocebus sabaeus	Retinol binding protein 1	A0A0D9RFI6	>tr|A0A0D9RFI6|A0A0D9RFI6_CHLSB Retinol binding protein 1 OS=Chlorocebus sabaeus OX=60711 GN=RBP1 PE=3 SV=1	>tr|A0A0D9RFI6|A0A0D9RFI6_CHLSB Retinol binding protein 1 OS=Chlorocebus sabaeus OX=60711 GN=RBP1 PE=3 SV=1	A0A0D9RFI6	RBP1	Retinol binding protein 1	Chlorocebus sabaeus	NA	NA	NA	NA	NA	NA	NA	NA	NA	NA	NA	NA	6056.237793	4989.597168	7643.17041
A0A0D9RFK8	A0A0D9RFK8	A0A0D9RFK8	PSMD13	Chlorocebus sabaeus	26S proteasome non-ATPase regulatory subunit 13	A0A0D9RFK8	>tr|A0A0D9RFK8|A0A0D9RFK8_CHLSB 26S proteasome non-ATPase regulatory subunit 13 OS=Chlorocebus sabaeus OX=60711 GN=PSMD13 PE=3 SV=1	>tr|A0A0D9RFK8|A0A0D9RFK8_CHLSB 26S proteasome non-ATPase regulatory subunit 13 OS=Chlorocebus sabaeus OX=60711 GN=PSMD13 PE=3 SV=1	A0A0D9RFK8	PSMD13	26S proteasome non-ATPase regulatory subunit 13	Chlorocebus sabaeus	NA	NA	NA	NA	NA	NA	NA	NA	NA	NA	NA	NA	12807.17383	7052.314453	12501.81445
A0A0D9RFL9	A0A0D9RFL9	A0A0D9RFL9	PXYLP1	Chlorocebus sabaeus	2-phosphoxylose phosphatase 1	A0A0D9RFL9	>tr|A0A0D9RFL9|A0A0D9RFL9_CHLSB 2-phosphoxylose phosphatase 1 OS=Chlorocebus sabaeus OX=60711 GN=PXYLP1 PE=3 SV=1	>tr|A0A0D9RFL9|A0A0D9RFL9_CHLSB 2-phosphoxylose phosphatase 1 OS=Chlorocebus sabaeus OX=60711 GN=PXYLP1 PE=3 SV=1	A0A0D9RFL9	PXYLP1	2-phosphoxylose phosphatase 1	Chlorocebus sabaeus	NA	NA	NA	NA	NA	NA	NA	NA	NA	NA	NA	NA	13512.68164	5976.070801	10169.83105
A0A0D9RFP2	A0A0D9RFP2	A0A0D9RFP2	NCLN	Chlorocebus sabaeus	Nicalin	A0A0D9RFP2	>tr|A0A0D9RFP2|A0A0D9RFP2_CHLSB Nicalin OS=Chlorocebus sabaeus OX=60711 GN=NCLN PE=3 SV=1	>tr|A0A0D9RFP2|A0A0D9RFP2_CHLSB Nicalin OS=Chlorocebus sabaeus OX=60711 GN=NCLN PE=3 SV=1	A0A0D9RFP2	NCLN	Nicalin	Chlorocebus sabaeus	NA	NA	NA	NA	NA	NA	NA	NA	NA	NA	NA	NA	5265.206543	2678.8396	4085.344482
A0A0D9RFQ2	A0A0D9RFQ2	A0A0D9RFQ2	TSPAN9	Chlorocebus sabaeus	Tetraspanin	A0A0D9RFQ2	>tr|A0A0D9RFQ2|A0A0D9RFQ2_CHLSB Tetraspanin OS=Chlorocebus sabaeus OX=60711 GN=TSPAN9 PE=3 SV=1	>tr|A0A0D9RFQ2|A0A0D9RFQ2_CHLSB Tetraspanin OS=Chlorocebus sabaeus OX=60711 GN=TSPAN9 PE=3 SV=1	A0A0D9RFQ2	TSPAN9	Tetraspanin	Chlorocebus sabaeus	NA	NA	NA	NA	NA	NA	NA	NA	NA	NA	NA	NA	57996.09375	50720.35938	57816.52344
A0A0D9RFQ6	A0A0D9RFQ6	A0A0D9RFQ6	GNA11	Chlorocebus sabaeus	Guanine nucleotide-binding protein subunit alpha	A0A0D9RFQ6	>tr|A0A0D9RFQ6|A0A0D9RFQ6_CHLSB Guanine nucleotide-binding protein subunit alpha OS=Chlorocebus sabaeus OX=60711 GN=GNA11 PE=3 SV=1	>tr|A0A0D9RFQ6|A0A0D9RFQ6_CHLSB Guanine nucleotide-binding protein subunit alpha OS=Chlorocebus sabaeus OX=60711 GN=GNA11 PE=3 SV=1	A0A0D9RFQ6	GNA11	Guanine nucleotide-binding protein subunit alpha	Chlorocebus sabaeus	NA	NA	NA	NA	NA	NA	NA	NA	NA	NA	NA	NA	64817.89063	53493.80469	70247.21094
A0A0D9RFQ9	A0A0D9RFQ9	A0A0D9RFQ9	ATP1B3	Chlorocebus sabaeus	Sodium/potassium-transporting ATPase subunit beta	A0A0D9RFQ9	>tr|A0A0D9RFQ9|A0A0D9RFQ9_CHLSB Sodium/potassium-transporting ATPase subunit beta OS=Chlorocebus sabaeus OX=60711 GN=ATP1B3 PE=3 SV=1	>tr|A0A0D9RFQ9|A0A0D9RFQ9_CHLSB Sodium/potassium-transporting ATPase subunit beta OS=Chlorocebus sabaeus OX=60711 GN=ATP1B3 PE=3 SV=1	A0A0D9RFQ9	ATP1B3	Sodium/potassium-transporting ATPase subunit beta	Chlorocebus sabaeus	NA	NA	NA	NA	NA	NA	NA	NA	NA	NA	NA	NA	53155.16406	37215.25781	53615.18359
A0A0D9RFR3	A0A0D9RFR3	A0A0D9RFR3	LGMN	Chlorocebus sabaeus	Legumain	A0A0D9RFR3	>tr|A0A0D9RFR3|A0A0D9RFR3_CHLSB Legumain OS=Chlorocebus sabaeus OX=60711 GN=LGMN PE=3 SV=1	>tr|A0A0D9RFR3|A0A0D9RFR3_CHLSB Legumain OS=Chlorocebus sabaeus OX=60711 GN=LGMN PE=3 SV=1	A0A0D9RFR3	LGMN	Legumain	Chlorocebus sabaeus	NA	NA	NA	NA	NA	NA	NA	NA	NA	NA	NA	NA	10563.92969	4893.021484	10513.41992
A0A0D9RFS4	A0A0D9RFS4	A0A0D9RFS4	EHD3	Chlorocebus sabaeus	EH domain containing 3	A0A0D9RFS4	>tr|A0A0D9RFS4|A0A0D9RFS4_CHLSB EH domain containing 3 OS=Chlorocebus sabaeus OX=60711 GN=EHD3 PE=4 SV=1	>tr|A0A0D9RFS4|A0A0D9RFS4_CHLSB EH domain containing 3 OS=Chlorocebus sabaeus OX=60711 GN=EHD3 PE=4 SV=1	A0A0D9RFS4	EHD3	EH domain containing 3	Chlorocebus sabaeus	NA	NA	NA	NA	NA	NA	NA	NA	NA	NA	NA	NA	86571.28906	65127.95703	81285.42969
A0A0D9RFU8	A0A0D9RFU8	A0A0D9RFU8	HAGH	Chlorocebus sabaeus	Hydroxyacylglutathione hydrolase, mitochondrial	A0A0D9RFU8	>tr|A0A0D9RFU8|A0A0D9RFU8_CHLSB Hydroxyacylglutathione hydrolase, mitochondrial OS=Chlorocebus sabaeus OX=60711 GN=HAGH PE=3 SV=1	>tr|A0A0D9RFU8|A0A0D9RFU8_CHLSB Hydroxyacylglutathione hydrolase, mitochondrial OS=Chlorocebus sabaeus OX=60711 GN=HAGH PE=3 SV=1	A0A0D9RFU8	HAGH	Hydroxyacylglutathione hydrolase, mitochondrial	Chlorocebus sabaeus	NA	NA	NA	NA	NA	NA	NA	NA	NA	NA	NA	NA	6663.862305	8758.84668	6721.599609
A0A0D9RFW0	A0A0D9RFW0	A0A0D9RFW0	PLS1	Chlorocebus sabaeus	Plastin 1	A0A0D9RFW0	>tr|A0A0D9RFW0|A0A0D9RFW0_CHLSB Plastin 1 OS=Chlorocebus sabaeus OX=60711 GN=PLS1 PE=4 SV=1	>tr|A0A0D9RFW0|A0A0D9RFW0_CHLSB Plastin 1 OS=Chlorocebus sabaeus OX=60711 GN=PLS1 PE=4 SV=1	A0A0D9RFW0	PLS1	Plastin 1	Chlorocebus sabaeus	NA	NA	NA	NA	NA	NA	NA	NA	NA	NA	NA	NA	23686.4082	22003.15234	27058.57227
A0A0D9RFW2	A0A0D9RFW2	A0A0D9RFW2	LAMB1	Chlorocebus sabaeus	Laminin subunit beta 1	A0A0D9RFW2	>tr|A0A0D9RFW2|A0A0D9RFW2_CHLSB Laminin subunit beta 1 OS=Chlorocebus sabaeus OX=60711 GN=LAMB1 PE=4 SV=1	>tr|A0A0D9RFW2|A0A0D9RFW2_CHLSB Laminin subunit beta 1 OS=Chlorocebus sabaeus OX=60711 GN=LAMB1 PE=4 SV=1	A0A0D9RFW2	LAMB1	Laminin subunit beta 1	Chlorocebus sabaeus	NA	NA	NA	NA	NA	NA	NA	NA	NA	NA	NA	NA	9936.241211	7802.461426	11794.53516
A0A0D9RFW8	A0A0D9RFW8	A0A0D9RFW8	FKBP4	Chlorocebus sabaeus	peptidylprolyl isomerase	A0A0D9RFW8	>tr|A0A0D9RFW8|A0A0D9RFW8_CHLSB peptidylprolyl isomerase OS=Chlorocebus sabaeus OX=60711 GN=FKBP4 PE=4 SV=1	>tr|A0A0D9RFW8|A0A0D9RFW8_CHLSB peptidylprolyl isomerase OS=Chlorocebus sabaeus OX=60711 GN=FKBP4 PE=4 SV=1	A0A0D9RFW8	FKBP4	peptidylprolyl isomerase	Chlorocebus sabaeus	NA	NA	NA	NA	NA	NA	NA	NA	NA	NA	NA	NA	9579.836914	8037.851074	8070.959961
A0A0D9RFY1	A0A0D9RFY1	A0A0D9RFY1	BET1L	Chlorocebus sabaeus	BET1-like protein	A0A0D9RFY1	>tr|A0A0D9RFY1|A0A0D9RFY1_CHLSB BET1-like protein OS=Chlorocebus sabaeus OX=60711 GN=BET1L PE=4 SV=1	>tr|A0A0D9RFY1|A0A0D9RFY1_CHLSB BET1-like protein OS=Chlorocebus sabaeus OX=60711 GN=BET1L PE=4 SV=1	A0A0D9RFY1	BET1L	BET1-like protein	Chlorocebus sabaeus	NA	NA	NA	NA	NA	NA	NA	NA	NA	NA	NA	NA	12565.08984	14142.22363	10456.08398
A0A0D9RFY3	A0A0D9RFY3	A0A0D9RFY3	SLC44A1	Chlorocebus sabaeus	Choline transporter-like protein	A0A0D9RFY3	>tr|A0A0D9RFY3|A0A0D9RFY3_CHLSB Choline transporter-like protein OS=Chlorocebus sabaeus OX=60711 GN=SLC44A1 PE=3 SV=1	>tr|A0A0D9RFY3|A0A0D9RFY3_CHLSB Choline transporter-like protein OS=Chlorocebus sabaeus OX=60711 GN=SLC44A1 PE=3 SV=1	A0A0D9RFY3	SLC44A1	Choline transporter-like protein	Chlorocebus sabaeus	NA	NA	NA	NA	NA	NA	NA	NA	NA	NA	NA	NA	2590.062988	1074.157471	820.4110718
A0A0D9RFY7	A0A0D9RFY7	A0A0D9RFY7	ANKRD30BL	Chlorocebus sabaeus	Ankyrin repeat domain 30B like	A0A0D9RFY7	>tr|A0A0D9RFY7|A0A0D9RFY7_CHLSB Ankyrin repeat domain 30B like OS=Chlorocebus sabaeus OX=60711 GN=ANKRD30BL PE=4 SV=1	>tr|A0A0D9RFY7|A0A0D9RFY7_CHLSB Ankyrin repeat domain 30B like OS=Chlorocebus sabaeus OX=60711 GN=ANKRD30BL PE=4 SV=1	A0A0D9RFY7	ANKRD30BL	Ankyrin repeat domain 30B like	Chlorocebus sabaeus	NA	NA	NA	NA	NA	NA	NA	NA	NA	NA	NA	NA	3289.996338	2185.675293	2805.358643
A0A0D9RG18	A0A0D9RG18	A0A0D9RG18	CCNY	Chlorocebus sabaeus	Cyclin Y	A0A0D9RG18	>tr|A0A0D9RG18|A0A0D9RG18_CHLSB Cyclin Y OS=Chlorocebus sabaeus OX=60711 GN=CCNY PE=3 SV=1	>tr|A0A0D9RG18|A0A0D9RG18_CHLSB Cyclin Y OS=Chlorocebus sabaeus OX=60711 GN=CCNY PE=3 SV=1	A0A0D9RG18	CCNY	Cyclin Y	Chlorocebus sabaeus	NA	NA	NA	NA	NA	NA	NA	NA	NA	NA	NA	NA	1911.204346	1565.283447	1304.338135
A0A0D9RG51	A0A0D9RG51	A0A0D9RG51	PLSCR1	Chlorocebus sabaeus	Phospholipid scramblase	A0A0D9RG51	>tr|A0A0D9RG51|A0A0D9RG51_CHLSB Phospholipid scramblase OS=Chlorocebus sabaeus OX=60711 GN=PLSCR1 PE=3 SV=1	>tr|A0A0D9RG51|A0A0D9RG51_CHLSB Phospholipid scramblase OS=Chlorocebus sabaeus OX=60711 GN=PLSCR1 PE=3 SV=1	A0A0D9RG51	PLSCR1	Phospholipid scramblase	Chlorocebus sabaeus	NA	NA	NA	NA	NA	NA	NA	NA	NA	NA	NA	NA	7838.994629	10829.08203	8759.1875
A0A0D9RG57	A0A0D9RG57	A0A0D9RG57	MPDU1	Chlorocebus sabaeus	Mannose-P-dolichol utilization defect 1 protein	A0A0D9RG57	>tr|A0A0D9RG57|A0A0D9RG57_CHLSB Mannose-P-dolichol utilization defect 1 protein OS=Chlorocebus sabaeus OX=60711 GN=MPDU1 PE=3 SV=1	>tr|A0A0D9RG57|A0A0D9RG57_CHLSB Mannose-P-dolichol utilization defect 1 protein OS=Chlorocebus sabaeus OX=60711 GN=MPDU1 PE=3 SV=1	A0A0D9RG57	MPDU1	Mannose-P-dolichol utilization defect 1 protein	Chlorocebus sabaeus	NA	NA	NA	NA	NA	NA	NA	NA	NA	NA	NA	NA	9048.240234	5336.591309	8036.736328
A0A0D9RG63	A0A0D9RG63	A0A0D9RG63	NRP1	Chlorocebus sabaeus	Neuropilin	A0A0D9RG63	>tr|A0A0D9RG63|A0A0D9RG63_CHLSB Neuropilin OS=Chlorocebus sabaeus OX=60711 GN=NRP1 PE=3 SV=1	>tr|A0A0D9RG63|A0A0D9RG63_CHLSB Neuropilin OS=Chlorocebus sabaeus OX=60711 GN=NRP1 PE=3 SV=1	A0A0D9RG63	NRP1	Neuropilin	Chlorocebus sabaeus	NA	NA	NA	NA	NA	NA	NA	NA	NA	NA	NA	NA	9651.84375	2761.827637	7765.291992
A0A0D9RG78	A0A0D9RG78	A0A0D9RG78	ITGB1	Chlorocebus sabaeus	Integrin beta	A0A0D9RG78	>tr|A0A0D9RG78|A0A0D9RG78_CHLSB Integrin beta OS=Chlorocebus sabaeus OX=60711 GN=ITGB1 PE=3 SV=1	>tr|A0A0D9RG78|A0A0D9RG78_CHLSB Integrin beta OS=Chlorocebus sabaeus OX=60711 GN=ITGB1 PE=3 SV=1	A0A0D9RG78	ITGB1	Integrin beta	Chlorocebus sabaeus	NA	NA	NA	NA	NA	NA	NA	NA	NA	NA	NA	NA	410011.2813	337578.1563	348821.0313
A0A0D9RG80	A0A0D9RG80	A0A0D9RG80	RAD23B	Chlorocebus sabaeus	UV excision repair protein RAD23	A0A0D9RG80	>tr|A0A0D9RG80|A0A0D9RG80_CHLSB UV excision repair protein RAD23 OS=Chlorocebus sabaeus OX=60711 GN=RAD23B PE=3 SV=1	>tr|A0A0D9RG80|A0A0D9RG80_CHLSB UV excision repair protein RAD23 OS=Chlorocebus sabaeus OX=60711 GN=RAD23B PE=3 SV=1	A0A0D9RG80	RAD23B	UV excision repair protein RAD23	Chlorocebus sabaeus	NA	NA	NA	NA	NA	NA	NA	NA	NA	NA	NA	NA	14999.37695	7321.174805	16215.32813
A0A0D9RG92	A0A0D9RG92	A0A0D9RG92	SYPL1	Chlorocebus sabaeus	Synaptophysin like 1	A0A0D9RG92	>tr|A0A0D9RG92|A0A0D9RG92_CHLSB Synaptophysin like 1 OS=Chlorocebus sabaeus OX=60711 GN=SYPL1 PE=3 SV=1	>tr|A0A0D9RG92|A0A0D9RG92_CHLSB Synaptophysin like 1 OS=Chlorocebus sabaeus OX=60711 GN=SYPL1 PE=3 SV=1	A0A0D9RG92	SYPL1	Synaptophysin like 1	Chlorocebus sabaeus	NA	NA	NA	NA	NA	NA	NA	NA	NA	NA	NA	NA	169866.2656	220776.125	176589.7813
A0A0D9RG93	A0A0D9RG93	A0A0D9RG93	HSPD1	Chlorocebus sabaeus	60 kDa heat shock protein, mitochondrial	A0A0D9RG93	>tr|A0A0D9RG93|A0A0D9RG93_CHLSB 60 kDa heat shock protein, mitochondrial OS=Chlorocebus sabaeus OX=60711 GN=HSPD1 PE=3 SV=1	>tr|A0A0D9RG93|A0A0D9RG93_CHLSB 60 kDa heat shock protein, mitochondrial OS=Chlorocebus sabaeus OX=60711 GN=HSPD1 PE=3 SV=1	A0A0D9RG93	HSPD1	60 kDa heat shock protein, mitochondrial	Chlorocebus sabaeus	NA	NA	NA	NA	NA	NA	NA	NA	NA	NA	NA	NA	13062.34082	7156.375977	10887.33008
A0A0D9RGD8	A0A0D9RGD8	A0A0D9RGD8	SEC23B	Chlorocebus sabaeus	Protein transport protein SEC23	A0A0D9RGD8	>tr|A0A0D9RGD8|A0A0D9RGD8_CHLSB Protein transport protein SEC23 OS=Chlorocebus sabaeus OX=60711 GN=SEC23B PE=3 SV=1	>tr|A0A0D9RGD8|A0A0D9RGD8_CHLSB Protein transport protein SEC23 OS=Chlorocebus sabaeus OX=60711 GN=SEC23B PE=3 SV=1	A0A0D9RGD8	SEC23B	Protein transport protein SEC23	Chlorocebus sabaeus	NA	NA	NA	NA	NA	NA	NA	NA	NA	NA	NA	NA	8806.624023	5580.762207	10142.83789
A0A0D9RGE3	A0A0D9RGE3	A0A0D9RGE3	THOP1	Chlorocebus sabaeus	Thimet oligopeptidase	A0A0D9RGE3	>tr|A0A0D9RGE3|A0A0D9RGE3_CHLSB Thimet oligopeptidase OS=Chlorocebus sabaeus OX=60711 GN=THOP1 PE=3 SV=1	>tr|A0A0D9RGE3|A0A0D9RGE3_CHLSB Thimet oligopeptidase OS=Chlorocebus sabaeus OX=60711 GN=THOP1 PE=3 SV=1	A0A0D9RGE3	THOP1	Thimet oligopeptidase	Chlorocebus sabaeus	NA	NA	NA	NA	NA	NA	NA	NA	NA	NA	NA	NA	4833.137695	3825.188232	5639.545898
A0A0D9RGE4	A0A0D9RGE4	A0A0D9RGE4	MEMO1	Chlorocebus sabaeus	Protein MEMO1	A0A0D9RGE4	>tr|A0A0D9RGE4|A0A0D9RGE4_CHLSB Protein MEMO1 OS=Chlorocebus sabaeus OX=60711 GN=MEMO1 PE=3 SV=1	>tr|A0A0D9RGE4|A0A0D9RGE4_CHLSB Protein MEMO1 OS=Chlorocebus sabaeus OX=60711 GN=MEMO1 PE=3 SV=1	A0A0D9RGE4	MEMO1	Protein MEMO1	Chlorocebus sabaeus	NA	NA	NA	NA	NA	NA	NA	NA	NA	NA	NA	NA	7856.525391	5578.709961	9909.15332
A0A0D9RGG0	A0A0D9RGG0	A0A0D9RGG0	SLC39A3	Chlorocebus sabaeus	Zinc transporter ZIP3	A0A0D9RGG0	>tr|A0A0D9RGG0|A0A0D9RGG0_CHLSB Zinc transporter ZIP3 OS=Chlorocebus sabaeus OX=60711 GN=SLC39A3 PE=3 SV=1	>tr|A0A0D9RGG0|A0A0D9RGG0_CHLSB Zinc transporter ZIP3 OS=Chlorocebus sabaeus OX=60711 GN=SLC39A3 PE=3 SV=1	A0A0D9RGG0	SLC39A3	Zinc transporter ZIP3	Chlorocebus sabaeus	NA	NA	NA	NA	NA	NA	NA	NA	NA	NA	NA	NA	4838.737793	6601.946289	2137.937988
A0A0D9RGI6	A0A0D9RGI6	A0A0D9RGI6	CLTCL1	Chlorocebus sabaeus	Clathrin heavy chain	A0A0D9RGI6	>tr|A0A0D9RGI6|A0A0D9RGI6_CHLSB Clathrin heavy chain OS=Chlorocebus sabaeus OX=60711 GN=CLTCL1 PE=3 SV=1	>tr|A0A0D9RGI6|A0A0D9RGI6_CHLSB Clathrin heavy chain OS=Chlorocebus sabaeus OX=60711 GN=CLTCL1 PE=3 SV=1	A0A0D9RGI6	CLTCL1	Clathrin heavy chain	Chlorocebus sabaeus	NA	NA	NA	NA	NA	NA	NA	NA	NA	NA	NA	NA	5491.724609	3086.760742	4885.510254
A0A0D9RGJ5	A0A0D9RGJ5	A0A0D9RGJ5	RPS14	Chlorocebus sabaeus	Small ribosomal subunit protein uS11	A0A0D9RGJ5	>tr|A0A0D9RGJ5|A0A0D9RGJ5_CHLSB Small ribosomal subunit protein uS11 OS=Chlorocebus sabaeus OX=60711 GN=RPS14 PE=3 SV=1	>tr|A0A0D9RGJ5|A0A0D9RGJ5_CHLSB Small ribosomal subunit protein uS11 OS=Chlorocebus sabaeus OX=60711 GN=RPS14 PE=3 SV=1	A0A0D9RGJ5	RPS14	Small ribosomal subunit protein uS11	Chlorocebus sabaeus	NA	NA	NA	NA	NA	NA	NA	NA	NA	NA	NA	NA	1576.427002	2035.250732	3418.945313
A0A0D9RGJ8	A0A0D9RGJ8	A0A0D9RGJ8	PPP2R5D	Chlorocebus sabaeus	Serine/threonine-protein phosphatase 2A 56 kDa regulatory subunit	A0A0D9RGJ8	>tr|A0A0D9RGJ8|A0A0D9RGJ8_CHLSB Serine/threonine-protein phosphatase 2A 56 kDa regulatory subunit OS=Chlorocebus sabaeus OX=60711 GN=PPP2R5D PE=3 SV=1	>tr|A0A0D9RGJ8|A0A0D9RGJ8_CHLSB Serine/threonine-protein phosphatase 2A 56 kDa regulatory subunit OS=Chlorocebus sabaeus OX=60711 GN=PPP2R5D PE=3 SV=1	A0A0D9RGJ8	PPP2R5D	Serine/threonine-protein phosphatase 2A 56 kDa regulatory subunit	Chlorocebus sabaeus	NA	NA	NA	NA	NA	NA	NA	NA	NA	NA	NA	NA	5222.968262	2999.782227	5411.711426
A0A0D9RGK1	A0A0D9RGK1	A0A0D9RGK1	RNF13	Chlorocebus sabaeus	RING-type E3 ubiquitin transferase	A0A0D9RGK1	>tr|A0A0D9RGK1|A0A0D9RGK1_CHLSB RING-type E3 ubiquitin transferase OS=Chlorocebus sabaeus OX=60711 GN=RNF13 PE=4 SV=1	>tr|A0A0D9RGK1|A0A0D9RGK1_CHLSB RING-type E3 ubiquitin transferase OS=Chlorocebus sabaeus OX=60711 GN=RNF13 PE=4 SV=1	A0A0D9RGK1	RNF13	RING-type E3 ubiquitin transferase	Chlorocebus sabaeus	NA	NA	NA	NA	NA	NA	NA	NA	NA	NA	NA	NA	27814.48438	14439.39355	30476.10547
A0A0D9RGL4	A0A0D9RGL4	A0A0D9RGL4	YIPF4	Chlorocebus sabaeus	Protein YIPF	A0A0D9RGL4	>tr|A0A0D9RGL4|A0A0D9RGL4_CHLSB Protein YIPF OS=Chlorocebus sabaeus OX=60711 GN=YIPF4 PE=3 SV=1	>tr|A0A0D9RGL4|A0A0D9RGL4_CHLSB Protein YIPF OS=Chlorocebus sabaeus OX=60711 GN=YIPF4 PE=3 SV=1	A0A0D9RGL4	YIPF4	Protein YIPF	Chlorocebus sabaeus	NA	NA	NA	NA	NA	NA	NA	NA	NA	NA	NA	NA	6958.569824	9930.644531	9163.970703
A0A0D9RGL8	A0A0D9RGL8	A0A0D9RGL8	SNX5	Chlorocebus sabaeus	Sorting nexin	A0A0D9RGL8	>tr|A0A0D9RGL8|A0A0D9RGL8_CHLSB Sorting nexin OS=Chlorocebus sabaeus OX=60711 GN=SNX5 PE=3 SV=1	>tr|A0A0D9RGL8|A0A0D9RGL8_CHLSB Sorting nexin OS=Chlorocebus sabaeus OX=60711 GN=SNX5 PE=3 SV=1	A0A0D9RGL8	SNX5	Sorting nexin	Chlorocebus sabaeus	NA	NA	NA	NA	NA	NA	NA	NA	NA	NA	NA	NA	19562.47852	11238.13086	18501.51953
A0A0D9RGR4	A0A0D9RGR4	A0A0D9RGR4	KIF5B	Chlorocebus sabaeus	Kinesin-like protein	A0A0D9RGR4	>tr|A0A0D9RGR4|A0A0D9RGR4_CHLSB Kinesin-like protein OS=Chlorocebus sabaeus OX=60711 GN=KIF5B PE=3 SV=1	>tr|A0A0D9RGR4|A0A0D9RGR4_CHLSB Kinesin-like protein OS=Chlorocebus sabaeus OX=60711 GN=KIF5B PE=3 SV=1	A0A0D9RGR4	KIF5B	Kinesin-like protein	Chlorocebus sabaeus	NA	NA	NA	NA	NA	NA	NA	NA	NA	NA	NA	NA	16175.42285	10782.31543	20353.83203
A0A0D9RGS3	A0A0D9RGS3	A0A0D9RGS3	PTK7	Chlorocebus sabaeus	Protein tyrosine kinase 7 (inactive)	A0A0D9RGS3	>tr|A0A0D9RGS3|A0A0D9RGS3_CHLSB Protein tyrosine kinase 7 (inactive) OS=Chlorocebus sabaeus OX=60711 GN=PTK7 PE=4 SV=1	>tr|A0A0D9RGS3|A0A0D9RGS3_CHLSB Protein tyrosine kinase 7 (inactive) OS=Chlorocebus sabaeus OX=60711 GN=PTK7 PE=4 SV=1	A0A0D9RGS3	PTK7	Protein tyrosine kinase 7 (inactive)	Chlorocebus sabaeus	NA	NA	NA	NA	NA	NA	NA	NA	NA	NA	NA	NA	9017.079102	6539.828125	9225.363281
A0A0D9RGU3	A0A0D9RGU3	A0A0D9RGU3	ARL6IP5	Chlorocebus sabaeus	PRA1 family protein	A0A0D9RGU3	>tr|A0A0D9RGU3|A0A0D9RGU3_CHLSB PRA1 family protein OS=Chlorocebus sabaeus OX=60711 GN=ARL6IP5 PE=3 SV=1	>tr|A0A0D9RGU3|A0A0D9RGU3_CHLSB PRA1 family protein OS=Chlorocebus sabaeus OX=60711 GN=ARL6IP5 PE=3 SV=1	A0A0D9RGU3	ARL6IP5	PRA1 family protein	Chlorocebus sabaeus	NA	NA	NA	NA	NA	NA	NA	NA	NA	NA	NA	NA	30090.82227	19132.00195	23421.9668
A0A0D9RGV3	A0A0D9RGV3	A0A0D9RGV3	VAMP4	Chlorocebus sabaeus	Vesicle associated membrane protein 4	A0A0D9RGV3	>tr|A0A0D9RGV3|A0A0D9RGV3_CHLSB Vesicle associated membrane protein 4 OS=Chlorocebus sabaeus OX=60711 GN=VAMP4 PE=3 SV=1	>tr|A0A0D9RGV3|A0A0D9RGV3_CHLSB Vesicle associated membrane protein 4 OS=Chlorocebus sabaeus OX=60711 GN=VAMP4 PE=3 SV=1	A0A0D9RGV3	VAMP4	Vesicle associated membrane protein 4	Chlorocebus sabaeus	NA	NA	NA	NA	NA	NA	NA	NA	NA	NA	NA	NA	22322.03906	21270.85352	19495.49023
A0A0D9RGV9	A0A0D9RGV9	A0A0D9RGV9	DSTN	Chlorocebus sabaeus	Destrin	A0A0D9RGV9	>tr|A0A0D9RGV9|A0A0D9RGV9_CHLSB Destrin OS=Chlorocebus sabaeus OX=60711 GN=DSTN PE=3 SV=1	>tr|A0A0D9RGV9|A0A0D9RGV9_CHLSB Destrin OS=Chlorocebus sabaeus OX=60711 GN=DSTN PE=3 SV=1	A0A0D9RGV9	DSTN	Destrin	Chlorocebus sabaeus	NA	NA	NA	NA	NA	NA	NA	NA	NA	NA	NA	NA	195049.9688	167267.4063	185382.0781
A0A0D9RGZ9	A0A0D9RGZ9	A0A0D9RGZ9	UFD1	Chlorocebus sabaeus	Ubiquitin recognition factor in ER associated degradation 1	A0A0D9RGZ9	>tr|A0A0D9RGZ9|A0A0D9RGZ9_CHLSB Ubiquitin recognition factor in ER associated degradation 1 OS=Chlorocebus sabaeus OX=60711 GN=UFD1 PE=3 SV=1	>tr|A0A0D9RGZ9|A0A0D9RGZ9_CHLSB Ubiquitin recognition factor in ER associated degradation 1 OS=Chlorocebus sabaeus OX=60711 GN=UFD1 PE=3 SV=1	A0A0D9RGZ9	UFD1	Ubiquitin recognition factor in ER associated degradation 1	Chlorocebus sabaeus	NA	NA	NA	NA	NA	NA	NA	NA	NA	NA	NA	NA	11632.32422	9336.03125	14754.18945
A0A0D9RH15	A0A0D9RH15	A0A0D9RH15	EIF3E	Chlorocebus sabaeus	Eukaryotic translation initiation factor 3 subunit E	A0A0D9RH15	>tr|A0A0D9RH15|A0A0D9RH15_CHLSB Eukaryotic translation initiation factor 3 subunit E OS=Chlorocebus sabaeus OX=60711 GN=EIF3E PE=3 SV=1	>tr|A0A0D9RH15|A0A0D9RH15_CHLSB Eukaryotic translation initiation factor 3 subunit E OS=Chlorocebus sabaeus OX=60711 GN=EIF3E PE=3 SV=1	A0A0D9RH15	EIF3E	Eukaryotic translation initiation factor 3 subunit E	Chlorocebus sabaeus	NA	NA	NA	NA	NA	NA	NA	NA	NA	NA	NA	NA	2519.336914	2702.234131	4557.599121
A0A0D9RH18	A0A0D9RH18	A0A0D9RH18	SLC26A2	Chlorocebus sabaeus	Sulfate transporter	A0A0D9RH18	>tr|A0A0D9RH18|A0A0D9RH18_CHLSB Sulfate transporter OS=Chlorocebus sabaeus OX=60711 GN=SLC26A2 PE=3 SV=1	>tr|A0A0D9RH18|A0A0D9RH18_CHLSB Sulfate transporter OS=Chlorocebus sabaeus OX=60711 GN=SLC26A2 PE=3 SV=1	A0A0D9RH18	SLC26A2	Sulfate transporter	Chlorocebus sabaeus	NA	NA	NA	NA	NA	NA	NA	NA	NA	NA	NA	NA	10119.37402	8288.693359	10380.33105
A0A0D9RH37	A0A0D9RH37	A0A0D9RH37	PRDX6	Chlorocebus sabaeus	Peroxiredoxin-6	A0A0D9RH37	>tr|A0A0D9RH37|A0A0D9RH37_CHLSB Peroxiredoxin-6 OS=Chlorocebus sabaeus OX=60711 GN=PRDX6 PE=3 SV=1	>tr|A0A0D9RH37|A0A0D9RH37_CHLSB Peroxiredoxin-6 OS=Chlorocebus sabaeus OX=60711 GN=PRDX6 PE=3 SV=1	A0A0D9RH37	PRDX6	Peroxiredoxin-6	Chlorocebus sabaeus	NA	NA	NA	NA	NA	NA	NA	NA	NA	NA	NA	NA	48701.66797	34291.46875	58365.41797
A0A0D9RH60	A0A0D9RH60	A0A0D9RH60	RAB18	Chlorocebus sabaeus	Ras-related protein Rab-18	A0A0D9RH60	>tr|A0A0D9RH60|A0A0D9RH60_CHLSB Ras-related protein Rab-18 OS=Chlorocebus sabaeus OX=60711 GN=RAB18 PE=3 SV=1	>tr|A0A0D9RH60|A0A0D9RH60_CHLSB Ras-related protein Rab-18 OS=Chlorocebus sabaeus OX=60711 GN=RAB18 PE=3 SV=1	A0A0D9RH60	RAB18	Ras-related protein Rab-18	Chlorocebus sabaeus	NA	NA	NA	NA	NA	NA	NA	NA	NA	NA	NA	NA	1549.494263	4464.716309	3530.201416
A0A0D9RH65	A0A0D9RH65	A0A0D9RH65	AHSA1	Chlorocebus sabaeus	Activator of HSP90 ATPase activity 1	A0A0D9RH65	>tr|A0A0D9RH65|A0A0D9RH65_CHLSB Activator of HSP90 ATPase activity 1 OS=Chlorocebus sabaeus OX=60711 GN=AHSA1 PE=3 SV=1	>tr|A0A0D9RH65|A0A0D9RH65_CHLSB Activator of HSP90 ATPase activity 1 OS=Chlorocebus sabaeus OX=60711 GN=AHSA1 PE=3 SV=1	A0A0D9RH65	AHSA1	Activator of HSP90 ATPase activity 1	Chlorocebus sabaeus	NA	NA	NA	NA	NA	NA	NA	NA	NA	NA	NA	NA	13585.74023	5185.487305	6323.877441
A0A0D9RH67	A0A0D9RH67	A0A0D9RH67	PLSCR3	Chlorocebus sabaeus	Phospholipid scramblase	A0A0D9RH67	>tr|A0A0D9RH67|A0A0D9RH67_CHLSB Phospholipid scramblase OS=Chlorocebus sabaeus OX=60711 GN=PLSCR3 PE=3 SV=1	>tr|A0A0D9RH67|A0A0D9RH67_CHLSB Phospholipid scramblase OS=Chlorocebus sabaeus OX=60711 GN=PLSCR3 PE=3 SV=1	A0A0D9RH67	PLSCR3	Phospholipid scramblase	Chlorocebus sabaeus	NA	NA	NA	NA	NA	NA	NA	NA	NA	NA	NA	NA	13335.94922	13636.79395	10127.94434
A0A0D9RH72	A0A0D9RH72	A0A0D9RH72	VIPAS39	Chlorocebus sabaeus	Spermatogenesis-defective protein 39 homolog	A0A0D9RH72	>tr|A0A0D9RH72|A0A0D9RH72_CHLSB Spermatogenesis-defective protein 39 homolog OS=Chlorocebus sabaeus OX=60711 GN=VIPAS39 PE=4 SV=1	>tr|A0A0D9RH72|A0A0D9RH72_CHLSB Spermatogenesis-defective protein 39 homolog OS=Chlorocebus sabaeus OX=60711 GN=VIPAS39 PE=4 SV=1	A0A0D9RH72	VIPAS39	Spermatogenesis-defective protein 39 homolog	Chlorocebus sabaeus	NA	NA	NA	NA	NA	NA	NA	NA	NA	NA	NA	NA	2483.70166	2087.80127	4234.608887
A0A0D9RHA5	A0A0D9RHA5	A0A0D9RHA5	EFNB1	Chlorocebus sabaeus	Ephrin-B1	A0A0D9RHA5	>tr|A0A0D9RHA5|A0A0D9RHA5_CHLSB Ephrin-B1 OS=Chlorocebus sabaeus OX=60711 GN=EFNB1 PE=3 SV=1	>tr|A0A0D9RHA5|A0A0D9RHA5_CHLSB Ephrin-B1 OS=Chlorocebus sabaeus OX=60711 GN=EFNB1 PE=3 SV=1	A0A0D9RHA5	EFNB1	Ephrin-B1	Chlorocebus sabaeus	NA	NA	NA	NA	NA	NA	NA	NA	NA	NA	NA	NA	7880.219727	7641.993164	9225.783203
A0A0D9RHB5	A0A0D9RHB5	A0A0D9RHB5	NEDD4	Chlorocebus sabaeus	E3 ubiquitin-protein ligase	A0A0D9RHB5	>tr|A0A0D9RHB5|A0A0D9RHB5_CHLSB E3 ubiquitin-protein ligase OS=Chlorocebus sabaeus OX=60711 GN=NEDD4 PE=4 SV=1	>tr|A0A0D9RHB5|A0A0D9RHB5_CHLSB E3 ubiquitin-protein ligase OS=Chlorocebus sabaeus OX=60711 GN=NEDD4 PE=4 SV=1	A0A0D9RHB5	NEDD4	E3 ubiquitin-protein ligase	Chlorocebus sabaeus	NA	NA	NA	NA	NA	NA	NA	NA	NA	NA	NA	NA	7017.280762	5073.369629	8519.958984
A0A0D9RHB7	A0A0D9RHB7	A0A0D9RHB7	PROCR	Chlorocebus sabaeus	Protein C receptor	A0A0D9RHB7	>tr|A0A0D9RHB7|A0A0D9RHB7_CHLSB Protein C receptor OS=Chlorocebus sabaeus OX=60711 GN=PROCR PE=4 SV=1	>tr|A0A0D9RHB7|A0A0D9RHB7_CHLSB Protein C receptor OS=Chlorocebus sabaeus OX=60711 GN=PROCR PE=4 SV=1	A0A0D9RHB7	PROCR	Protein C receptor	Chlorocebus sabaeus	NA	NA	NA	NA	NA	NA	NA	NA	NA	NA	NA	NA	19381.83398	18170.3125	20808.72656
A0A0D9RHB8	A0A0D9RHB8	A0A0D9RHB8	GSTZ1	Chlorocebus sabaeus	maleylacetoacetate isomerase	A0A0D9RHB8	>tr|A0A0D9RHB8|A0A0D9RHB8_CHLSB maleylacetoacetate isomerase OS=Chlorocebus sabaeus OX=60711 GN=GSTZ1 PE=3 SV=1	>tr|A0A0D9RHB8|A0A0D9RHB8_CHLSB maleylacetoacetate isomerase OS=Chlorocebus sabaeus OX=60711 GN=GSTZ1 PE=3 SV=1	A0A0D9RHB8	GSTZ1	maleylacetoacetate isomerase	Chlorocebus sabaeus	NA	NA	NA	NA	NA	NA	NA	NA	NA	NA	NA	NA	5875.512207	3520.945068	6313.696777
A0A0D9RHB9	A0A0D9RHB9	A0A0D9RHB9	CSNK1A1	Chlorocebus sabaeus	non-specific serine/threonine protein kinase	A0A0D9RHB9	>tr|A0A0D9RHB9|A0A0D9RHB9_CHLSB non-specific serine/threonine protein kinase OS=Chlorocebus sabaeus OX=60711 GN=CSNK1A1 PE=3 SV=1	>tr|A0A0D9RHB9|A0A0D9RHB9_CHLSB non-specific serine/threonine protein kinase OS=Chlorocebus sabaeus OX=60711 GN=CSNK1A1 PE=3 SV=1	A0A0D9RHB9	CSNK1A1	non-specific serine/threonine protein kinase	Chlorocebus sabaeus	NA	NA	NA	NA	NA	NA	NA	NA	NA	NA	NA	NA	6123.88623	7579.503906	9445.169922
A0A0D9RHD1	A0A0D9RHD1	A0A0D9RHD1;A0A0D9RJW0	;EIF5A2	Chlorocebus sabaeus	Eukaryotic translation initiation factor 5A-1;Eukaryotic translation initiation factor 5A	A0A0D9RHD1;A0A0D9RJW0	>tr|A0A0D9RHD1|A0A0D9RHD1_CHLSB Eukaryotic translation initiation factor 5A-1 OS=Chlorocebus sabaeus OX=60711 PE=3 SV=1;>tr|A0A0D9RJW0|A0A0D9RJW0_CHLSB Eukaryotic translation initiation factor 5A OS=Chlorocebus sabaeus OX=60711 GN=EIF5A2 PE=3 SV=1	>tr|A0A0D9RHD1|A0A0D9RHD1_CHLSB Eukaryotic translation initiation factor 5A-1 OS=Chlorocebus sabaeus OX=60711 PE=3 SV=1	A0A0D9RHD1	NA	Eukaryotic translation initiation factor 5A-1	Chlorocebus sabaeus	NA	NA	NA	NA	NA	NA	NA	NA	NA	NA	NA	NA	53327.54688	38462.6875	71744.58594
A0A0D9RHD6	A0A0D9RHD6	A0A0D9RHD6	PSMB1	Chlorocebus sabaeus	Proteasome subunit beta	A0A0D9RHD6	>tr|A0A0D9RHD6|A0A0D9RHD6_CHLSB Proteasome subunit beta OS=Chlorocebus sabaeus OX=60711 GN=PSMB1 PE=3 SV=1	>tr|A0A0D9RHD6|A0A0D9RHD6_CHLSB Proteasome subunit beta OS=Chlorocebus sabaeus OX=60711 GN=PSMB1 PE=3 SV=1	A0A0D9RHD6	PSMB1	Proteasome subunit beta	Chlorocebus sabaeus	NA	NA	NA	NA	NA	NA	NA	NA	NA	NA	NA	NA	21542.26953	11169.17383	9733.575195
A0A0D9RHE4	A0A0D9RHE4	A0A0D9RHE4	YIPF6	Chlorocebus sabaeus	Protein YIPF	A0A0D9RHE4	>tr|A0A0D9RHE4|A0A0D9RHE4_CHLSB Protein YIPF OS=Chlorocebus sabaeus OX=60711 GN=YIPF6 PE=3 SV=1	>tr|A0A0D9RHE4|A0A0D9RHE4_CHLSB Protein YIPF OS=Chlorocebus sabaeus OX=60711 GN=YIPF6 PE=3 SV=1	A0A0D9RHE4	YIPF6	Protein YIPF	Chlorocebus sabaeus	NA	NA	NA	NA	NA	NA	NA	NA	NA	NA	NA	NA	6324.951172	8633.452148	7405.956055
A0A0D9RHF2	A0A0D9RHF2	A0A0D9RHF2	YIPF3	Chlorocebus sabaeus	Protein YIPF3	A0A0D9RHF2	>tr|A0A0D9RHF2|A0A0D9RHF2_CHLSB Protein YIPF3 OS=Chlorocebus sabaeus OX=60711 GN=YIPF3 PE=3 SV=1	>tr|A0A0D9RHF2|A0A0D9RHF2_CHLSB Protein YIPF3 OS=Chlorocebus sabaeus OX=60711 GN=YIPF3 PE=3 SV=1	A0A0D9RHF2	YIPF3	Protein YIPF3	Chlorocebus sabaeus	NA	NA	NA	NA	NA	NA	NA	NA	NA	NA	NA	NA	6747.239746	6713.856934	8157.413086
A0A0D9RHH0	A0A0D9RHH0	A0A0D9RHH0	GSS	Chlorocebus sabaeus	Glutathione synthetase	A0A0D9RHH0	>tr|A0A0D9RHH0|A0A0D9RHH0_CHLSB Glutathione synthetase OS=Chlorocebus sabaeus OX=60711 GN=GSS PE=3 SV=1	>tr|A0A0D9RHH0|A0A0D9RHH0_CHLSB Glutathione synthetase OS=Chlorocebus sabaeus OX=60711 GN=GSS PE=3 SV=1	A0A0D9RHH0	GSS	Glutathione synthetase	Chlorocebus sabaeus	NA	NA	NA	NA	NA	NA	NA	NA	NA	NA	NA	NA	12534.63477	7623.928223	11151.16309
A0A0D9RHH5	A0A0D9RHH5	A0A0D9RHH5	CACYBP	Chlorocebus sabaeus	Calcyclin-binding protein	A0A0D9RHH5	>tr|A0A0D9RHH5|A0A0D9RHH5_CHLSB Calcyclin-binding protein OS=Chlorocebus sabaeus OX=60711 GN=CACYBP PE=4 SV=1	>tr|A0A0D9RHH5|A0A0D9RHH5_CHLSB Calcyclin-binding protein OS=Chlorocebus sabaeus OX=60711 GN=CACYBP PE=4 SV=1	A0A0D9RHH5	CACYBP	Calcyclin-binding protein	Chlorocebus sabaeus	NA	NA	NA	NA	NA	NA	NA	NA	NA	NA	NA	NA	13117.00879	15244.9834	15709.64258
A0A0D9RHH6	A0A0D9RHH6	A0A0D9RHH6	GNAI1	Chlorocebus sabaeus	Guanine nucleotide-binding protein G(i) subunit alpha-1	A0A0D9RHH6	>tr|A0A0D9RHH6|A0A0D9RHH6_CHLSB Guanine nucleotide-binding protein G(i) subunit alpha-1 OS=Chlorocebus sabaeus OX=60711 GN=GNAI1 PE=3 SV=1	>tr|A0A0D9RHH6|A0A0D9RHH6_CHLSB Guanine nucleotide-binding protein G(i) subunit alpha-1 OS=Chlorocebus sabaeus OX=60711 GN=GNAI1 PE=3 SV=1	A0A0D9RHH6	GNAI1	Guanine nucleotide-binding protein G(i) subunit alpha-1	Chlorocebus sabaeus	NA	NA	NA	NA	NA	NA	NA	NA	NA	NA	NA	NA	24153.80859	10236.70996	15076.75977
A0A0D9RHJ4	A0A0D9RHJ4	A0A0D9RHJ4;A0A0D9RPY8	CSNK1G2;CSNK1G3	Chlorocebus sabaeus	non-specific serine/threonine protein kinase;Casein kinase I isoform gamma-3	A0A0D9RHJ4;A0A0D9RPY8	>tr|A0A0D9RHJ4|A0A0D9RHJ4_CHLSB non-specific serine/threonine protein kinase OS=Chlorocebus sabaeus OX=60711 GN=CSNK1G2 PE=3 SV=1;>tr|A0A0D9RPY8|A0A0D9RPY8_CHLSB Casein kinase I isoform gamma-3 OS=Chlorocebus sabaeus OX=60711 GN=CSNK1G3 PE=3 SV=1	>tr|A0A0D9RHJ4|A0A0D9RHJ4_CHLSB non-specific serine/threonine protein kinase OS=Chlorocebus sabaeus OX=60711 GN=CSNK1G2 PE=3 SV=1	A0A0D9RHJ4	CSNK1G2	non-specific serine/threonine protein kinase	Chlorocebus sabaeus	NA	NA	NA	NA	NA	NA	NA	NA	NA	NA	NA	NA	4858.788086	2845.832764	5152.64502
A0A0D9RHK3	A0A0D9RHK3	A0A0D9RHK3	SCAMP4	Chlorocebus sabaeus	Secretory carrier-associated membrane protein	A0A0D9RHK3	>tr|A0A0D9RHK3|A0A0D9RHK3_CHLSB Secretory carrier-associated membrane protein OS=Chlorocebus sabaeus OX=60711 GN=SCAMP4 PE=3 SV=1	>tr|A0A0D9RHK3|A0A0D9RHK3_CHLSB Secretory carrier-associated membrane protein OS=Chlorocebus sabaeus OX=60711 GN=SCAMP4 PE=3 SV=1	A0A0D9RHK3	SCAMP4	Secretory carrier-associated membrane protein	Chlorocebus sabaeus	NA	NA	NA	NA	NA	NA	NA	NA	NA	NA	NA	NA	26679.7168	34008.12109	24413.83984
A0A0D9RHM5	A0A0D9RHM5	A0A0D9RHM5	GNB1L	Chlorocebus sabaeus	G protein subunit beta 1 like	A0A0D9RHM5	>tr|A0A0D9RHM5|A0A0D9RHM5_CHLSB G protein subunit beta 1 like OS=Chlorocebus sabaeus OX=60711 GN=GNB1L PE=4 SV=1	>tr|A0A0D9RHM5|A0A0D9RHM5_CHLSB G protein subunit beta 1 like OS=Chlorocebus sabaeus OX=60711 GN=GNB1L PE=4 SV=1	A0A0D9RHM5	GNB1L	G protein subunit beta 1 like	Chlorocebus sabaeus	NA	NA	NA	NA	NA	NA	NA	NA	NA	NA	NA	NA	1314.777222	558.9020386	1063.801147
A0A0D9RHM6	A0A0D9RHM6	A0A0D9RHM6	ATP6V1C1	Chlorocebus sabaeus	V-type proton ATPase subunit C	A0A0D9RHM6	>tr|A0A0D9RHM6|A0A0D9RHM6_CHLSB V-type proton ATPase subunit C OS=Chlorocebus sabaeus OX=60711 GN=ATP6V1C1 PE=3 SV=1	>tr|A0A0D9RHM6|A0A0D9RHM6_CHLSB V-type proton ATPase subunit C OS=Chlorocebus sabaeus OX=60711 GN=ATP6V1C1 PE=3 SV=1	A0A0D9RHM6	ATP6V1C1	V-type proton ATPase subunit C	Chlorocebus sabaeus	NA	NA	NA	NA	NA	NA	NA	NA	NA	NA	NA	NA	39502.12891	32811.26172	44627.10938
A0A0D9RHQ0	A0A0D9RHQ0	A0A0D9RHQ0	MSN	Chlorocebus sabaeus	Moesin	A0A0D9RHQ0	>tr|A0A0D9RHQ0|A0A0D9RHQ0_CHLSB Moesin OS=Chlorocebus sabaeus OX=60711 GN=MSN PE=4 SV=1	>tr|A0A0D9RHQ0|A0A0D9RHQ0_CHLSB Moesin OS=Chlorocebus sabaeus OX=60711 GN=MSN PE=4 SV=1	A0A0D9RHQ0	MSN	Moesin	Chlorocebus sabaeus	NA	NA	NA	NA	NA	NA	NA	NA	NA	NA	NA	NA	219702.9063	154237.6719	175255.6406
A0A0D9RHQ6	A0A0D9RHQ6	A0A0D9RHQ6	ALDH1A2	Chlorocebus sabaeus	Retinal dehydrogenase 2	A0A0D9RHQ6	>tr|A0A0D9RHQ6|A0A0D9RHQ6_CHLSB Retinal dehydrogenase 2 OS=Chlorocebus sabaeus OX=60711 GN=ALDH1A2 PE=3 SV=1	>tr|A0A0D9RHQ6|A0A0D9RHQ6_CHLSB Retinal dehydrogenase 2 OS=Chlorocebus sabaeus OX=60711 GN=ALDH1A2 PE=3 SV=1	A0A0D9RHQ6	ALDH1A2	Retinal dehydrogenase 2	Chlorocebus sabaeus	NA	NA	NA	NA	NA	NA	NA	NA	NA	NA	NA	NA	11397.85547	3272.938721	7995.285156
A0A0D9RHQ9	A0A0D9RHQ9	A0A0D9RHQ9	DHX36	Chlorocebus sabaeus	RNA helicase	A0A0D9RHQ9	>tr|A0A0D9RHQ9|A0A0D9RHQ9_CHLSB RNA helicase OS=Chlorocebus sabaeus OX=60711 GN=DHX36 PE=4 SV=1	>tr|A0A0D9RHQ9|A0A0D9RHQ9_CHLSB RNA helicase OS=Chlorocebus sabaeus OX=60711 GN=DHX36 PE=4 SV=1	A0A0D9RHQ9	DHX36	RNA helicase	Chlorocebus sabaeus	NA	NA	NA	NA	NA	NA	NA	NA	NA	NA	NA	NA	5897.293457	3081.635498	4865.419922
A0A0D9RHR4	A0A0D9RHR4	A0A0D9RHR4	PSMD6	Chlorocebus sabaeus	Proteasome 26S subunit, non-ATPase 6	A0A0D9RHR4	>tr|A0A0D9RHR4|A0A0D9RHR4_CHLSB Proteasome 26S subunit, non-ATPase 6 OS=Chlorocebus sabaeus OX=60711 GN=PSMD6 PE=4 SV=1	>tr|A0A0D9RHR4|A0A0D9RHR4_CHLSB Proteasome 26S subunit, non-ATPase 6 OS=Chlorocebus sabaeus OX=60711 GN=PSMD6 PE=4 SV=1	A0A0D9RHR4	PSMD6	Proteasome 26S subunit, non-ATPase 6	Chlorocebus sabaeus	NA	NA	NA	NA	NA	NA	NA	NA	NA	NA	NA	NA	5689.383301	5646.733398	3141.309082
A0A0D9RHR5	A0A0D9RHR5	A0A0D9RHR5	GGT7	Chlorocebus sabaeus	Glutathione hydrolase	A0A0D9RHR5	>tr|A0A0D9RHR5|A0A0D9RHR5_CHLSB Glutathione hydrolase OS=Chlorocebus sabaeus OX=60711 GN=GGT7 PE=3 SV=1	>tr|A0A0D9RHR5|A0A0D9RHR5_CHLSB Glutathione hydrolase OS=Chlorocebus sabaeus OX=60711 GN=GGT7 PE=3 SV=1	A0A0D9RHR5	GGT7	Glutathione hydrolase	Chlorocebus sabaeus	NA	NA	NA	NA	NA	NA	NA	NA	NA	NA	NA	NA	10203.32227	10537.58594	11396.30273
A0A0D9RHS5	A0A0D9RHS5	A0A0D9RHS5	ADAM10	Chlorocebus sabaeus	Disintegrin and metalloproteinase domain-containing protein 10	A0A0D9RHS5	>tr|A0A0D9RHS5|A0A0D9RHS5_CHLSB Disintegrin and metalloproteinase domain-containing protein 10 OS=Chlorocebus sabaeus OX=60711 GN=ADAM10 PE=4 SV=1	>tr|A0A0D9RHS5|A0A0D9RHS5_CHLSB Disintegrin and metalloproteinase domain-containing protein 10 OS=Chlorocebus sabaeus OX=60711 GN=ADAM10 PE=4 SV=1	A0A0D9RHS5	ADAM10	Disintegrin and metalloproteinase domain-containing protein 10	Chlorocebus sabaeus	NA	NA	NA	NA	NA	NA	NA	NA	NA	NA	NA	NA	30921.07031	32156.83398	26666.13867
A0A0D9RHT2	A0A0D9RHT2	A0A0D9RHT2	MME	Chlorocebus sabaeus	Neprilysin	A0A0D9RHT2	>tr|A0A0D9RHT2|A0A0D9RHT2_CHLSB Neprilysin OS=Chlorocebus sabaeus OX=60711 GN=MME PE=4 SV=1	>tr|A0A0D9RHT2|A0A0D9RHT2_CHLSB Neprilysin OS=Chlorocebus sabaeus OX=60711 GN=MME PE=4 SV=1	A0A0D9RHT2	MME	Neprilysin	Chlorocebus sabaeus	NA	NA	NA	NA	NA	NA	NA	NA	NA	NA	NA	NA	43973.77734	32111.30273	44662.86328
A0A0D9RHT9	A0A0D9RHT9	A0A0D9RHT9	ABI1	Chlorocebus sabaeus	Abl interactor 1	A0A0D9RHT9	>tr|A0A0D9RHT9|A0A0D9RHT9_CHLSB Abl interactor 1 OS=Chlorocebus sabaeus OX=60711 GN=ABI1 PE=3 SV=1	>tr|A0A0D9RHT9|A0A0D9RHT9_CHLSB Abl interactor 1 OS=Chlorocebus sabaeus OX=60711 GN=ABI1 PE=3 SV=1	A0A0D9RHT9	ABI1	Abl interactor 1	Chlorocebus sabaeus	NA	NA	NA	NA	NA	NA	NA	NA	NA	NA	NA	NA	3489.833252	3746.99292	4962.119141
A0A0D9RHV8	A0A0D9RHV8	A0A0D9RHV8	SLC39A10	Chlorocebus sabaeus	Solute carrier family 39 member 10	A0A0D9RHV8	>tr|A0A0D9RHV8|A0A0D9RHV8_CHLSB Solute carrier family 39 member 10 OS=Chlorocebus sabaeus OX=60711 GN=SLC39A10 PE=3 SV=1	>tr|A0A0D9RHV8|A0A0D9RHV8_CHLSB Solute carrier family 39 member 10 OS=Chlorocebus sabaeus OX=60711 GN=SLC39A10 PE=3 SV=1	A0A0D9RHV8	SLC39A10	Solute carrier family 39 member 10	Chlorocebus sabaeus	NA	NA	NA	NA	NA	NA	NA	NA	NA	NA	NA	NA	29132.46094	37478.46875	28845.73047
A0A0D9RHV9	A0A0D9RHV9	A0A0D9RHV9	YWHAZ	Chlorocebus sabaeus	14-3-3 protein zeta/delta	A0A0D9RHV9	>tr|A0A0D9RHV9|A0A0D9RHV9_CHLSB 14-3-3 protein zeta/delta OS=Chlorocebus sabaeus OX=60711 GN=YWHAZ PE=3 SV=1	>tr|A0A0D9RHV9|A0A0D9RHV9_CHLSB 14-3-3 protein zeta/delta OS=Chlorocebus sabaeus OX=60711 GN=YWHAZ PE=3 SV=1	A0A0D9RHV9	YWHAZ	14-3-3 protein zeta/delta	Chlorocebus sabaeus	NA	NA	NA	NA	NA	NA	NA	NA	NA	NA	NA	NA	415659.6875	304794.0313	263491.4063
A0A0D9RHW5	A0A0D9RHW5	A0A0D9RHW5	SLC33A1	Chlorocebus sabaeus	Solute carrier family 33 member 1	A0A0D9RHW5	>tr|A0A0D9RHW5|A0A0D9RHW5_CHLSB Solute carrier family 33 member 1 OS=Chlorocebus sabaeus OX=60711 GN=SLC33A1 PE=4 SV=1	>tr|A0A0D9RHW5|A0A0D9RHW5_CHLSB Solute carrier family 33 member 1 OS=Chlorocebus sabaeus OX=60711 GN=SLC33A1 PE=4 SV=1	A0A0D9RHW5	SLC33A1	Solute carrier family 33 member 1	Chlorocebus sabaeus	NA	NA	NA	NA	NA	NA	NA	NA	NA	NA	NA	NA	2930.577148	1885.03064	3039.818115
A0A0D9RHW7	A0A0D9RHW7	A0A0D9RHW7	PABPC1	Chlorocebus sabaeus	Polyadenylate-binding protein	A0A0D9RHW7	>tr|A0A0D9RHW7|A0A0D9RHW7_CHLSB Polyadenylate-binding protein OS=Chlorocebus sabaeus OX=60711 GN=PABPC1 PE=3 SV=1	>tr|A0A0D9RHW7|A0A0D9RHW7_CHLSB Polyadenylate-binding protein OS=Chlorocebus sabaeus OX=60711 GN=PABPC1 PE=3 SV=1	A0A0D9RHW7	PABPC1	Polyadenylate-binding protein	Chlorocebus sabaeus	NA	NA	NA	NA	NA	NA	NA	NA	NA	NA	NA	NA	225393.5781	240401.6875	231021.8906
A0A0D9RHX0	A0A0D9RHX0	A0A0D9RHX0	GMPS	Chlorocebus sabaeus	GMP synthase (glutamine-hydrolyzing)	A0A0D9RHX0	>tr|A0A0D9RHX0|A0A0D9RHX0_CHLSB GMP synthase (glutamine-hydrolyzing) OS=Chlorocebus sabaeus OX=60711 GN=GMPS PE=4 SV=1	>tr|A0A0D9RHX0|A0A0D9RHX0_CHLSB GMP synthase (glutamine-hydrolyzing) OS=Chlorocebus sabaeus OX=60711 GN=GMPS PE=4 SV=1	A0A0D9RHX0	GMPS	GMP synthase (glutamine-hydrolyzing)	Chlorocebus sabaeus	NA	NA	NA	NA	NA	NA	NA	NA	NA	NA	NA	NA	4064.223877	2080.431641	3455.557129
A0A0D9RHX8	A0A0D9RHX8	A0A0D9RHX8	RANBP1	Chlorocebus sabaeus	RAN binding protein 1	A0A0D9RHX8	>tr|A0A0D9RHX8|A0A0D9RHX8_CHLSB RAN binding protein 1 OS=Chlorocebus sabaeus OX=60711 GN=RANBP1 PE=4 SV=1	>tr|A0A0D9RHX8|A0A0D9RHX8_CHLSB RAN binding protein 1 OS=Chlorocebus sabaeus OX=60711 GN=RANBP1 PE=4 SV=1	A0A0D9RHX8	RANBP1	RAN binding protein 1	Chlorocebus sabaeus	NA	NA	NA	NA	NA	NA	NA	NA	NA	NA	NA	NA	13355.83594	10119.36621	15562.84961
A0A0D9RHY6	A0A0D9RHY6	A0A0D9RHY6;A0A0D9SB20	NA	Chlorocebus sabaeus	Translocon-associated protein subunit gamma	A0A0D9RHY6;A0A0D9SB20	>tr|A0A0D9RHY6|A0A0D9RHY6_CHLSB Translocon-associated protein subunit gamma OS=Chlorocebus sabaeus OX=60711 PE=3 SV=1;>tr|A0A0D9SB20|A0A0D9SB20_CHLSB Translocon-associated protein subunit gamma OS=Chlorocebus sabaeus OX=60711 PE=3 SV=1	>tr|A0A0D9RHY6|A0A0D9RHY6_CHLSB Translocon-associated protein subunit gamma OS=Chlorocebus sabaeus OX=60711 PE=3 SV=1	A0A0D9RHY6	NA	Translocon-associated protein subunit gamma	Chlorocebus sabaeus	NA	NA	NA	NA	NA	NA	NA	NA	NA	NA	NA	NA	18392.00586	7246.401855	10800.0752
A0A0D9RHZ1	A0A0D9RHZ1	A0A0D9RHZ1	AFDN	Chlorocebus sabaeus	Afadin, adherens junction formation factor	A0A0D9RHZ1	>tr|A0A0D9RHZ1|A0A0D9RHZ1_CHLSB Afadin, adherens junction formation factor OS=Chlorocebus sabaeus OX=60711 GN=AFDN PE=4 SV=1	>tr|A0A0D9RHZ1|A0A0D9RHZ1_CHLSB Afadin, adherens junction formation factor OS=Chlorocebus sabaeus OX=60711 GN=AFDN PE=4 SV=1	A0A0D9RHZ1	AFDN	Afadin, adherens junction formation factor	Chlorocebus sabaeus	NA	NA	NA	NA	NA	NA	NA	NA	NA	NA	NA	NA	2111.938477	1293.173462	2132.904541
A0A0D9RHZ7	A0A0D9RHZ7	A0A0D9RHZ7	PTPRG	Chlorocebus sabaeus	protein-tyrosine-phosphatase	A0A0D9RHZ7	>tr|A0A0D9RHZ7|A0A0D9RHZ7_CHLSB protein-tyrosine-phosphatase OS=Chlorocebus sabaeus OX=60711 GN=PTPRG PE=3 SV=1	>tr|A0A0D9RHZ7|A0A0D9RHZ7_CHLSB protein-tyrosine-phosphatase OS=Chlorocebus sabaeus OX=60711 GN=PTPRG PE=3 SV=1	A0A0D9RHZ7	PTPRG	protein-tyrosine-phosphatase	Chlorocebus sabaeus	NA	NA	NA	NA	NA	NA	NA	NA	NA	NA	NA	NA	10263.04492	5131.031738	11047.32031
A0A0D9RI00	A0A0D9RI00	A0A0D9RI00	MYO1B	Chlorocebus sabaeus	Myosin IB	A0A0D9RI00	>tr|A0A0D9RI00|A0A0D9RI00_CHLSB Myosin IB OS=Chlorocebus sabaeus OX=60711 GN=MYO1B PE=3 SV=1	>tr|A0A0D9RI00|A0A0D9RI00_CHLSB Myosin IB OS=Chlorocebus sabaeus OX=60711 GN=MYO1B PE=3 SV=1	A0A0D9RI00	MYO1B	Myosin IB	Chlorocebus sabaeus	NA	NA	NA	NA	NA	NA	NA	NA	NA	NA	NA	NA	12227.33594	18369.65234	31924.66406
A0A0D9RI07	A0A0D9RI07	A0A0D9RI07	NA	Chlorocebus sabaeus	Annexin	A0A0D9RI07	>tr|A0A0D9RI07|A0A0D9RI07_CHLSB Annexin OS=Chlorocebus sabaeus OX=60711 PE=3 SV=1	>tr|A0A0D9RI07|A0A0D9RI07_CHLSB Annexin OS=Chlorocebus sabaeus OX=60711 PE=3 SV=1	A0A0D9RI07	NA	Annexin	Chlorocebus sabaeus	NA	NA	NA	NA	NA	NA	NA	NA	NA	NA	NA	NA	1380677.25	1194764.5	1385129
A0A0D9RI26	A0A0D9RI26	A0A0D9RI26	MAP1LC3A	Chlorocebus sabaeus	Microtubule associated protein 1 light chain 3 alpha	A0A0D9RI26	>tr|A0A0D9RI26|A0A0D9RI26_CHLSB Microtubule associated protein 1 light chain 3 alpha OS=Chlorocebus sabaeus OX=60711 GN=MAP1LC3A PE=3 SV=1	>tr|A0A0D9RI26|A0A0D9RI26_CHLSB Microtubule associated protein 1 light chain 3 alpha OS=Chlorocebus sabaeus OX=60711 GN=MAP1LC3A PE=3 SV=1	A0A0D9RI26	MAP1LC3A	Microtubule associated protein 1 light chain 3 alpha	Chlorocebus sabaeus	NA	NA	NA	NA	NA	NA	NA	NA	NA	NA	NA	NA	1057.469238	1234.336914	1558.816284
A0A0D9RI32	A0A0D9RI32	A0A0D9RI32	RRAGB	Chlorocebus sabaeus	Ras-related GTP-binding protein	A0A0D9RI32	>tr|A0A0D9RI32|A0A0D9RI32_CHLSB Ras-related GTP-binding protein OS=Chlorocebus sabaeus OX=60711 GN=RRAGB PE=3 SV=1	>tr|A0A0D9RI32|A0A0D9RI32_CHLSB Ras-related GTP-binding protein OS=Chlorocebus sabaeus OX=60711 GN=RRAGB PE=3 SV=1	A0A0D9RI32	RRAGB	Ras-related GTP-binding protein	Chlorocebus sabaeus	NA	NA	NA	NA	NA	NA	NA	NA	NA	NA	NA	NA	5930.174316	4976.413086	7101.101563
A0A0D9RI59	A0A0D9RI59	A0A0D9RI59	AHCY	Chlorocebus sabaeus	Adenosylhomocysteinase	A0A0D9RI59	>tr|A0A0D9RI59|A0A0D9RI59_CHLSB Adenosylhomocysteinase OS=Chlorocebus sabaeus OX=60711 GN=AHCY PE=3 SV=1	>tr|A0A0D9RI59|A0A0D9RI59_CHLSB Adenosylhomocysteinase OS=Chlorocebus sabaeus OX=60711 GN=AHCY PE=3 SV=1	A0A0D9RI59	AHCY	Adenosylhomocysteinase	Chlorocebus sabaeus	NA	NA	NA	NA	NA	NA	NA	NA	NA	NA	NA	NA	15042.8125	14975.45508	11556.9707
A0A0D9RI63	A0A0D9RI63	A0A0D9RI63	VPS13C	Chlorocebus sabaeus	Vacuolar protein sorting 13 homolog C	A0A0D9RI63	>tr|A0A0D9RI63|A0A0D9RI63_CHLSB Vacuolar protein sorting 13 homolog C OS=Chlorocebus sabaeus OX=60711 GN=VPS13C PE=3 SV=1	>tr|A0A0D9RI63|A0A0D9RI63_CHLSB Vacuolar protein sorting 13 homolog C OS=Chlorocebus sabaeus OX=60711 GN=VPS13C PE=3 SV=1	A0A0D9RI63	VPS13C	Vacuolar protein sorting 13 homolog C	Chlorocebus sabaeus	NA	NA	NA	NA	NA	NA	NA	NA	NA	NA	NA	NA	8217.829102	2681.541992	8046.015625
A0A0D9RI67	A0A0D9RI67	A0A0D9RI67	LPAR1	Chlorocebus sabaeus	Lysophosphatidic acid receptor 1	A0A0D9RI67	>tr|A0A0D9RI67|A0A0D9RI67_CHLSB Lysophosphatidic acid receptor 1 OS=Chlorocebus sabaeus OX=60711 GN=LPAR1 PE=3 SV=1	>tr|A0A0D9RI67|A0A0D9RI67_CHLSB Lysophosphatidic acid receptor 1 OS=Chlorocebus sabaeus OX=60711 GN=LPAR1 PE=3 SV=1	A0A0D9RI67	LPAR1	Lysophosphatidic acid receptor 1	Chlorocebus sabaeus	NA	NA	NA	NA	NA	NA	NA	NA	NA	NA	NA	NA	17730.74023	8372.806641	14164.13867
A0A0D9RI73	A0A0D9RI73	A0A0D9RI73	DAZAP1	Chlorocebus sabaeus	DAZ associated protein 1	A0A0D9RI73	>tr|A0A0D9RI73|A0A0D9RI73_CHLSB DAZ associated protein 1 OS=Chlorocebus sabaeus OX=60711 GN=DAZAP1 PE=4 SV=1	>tr|A0A0D9RI73|A0A0D9RI73_CHLSB DAZ associated protein 1 OS=Chlorocebus sabaeus OX=60711 GN=DAZAP1 PE=4 SV=1	A0A0D9RI73	DAZAP1	DAZ associated protein 1	Chlorocebus sabaeus	NA	NA	NA	NA	NA	NA	NA	NA	NA	NA	NA	NA	34462.21094	17838.08984	41896.38281
A0A0D9RI83	A0A0D9RI83	A0A0D9RI83	EIF2S2	Chlorocebus sabaeus	Eukaryotic translation initiation factor 2 subunit beta	A0A0D9RI83	>tr|A0A0D9RI83|A0A0D9RI83_CHLSB Eukaryotic translation initiation factor 2 subunit beta OS=Chlorocebus sabaeus OX=60711 GN=EIF2S2 PE=4 SV=1	>tr|A0A0D9RI83|A0A0D9RI83_CHLSB Eukaryotic translation initiation factor 2 subunit beta OS=Chlorocebus sabaeus OX=60711 GN=EIF2S2 PE=4 SV=1	A0A0D9RI83	EIF2S2	Eukaryotic translation initiation factor 2 subunit beta	Chlorocebus sabaeus	NA	NA	NA	NA	NA	NA	NA	NA	NA	NA	NA	NA	5870.342773	4868.604004	8998.712891
A0A0D9RI92	A0A0D9RI92	A0A0D9RI92	TMED10	Chlorocebus sabaeus	Transmembrane emp24 domain-containing protein 10	A0A0D9RI92	>tr|A0A0D9RI92|A0A0D9RI92_CHLSB Transmembrane emp24 domain-containing protein 10 OS=Chlorocebus sabaeus OX=60711 GN=TMED10 PE=3 SV=1	>tr|A0A0D9RI92|A0A0D9RI92_CHLSB Transmembrane emp24 domain-containing protein 10 OS=Chlorocebus sabaeus OX=60711 GN=TMED10 PE=3 SV=1	A0A0D9RI92	TMED10	Transmembrane emp24 domain-containing protein 10	Chlorocebus sabaeus	NA	NA	NA	NA	NA	NA	NA	NA	NA	NA	NA	NA	24515.20508	13801.9248	21852.50781
A0A0D9RIA0	A0A0D9RIA0	A0A0D9RIA0	ECPAS	Chlorocebus sabaeus	Ecm29 proteasome adaptor and scaffold	A0A0D9RIA0	>tr|A0A0D9RIA0|A0A0D9RIA0_CHLSB Ecm29 proteasome adaptor and scaffold OS=Chlorocebus sabaeus OX=60711 GN=ECPAS PE=4 SV=1	>tr|A0A0D9RIA0|A0A0D9RIA0_CHLSB Ecm29 proteasome adaptor and scaffold OS=Chlorocebus sabaeus OX=60711 GN=ECPAS PE=4 SV=1	A0A0D9RIA0	ECPAS	Ecm29 proteasome adaptor and scaffold	Chlorocebus sabaeus	NA	NA	NA	NA	NA	NA	NA	NA	NA	NA	NA	NA	6611.40918	3621.899658	6421.051758
A0A0D9RIB0	A0A0D9RIB0	A0A0D9RIB0	DPYSL3	Chlorocebus sabaeus	Dihydropyrimidinase like 3	A0A0D9RIB0	>tr|A0A0D9RIB0|A0A0D9RIB0_CHLSB Dihydropyrimidinase like 3 OS=Chlorocebus sabaeus OX=60711 GN=DPYSL3 PE=3 SV=1	>tr|A0A0D9RIB0|A0A0D9RIB0_CHLSB Dihydropyrimidinase like 3 OS=Chlorocebus sabaeus OX=60711 GN=DPYSL3 PE=3 SV=1	A0A0D9RIB0	DPYSL3	Dihydropyrimidinase like 3	Chlorocebus sabaeus	NA	NA	NA	NA	NA	NA	NA	NA	NA	NA	NA	NA	30634.84766	25168.20703	29928.88086
A0A0D9RIB8	A0A0D9RIB8	A0A0D9RIB8	NA	Chlorocebus sabaeus	WH2 domain-containing protein	A0A0D9RIB8	>tr|A0A0D9RIB8|A0A0D9RIB8_CHLSB WH2 domain-containing protein OS=Chlorocebus sabaeus OX=60711 PE=3 SV=1	>tr|A0A0D9RIB8|A0A0D9RIB8_CHLSB WH2 domain-containing protein OS=Chlorocebus sabaeus OX=60711 PE=3 SV=1	A0A0D9RIB8	NA	WH2 domain-containing protein	Chlorocebus sabaeus	NA	NA	NA	NA	NA	NA	NA	NA	NA	NA	NA	NA	5084.154297	4774.808105	8089.975586
A0A0D9RIC6	A0A0D9RIC6	A0A0D9RIC6	NA	Chlorocebus sabaeus	Acylphosphatase	A0A0D9RIC6	>tr|A0A0D9RIC6|A0A0D9RIC6_CHLSB Acylphosphatase OS=Chlorocebus sabaeus OX=60711 PE=3 SV=1	>tr|A0A0D9RIC6|A0A0D9RIC6_CHLSB Acylphosphatase OS=Chlorocebus sabaeus OX=60711 PE=3 SV=1	A0A0D9RIC6	NA	Acylphosphatase	Chlorocebus sabaeus	NA	NA	NA	NA	NA	NA	NA	NA	NA	NA	NA	NA	15585.36816	16238.67969	24111.53711
A0A0D9RIE1	A0A0D9RIE1	A0A0D9RIE1	STAT1	Chlorocebus sabaeus	Signal transducer and activator of transcription	A0A0D9RIE1	>tr|A0A0D9RIE1|A0A0D9RIE1_CHLSB Signal transducer and activator of transcription OS=Chlorocebus sabaeus OX=60711 GN=STAT1 PE=3 SV=1	>tr|A0A0D9RIE1|A0A0D9RIE1_CHLSB Signal transducer and activator of transcription OS=Chlorocebus sabaeus OX=60711 GN=STAT1 PE=3 SV=1	A0A0D9RIE1	STAT1	Signal transducer and activator of transcription	Chlorocebus sabaeus	NA	NA	NA	NA	NA	NA	NA	NA	NA	NA	NA	NA	22347.10742	14728.2168	27937.22461
A0A0D9RIF8	A0A0D9RIF8	A0A0D9RIF8	FLNB	Chlorocebus sabaeus	Filamin B	A0A0D9RIF8	>tr|A0A0D9RIF8|A0A0D9RIF8_CHLSB Filamin B OS=Chlorocebus sabaeus OX=60711 GN=FLNB PE=3 SV=1	>tr|A0A0D9RIF8|A0A0D9RIF8_CHLSB Filamin B OS=Chlorocebus sabaeus OX=60711 GN=FLNB PE=3 SV=1	A0A0D9RIF8	FLNB	Filamin B	Chlorocebus sabaeus	NA	NA	NA	NA	NA	NA	NA	NA	NA	NA	NA	NA	63471.91797	50380.88672	69462.08594
A0A0D9RIG4	A0A0D9RIG4	A0A0D9RIG4	CHMP4B	Chlorocebus sabaeus	Charged multivesicular body protein 4B	A0A0D9RIG4	>tr|A0A0D9RIG4|A0A0D9RIG4_CHLSB Charged multivesicular body protein 4B OS=Chlorocebus sabaeus OX=60711 GN=CHMP4B PE=3 SV=1	>tr|A0A0D9RIG4|A0A0D9RIG4_CHLSB Charged multivesicular body protein 4B OS=Chlorocebus sabaeus OX=60711 GN=CHMP4B PE=3 SV=1	A0A0D9RIG4	CHMP4B	Charged multivesicular body protein 4B	Chlorocebus sabaeus	NA	NA	NA	NA	NA	NA	NA	NA	NA	NA	NA	NA	29879.625	15589.55859	29977.92188
A0A0D9RIH6	A0A0D9RIH6	A0A0D9RIH6	TMEM63B	Chlorocebus sabaeus	Transmembrane protein 63B	A0A0D9RIH6	>tr|A0A0D9RIH6|A0A0D9RIH6_CHLSB Transmembrane protein 63B OS=Chlorocebus sabaeus OX=60711 GN=TMEM63B PE=3 SV=1	>tr|A0A0D9RIH6|A0A0D9RIH6_CHLSB Transmembrane protein 63B OS=Chlorocebus sabaeus OX=60711 GN=TMEM63B PE=3 SV=1	A0A0D9RIH6	TMEM63B	Transmembrane protein 63B	Chlorocebus sabaeus	NA	NA	NA	NA	NA	NA	NA	NA	NA	NA	NA	NA	978.9960327	1389.605347	595.1289673
A0A0D9RIJ2	A0A0D9RIJ2	A0A0D9RIJ2	CIRBP	Chlorocebus sabaeus	Cold-inducible RNA-binding protein	A0A0D9RIJ2	>tr|A0A0D9RIJ2|A0A0D9RIJ2_CHLSB Cold-inducible RNA-binding protein OS=Chlorocebus sabaeus OX=60711 GN=CIRBP PE=4 SV=1	>tr|A0A0D9RIJ2|A0A0D9RIJ2_CHLSB Cold-inducible RNA-binding protein OS=Chlorocebus sabaeus OX=60711 GN=CIRBP PE=4 SV=1	A0A0D9RIJ2	CIRBP	Cold-inducible RNA-binding protein	Chlorocebus sabaeus	NA	NA	NA	NA	NA	NA	NA	NA	NA	NA	NA	NA	3938.797852	5580.955078	3769.096191
A0A0D9RIK2	A0A0D9RIK2	A0A0D9RIK2	KPNA4	Chlorocebus sabaeus	Importin subunit alpha	A0A0D9RIK2	>tr|A0A0D9RIK2|A0A0D9RIK2_CHLSB Importin subunit alpha OS=Chlorocebus sabaeus OX=60711 GN=KPNA4 PE=3 SV=1	>tr|A0A0D9RIK2|A0A0D9RIK2_CHLSB Importin subunit alpha OS=Chlorocebus sabaeus OX=60711 GN=KPNA4 PE=3 SV=1	A0A0D9RIK2	KPNA4	Importin subunit alpha	Chlorocebus sabaeus	NA	NA	NA	NA	NA	NA	NA	NA	NA	NA	NA	NA	17272.2793	8804.155273	17342.85547
A0A0D9RIL8	A0A0D9RIL8	A0A0D9RIL8	ARF4	Chlorocebus sabaeus	ADP-ribosylation factor	A0A0D9RIL8	>tr|A0A0D9RIL8|A0A0D9RIL8_CHLSB ADP-ribosylation factor OS=Chlorocebus sabaeus OX=60711 GN=ARF4 PE=3 SV=1	>tr|A0A0D9RIL8|A0A0D9RIL8_CHLSB ADP-ribosylation factor OS=Chlorocebus sabaeus OX=60711 GN=ARF4 PE=3 SV=1	A0A0D9RIL8	ARF4	ADP-ribosylation factor	Chlorocebus sabaeus	NA	NA	NA	NA	NA	NA	NA	NA	NA	NA	NA	NA	17778.99609	17779.85938	21391.99805
A0A0D9RIN2	A0A0D9RIN2	A0A0D9RIN2	NA	Chlorocebus sabaeus	Tropomyosin alpha-1 chain	A0A0D9RIN2	>tr|A0A0D9RIN2|A0A0D9RIN2_CHLSB Tropomyosin alpha-1 chain OS=Chlorocebus sabaeus OX=60711 PE=3 SV=1	>tr|A0A0D9RIN2|A0A0D9RIN2_CHLSB Tropomyosin alpha-1 chain OS=Chlorocebus sabaeus OX=60711 PE=3 SV=1	A0A0D9RIN2	NA	Tropomyosin alpha-1 chain	Chlorocebus sabaeus	NA	NA	NA	NA	NA	NA	NA	NA	NA	NA	NA	NA	57108.23828	75091.39063	62169.72656
A0A0D9RIN4	A0A0D9RIN4	A0A0D9RIN4	LARS1	Chlorocebus sabaeus	leucine--tRNA ligase	A0A0D9RIN4	>tr|A0A0D9RIN4|A0A0D9RIN4_CHLSB leucine--tRNA ligase OS=Chlorocebus sabaeus OX=60711 GN=LARS1 PE=3 SV=1	>tr|A0A0D9RIN4|A0A0D9RIN4_CHLSB leucine--tRNA ligase OS=Chlorocebus sabaeus OX=60711 GN=LARS1 PE=3 SV=1	A0A0D9RIN4	LARS1	leucine--tRNA ligase	Chlorocebus sabaeus	NA	NA	NA	NA	NA	NA	NA	NA	NA	NA	NA	NA	2823.518555	1133.808472	2470.495117
A0A0D9RIQ2	A0A0D9RIQ2	A0A0D9RIQ2	STUB1	Chlorocebus sabaeus	E3 ubiquitin-protein ligase CHIP	A0A0D9RIQ2	>tr|A0A0D9RIQ2|A0A0D9RIQ2_CHLSB E3 ubiquitin-protein ligase CHIP OS=Chlorocebus sabaeus OX=60711 GN=STUB1 PE=4 SV=1	>tr|A0A0D9RIQ2|A0A0D9RIQ2_CHLSB E3 ubiquitin-protein ligase CHIP OS=Chlorocebus sabaeus OX=60711 GN=STUB1 PE=4 SV=1	A0A0D9RIQ2	STUB1	E3 ubiquitin-protein ligase CHIP	Chlorocebus sabaeus	NA	NA	NA	NA	NA	NA	NA	NA	NA	NA	NA	NA	5558.049316	5731.520508	11938.44629
A0A0D9RIS4	A0A0D9RIS4	A0A0D9RIS4	RAB8B	Chlorocebus sabaeus	Ras-related protein Rab-8B	A0A0D9RIS4	>tr|A0A0D9RIS4|A0A0D9RIS4_CHLSB Ras-related protein Rab-8B OS=Chlorocebus sabaeus OX=60711 GN=RAB8B PE=3 SV=1	>tr|A0A0D9RIS4|A0A0D9RIS4_CHLSB Ras-related protein Rab-8B OS=Chlorocebus sabaeus OX=60711 GN=RAB8B PE=3 SV=1	A0A0D9RIS4	RAB8B	Ras-related protein Rab-8B	Chlorocebus sabaeus	NA	NA	NA	NA	NA	NA	NA	NA	NA	NA	NA	NA	16062.52246	10362.73047	15365.05762
A0A0D9RIV1	A0A0D9RIV1	A0A0D9RIV1	RPL30	Chlorocebus sabaeus	Large ribosomal subunit protein eL30	A0A0D9RIV1	>tr|A0A0D9RIV1|A0A0D9RIV1_CHLSB Large ribosomal subunit protein eL30 OS=Chlorocebus sabaeus OX=60711 GN=RPL30 PE=3 SV=1	>tr|A0A0D9RIV1|A0A0D9RIV1_CHLSB Large ribosomal subunit protein eL30 OS=Chlorocebus sabaeus OX=60711 GN=RPL30 PE=3 SV=1	A0A0D9RIV1	RPL30	Large ribosomal subunit protein eL30	Chlorocebus sabaeus	NA	NA	NA	NA	NA	NA	NA	NA	NA	NA	NA	NA	NA	3891.66748	4527.454102
A0A0D9RIV9	A0A0D9RIV9	A0A0D9RIV9	ABCA7	Chlorocebus sabaeus	ATP binding cassette subfamily A member 7	A0A0D9RIV9	>tr|A0A0D9RIV9|A0A0D9RIV9_CHLSB ATP binding cassette subfamily A member 7 OS=Chlorocebus sabaeus OX=60711 GN=ABCA7 PE=4 SV=1	>tr|A0A0D9RIV9|A0A0D9RIV9_CHLSB ATP binding cassette subfamily A member 7 OS=Chlorocebus sabaeus OX=60711 GN=ABCA7 PE=4 SV=1	A0A0D9RIV9	ABCA7	ATP binding cassette subfamily A member 7	Chlorocebus sabaeus	NA	NA	NA	NA	NA	NA	NA	NA	NA	NA	NA	NA	3275.664307	NA	2353.047852
A0A0D9RIY5	A0A0D9RIY5	A0A0D9RIY5	ABCB1	Chlorocebus sabaeus	ATP binding cassette subfamily B member 1	A0A0D9RIY5	>tr|A0A0D9RIY5|A0A0D9RIY5_CHLSB ATP binding cassette subfamily B member 1 OS=Chlorocebus sabaeus OX=60711 GN=ABCB1 PE=3 SV=1	>tr|A0A0D9RIY5|A0A0D9RIY5_CHLSB ATP binding cassette subfamily B member 1 OS=Chlorocebus sabaeus OX=60711 GN=ABCB1 PE=3 SV=1	A0A0D9RIY5	ABCB1	ATP binding cassette subfamily B member 1	Chlorocebus sabaeus	NA	NA	NA	NA	NA	NA	NA	NA	NA	NA	NA	NA	348059	311432.125	313968.9063
A0A0D9RIY7	A0A0D9RIY7	A0A0D9RIY7	SDC2	Chlorocebus sabaeus	Syndecan	A0A0D9RIY7	>tr|A0A0D9RIY7|A0A0D9RIY7_CHLSB Syndecan OS=Chlorocebus sabaeus OX=60711 GN=SDC2 PE=3 SV=1	>tr|A0A0D9RIY7|A0A0D9RIY7_CHLSB Syndecan OS=Chlorocebus sabaeus OX=60711 GN=SDC2 PE=3 SV=1	A0A0D9RIY7	SDC2	Syndecan	Chlorocebus sabaeus	NA	NA	NA	NA	NA	NA	NA	NA	NA	NA	NA	NA	1337.312866	568.8067017	606.5540161
A0A0D9RIY8	A0A0D9RIY8	A0A0D9RIY8	NDFIP1	Chlorocebus sabaeus	Nedd4 family interacting protein 1	A0A0D9RIY8	>tr|A0A0D9RIY8|A0A0D9RIY8_CHLSB Nedd4 family interacting protein 1 OS=Chlorocebus sabaeus OX=60711 GN=NDFIP1 PE=4 SV=1	>tr|A0A0D9RIY8|A0A0D9RIY8_CHLSB Nedd4 family interacting protein 1 OS=Chlorocebus sabaeus OX=60711 GN=NDFIP1 PE=4 SV=1	A0A0D9RIY8	NDFIP1	Nedd4 family interacting protein 1	Chlorocebus sabaeus	NA	NA	NA	NA	NA	NA	NA	NA	NA	NA	NA	NA	6291.429688	3578.048828	7675.841309
A0A0D9RIZ5	A0A0D9RIZ5	A0A0D9RIZ5	HERC1	Chlorocebus sabaeus	HECT and RLD domain containing E3 ubiquitin protein ligase family member 1	A0A0D9RIZ5	>tr|A0A0D9RIZ5|A0A0D9RIZ5_CHLSB HECT and RLD domain containing E3 ubiquitin protein ligase family member 1 OS=Chlorocebus sabaeus OX=60711 GN=HERC1 PE=4 SV=1	>tr|A0A0D9RIZ5|A0A0D9RIZ5_CHLSB HECT and RLD domain containing E3 ubiquitin protein ligase family member 1 OS=Chlorocebus sabaeus OX=60711 GN=HERC1 PE=4 SV=1	A0A0D9RIZ5	HERC1	HECT and RLD domain containing E3 ubiquitin protein ligase family member 1	Chlorocebus sabaeus	NA	NA	NA	NA	NA	NA	NA	NA	NA	NA	NA	NA	4033.904541	NA	3513.534424
A0A0D9RIZ6	A0A0D9RIZ6	A0A0D9RIZ6	IGF2R	Chlorocebus sabaeus	Insulin like growth factor 2 receptor	A0A0D9RIZ6	>tr|A0A0D9RIZ6|A0A0D9RIZ6_CHLSB Insulin like growth factor 2 receptor OS=Chlorocebus sabaeus OX=60711 GN=IGF2R PE=4 SV=1	>tr|A0A0D9RIZ6|A0A0D9RIZ6_CHLSB Insulin like growth factor 2 receptor OS=Chlorocebus sabaeus OX=60711 GN=IGF2R PE=4 SV=1	A0A0D9RIZ6	IGF2R	Insulin like growth factor 2 receptor	Chlorocebus sabaeus	NA	NA	NA	NA	NA	NA	NA	NA	NA	NA	NA	NA	186513.4531	211596.7813	188509.2656
A0A0D9RIZ7	A0A0D9RIZ7	A0A0D9RIZ7	GNPDA1	Chlorocebus sabaeus	Glucosamine-6-phosphate isomerase	A0A0D9RIZ7	>tr|A0A0D9RIZ7|A0A0D9RIZ7_CHLSB Glucosamine-6-phosphate isomerase OS=Chlorocebus sabaeus OX=60711 GN=GNPDA1 PE=3 SV=1	>tr|A0A0D9RIZ7|A0A0D9RIZ7_CHLSB Glucosamine-6-phosphate isomerase OS=Chlorocebus sabaeus OX=60711 GN=GNPDA1 PE=3 SV=1	A0A0D9RIZ7	GNPDA1	Glucosamine-6-phosphate isomerase	Chlorocebus sabaeus	NA	NA	NA	NA	NA	NA	NA	NA	NA	NA	NA	NA	31206.48633	17212.74414	28280.90039
A0A0D9RJ07	A0A0D9RJ07	A0A0D9RJ07	SLC29A1	Chlorocebus sabaeus	Solute carrier family 29 member 1 (Augustine blood group)	A0A0D9RJ07	>tr|A0A0D9RJ07|A0A0D9RJ07_CHLSB Solute carrier family 29 member 1 (Augustine blood group) OS=Chlorocebus sabaeus OX=60711 GN=SLC29A1 PE=3 SV=1	>tr|A0A0D9RJ07|A0A0D9RJ07_CHLSB Solute carrier family 29 member 1 (Augustine blood group) OS=Chlorocebus sabaeus OX=60711 GN=SLC29A1 PE=3 SV=1	A0A0D9RJ07	SLC29A1	Solute carrier family 29 member 1 (Augustine blood group)	Chlorocebus sabaeus	NA	NA	NA	NA	NA	NA	NA	NA	NA	NA	NA	NA	4049.429199	2290.144043	3275.040771
A0A0D9RJ12	A0A0D9RJ12	A0A0D9RJ12	SLC35B2	Chlorocebus sabaeus	Adenosine 3'-phospho 5'-phosphosulfate transporter 1	A0A0D9RJ12	>tr|A0A0D9RJ12|A0A0D9RJ12_CHLSB Adenosine 3'-phospho 5'-phosphosulfate transporter 1 OS=Chlorocebus sabaeus OX=60711 GN=SLC35B2 PE=3 SV=1	>tr|A0A0D9RJ12|A0A0D9RJ12_CHLSB Adenosine 3'-phospho 5'-phosphosulfate transporter 1 OS=Chlorocebus sabaeus OX=60711 GN=SLC35B2 PE=3 SV=1	A0A0D9RJ12	SLC35B2	Adenosine 3'-phospho 5'-phosphosulfate transporter 1	Chlorocebus sabaeus	NA	NA	NA	NA	NA	NA	NA	NA	NA	NA	NA	NA	20028.04883	25321.66211	20609.22461
A0A0D9RJ20	A0A0D9RJ20	A0A0D9RJ20	HSP90AB1	Chlorocebus sabaeus	Heat shock protein HSP 90-beta	A0A0D9RJ20	>tr|A0A0D9RJ20|A0A0D9RJ20_CHLSB Heat shock protein HSP 90-beta OS=Chlorocebus sabaeus OX=60711 GN=HSP90AB1 PE=3 SV=1	>tr|A0A0D9RJ20|A0A0D9RJ20_CHLSB Heat shock protein HSP 90-beta OS=Chlorocebus sabaeus OX=60711 GN=HSP90AB1 PE=3 SV=1	A0A0D9RJ20	HSP90AB1	Heat shock protein HSP 90-beta	Chlorocebus sabaeus	NA	NA	NA	NA	NA	NA	NA	NA	NA	NA	NA	NA	103034.3047	114170.8281	105265.5781
A0A0D9RJ22	A0A0D9RJ22	A0A0D9RJ22;A0A0D9S9A9	NA	Chlorocebus sabaeus	MIP18 family-like domain-containing protein	A0A0D9RJ22;A0A0D9S9A9	>tr|A0A0D9RJ22|A0A0D9RJ22_CHLSB MIP18 family-like domain-containing protein OS=Chlorocebus sabaeus OX=60711 PE=3 SV=1;>tr|A0A0D9S9A9|A0A0D9S9A9_CHLSB MIP18 family-like domain-containing protein OS=Chlorocebus sabaeus OX=60711 PE=3 SV=1	>tr|A0A0D9RJ22|A0A0D9RJ22_CHLSB MIP18 family-like domain-containing protein OS=Chlorocebus sabaeus OX=60711 PE=3 SV=1	A0A0D9RJ22	NA	MIP18 family-like domain-containing protein	Chlorocebus sabaeus	NA	NA	NA	NA	NA	NA	NA	NA	NA	NA	NA	NA	2894.964111	2438.339844	4195.646973
A0A0D9RJ37	A0A0D9RJ37	A0A0D9RJ37	SLC8A1	Chlorocebus sabaeus	Sodium/calcium exchanger 1	A0A0D9RJ37	>tr|A0A0D9RJ37|A0A0D9RJ37_CHLSB Sodium/calcium exchanger 1 OS=Chlorocebus sabaeus OX=60711 GN=SLC8A1 PE=3 SV=1	>tr|A0A0D9RJ37|A0A0D9RJ37_CHLSB Sodium/calcium exchanger 1 OS=Chlorocebus sabaeus OX=60711 GN=SLC8A1 PE=3 SV=1	A0A0D9RJ37	SLC8A1	Sodium/calcium exchanger 1	Chlorocebus sabaeus	NA	NA	NA	NA	NA	NA	NA	NA	NA	NA	NA	NA	11026.85059	5443.560547	10151.94238
A0A0D9RJ47	A0A0D9RJ47	A0A0D9RJ47	SNX1	Chlorocebus sabaeus	Sorting nexin-1	A0A0D9RJ47	>tr|A0A0D9RJ47|A0A0D9RJ47_CHLSB Sorting nexin-1 OS=Chlorocebus sabaeus OX=60711 GN=SNX1 PE=3 SV=1	>tr|A0A0D9RJ47|A0A0D9RJ47_CHLSB Sorting nexin-1 OS=Chlorocebus sabaeus OX=60711 GN=SNX1 PE=3 SV=1	A0A0D9RJ47	SNX1	Sorting nexin-1	Chlorocebus sabaeus	NA	NA	NA	NA	NA	NA	NA	NA	NA	NA	NA	NA	10555.69727	10903.3125	11883.53906
A0A0D9RJ63	A0A0D9RJ63	A0A0D9RJ63	TFPI	Chlorocebus sabaeus	Tissue factor pathway inhibitor	A0A0D9RJ63	>tr|A0A0D9RJ63|A0A0D9RJ63_CHLSB Tissue factor pathway inhibitor OS=Chlorocebus sabaeus OX=60711 GN=TFPI PE=4 SV=1	>tr|A0A0D9RJ63|A0A0D9RJ63_CHLSB Tissue factor pathway inhibitor OS=Chlorocebus sabaeus OX=60711 GN=TFPI PE=4 SV=1	A0A0D9RJ63	TFPI	Tissue factor pathway inhibitor	Chlorocebus sabaeus	NA	NA	NA	NA	NA	NA	NA	NA	NA	NA	NA	NA	8207.695313	2984.357666	7018.460938
A0A0D9RJ64	A0A0D9RJ64	A0A0D9RJ64	TXNDC17	Chlorocebus sabaeus	Thioredoxin domain-containing protein 17	A0A0D9RJ64	>tr|A0A0D9RJ64|A0A0D9RJ64_CHLSB Thioredoxin domain-containing protein 17 OS=Chlorocebus sabaeus OX=60711 GN=TXNDC17 PE=4 SV=1	>tr|A0A0D9RJ64|A0A0D9RJ64_CHLSB Thioredoxin domain-containing protein 17 OS=Chlorocebus sabaeus OX=60711 GN=TXNDC17 PE=4 SV=1	A0A0D9RJ64	TXNDC17	Thioredoxin domain-containing protein 17	Chlorocebus sabaeus	NA	NA	NA	NA	NA	NA	NA	NA	NA	NA	NA	NA	1709.035522	1602.023193	2548.202393
A0A0D9RJ80	A0A0D9RJ80	A0A0D9RJ80	CSNK1G1	Chlorocebus sabaeus	Casein kinase I isoform gamma-1	A0A0D9RJ80	>tr|A0A0D9RJ80|A0A0D9RJ80_CHLSB Casein kinase I isoform gamma-1 OS=Chlorocebus sabaeus OX=60711 GN=CSNK1G1 PE=3 SV=1	>tr|A0A0D9RJ80|A0A0D9RJ80_CHLSB Casein kinase I isoform gamma-1 OS=Chlorocebus sabaeus OX=60711 GN=CSNK1G1 PE=3 SV=1	A0A0D9RJ80	CSNK1G1	Casein kinase I isoform gamma-1	Chlorocebus sabaeus	NA	NA	NA	NA	NA	NA	NA	NA	NA	NA	NA	NA	3885.184326	3142.688232	5120.780762
A0A0D9RJ85	A0A0D9RJ85	A0A0D9RJ85	GLUL	Chlorocebus sabaeus	Glutamine synthetase	A0A0D9RJ85	>tr|A0A0D9RJ85|A0A0D9RJ85_CHLSB Glutamine synthetase OS=Chlorocebus sabaeus OX=60711 GN=GLUL PE=3 SV=1	>tr|A0A0D9RJ85|A0A0D9RJ85_CHLSB Glutamine synthetase OS=Chlorocebus sabaeus OX=60711 GN=GLUL PE=3 SV=1	A0A0D9RJ85	GLUL	Glutamine synthetase	Chlorocebus sabaeus	NA	NA	NA	NA	NA	NA	NA	NA	NA	NA	NA	NA	4997.730469	4873.060547	6317.114746
A0A0D9RJ96	A0A0D9RJ96	A0A0D9RJ96	PDCD10	Chlorocebus sabaeus	Programmed cell death 10	A0A0D9RJ96	>tr|A0A0D9RJ96|A0A0D9RJ96_CHLSB Programmed cell death 10 OS=Chlorocebus sabaeus OX=60711 GN=PDCD10 PE=3 SV=1	>tr|A0A0D9RJ96|A0A0D9RJ96_CHLSB Programmed cell death 10 OS=Chlorocebus sabaeus OX=60711 GN=PDCD10 PE=3 SV=1	A0A0D9RJ96	PDCD10	Programmed cell death 10	Chlorocebus sabaeus	NA	NA	NA	NA	NA	NA	NA	NA	NA	NA	NA	NA	11191.0625	12216.375	12811.25293
A0A0D9RJB0	A0A0D9RJB0	A0A0D9RJB0	GOLIM4	Chlorocebus sabaeus	Golgi integral membrane protein 4	A0A0D9RJB0	>tr|A0A0D9RJB0|A0A0D9RJB0_CHLSB Golgi integral membrane protein 4 OS=Chlorocebus sabaeus OX=60711 GN=GOLIM4 PE=4 SV=1	>tr|A0A0D9RJB0|A0A0D9RJB0_CHLSB Golgi integral membrane protein 4 OS=Chlorocebus sabaeus OX=60711 GN=GOLIM4 PE=4 SV=1	A0A0D9RJB0	GOLIM4	Golgi integral membrane protein 4	Chlorocebus sabaeus	NA	NA	NA	NA	NA	NA	NA	NA	NA	NA	NA	NA	6544.864258	6167.083984	6514.425781
A0A0D9RJC0	A0A0D9RJC0	A0A0D9RJC0	TCP1	Chlorocebus sabaeus	T-complex protein 1 subunit alpha	A0A0D9RJC0	>tr|A0A0D9RJC0|A0A0D9RJC0_CHLSB T-complex protein 1 subunit alpha OS=Chlorocebus sabaeus OX=60711 GN=TCP1 PE=3 SV=1	>tr|A0A0D9RJC0|A0A0D9RJC0_CHLSB T-complex protein 1 subunit alpha OS=Chlorocebus sabaeus OX=60711 GN=TCP1 PE=3 SV=1	A0A0D9RJC0	TCP1	T-complex protein 1 subunit alpha	Chlorocebus sabaeus	NA	NA	NA	NA	NA	NA	NA	NA	NA	NA	NA	NA	36857.07031	26018.29297	32529.74023
A0A0D9RJC1	A0A0D9RJC1	A0A0D9RJC1	NPC2	Chlorocebus sabaeus	NPC intracellular cholesterol transporter 2	A0A0D9RJC1	>tr|A0A0D9RJC1|A0A0D9RJC1_CHLSB NPC intracellular cholesterol transporter 2 OS=Chlorocebus sabaeus OX=60711 GN=NPC2 PE=3 SV=1	>tr|A0A0D9RJC1|A0A0D9RJC1_CHLSB NPC intracellular cholesterol transporter 2 OS=Chlorocebus sabaeus OX=60711 GN=NPC2 PE=3 SV=1	A0A0D9RJC1	NPC2	NPC intracellular cholesterol transporter 2	Chlorocebus sabaeus	NA	NA	NA	NA	NA	NA	NA	NA	NA	NA	NA	NA	4915.44043	3563.237793	10116.98535
A0A0D9RJC4	A0A0D9RJC4	A0A0D9RJC4	MAPRE1	Chlorocebus sabaeus	Microtubule-associated protein RP/EB family member 1	A0A0D9RJC4	>tr|A0A0D9RJC4|A0A0D9RJC4_CHLSB Microtubule-associated protein RP/EB family member 1 OS=Chlorocebus sabaeus OX=60711 GN=MAPRE1 PE=3 SV=1	>tr|A0A0D9RJC4|A0A0D9RJC4_CHLSB Microtubule-associated protein RP/EB family member 1 OS=Chlorocebus sabaeus OX=60711 GN=MAPRE1 PE=3 SV=1	A0A0D9RJC4	MAPRE1	Microtubule-associated protein RP/EB family member 1	Chlorocebus sabaeus	NA	NA	NA	NA	NA	NA	NA	NA	NA	NA	NA	NA	5934.319824	5788.415527	5032.318359
A0A0D9RJD3	A0A0D9RJD3	A0A0D9RJD3	ITGAV	Chlorocebus sabaeus	Integrin subunit alpha V	A0A0D9RJD3	>tr|A0A0D9RJD3|A0A0D9RJD3_CHLSB Integrin subunit alpha V OS=Chlorocebus sabaeus OX=60711 GN=ITGAV PE=3 SV=1	>tr|A0A0D9RJD3|A0A0D9RJD3_CHLSB Integrin subunit alpha V OS=Chlorocebus sabaeus OX=60711 GN=ITGAV PE=3 SV=1	A0A0D9RJD3	ITGAV	Integrin subunit alpha V	Chlorocebus sabaeus	NA	NA	NA	NA	NA	NA	NA	NA	NA	NA	NA	NA	808710.125	753257.4375	748353.6875
A0A0D9RJE3	A0A0D9RJE3	A0A0D9RJE3	ENPP4	Chlorocebus sabaeus	bis(5'-adenosyl)-triphosphatase	A0A0D9RJE3	>tr|A0A0D9RJE3|A0A0D9RJE3_CHLSB bis(5'-adenosyl)-triphosphatase OS=Chlorocebus sabaeus OX=60711 GN=ENPP4 PE=3 SV=1	>tr|A0A0D9RJE3|A0A0D9RJE3_CHLSB bis(5'-adenosyl)-triphosphatase OS=Chlorocebus sabaeus OX=60711 GN=ENPP4 PE=3 SV=1	A0A0D9RJE3	ENPP4	bis(5'-adenosyl)-triphosphatase	Chlorocebus sabaeus	NA	NA	NA	NA	NA	NA	NA	NA	NA	NA	NA	NA	55190.44922	42595.77734	58332.69531
A0A0D9RJE7	A0A0D9RJE7	A0A0D9RJE7	ENPP5	Chlorocebus sabaeus	Ectonucleotide pyrophosphatase/phosphodiesterase family member 5	A0A0D9RJE7	>tr|A0A0D9RJE7|A0A0D9RJE7_CHLSB Ectonucleotide pyrophosphatase/phosphodiesterase family member 5 OS=Chlorocebus sabaeus OX=60711 GN=ENPP5 PE=4 SV=1	>tr|A0A0D9RJE7|A0A0D9RJE7_CHLSB Ectonucleotide pyrophosphatase/phosphodiesterase family member 5 OS=Chlorocebus sabaeus OX=60711 GN=ENPP5 PE=4 SV=1	A0A0D9RJE7	ENPP5	Ectonucleotide pyrophosphatase/phosphodiesterase family member 5	Chlorocebus sabaeus	NA	NA	NA	NA	NA	NA	NA	NA	NA	NA	NA	NA	8857.723633	5649.253906	9103.976563
A0A0D9RJF5	A0A0D9RJF5	A0A0D9RJF5	PLXDC2	Chlorocebus sabaeus	Plexin domain containing 2	A0A0D9RJF5	>tr|A0A0D9RJF5|A0A0D9RJF5_CHLSB Plexin domain containing 2 OS=Chlorocebus sabaeus OX=60711 GN=PLXDC2 PE=4 SV=1	>tr|A0A0D9RJF5|A0A0D9RJF5_CHLSB Plexin domain containing 2 OS=Chlorocebus sabaeus OX=60711 GN=PLXDC2 PE=4 SV=1	A0A0D9RJF5	PLXDC2	Plexin domain containing 2	Chlorocebus sabaeus	NA	NA	NA	NA	NA	NA	NA	NA	NA	NA	NA	NA	1337.137695	704.0570068	932.8154297
A0A0D9RJH6	A0A0D9RJH6	A0A0D9RJH6	NA	Chlorocebus sabaeus	Thiolase N-terminal domain-containing protein	A0A0D9RJH6	>tr|A0A0D9RJH6|A0A0D9RJH6_CHLSB Thiolase N-terminal domain-containing protein OS=Chlorocebus sabaeus OX=60711 PE=3 SV=1	>tr|A0A0D9RJH6|A0A0D9RJH6_CHLSB Thiolase N-terminal domain-containing protein OS=Chlorocebus sabaeus OX=60711 PE=3 SV=1	A0A0D9RJH6	NA	Thiolase N-terminal domain-containing protein	Chlorocebus sabaeus	NA	NA	NA	NA	NA	NA	NA	NA	NA	NA	NA	NA	14405.83301	14107.53711	14904.69824
A0A0D9RJI0	A0A0D9RJI0	A0A0D9RJI0	COMMD7	Chlorocebus sabaeus	COMM domain containing 7	A0A0D9RJI0	>tr|A0A0D9RJI0|A0A0D9RJI0_CHLSB COMM domain containing 7 OS=Chlorocebus sabaeus OX=60711 GN=COMMD7 PE=4 SV=1	>tr|A0A0D9RJI0|A0A0D9RJI0_CHLSB COMM domain containing 7 OS=Chlorocebus sabaeus OX=60711 GN=COMMD7 PE=4 SV=1	A0A0D9RJI0	COMMD7	COMM domain containing 7	Chlorocebus sabaeus	NA	NA	NA	NA	NA	NA	NA	NA	NA	NA	NA	NA	13299.00879	9508.582031	14033.40625
A0A0D9RJJ4	A0A0D9RJJ4	A0A0D9RJJ4	LAMC1	Chlorocebus sabaeus	Laminin subunit gamma 1	A0A0D9RJJ4	>tr|A0A0D9RJJ4|A0A0D9RJJ4_CHLSB Laminin subunit gamma 1 OS=Chlorocebus sabaeus OX=60711 GN=LAMC1 PE=4 SV=1	>tr|A0A0D9RJJ4|A0A0D9RJJ4_CHLSB Laminin subunit gamma 1 OS=Chlorocebus sabaeus OX=60711 GN=LAMC1 PE=4 SV=1	A0A0D9RJJ4	LAMC1	Laminin subunit gamma 1	Chlorocebus sabaeus	NA	NA	NA	NA	NA	NA	NA	NA	NA	NA	NA	NA	20355.22266	23945.80273	24824.55469
[truncated: 4,173 more rows]
