# Supplementary material for: The producer cell type of HSV-1 alters the proteomic contents and infectious capacity of virions
Source: J Virol. 2025 Aug 19;99(9):e00829-25. doi: 10.1128/jvi.00829-25 (PMC12455977; doi:10.1128/jvi.00829-25)
Supplement: Table S2 — Normalized protein scores and pairwise comparisons of relative detection from purified HSV-1 virions. [file jvi.00829-25-s0002.xlsx]

## Sheet: Supplementary Table 2A
Supplementary Table 2A: Quantitative comparison of viral and cellular proteins detected in HaCaT-HSV and Vero-HSV
Protein Annotation												Log2 Cyclic Loess Normalized Exclusive Intensities						HaCaT_vs_Vero
UniprotID	PGProteinGroups	PGGenes	PGOrganisms	PGProteinDescriptions	PGUniProtIds	PGFastaHeaders	fastaheader	UniProt ID	genesymbol	description	organism	HaCaT-HSV sample# 1	Hacat-HSV sample #2	Hacat-HSV sample #3	Vero-HSV sample #1	Vero-HSV sample #2	Vero-HSV sample #3	logFC	CI.L	CI.R	average_intensity	t	B	P.Value	adj.P.Val	sig.PVal	sig.FDR
JX142173.1_prot_AFP86391.1_30	JX142173.1_prot_AFP86391.1_30	NA	HSV-1 Mckrae	[gene=UL27] [locus_tag=HHV1gp041] [protein=envelope glycoprotein B] [protein_id=AFP86391.1] [location=complement(53060..55774)] [gbkey=CDS]	JX142173.1_prot_AFP86391.1_30	>lcl|JX142173.1_prot_AFP86391.1_30 [gene=UL27] [locus_tag=HHV1gp041] [protein=envelope glycoprotein B] [protein_id=AFP86391.1] [location=complement(53060..55774)] [gbkey=CDS]	>lcl|JX142173.1_prot_AFP86391.1_30 [gene=UL27] [locus_tag=HHV1gp041] [protein=envelope glycoprotein B] [protein_id=AFP86391.1] [location=complement(53060..55774)] [gbkey=CDS]	AFP86391.1_	UL27	envelope glycoprotein B	HSV-1 Mckrae	24.8809	24.949	24.8298	24.8155	24.9205	24.4355	0.162738	-0.255772	0.581248	24.8052	0.929579	-7.09727	0.38512	0.429902	0	0
JX142173.1_prot_AFP86408.1_47	JX142173.1_prot_AFP86408.1_47	NA	HSV-1 Mckrae	[gene=UL44] [locus_tag=HHV1gp063] [protein=envelope glycoprotein C] [protein_id=AFP86408.1] [location=96293..97828] [gbkey=CDS]	JX142173.1_prot_AFP86408.1_47	>lcl|JX142173.1_prot_AFP86408.1_47 [gene=UL44] [locus_tag=HHV1gp063] [protein=envelope glycoprotein C] [protein_id=AFP86408.1] [location=96293..97828] [gbkey=CDS]	>lcl|JX142173.1_prot_AFP86408.1_47 [gene=UL44] [locus_tag=HHV1gp063] [protein=envelope glycoprotein C] [protein_id=AFP86408.1] [location=96293..97828] [gbkey=CDS]	AFP86408.1_	UL44	envelope glycoprotein C	HSV-1 Mckrae	24.9755	24.7184	24.8719	24.0369	24.4317	23.8513	0.748629	0.283505	1.21375	24.481	3.84769	-3.10657	0.0069756	0.0124011	0	0
JX142173.1_prot_AFP86430.1_69	JX142173.1_prot_AFP86430.1_69	NA	HSV-1 Mckrae	[gene=US6] [locus_tag=HHV1gp096] [protein=envelope glycoprotein D] [protein_id=AFP86430.1] [location=138398..139582] [gbkey=CDS]	JX142173.1_prot_AFP86430.1_69	>lcl|JX142173.1_prot_AFP86430.1_69 [gene=US6] [locus_tag=HHV1gp096] [protein=envelope glycoprotein D] [protein_id=AFP86430.1] [location=138398..139582] [gbkey=CDS]	>lcl|JX142173.1_prot_AFP86430.1_69 [gene=US6] [locus_tag=HHV1gp096] [protein=envelope glycoprotein D] [protein_id=AFP86430.1] [location=138398..139582] [gbkey=CDS]	AFP86430.1_	US6	envelope glycoprotein D	HSV-1 Mckrae	24.1245	24.1606	23.8242	24.0567	23.5862	23.9626	0.167884	-0.286624	0.622392	23.9525	0.883019	-7.14035	0.408039	0.445134	0	0
JX142173.1_prot_AFP86409.1_48	JX142173.1_prot_AFP86409.1_48	NA	HSV-1 Mckrae	[gene=UL45] [locus_tag=HHV1gp065] [protein=membrane protein UL45] [protein_id=AFP86409.1] [location=98014..98532] [gbkey=CDS]	JX142173.1_prot_AFP86409.1_48	>lcl|JX142173.1_prot_AFP86409.1_48 [gene=UL45] [locus_tag=HHV1gp065] [protein=membrane protein UL45] [protein_id=AFP86409.1] [location=98014..98532] [gbkey=CDS]	>lcl|JX142173.1_prot_AFP86409.1_48 [gene=UL45] [locus_tag=HHV1gp065] [protein=membrane protein UL45] [protein_id=AFP86409.1] [location=98014..98532] [gbkey=CDS]	AFP86409.1_	UL45	membrane protein UL45	HSV-1 Mckrae	23.49	23.3987	23.3141	24.2019	24.4954	24.1405	-0.878364	-1.26114	-0.49559	23.8401	-5.48572	-1.07294	0.00109666	0.00263197	0	0
JX142173.1_prot_AFP86385.1_24	JX142173.1_prot_AFP86385.1_24	NA	HSV-1 Mckrae	[gene=UL22] [locus_tag=HHV1gp033] [protein=envelope glycoprotein H] [protein_id=AFP86385.1] [location=complement(43851..46367)] [gbkey=CDS]	JX142173.1_prot_AFP86385.1_24	>lcl|JX142173.1_prot_AFP86385.1_24 [gene=UL22] [locus_tag=HHV1gp033] [protein=envelope glycoprotein H] [protein_id=AFP86385.1] [location=complement(43851..46367)] [gbkey=CDS]	>lcl|JX142173.1_prot_AFP86385.1_24 [gene=UL22] [locus_tag=HHV1gp033] [protein=envelope glycoprotein H] [protein_id=AFP86385.1] [location=complement(43851..46367)] [gbkey=CDS]	AFP86385.1_	UL22	envelope glycoprotein H	HSV-1 Mckrae	24.0917	23.8138	23.6959	23.4624	23.5044	23.4761	0.386178	0.00633914	0.766016	23.674	2.43047	-5.14108	0.0472226	0.0647625	0	0
JX142173.1_prot_AFP86412.1_51	JX142173.1_prot_AFP86412.1_51	NA	HSV-1 Mckrae	[gene=UL48] [locus_tag=HHV1gp070] [protein=transactivating tegument protein VP16] [protein_id=AFP86412.1] [location=complement(103588..105060)] [gbkey=CDS]	JX142173.1_prot_AFP86412.1_51	>lcl|JX142173.1_prot_AFP86412.1_51 [gene=UL48] [locus_tag=HHV1gp070] [protein=transactivating tegument protein VP16] [protein_id=AFP86412.1] [location=complement(103588..105060)] [gbkey=CDS]	>lcl|JX142173.1_prot_AFP86412.1_51 [gene=UL48] [locus_tag=HHV1gp070] [protein=transactivating tegument protein VP16] [protein_id=AFP86412.1] [location=complement(103588..105060)] [gbkey=CDS]	AFP86412.1_	UL48	transactivating tegument protein VP16	HSV-1 Mckrae	23.4969	23.4477	23.2399	22.3622	22.4685	22.6827	0.890371	0.505315	1.27543	22.9497	5.52776	-1.02577	0.00105089	0.00263197	0	0
JX142173.1_prot_AFP86384.1_23	JX142173.1_prot_AFP86384.1_23	NA	HSV-1 Mckrae	[gene=UL21] [locus_tag=HHV1gp032] [protein=tegument protein UL21] [protein_id=AFP86384.1] [location=42060..43667] [gbkey=CDS]	JX142173.1_prot_AFP86384.1_23	>lcl|JX142173.1_prot_AFP86384.1_23 [gene=UL21] [locus_tag=HHV1gp032] [protein=tegument protein UL21] [protein_id=AFP86384.1] [location=42060..43667] [gbkey=CDS]	>lcl|JX142173.1_prot_AFP86384.1_23 [gene=UL21] [locus_tag=HHV1gp032] [protein=tegument protein UL21] [protein_id=AFP86384.1] [location=42060..43667] [gbkey=CDS]	AFP86384.1_	UL21	tegument protein UL21	HSV-1 Mckrae	23.4349	23.1762	23.1126	22.7577	22.1889	22.6753	0.700633	0.212633	1.18863	22.891	3.43221	-3.68296	0.0118779	0.0203622	0	0
JX142173.1_prot_AFP86364.1_3	JX142173.1_prot_AFP86364.1_3	NA	HSV-1 Mckrae	[gene=UL1] [locus_tag=HHV1gp003] [protein=envelope glycoprotein L] [protein_id=AFP86364.1] [location=9323..9997] [gbkey=CDS]	JX142173.1_prot_AFP86364.1_3	>lcl|JX142173.1_prot_AFP86364.1_3 [gene=UL1] [locus_tag=HHV1gp003] [protein=envelope glycoprotein L] [protein_id=AFP86364.1] [location=9323..9997] [gbkey=CDS]	>lcl|JX142173.1_prot_AFP86364.1_3 [gene=UL1] [locus_tag=HHV1gp003] [protein=envelope glycoprotein L] [protein_id=AFP86364.1] [location=9323..9997] [gbkey=CDS]	AFP86364.1_	UL1	envelope glycoprotein L	HSV-1 Mckrae	23.0993	23.0645	22.6705	22.4412	22.1161	22.4625	0.604851	0.152483	1.05722	22.6424	3.19638	-4.01945	0.0162504	0.0268972	0	0
P07477	P07477;P07478;Q8NHM4	PRSS1;PRSS2;PRSS3P2	Homo sapiens	Serine protease 1;Trypsin-2;Putative trypsin-6	P07477;P07478;Q8NHM4	>sp|P07477|TRY1_HUMAN Serine protease 1 OS=Homo sapiens OX=9606 GN=PRSS1 PE=1 SV=1;>sp|P07478|TRY2_HUMAN Trypsin-2 OS=Homo sapiens OX=9606 GN=PRSS2 PE=1 SV=1;>sp|Q8NHM4|TRY6_HUMAN Putative trypsin-6 OS=Homo sapiens OX=9606 GN=PRSS3P2 PE=5 SV=2	>sp|P07477|TRY1_HUMAN Serine protease 1 OS=Homo sapiens OX=9606 GN=PRSS1 PE=1 SV=1	P07477	PRSS1	Serine protease 1	Homo sapiens	22.4176	22.4865	22.3385	NA	NA	NA	NA	NA	NA	22.4142	NA	NA	NA	NA	NA	NA
JX142173.1_prot_AFP86432.1_71	JX142173.1_prot_AFP86432.1_71	NA	HSV-1 Mckrae	[gene=US8] [locus_tag=HHV1gp101] [protein=envelope glycoprotein E] [protein_id=AFP86432.1] [location=141222..142880] [gbkey=CDS]	JX142173.1_prot_AFP86432.1_71	>lcl|JX142173.1_prot_AFP86432.1_71 [gene=US8] [locus_tag=HHV1gp101] [protein=envelope glycoprotein E] [protein_id=AFP86432.1] [location=141222..142880] [gbkey=CDS]	>lcl|JX142173.1_prot_AFP86432.1_71 [gene=US8] [locus_tag=HHV1gp101] [protein=envelope glycoprotein E] [protein_id=AFP86432.1] [location=141222..142880] [gbkey=CDS]	AFP86432.1_	US8	envelope glycoprotein E	HSV-1 Mckrae	20.7776	20.7094	20.6594	23.6793	23.8609	23.7341	-3.04263	-3.37485	-2.7104	22.2368	-21.8934	8.17519	1.92379e-07	9.23418e-06	-1	-1
JX142173.1_prot_AFP86373.1_12	JX142173.1_prot_AFP86373.1_12	NA	HSV-1 Mckrae	[gene=UL10] [locus_tag=HHV1gp017] [protein=envelope glycoprotein M] [protein_id=AFP86373.1] [location=23187..24608] [gbkey=CDS]	JX142173.1_prot_AFP86373.1_12	>lcl|JX142173.1_prot_AFP86373.1_12 [gene=UL10] [locus_tag=HHV1gp017] [protein=envelope glycoprotein M] [protein_id=AFP86373.1] [location=23187..24608] [gbkey=CDS]	>lcl|JX142173.1_prot_AFP86373.1_12 [gene=UL10] [locus_tag=HHV1gp017] [protein=envelope glycoprotein M] [protein_id=AFP86373.1] [location=23187..24608] [gbkey=CDS]	AFP86373.1_	UL10	envelope glycoprotein M	HSV-1 Mckrae	22.2204	22.2727	21.848	21.9872	22.0978	22.3746	-0.039475	-0.49065	0.4117	22.1334	-0.209161	-7.53826	0.840591	0.858476	0	0
P07355	P07355	ANXA2	Homo sapiens	Annexin A2	P07355	>sp|P07355|ANXA2_HUMAN Annexin A2 OS=Homo sapiens OX=9606 GN=ANXA2 PE=1 SV=2	>sp|P07355|ANXA2_HUMAN Annexin A2 OS=Homo sapiens OX=9606 GN=ANXA2 PE=1 SV=2	P07355	ANXA2	Annexin A2	Homo sapiens	21.9277	22.0473	22.2346	NA	NA	NA	NA	NA	NA	22.0699	NA	NA	NA	NA	NA	NA
JX142173.1_prot_AFP86401.1_40	JX142173.1_prot_AFP86401.1_40	NA	HSV-1 Mckrae	[gene=UL37] [locus_tag=HHV1gp055] [protein=tegument protein UL37] [protein_id=AFP86401.1] [location=complement(80692..84063)] [gbkey=CDS]	JX142173.1_prot_AFP86401.1_40	>lcl|JX142173.1_prot_AFP86401.1_40 [gene=UL37] [locus_tag=HHV1gp055] [protein=tegument protein UL37] [protein_id=AFP86401.1] [location=complement(80692..84063)] [gbkey=CDS]	>lcl|JX142173.1_prot_AFP86401.1_40 [gene=UL37] [locus_tag=HHV1gp055] [protein=tegument protein UL37] [protein_id=AFP86401.1] [location=complement(80692..84063)] [gbkey=CDS]	AFP86401.1_	UL37	tegument protein UL37	HSV-1 Mckrae	23.2216	23.4162	22.6693	20.4885	20.4403	20.8092	2.523	1.96202	3.08397	21.8409	10.7516	3.39546	1.91526e-05	0.000102147	1	1
P04083	P04083	ANXA1	Homo sapiens	Annexin A1	P04083	>sp|P04083|ANXA1_HUMAN Annexin A1 OS=Homo sapiens OX=9606 GN=ANXA1 PE=1 SV=2	>sp|P04083|ANXA1_HUMAN Annexin A1 OS=Homo sapiens OX=9606 GN=ANXA1 PE=1 SV=2	P04083	ANXA1	Annexin A1	Homo sapiens	21.7903	21.8631	21.7245	NA	NA	NA	NA	NA	NA	21.7926	NA	NA	NA	NA	NA	NA
Q12931	Q12931	TRAP1	Homo sapiens	Heat shock protein 75 kDa, mitochondrial	Q12931	>sp|Q12931|TRAP1_HUMAN Heat shock protein 75 kDa, mitochondrial OS=Homo sapiens OX=9606 GN=TRAP1 PE=1 SV=3	>sp|Q12931|TRAP1_HUMAN Heat shock protein 75 kDa, mitochondrial OS=Homo sapiens OX=9606 GN=TRAP1 PE=1 SV=3	Q12931	TRAP1	Heat shock protein 75 kDa, mitochondrial	Homo sapiens	21.6827	21.6832	21.7369	NA	NA	NA	NA	NA	NA	21.701	NA	NA	NA	NA	NA	NA
A0A0D9RRC2	A0A0D9RRC2	ANXA4	Chlorocebus sabaeus	Annexin	A0A0D9RRC2	>tr|A0A0D9RRC2|A0A0D9RRC2_CHLSB Annexin OS=Chlorocebus sabaeus OX=60711 GN=ANXA4 PE=3 SV=1	>tr|A0A0D9RRC2|A0A0D9RRC2_CHLSB Annexin OS=Chlorocebus sabaeus OX=60711 GN=ANXA4 PE=3 SV=1	A0A0D9RRC2	ANXA4	Annexin	Chlorocebus sabaeus	NA	NA	NA	21.5882	21.9577	21.5496	NA	NA	NA	21.6985	NA	NA	NA	NA	NA	NA
P54652	P54652	HSPA2	Homo sapiens	Heat shock-related 70 kDa protein 2	P54652	>sp|P54652|HSP72_HUMAN Heat shock-related 70 kDa protein 2 OS=Homo sapiens OX=9606 GN=HSPA2 PE=1 SV=1	>sp|P54652|HSP72_HUMAN Heat shock-related 70 kDa protein 2 OS=Homo sapiens OX=9606 GN=HSPA2 PE=1 SV=1	P54652	HSPA2	Heat shock-related 70 kDa protein 2	Homo sapiens	21.7525	21.5681	21.5305	NA	NA	NA	NA	NA	NA	21.6171	NA	NA	NA	NA	NA	NA
P84077	P84077	ARF1	Homo sapiens	ADP-ribosylation factor 1	P84077	>sp|P84077|ARF1_HUMAN ADP-ribosylation factor 1 OS=Homo sapiens OX=9606 GN=ARF1 PE=1 SV=2	>sp|P84077|ARF1_HUMAN ADP-ribosylation factor 1 OS=Homo sapiens OX=9606 GN=ARF1 PE=1 SV=2	P84077	ARF1	ADP-ribosylation factor 1	Homo sapiens	21.6046	21.4166	21.742	NA	NA	NA	NA	NA	NA	21.5877	NA	NA	NA	NA	NA	NA
A0A0D9S441	A0A0D9S441	NA	Chlorocebus sabaeus	Heat shock cognate 71 kDa protein	A0A0D9S441	>tr|A0A0D9S441|A0A0D9S441_CHLSB Heat shock cognate 71 kDa protein OS=Chlorocebus sabaeus OX=60711 PE=3 SV=1	>tr|A0A0D9S441|A0A0D9S441_CHLSB Heat shock cognate 71 kDa protein OS=Chlorocebus sabaeus OX=60711 PE=3 SV=1	A0A0D9S441	NA	Heat shock cognate 71 kDa protein	Chlorocebus sabaeus	NA	NA	NA	21.0491	21.4729	21.1609	NA	NA	NA	21.2276	NA	NA	NA	NA	NA	NA
P51149	P51149	RAB7A	Homo sapiens	Ras-related protein Rab-7a	P51149	>sp|P51149|RAB7A_HUMAN Ras-related protein Rab-7a OS=Homo sapiens OX=9606 GN=RAB7A PE=1 SV=1	>sp|P51149|RAB7A_HUMAN Ras-related protein Rab-7a OS=Homo sapiens OX=9606 GN=RAB7A PE=1 SV=1	P51149	RAB7A	Ras-related protein Rab-7a	Homo sapiens	21.3389	21.1303	20.974	NA	NA	NA	NA	NA	NA	21.1477	NA	NA	NA	NA	NA	NA
P11142	P11142	HSPA8	Homo sapiens	Heat shock cognate 71 kDa protein	P11142	>sp|P11142|HSP7C_HUMAN Heat shock cognate 71 kDa protein OS=Homo sapiens OX=9606 GN=HSPA8 PE=1 SV=1	>sp|P11142|HSP7C_HUMAN Heat shock cognate 71 kDa protein OS=Homo sapiens OX=9606 GN=HSPA8 PE=1 SV=1	P11142	HSPA8	Heat shock cognate 71 kDa protein	Homo sapiens	21.1518	21.0155	21.159	NA	NA	NA	NA	NA	NA	21.1088	NA	NA	NA	NA	NA	NA
A0A0D9R013	A0A0D9R013	KRT1	Chlorocebus sabaeus	Keratin, type II cytoskeletal 1	A0A0D9R013	>tr|A0A0D9R013|A0A0D9R013_CHLSB Keratin, type II cytoskeletal 1 OS=Chlorocebus sabaeus OX=60711 GN=KRT1 PE=3 SV=1	>tr|A0A0D9R013|A0A0D9R013_CHLSB Keratin, type II cytoskeletal 1 OS=Chlorocebus sabaeus OX=60711 GN=KRT1 PE=3 SV=1	A0A0D9R013	KRT1	Keratin, type II cytoskeletal 1	Chlorocebus sabaeus	NA	NA	NA	20.9482	22.2981	20.0268	NA	NA	NA	21.091	NA	NA	NA	NA	NA	NA
A0A0D9S8Q7	A0A0D9S8Q7	ENO1	Chlorocebus sabaeus	phosphopyruvate hydratase	A0A0D9S8Q7	>tr|A0A0D9S8Q7|A0A0D9S8Q7_CHLSB phosphopyruvate hydratase OS=Chlorocebus sabaeus OX=60711 GN=ENO1 PE=3 SV=1	>tr|A0A0D9S8Q7|A0A0D9S8Q7_CHLSB phosphopyruvate hydratase OS=Chlorocebus sabaeus OX=60711 GN=ENO1 PE=3 SV=1	A0A0D9S8Q7	ENO1	phosphopyruvate hydratase	Chlorocebus sabaeus	NA	NA	NA	21.2179	20.933	21.0909	NA	NA	NA	21.0806	NA	NA	NA	NA	NA	NA
P04406	P04406	GAPDH	Homo sapiens	Glyceraldehyde-3-phosphate dehydrogenase	P04406	>sp|P04406|G3P_HUMAN Glyceraldehyde-3-phosphate dehydrogenase OS=Homo sapiens OX=9606 GN=GAPDH PE=1 SV=3	>sp|P04406|G3P_HUMAN Glyceraldehyde-3-phosphate dehydrogenase OS=Homo sapiens OX=9606 GN=GAPDH PE=1 SV=3	P04406	GAPDH	Glyceraldehyde-3-phosphate dehydrogenase	Homo sapiens	20.9478	20.9956	21.1684	NA	NA	NA	NA	NA	NA	21.0373	NA	NA	NA	NA	NA	NA
A0A0D9S9M0	A0A0D9S9M0	NA	Chlorocebus sabaeus	Actin, cytoplasmic 1	A0A0D9S9M0	>tr|A0A0D9S9M0|A0A0D9S9M0_CHLSB Actin, cytoplasmic 1 OS=Chlorocebus sabaeus OX=60711 PE=3 SV=1	>tr|A0A0D9S9M0|A0A0D9S9M0_CHLSB Actin, cytoplasmic 1 OS=Chlorocebus sabaeus OX=60711 PE=3 SV=1	A0A0D9S9M0	NA	Actin, cytoplasmic 1	Chlorocebus sabaeus	NA	NA	NA	21.1815	20.8465	20.9916	NA	NA	NA	21.0065	NA	NA	NA	NA	NA	NA
A0A0D9R1N4	A0A0D9R1N4;A0A0D9RV83	ARF3;ARF1	Chlorocebus sabaeus	ADP-ribosylation factor	A0A0D9R1N4;A0A0D9RV83	>tr|A0A0D9R1N4|A0A0D9R1N4_CHLSB ADP-ribosylation factor OS=Chlorocebus sabaeus OX=60711 GN=ARF3 PE=3 SV=1;>tr|A0A0D9RV83|A0A0D9RV83_CHLSB ADP-ribosylation factor OS=Chlorocebus sabaeus OX=60711 GN=ARF1 PE=3 SV=1	>tr|A0A0D9R1N4|A0A0D9R1N4_CHLSB ADP-ribosylation factor OS=Chlorocebus sabaeus OX=60711 GN=ARF3 PE=3 SV=1	A0A0D9R1N4	ARF3	ADP-ribosylation factor	Chlorocebus sabaeus	NA	NA	NA	20.7866	20.9529	20.8579	NA	NA	NA	20.8658	NA	NA	NA	NA	NA	NA
JX142173.1_prot_AFP86379.1_18	JX142173.1_prot_AFP86379.1_18	NA	HSV-1 Mckrae	[gene=UL16] [locus_tag=HHV1gp025] [protein=tegument protein UL16] [protein_id=AFP86379.1] [location=complement(30160..31281)] [gbkey=CDS]	JX142173.1_prot_AFP86379.1_18	>lcl|JX142173.1_prot_AFP86379.1_18 [gene=UL16] [locus_tag=HHV1gp025] [protein=tegument protein UL16] [protein_id=AFP86379.1] [location=complement(30160..31281)] [gbkey=CDS]	>lcl|JX142173.1_prot_AFP86379.1_18 [gene=UL16] [locus_tag=HHV1gp025] [protein=tegument protein UL16] [protein_id=AFP86379.1] [location=complement(30160..31281)] [gbkey=CDS]	AFP86379.1_	UL16	tegument protein UL16	HSV-1 Mckrae	21.4196	21.2479	21.1211	20.3619	20.2964	20.3017	0.942884	0.59128	1.29449	20.7914	6.41072	-0.0880689	0.000450858	0.00127301	0	0
P62491	P62491	RAB11A	Homo sapiens	Ras-related protein Rab-11A	P62491	>sp|P62491|RB11A_HUMAN Ras-related protein Rab-11A OS=Homo sapiens OX=9606 GN=RAB11A PE=1 SV=3	>sp|P62491|RB11A_HUMAN Ras-related protein Rab-11A OS=Homo sapiens OX=9606 GN=RAB11A PE=1 SV=3	P62491	RAB11A	Ras-related protein Rab-11A	Homo sapiens	20.6211	20.7396	20.7586	NA	NA	NA	NA	NA	NA	20.7065	NA	NA	NA	NA	NA	NA
P08195	P08195	SLC3A2	Homo sapiens	Amino acid transporter heavy chain SLC3A2	P08195	>sp|P08195|4F2_HUMAN Amino acid transporter heavy chain SLC3A2 OS=Homo sapiens OX=9606 GN=SLC3A2 PE=1 SV=3	>sp|P08195|4F2_HUMAN Amino acid transporter heavy chain SLC3A2 OS=Homo sapiens OX=9606 GN=SLC3A2 PE=1 SV=3	P08195	SLC3A2	Amino acid transporter heavy chain SLC3A2	Homo sapiens	20.6115	20.6586	20.8352	NA	NA	NA	NA	NA	NA	20.7018	NA	NA	NA	NA	NA	NA
A0A0D9REB3	A0A0D9REB3	NA	Chlorocebus sabaeus	Glutathione hydrolase	A0A0D9REB3	>tr|A0A0D9REB3|A0A0D9REB3_CHLSB Glutathione hydrolase OS=Chlorocebus sabaeus OX=60711 PE=3 SV=1	>tr|A0A0D9REB3|A0A0D9REB3_CHLSB Glutathione hydrolase OS=Chlorocebus sabaeus OX=60711 PE=3 SV=1	A0A0D9REB3	NA	Glutathione hydrolase	Chlorocebus sabaeus	NA	NA	NA	20.7018	20.5286	20.7746	NA	NA	NA	20.6684	NA	NA	NA	NA	NA	NA
JX142173.1_prot_AFP86431.1_70	JX142173.1_prot_AFP86431.1_70	NA	HSV-1 Mckrae	[gene=US7] [locus_tag=HHV1gp098] [protein=envelope glycoprotein I] [protein_id=AFP86431.1] [location=139764..140936] [gbkey=CDS]	JX142173.1_prot_AFP86431.1_70	>lcl|JX142173.1_prot_AFP86431.1_70 [gene=US7] [locus_tag=HHV1gp098] [protein=envelope glycoprotein I] [protein_id=AFP86431.1] [location=139764..140936] [gbkey=CDS]	>lcl|JX142173.1_prot_AFP86431.1_70 [gene=US7] [locus_tag=HHV1gp098] [protein=envelope glycoprotein I] [protein_id=AFP86431.1] [location=139764..140936] [gbkey=CDS]	AFP86431.1_	US7	envelope glycoprotein I	HSV-1 Mckrae	20.6361	20.2041	20.1667	21.0948	20.5728	21.0308	-0.563838	-1.08097	-0.0467075	20.6175	-2.60649	-4.88155	0.0367518	0.0518849	0	0
JX142173.1_prot_AFP86400.1_39	JX142173.1_prot_AFP86400.1_39	NA	HSV-1 Mckrae	[gene=UL36] [locus_tag=HHV1gp054] [protein=large tegument protein] [protein_id=AFP86400.1] [location=complement(71028..80447)] [gbkey=CDS]	JX142173.1_prot_AFP86400.1_39	>lcl|JX142173.1_prot_AFP86400.1_39 [gene=UL36] [locus_tag=HHV1gp054] [protein=large tegument protein] [protein_id=AFP86400.1] [location=complement(71028..80447)] [gbkey=CDS]	>lcl|JX142173.1_prot_AFP86400.1_39 [gene=UL36] [locus_tag=HHV1gp054] [protein=large tegument protein] [protein_id=AFP86400.1] [location=complement(71028..80447)] [gbkey=CDS]	AFP86400.1_	UL36	large tegument protein	HSV-1 Mckrae	20.7999	20.5223	20.4485	20.4037	20.7483	20.6246	-0.00197992	-0.41514	0.41118	20.5912	-0.011456	-7.5632	0.991196	0.991196	0	0
Q9H0U4	Q9H0U4	RAB1B	Homo sapiens	Ras-related protein Rab-1B	Q9H0U4	>sp|Q9H0U4|RAB1B_HUMAN Ras-related protein Rab-1B OS=Homo sapiens OX=9606 GN=RAB1B PE=1 SV=1	>sp|Q9H0U4|RAB1B_HUMAN Ras-related protein Rab-1B OS=Homo sapiens OX=9606 GN=RAB1B PE=1 SV=1	Q9H0U4	RAB1B	Ras-related protein Rab-1B	Homo sapiens	20.7618	20.6567	20.301	NA	NA	NA	NA	NA	NA	20.5732	NA	NA	NA	NA	NA	NA
A0A0D9RI07	A0A0D9RI07	NA	Chlorocebus sabaeus	Annexin	A0A0D9RI07	>tr|A0A0D9RI07|A0A0D9RI07_CHLSB Annexin OS=Chlorocebus sabaeus OX=60711 PE=3 SV=1	>tr|A0A0D9RI07|A0A0D9RI07_CHLSB Annexin OS=Chlorocebus sabaeus OX=60711 PE=3 SV=1	A0A0D9RI07	NA	Annexin	Chlorocebus sabaeus	NA	NA	NA	20.4652	20.5618	20.5444	NA	NA	NA	20.5238	NA	NA	NA	NA	NA	NA
JX142173.1_prot_AFP86381.1_20	JX142173.1_prot_AFP86381.1_20	NA	HSV-1 Mckrae	[gene=UL18] [locus_tag=HHV1gp030] [protein=capsid triplex subunit 2] [protein_id=AFP86381.1] [location=complement(35081..36037)] [gbkey=CDS]	JX142173.1_prot_AFP86381.1_20	>lcl|JX142173.1_prot_AFP86381.1_20 [gene=UL18] [locus_tag=HHV1gp030] [protein=capsid triplex subunit 2] [protein_id=AFP86381.1] [location=complement(35081..36037)] [gbkey=CDS]	>lcl|JX142173.1_prot_AFP86381.1_20 [gene=UL18] [locus_tag=HHV1gp030] [protein=capsid triplex subunit 2] [protein_id=AFP86381.1] [location=complement(35081..36037)] [gbkey=CDS]	AFP86381.1_	UL18	capsid triplex subunit 2	HSV-1 Mckrae	21.4184	21.7941	20.8391	19.8938	19.1255	20.0355	1.66557	0.866139	2.465	20.5177	4.9842	-1.66168	0.00187414	0.00391125	1	1
A0A0D9R9X4	A0A0D9R9X4	FN1	Chlorocebus sabaeus	Fibronectin	A0A0D9R9X4	>tr|A0A0D9R9X4|A0A0D9R9X4_CHLSB Fibronectin OS=Chlorocebus sabaeus OX=60711 GN=FN1 PE=4 SV=1	>tr|A0A0D9R9X4|A0A0D9R9X4_CHLSB Fibronectin OS=Chlorocebus sabaeus OX=60711 GN=FN1 PE=4 SV=1	A0A0D9R9X4	FN1	Fibronectin	Chlorocebus sabaeus	NA	NA	NA	20.3697	20.518	20.5958	NA	NA	NA	20.4945	NA	NA	NA	NA	NA	NA
JX142173.1_prot_AFP86411.1_50	JX142173.1_prot_AFP86411.1_50	NA	HSV-1 Mckrae	[gene=UL47] [locus_tag=HHV1gp067] [protein=tegument protein VP13/14] [protein_id=AFP86411.1] [location=complement(101016..103097)] [gbkey=CDS]	JX142173.1_prot_AFP86411.1_50	>lcl|JX142173.1_prot_AFP86411.1_50 [gene=UL47] [locus_tag=HHV1gp067] [protein=tegument protein VP13/14] [protein_id=AFP86411.1] [location=complement(101016..103097)] [gbkey=CDS]	>lcl|JX142173.1_prot_AFP86411.1_50 [gene=UL47] [locus_tag=HHV1gp067] [protein=tegument protein VP13/14] [protein_id=AFP86411.1] [location=complement(101016..103097)] [gbkey=CDS]	AFP86411.1_	UL47	tegument protein VP13/14	HSV-1 Mckrae	21.5412	21.3844	21.1297	19.265	19.3118	20.134	1.78152	1.13357	2.42947	20.461	6.57282	0.073666	0.000389667	0.001169	1	1
P62937	P62937	PPIA	Homo sapiens	Peptidyl-prolyl cis-trans isomerase A	P62937	>sp|P62937|PPIA_HUMAN Peptidyl-prolyl cis-trans isomerase A OS=Homo sapiens OX=9606 GN=PPIA PE=1 SV=2	>sp|P62937|PPIA_HUMAN Peptidyl-prolyl cis-trans isomerase A OS=Homo sapiens OX=9606 GN=PPIA PE=1 SV=2	P62937	PPIA	Peptidyl-prolyl cis-trans isomerase A	Homo sapiens	20.3636	20.2255	20.6327	NA	NA	NA	NA	NA	NA	20.4073	NA	NA	NA	NA	NA	NA
A0A0D9R740	A0A0D9R740	ANXA1	Chlorocebus sabaeus	Annexin	A0A0D9R740	>tr|A0A0D9R740|A0A0D9R740_CHLSB Annexin OS=Chlorocebus sabaeus OX=60711 GN=ANXA1 PE=3 SV=1	>tr|A0A0D9R740|A0A0D9R740_CHLSB Annexin OS=Chlorocebus sabaeus OX=60711 GN=ANXA1 PE=3 SV=1	A0A0D9R740	ANXA1	Annexin	Chlorocebus sabaeus	NA	NA	NA	20.3905	20.1544	20.459	NA	NA	NA	20.3346	NA	NA	NA	NA	NA	NA
P06733	P06733	ENO1	Homo sapiens	Alpha-enolase	P06733	>sp|P06733|ENOA_HUMAN Alpha-enolase OS=Homo sapiens OX=9606 GN=ENO1 PE=1 SV=2	>sp|P06733|ENOA_HUMAN Alpha-enolase OS=Homo sapiens OX=9606 GN=ENO1 PE=1 SV=2	P06733	ENO1	Alpha-enolase	Homo sapiens	20.213	20.2843	20.4374	NA	NA	NA	NA	NA	NA	20.3116	NA	NA	NA	NA	NA	NA
P14618	P14618	PKM	Homo sapiens	Pyruvate kinase PKM	P14618	>sp|P14618|KPYM_HUMAN Pyruvate kinase PKM OS=Homo sapiens OX=9606 GN=PKM PE=1 SV=4	>sp|P14618|KPYM_HUMAN Pyruvate kinase PKM OS=Homo sapiens OX=9606 GN=PKM PE=1 SV=4	P14618	PKM	Pyruvate kinase PKM	Homo sapiens	20.2832	20.1243	20.2518	NA	NA	NA	NA	NA	NA	20.2198	NA	NA	NA	NA	NA	NA
A0A0D9S7K0	A0A0D9S7K0	SLC2A1	Chlorocebus sabaeus	Solute carrier family 2, facilitated glucose transporter member 1	A0A0D9S7K0	>tr|A0A0D9S7K0|A0A0D9S7K0_CHLSB Solute carrier family 2, facilitated glucose transporter member 1 OS=Chlorocebus sabaeus OX=60711 GN=SLC2A1 PE=3 SV=1	>tr|A0A0D9S7K0|A0A0D9S7K0_CHLSB Solute carrier family 2, facilitated glucose transporter member 1 OS=Chlorocebus sabaeus OX=60711 GN=SLC2A1 PE=3 SV=1	A0A0D9S7K0	SLC2A1	Solute carrier family 2, facilitated glucose transporter member 1	Chlorocebus sabaeus	NA	NA	NA	20.0555	20.3843	20.1975	NA	NA	NA	20.2124	NA	NA	NA	NA	NA	NA
P63261	P63261	ACTG1	Homo sapiens	Actin, cytoplasmic 2	P63261	>sp|P63261|ACTG_HUMAN Actin, cytoplasmic 2 OS=Homo sapiens OX=9606 GN=ACTG1 PE=1 SV=1	>sp|P63261|ACTG_HUMAN Actin, cytoplasmic 2 OS=Homo sapiens OX=9606 GN=ACTG1 PE=1 SV=1	P63261	ACTG1	Actin, cytoplasmic 2	Homo sapiens	19.9209	20.3557	20.3456	NA	NA	NA	NA	NA	NA	20.2074	NA	NA	NA	NA	NA	NA
A0A0D9RKZ5	A0A0D9RKZ5	ACTN1	Chlorocebus sabaeus	Alpha-actinin-1	A0A0D9RKZ5	>tr|A0A0D9RKZ5|A0A0D9RKZ5_CHLSB Alpha-actinin-1 OS=Chlorocebus sabaeus OX=60711 GN=ACTN1 PE=3 SV=1	>tr|A0A0D9RKZ5|A0A0D9RKZ5_CHLSB Alpha-actinin-1 OS=Chlorocebus sabaeus OX=60711 GN=ACTN1 PE=3 SV=1	A0A0D9RKZ5	ACTN1	Alpha-actinin-1	Chlorocebus sabaeus	NA	NA	NA	20.1138	20.1276	20.2734	NA	NA	NA	20.1716	NA	NA	NA	NA	NA	NA
A0A0D9SAF6	A0A0D9SAF6	NA	Chlorocebus sabaeus	Cofilin-1	A0A0D9SAF6	>tr|A0A0D9SAF6|A0A0D9SAF6_CHLSB Cofilin-1 OS=Chlorocebus sabaeus OX=60711 PE=3 SV=1	>tr|A0A0D9SAF6|A0A0D9SAF6_CHLSB Cofilin-1 OS=Chlorocebus sabaeus OX=60711 PE=3 SV=1	A0A0D9SAF6	NA	Cofilin-1	Chlorocebus sabaeus	NA	NA	NA	19.9888	20.355	20.0786	NA	NA	NA	20.1408	NA	NA	NA	NA	NA	NA
Q00610	Q00610	CLTC	Homo sapiens	Clathrin heavy chain 1	Q00610	>sp|Q00610|CLH1_HUMAN Clathrin heavy chain 1 OS=Homo sapiens OX=9606 GN=CLTC PE=1 SV=5	>sp|Q00610|CLH1_HUMAN Clathrin heavy chain 1 OS=Homo sapiens OX=9606 GN=CLTC PE=1 SV=5	Q00610	CLTC	Clathrin heavy chain 1	Homo sapiens	20.0508	20.0947	20.1312	NA	NA	NA	NA	NA	NA	20.0923	NA	NA	NA	NA	NA	NA
A0A0D9RJV9	A0A0D9RJV9	EZR	Chlorocebus sabaeus	Ezrin	A0A0D9RJV9	>tr|A0A0D9RJV9|A0A0D9RJV9_CHLSB Ezrin OS=Chlorocebus sabaeus OX=60711 GN=EZR PE=4 SV=1	>tr|A0A0D9RJV9|A0A0D9RJV9_CHLSB Ezrin OS=Chlorocebus sabaeus OX=60711 GN=EZR PE=4 SV=1	A0A0D9RJV9	EZR	Ezrin	Chlorocebus sabaeus	NA	NA	NA	20.0688	20.0658	19.9126	NA	NA	NA	20.0157	NA	NA	NA	NA	NA	NA
A0A0D9R354	A0A0D9R354	SLC3A2	Chlorocebus sabaeus	Solute carrier family 3 member 2	A0A0D9R354	>tr|A0A0D9R354|A0A0D9R354_CHLSB Solute carrier family 3 member 2 OS=Chlorocebus sabaeus OX=60711 GN=SLC3A2 PE=4 SV=1	>tr|A0A0D9R354|A0A0D9R354_CHLSB Solute carrier family 3 member 2 OS=Chlorocebus sabaeus OX=60711 GN=SLC3A2 PE=4 SV=1	A0A0D9R354	SLC3A2	Solute carrier family 3 member 2	Chlorocebus sabaeus	NA	NA	NA	19.8476	20.1957	19.9551	NA	NA	NA	19.9995	NA	NA	NA	NA	NA	NA
P02786	P02786	TFRC	Homo sapiens	Transferrin receptor protein 1	P02786	>sp|P02786|TFR1_HUMAN Transferrin receptor protein 1 OS=Homo sapiens OX=9606 GN=TFRC PE=1 SV=2	>sp|P02786|TFR1_HUMAN Transferrin receptor protein 1 OS=Homo sapiens OX=9606 GN=TFRC PE=1 SV=2	P02786	TFRC	Transferrin receptor protein 1	Homo sapiens	20.0668	19.8118	19.9708	NA	NA	NA	NA	NA	NA	19.9498	NA	NA	NA	NA	NA	NA
P08758	P08758	ANXA5	Homo sapiens	Annexin A5	P08758	>sp|P08758|ANXA5_HUMAN Annexin A5 OS=Homo sapiens OX=9606 GN=ANXA5 PE=1 SV=2	>sp|P08758|ANXA5_HUMAN Annexin A5 OS=Homo sapiens OX=9606 GN=ANXA5 PE=1 SV=2	P08758	ANXA5	Annexin A5	Homo sapiens	20.1586	19.7567	19.926	NA	NA	NA	NA	NA	NA	19.9471	NA	NA	NA	NA	NA	NA
P35241	P35241	RDX	Homo sapiens	Radixin	P35241	>sp|P35241|RADI_HUMAN Radixin OS=Homo sapiens OX=9606 GN=RDX PE=1 SV=1	>sp|P35241|RADI_HUMAN Radixin OS=Homo sapiens OX=9606 GN=RDX PE=1 SV=1	P35241	RDX	Radixin	Homo sapiens	19.801	19.8719	20.1482	NA	NA	NA	NA	NA	NA	19.9403	NA	NA	NA	NA	NA	NA
P36952	P36952	SERPINB5	Homo sapiens	Serpin B5	P36952	>sp|P36952|SPB5_HUMAN Serpin B5 OS=Homo sapiens OX=9606 GN=SERPINB5 PE=1 SV=2	>sp|P36952|SPB5_HUMAN Serpin B5 OS=Homo sapiens OX=9606 GN=SERPINB5 PE=1 SV=2	P36952	SERPINB5	Serpin B5	Homo sapiens	19.7375	19.9817	19.9406	NA	NA	NA	NA	NA	NA	19.8866	NA	NA	NA	NA	NA	NA
P22626	P22626	HNRNPA2B1	Homo sapiens	Heterogeneous nuclear ribonucleoproteins A2/B1	P22626	>sp|P22626|ROA2_HUMAN Heterogeneous nuclear ribonucleoproteins A2/B1 OS=Homo sapiens OX=9606 GN=HNRNPA2B1 PE=1 SV=2	>sp|P22626|ROA2_HUMAN Heterogeneous nuclear ribonucleoproteins A2/B1 OS=Homo sapiens OX=9606 GN=HNRNPA2B1 PE=1 SV=2	P22626	HNRNPA2B1	Heterogeneous nuclear ribonucleoproteins A2/B1	Homo sapiens	19.71	20.0044	19.727	NA	NA	NA	NA	NA	NA	19.8138	NA	NA	NA	NA	NA	NA
P08238	P08238	HSP90AB1	Homo sapiens	Heat shock protein HSP 90-beta	P08238	>sp|P08238|HS90B_HUMAN Heat shock protein HSP 90-beta OS=Homo sapiens OX=9606 GN=HSP90AB1 PE=1 SV=4	>sp|P08238|HS90B_HUMAN Heat shock protein HSP 90-beta OS=Homo sapiens OX=9606 GN=HSP90AB1 PE=1 SV=4	P08238	HSP90AB1	Heat shock protein HSP 90-beta	Homo sapiens	19.6893	19.7183	19.9883	NA	NA	NA	NA	NA	NA	19.7986	NA	NA	NA	NA	NA	NA
P04264	P04264	KRT1	Homo sapiens	Keratin, type II cytoskeletal 1	P04264	>sp|P04264|K2C1_HUMAN Keratin, type II cytoskeletal 1 OS=Homo sapiens OX=9606 GN=KRT1 PE=1 SV=6	>sp|P04264|K2C1_HUMAN Keratin, type II cytoskeletal 1 OS=Homo sapiens OX=9606 GN=KRT1 PE=1 SV=6	P04264	KRT1	Keratin, type II cytoskeletal 1	Homo sapiens	19.8035	20.0889	19.2149	NA	NA	NA	NA	NA	NA	19.7024	NA	NA	NA	NA	NA	NA
A0A0D9RJD3	A0A0D9RJD3	ITGAV	Chlorocebus sabaeus	Integrin subunit alpha V	A0A0D9RJD3	>tr|A0A0D9RJD3|A0A0D9RJD3_CHLSB Integrin subunit alpha V OS=Chlorocebus sabaeus OX=60711 GN=ITGAV PE=3 SV=1	>tr|A0A0D9RJD3|A0A0D9RJD3_CHLSB Integrin subunit alpha V OS=Chlorocebus sabaeus OX=60711 GN=ITGAV PE=3 SV=1	A0A0D9RJD3	ITGAV	Integrin subunit alpha V	Chlorocebus sabaeus	NA	NA	NA	19.6461	19.835	19.5871	NA	NA	NA	19.6894	NA	NA	NA	NA	NA	NA
P61006	P61006	RAB8A	Homo sapiens	Ras-related protein Rab-8A	P61006	>sp|P61006|RAB8A_HUMAN Ras-related protein Rab-8A OS=Homo sapiens OX=9606 GN=RAB8A PE=1 SV=1	>sp|P61006|RAB8A_HUMAN Ras-related protein Rab-8A OS=Homo sapiens OX=9606 GN=RAB8A PE=1 SV=1	P61006	RAB8A	Ras-related protein Rab-8A	Homo sapiens	19.8044	19.5922	19.6115	NA	NA	NA	NA	NA	NA	19.6694	NA	NA	NA	NA	NA	NA
P00558	P00558	PGK1	Homo sapiens	Phosphoglycerate kinase 1	P00558	>sp|P00558|PGK1_HUMAN Phosphoglycerate kinase 1 OS=Homo sapiens OX=9606 GN=PGK1 PE=1 SV=3	>sp|P00558|PGK1_HUMAN Phosphoglycerate kinase 1 OS=Homo sapiens OX=9606 GN=PGK1 PE=1 SV=3	P00558	PGK1	Phosphoglycerate kinase 1	Homo sapiens	19.526	19.7463	19.5003	NA	NA	NA	NA	NA	NA	19.5909	NA	NA	NA	NA	NA	NA
P0DMV8	P0DMV8;P0DMV9	HSPA1A;HSPA1B	Homo sapiens	Heat shock 70 kDa protein 1A;Heat shock 70 kDa protein 1B	P0DMV8;P0DMV9	>sp|P0DMV8|HS71A_HUMAN Heat shock 70 kDa protein 1A OS=Homo sapiens OX=9606 GN=HSPA1A PE=1 SV=1;>sp|P0DMV9|HS71B_HUMAN Heat shock 70 kDa protein 1B OS=Homo sapiens OX=9606 GN=HSPA1B PE=1 SV=1	>sp|P0DMV8|HS71A_HUMAN Heat shock 70 kDa protein 1A OS=Homo sapiens OX=9606 GN=HSPA1A PE=1 SV=1	P0DMV8	HSPA1A	Heat shock 70 kDa protein 1A	Homo sapiens	19.5673	19.5189	19.6237	NA	NA	NA	NA	NA	NA	19.57	NA	NA	NA	NA	NA	NA
Q9NRW1	Q9NRW1	RAB6B	Homo sapiens	Ras-related protein Rab-6B	Q9NRW1	>sp|Q9NRW1|RAB6B_HUMAN Ras-related protein Rab-6B OS=Homo sapiens OX=9606 GN=RAB6B PE=1 SV=1	>sp|Q9NRW1|RAB6B_HUMAN Ras-related protein Rab-6B OS=Homo sapiens OX=9606 GN=RAB6B PE=1 SV=1	Q9NRW1	RAB6B	Ras-related protein Rab-6B	Homo sapiens	19.6167	19.5172	19.5241	NA	NA	NA	NA	NA	NA	19.5527	NA	NA	NA	NA	NA	NA
A0A0D9RAH5	A0A0D9RAH5	AKR1B1	Chlorocebus sabaeus	Aldo-keto reductase family 1 member B1	A0A0D9RAH5	>tr|A0A0D9RAH5|A0A0D9RAH5_CHLSB Aldo-keto reductase family 1 member B1 OS=Chlorocebus sabaeus OX=60711 GN=AKR1B1 PE=3 SV=1	>tr|A0A0D9RAH5|A0A0D9RAH5_CHLSB Aldo-keto reductase family 1 member B1 OS=Chlorocebus sabaeus OX=60711 GN=AKR1B1 PE=3 SV=1	A0A0D9RAH5	AKR1B1	Aldo-keto reductase family 1 member B1	Chlorocebus sabaeus	NA	NA	NA	19.5561	19.5804	19.14	NA	NA	NA	19.4255	NA	NA	NA	NA	NA	NA
P00338	P00338	LDHA	Homo sapiens	L-lactate dehydrogenase A chain	P00338	>sp|P00338|LDHA_HUMAN L-lactate dehydrogenase A chain OS=Homo sapiens OX=9606 GN=LDHA PE=1 SV=2	>sp|P00338|LDHA_HUMAN L-lactate dehydrogenase A chain OS=Homo sapiens OX=9606 GN=LDHA PE=1 SV=2	P00338	LDHA	L-lactate dehydrogenase A chain	Homo sapiens	19.401	19.3492	19.4896	NA	NA	NA	NA	NA	NA	19.4133	NA	NA	NA	NA	NA	NA
A0A0D9RT22	A0A0D9RT22	PPIA	Chlorocebus sabaeus	Peptidyl-prolyl cis-trans isomerase	A0A0D9RT22	>tr|A0A0D9RT22|A0A0D9RT22_CHLSB Peptidyl-prolyl cis-trans isomerase OS=Chlorocebus sabaeus OX=60711 GN=PPIA PE=3 SV=1	>tr|A0A0D9RT22|A0A0D9RT22_CHLSB Peptidyl-prolyl cis-trans isomerase OS=Chlorocebus sabaeus OX=60711 GN=PPIA PE=3 SV=1	A0A0D9RT22	PPIA	Peptidyl-prolyl cis-trans isomerase	Chlorocebus sabaeus	NA	NA	NA	19.3354	19.3386	19.5022	NA	NA	NA	19.3921	NA	NA	NA	NA	NA	NA
Q9NZM1	Q9NZM1	MYOF	Homo sapiens	Myoferlin	Q9NZM1	>sp|Q9NZM1|MYOF_HUMAN Myoferlin OS=Homo sapiens OX=9606 GN=MYOF PE=1 SV=1	>sp|Q9NZM1|MYOF_HUMAN Myoferlin OS=Homo sapiens OX=9606 GN=MYOF PE=1 SV=1	Q9NZM1	MYOF	Myoferlin	Homo sapiens	19.3256	19.3652	19.4331	NA	NA	NA	NA	NA	NA	19.3746	NA	NA	NA	NA	NA	NA
P50995	P50995	ANXA11	Homo sapiens	Annexin A11	P50995	>sp|P50995|ANX11_HUMAN Annexin A11 OS=Homo sapiens OX=9606 GN=ANXA11 PE=1 SV=1	>sp|P50995|ANX11_HUMAN Annexin A11 OS=Homo sapiens OX=9606 GN=ANXA11 PE=1 SV=1	P50995	ANXA11	Annexin A11	Homo sapiens	19.3383	19.5096	19.2707	NA	NA	NA	NA	NA	NA	19.3729	NA	NA	NA	NA	NA	NA
P61019	P61019	RAB2A	Homo sapiens	Ras-related protein Rab-2A	P61019	>sp|P61019|RAB2A_HUMAN Ras-related protein Rab-2A OS=Homo sapiens OX=9606 GN=RAB2A PE=1 SV=1	>sp|P61019|RAB2A_HUMAN Ras-related protein Rab-2A OS=Homo sapiens OX=9606 GN=RAB2A PE=1 SV=1	P61019	RAB2A	Ras-related protein Rab-2A	Homo sapiens	19.5026	19.3345	19.2607	NA	NA	NA	NA	NA	NA	19.366	NA	NA	NA	NA	NA	NA
P61106	P61106	RAB14	Homo sapiens	Ras-related protein Rab-14	P61106	>sp|P61106|RAB14_HUMAN Ras-related protein Rab-14 OS=Homo sapiens OX=9606 GN=RAB14 PE=1 SV=4	>sp|P61106|RAB14_HUMAN Ras-related protein Rab-14 OS=Homo sapiens OX=9606 GN=RAB14 PE=1 SV=4	P61106	RAB14	Ras-related protein Rab-14	Homo sapiens	19.4454	19.3907	19.2149	NA	NA	NA	NA	NA	NA	19.3503	NA	NA	NA	NA	NA	NA
A0A0D9RDR4	A0A0D9RDR4	NA	Chlorocebus sabaeus	Glyceraldehyde-3-phosphate dehydrogenase	A0A0D9RDR4	>tr|A0A0D9RDR4|A0A0D9RDR4_CHLSB Glyceraldehyde-3-phosphate dehydrogenase OS=Chlorocebus sabaeus OX=60711 PE=3 SV=1	>tr|A0A0D9RDR4|A0A0D9RDR4_CHLSB Glyceraldehyde-3-phosphate dehydrogenase OS=Chlorocebus sabaeus OX=60711 PE=3 SV=1	A0A0D9RDR4	NA	Glyceraldehyde-3-phosphate dehydrogenase	Chlorocebus sabaeus	NA	NA	NA	19.4505	19.2571	19.2684	NA	NA	NA	19.3253	NA	NA	NA	NA	NA	NA
A0A0D9QUP4	A0A0D9QUP4	ANXA5	Chlorocebus sabaeus	Annexin	A0A0D9QUP4	>tr|A0A0D9QUP4|A0A0D9QUP4_CHLSB Annexin OS=Chlorocebus sabaeus OX=60711 GN=ANXA5 PE=3 SV=1	>tr|A0A0D9QUP4|A0A0D9QUP4_CHLSB Annexin OS=Chlorocebus sabaeus OX=60711 GN=ANXA5 PE=3 SV=1	A0A0D9QUP4	ANXA5	Annexin	Chlorocebus sabaeus	NA	NA	NA	19.496	19.0391	19.424	NA	NA	NA	19.3197	NA	NA	NA	NA	NA	NA
A0A0D9RC11	A0A0D9RC11	TRAP1	Chlorocebus sabaeus	TNF receptor associated protein 1	A0A0D9RC11	>tr|A0A0D9RC11|A0A0D9RC11_CHLSB TNF receptor associated protein 1 OS=Chlorocebus sabaeus OX=60711 GN=TRAP1 PE=3 SV=1	>tr|A0A0D9RC11|A0A0D9RC11_CHLSB TNF receptor associated protein 1 OS=Chlorocebus sabaeus OX=60711 GN=TRAP1 PE=3 SV=1	A0A0D9RC11	TRAP1	TNF receptor associated protein 1	Chlorocebus sabaeus	NA	NA	NA	18.9914	19.1083	19.5621	NA	NA	NA	19.2206	NA	NA	NA	NA	NA	NA
P62136	P62136	PPP1CA	Homo sapiens	Serine/threonine-protein phosphatase PP1-alpha catalytic subunit	P62136	>sp|P62136|PP1A_HUMAN Serine/threonine-protein phosphatase PP1-alpha catalytic subunit OS=Homo sapiens OX=9606 GN=PPP1CA PE=1 SV=1	>sp|P62136|PP1A_HUMAN Serine/threonine-protein phosphatase PP1-alpha catalytic subunit OS=Homo sapiens OX=9606 GN=PPP1CA PE=1 SV=1	P62136	PPP1CA	Serine/threonine-protein phosphatase PP1-alpha catalytic subunit	Homo sapiens	19.436	19.1703	18.9805	NA	NA	NA	NA	NA	NA	19.1956	NA	NA	NA	NA	NA	NA
P07900	P07900	HSP90AA1	Homo sapiens	Heat shock protein HSP 90-alpha	P07900	>sp|P07900|HS90A_HUMAN Heat shock protein HSP 90-alpha OS=Homo sapiens OX=9606 GN=HSP90AA1 PE=1 SV=5	>sp|P07900|HS90A_HUMAN Heat shock protein HSP 90-alpha OS=Homo sapiens OX=9606 GN=HSP90AA1 PE=1 SV=5	P07900	HSP90AA1	Heat shock protein HSP 90-alpha	Homo sapiens	19.0892	19.0807	19.3268	NA	NA	NA	NA	NA	NA	19.1656	NA	NA	NA	NA	NA	NA
P51148	P51148	RAB5C	Homo sapiens	Ras-related protein Rab-5C	P51148	>sp|P51148|RAB5C_HUMAN Ras-related protein Rab-5C OS=Homo sapiens OX=9606 GN=RAB5C PE=1 SV=2	>sp|P51148|RAB5C_HUMAN Ras-related protein Rab-5C OS=Homo sapiens OX=9606 GN=RAB5C PE=1 SV=2	P51148	RAB5C	Ras-related protein Rab-5C	Homo sapiens	19.1119	19.0683	19.1867	NA	NA	NA	NA	NA	NA	19.1223	NA	NA	NA	NA	NA	NA
A0A0D9R8E8	A0A0D9R8E8	RAB7A	Chlorocebus sabaeus	Ras-related protein Rab-7a	A0A0D9R8E8	>tr|A0A0D9R8E8|A0A0D9R8E8_CHLSB Ras-related protein Rab-7a OS=Chlorocebus sabaeus OX=60711 GN=RAB7A PE=3 SV=1	>tr|A0A0D9R8E8|A0A0D9R8E8_CHLSB Ras-related protein Rab-7a OS=Chlorocebus sabaeus OX=60711 GN=RAB7A PE=3 SV=1	A0A0D9R8E8	RAB7A	Ras-related protein Rab-7a	Chlorocebus sabaeus	NA	NA	NA	19.1155	18.9547	19.2884	NA	NA	NA	19.1195	NA	NA	NA	NA	NA	NA
A0A0D9REC9	A0A0D9REC9	NA	Chlorocebus sabaeus	Phosphoglycerate kinase	A0A0D9REC9	>tr|A0A0D9REC9|A0A0D9REC9_CHLSB Phosphoglycerate kinase OS=Chlorocebus sabaeus OX=60711 PE=3 SV=1	>tr|A0A0D9REC9|A0A0D9REC9_CHLSB Phosphoglycerate kinase OS=Chlorocebus sabaeus OX=60711 PE=3 SV=1	A0A0D9REC9	NA	Phosphoglycerate kinase	Chlorocebus sabaeus	NA	NA	NA	19.2628	18.9496	19.1092	NA	NA	NA	19.1072	NA	NA	NA	NA	NA	NA
P50395	P50395	GDI2	Homo sapiens	Rab GDP dissociation inhibitor beta	P50395	>sp|P50395|GDIB_HUMAN Rab GDP dissociation inhibitor beta OS=Homo sapiens OX=9606 GN=GDI2 PE=1 SV=2	>sp|P50395|GDIB_HUMAN Rab GDP dissociation inhibitor beta OS=Homo sapiens OX=9606 GN=GDI2 PE=1 SV=2	P50395	GDI2	Rab GDP dissociation inhibitor beta	Homo sapiens	19.0708	18.9199	19.2021	NA	NA	NA	NA	NA	NA	19.0643	NA	NA	NA	NA	NA	NA
Q58FF8	Q58FF8	HSP90AB2P	Homo sapiens	Putative heat shock protein HSP 90-beta 2	Q58FF8	>sp|Q58FF8|H90B2_HUMAN Putative heat shock protein HSP 90-beta 2 OS=Homo sapiens OX=9606 GN=HSP90AB2P PE=1 SV=2	>sp|Q58FF8|H90B2_HUMAN Putative heat shock protein HSP 90-beta 2 OS=Homo sapiens OX=9606 GN=HSP90AB2P PE=1 SV=2	Q58FF8	HSP90AB2P	Putative heat shock protein HSP 90-beta 2	Homo sapiens	19.1426	19.0562	18.9891	NA	NA	NA	NA	NA	NA	19.0626	NA	NA	NA	NA	NA	NA
P00918	P00918	CA2	Homo sapiens	Carbonic anhydrase 2	P00918	>sp|P00918|CAH2_HUMAN Carbonic anhydrase 2 OS=Homo sapiens OX=9606 GN=CA2 PE=1 SV=2	>sp|P00918|CAH2_HUMAN Carbonic anhydrase 2 OS=Homo sapiens OX=9606 GN=CA2 PE=1 SV=2	P00918	CA2	Carbonic anhydrase 2	Homo sapiens	19.1508	18.8522	19.1843	NA	NA	NA	NA	NA	NA	19.0624	NA	NA	NA	NA	NA	NA
P26641	P26641	EEF1G	Homo sapiens	Elongation factor 1-gamma	P26641	>sp|P26641|EF1G_HUMAN Elongation factor 1-gamma OS=Homo sapiens OX=9606 GN=EEF1G PE=1 SV=3	>sp|P26641|EF1G_HUMAN Elongation factor 1-gamma OS=Homo sapiens OX=9606 GN=EEF1G PE=1 SV=3	P26641	EEF1G	Elongation factor 1-gamma	Homo sapiens	18.7796	19.1402	19.1268	NA	NA	NA	NA	NA	NA	19.0155	NA	NA	NA	NA	NA	NA
P13797	P13797	PLS3	Homo sapiens	Plastin-3	P13797	>sp|P13797|PLST_HUMAN Plastin-3 OS=Homo sapiens OX=9606 GN=PLS3 PE=1 SV=4	>sp|P13797|PLST_HUMAN Plastin-3 OS=Homo sapiens OX=9606 GN=PLS3 PE=1 SV=4	P13797	PLS3	Plastin-3	Homo sapiens	18.9586	18.9804	19.0197	NA	NA	NA	NA	NA	NA	18.9862	NA	NA	NA	NA	NA	NA
P60709	P60709	ACTB	Homo sapiens	Actin, cytoplasmic 1	P60709	>sp|P60709|ACTB_HUMAN Actin, cytoplasmic 1 OS=Homo sapiens OX=9606 GN=ACTB PE=1 SV=1	>sp|P60709|ACTB_HUMAN Actin, cytoplasmic 1 OS=Homo sapiens OX=9606 GN=ACTB PE=1 SV=1	P60709	ACTB	Actin, cytoplasmic 1	Homo sapiens	18.9474	19.0292	18.9703	NA	NA	NA	NA	NA	NA	18.9823	NA	NA	NA	NA	NA	NA
A0A0D9RMR7	A0A0D9RMR7	NA	Chlorocebus sabaeus	Pyruvate kinase	A0A0D9RMR7	>tr|A0A0D9RMR7|A0A0D9RMR7_CHLSB Pyruvate kinase OS=Chlorocebus sabaeus OX=60711 PE=3 SV=1	>tr|A0A0D9RMR7|A0A0D9RMR7_CHLSB Pyruvate kinase OS=Chlorocebus sabaeus OX=60711 PE=3 SV=1	A0A0D9RMR7	NA	Pyruvate kinase	Chlorocebus sabaeus	NA	NA	NA	19.6686	18.4821	18.7048	NA	NA	NA	18.9518	NA	NA	NA	NA	NA	NA
P23528	P23528	CFL1	Homo sapiens	Cofilin-1	P23528	>sp|P23528|COF1_HUMAN Cofilin-1 OS=Homo sapiens OX=9606 GN=CFL1 PE=1 SV=3	>sp|P23528|COF1_HUMAN Cofilin-1 OS=Homo sapiens OX=9606 GN=CFL1 PE=1 SV=3	P23528	CFL1	Cofilin-1	Homo sapiens	18.5435	19.2472	19.0439	NA	NA	NA	NA	NA	NA	18.9449	NA	NA	NA	NA	NA	NA
O14828	O14828	SCAMP3	Homo sapiens	Secretory carrier-associated membrane protein 3	O14828	>sp|O14828|SCAM3_HUMAN Secretory carrier-associated membrane protein 3 OS=Homo sapiens OX=9606 GN=SCAMP3 PE=1 SV=3	>sp|O14828|SCAM3_HUMAN Secretory carrier-associated membrane protein 3 OS=Homo sapiens OX=9606 GN=SCAMP3 PE=1 SV=3	O14828	SCAMP3	Secretory carrier-associated membrane protein 3	Homo sapiens	19.095	18.9997	18.7375	NA	NA	NA	NA	NA	NA	18.9441	NA	NA	NA	NA	NA	NA
Q15907	Q15907	RAB11B	Homo sapiens	Ras-related protein Rab-11B	Q15907	>sp|Q15907|RB11B_HUMAN Ras-related protein Rab-11B OS=Homo sapiens OX=9606 GN=RAB11B PE=1 SV=4	>sp|Q15907|RB11B_HUMAN Ras-related protein Rab-11B OS=Homo sapiens OX=9606 GN=RAB11B PE=1 SV=4	Q15907	RAB11B	Ras-related protein Rab-11B	Homo sapiens	19.0283	18.6898	19.0091	NA	NA	NA	NA	NA	NA	18.9091	NA	NA	NA	NA	NA	NA
JX142173.1_prot_AFP86418.1_57	JX142173.1_prot_AFP86418.1_57	NA	HSV-1 Mckrae	[gene=UL53] [locus_tag=HHV1gp077] [protein=envelope glycoprotein K] [protein_id=AFP86418.1] [location=112161..113177] [gbkey=CDS]	JX142173.1_prot_AFP86418.1_57	>lcl|JX142173.1_prot_AFP86418.1_57 [gene=UL53] [locus_tag=HHV1gp077] [protein=envelope glycoprotein K] [protein_id=AFP86418.1] [location=112161..113177] [gbkey=CDS]	>lcl|JX142173.1_prot_AFP86418.1_57 [gene=UL53] [locus_tag=HHV1gp077] [protein=envelope glycoprotein K] [protein_id=AFP86418.1] [location=112161..113177] [gbkey=CDS]	AFP86418.1_	UL53	envelope glycoprotein K	HSV-1 Mckrae	20.9225	20.4087	20.3073	17.4481	17.0933	17.2557	3.28044	2.77316	3.78772	18.9059	15.4592	5.88728	1.8654e-06	4.04106e-05	1	1
P09211	P09211	GSTP1	Homo sapiens	Glutathione S-transferase P	P09211	>sp|P09211|GSTP1_HUMAN Glutathione S-transferase P OS=Homo sapiens OX=9606 GN=GSTP1 PE=1 SV=2	>sp|P09211|GSTP1_HUMAN Glutathione S-transferase P OS=Homo sapiens OX=9606 GN=GSTP1 PE=1 SV=2	P09211	GSTP1	Glutathione S-transferase P	Homo sapiens	18.8397	18.5969	19.2085	NA	NA	NA	NA	NA	NA	18.8817	NA	NA	NA	NA	NA	NA
A0A0D9SD81	A0A0D9SD81	NA	Chlorocebus sabaeus	Heat shock protein family A (Hsp70) member 1B	A0A0D9SD81	>tr|A0A0D9SD81|A0A0D9SD81_CHLSB Heat shock protein family A (Hsp70) member 1B OS=Chlorocebus sabaeus OX=60711 PE=3 SV=1	>tr|A0A0D9SD81|A0A0D9SD81_CHLSB Heat shock protein family A (Hsp70) member 1B OS=Chlorocebus sabaeus OX=60711 PE=3 SV=1	A0A0D9SD81	NA	Heat shock protein family A (Hsp70) member 1B	Chlorocebus sabaeus	NA	NA	NA	18.8273	18.9495	18.7911	NA	NA	NA	18.856	NA	NA	NA	NA	NA	NA
A0A0D9QYT4	A0A0D9QYT4	ITGA3	Chlorocebus sabaeus	Integrin subunit alpha 3	A0A0D9QYT4	>tr|A0A0D9QYT4|A0A0D9QYT4_CHLSB Integrin subunit alpha 3 OS=Chlorocebus sabaeus OX=60711 GN=ITGA3 PE=3 SV=1	>tr|A0A0D9QYT4|A0A0D9QYT4_CHLSB Integrin subunit alpha 3 OS=Chlorocebus sabaeus OX=60711 GN=ITGA3 PE=3 SV=1	A0A0D9QYT4	ITGA3	Integrin subunit alpha 3	Chlorocebus sabaeus	NA	NA	NA	18.936	18.6207	18.8876	NA	NA	NA	18.8148	NA	NA	NA	NA	NA	NA
A0A0D9RBI8	A0A0D9RBI8	CD81	Chlorocebus sabaeus	Tetraspanin	A0A0D9RBI8	>tr|A0A0D9RBI8|A0A0D9RBI8_CHLSB Tetraspanin OS=Chlorocebus sabaeus OX=60711 GN=CD81 PE=1 SV=1	>tr|A0A0D9RBI8|A0A0D9RBI8_CHLSB Tetraspanin OS=Chlorocebus sabaeus OX=60711 GN=CD81 PE=1 SV=1	A0A0D9RBI8	CD81	Tetraspanin	Chlorocebus sabaeus	NA	NA	NA	18.884	18.6327	18.8347	NA	NA	NA	18.7838	NA	NA	NA	NA	NA	NA
A0A0D9R058	A0A0D9R058	NA	Chlorocebus sabaeus	IF rod domain-containing protein	A0A0D9R058	>tr|A0A0D9R058|A0A0D9R058_CHLSB IF rod domain-containing protein OS=Chlorocebus sabaeus OX=60711 PE=3 SV=1	>tr|A0A0D9R058|A0A0D9R058_CHLSB IF rod domain-containing protein OS=Chlorocebus sabaeus OX=60711 PE=3 SV=1	A0A0D9R058	NA	IF rod domain-containing protein	Chlorocebus sabaeus	NA	NA	NA	18.554	20.0785	17.7094	NA	NA	NA	18.7806	NA	NA	NA	NA	NA	NA
P09651	P09651	HNRNPA1	Homo sapiens	Heterogeneous nuclear ribonucleoprotein A1	P09651	>sp|P09651|ROA1_HUMAN Heterogeneous nuclear ribonucleoprotein A1 OS=Homo sapiens OX=9606 GN=HNRNPA1 PE=1 SV=5	>sp|P09651|ROA1_HUMAN Heterogeneous nuclear ribonucleoprotein A1 OS=Homo sapiens OX=9606 GN=HNRNPA1 PE=1 SV=5	P09651	HNRNPA1	Heterogeneous nuclear ribonucleoprotein A1	Homo sapiens	19.0188	18.7778	18.5429	NA	NA	NA	NA	NA	NA	18.7799	NA	NA	NA	NA	NA	NA
P50990	P50990	CCT8	Homo sapiens	T-complex protein 1 subunit theta	P50990	>sp|P50990|TCPQ_HUMAN T-complex protein 1 subunit theta OS=Homo sapiens OX=9606 GN=CCT8 PE=1 SV=4	>sp|P50990|TCPQ_HUMAN T-complex protein 1 subunit theta OS=Homo sapiens OX=9606 GN=CCT8 PE=1 SV=4	P50990	CCT8	T-complex protein 1 subunit theta	Homo sapiens	18.6431	18.7143	18.9435	NA	NA	NA	NA	NA	NA	18.767	NA	NA	NA	NA	NA	NA
Q04941	Q04941	PLP2	Homo sapiens	Proteolipid protein 2	Q04941	>sp|Q04941|PLP2_HUMAN Proteolipid protein 2 OS=Homo sapiens OX=9606 GN=PLP2 PE=1 SV=1	>sp|Q04941|PLP2_HUMAN Proteolipid protein 2 OS=Homo sapiens OX=9606 GN=PLP2 PE=1 SV=1	Q04941	PLP2	Proteolipid protein 2	Homo sapiens	18.6	18.8829	18.6818	NA	NA	NA	NA	NA	NA	18.7216	NA	NA	NA	NA	NA	NA
P11940	P11940	PABPC1	Homo sapiens	Polyadenylate-binding protein 1	P11940	>sp|P11940|PABP1_HUMAN Polyadenylate-binding protein 1 OS=Homo sapiens OX=9606 GN=PABPC1 PE=1 SV=2	>sp|P11940|PABP1_HUMAN Polyadenylate-binding protein 1 OS=Homo sapiens OX=9606 GN=PABPC1 PE=1 SV=2	P11940	PABPC1	Polyadenylate-binding protein 1	Homo sapiens	18.8201	18.7617	18.5399	NA	NA	NA	NA	NA	NA	18.7072	NA	NA	NA	NA	NA	NA
A0A0D9S2D3	A0A0D9S2D3	NA	Chlorocebus sabaeus	Amino acid transporter	A0A0D9S2D3	>tr|A0A0D9S2D3|A0A0D9S2D3_CHLSB Amino acid transporter OS=Chlorocebus sabaeus OX=60711 PE=3 SV=1	>tr|A0A0D9S2D3|A0A0D9S2D3_CHLSB Amino acid transporter OS=Chlorocebus sabaeus OX=60711 PE=3 SV=1	A0A0D9S2D3	NA	Amino acid transporter	Chlorocebus sabaeus	NA	NA	NA	18.7939	18.3764	18.9334	NA	NA	NA	18.7012	NA	NA	NA	NA	NA	NA
A0A0D9S2A3	A0A0D9S2A3	CALM1	Chlorocebus sabaeus	Calmodulin 1	A0A0D9S2A3	>tr|A0A0D9S2A3|A0A0D9S2A3_CHLSB Calmodulin 1 OS=Chlorocebus sabaeus OX=60711 GN=CALM1 PE=4 SV=1	>tr|A0A0D9S2A3|A0A0D9S2A3_CHLSB Calmodulin 1 OS=Chlorocebus sabaeus OX=60711 GN=CALM1 PE=4 SV=1	A0A0D9S2A3	CALM1	Calmodulin 1	Chlorocebus sabaeus	NA	NA	NA	18.7878	18.7113	18.4821	NA	NA	NA	18.6604	NA	NA	NA	NA	NA	NA
P30825	P30825	SLC7A1	Homo sapiens	High affinity cationic amino acid transporter 1	P30825	>sp|P30825|CTR1_HUMAN High affinity cationic amino acid transporter 1 OS=Homo sapiens OX=9606 GN=SLC7A1 PE=1 SV=1	>sp|P30825|CTR1_HUMAN High affinity cationic amino acid transporter 1 OS=Homo sapiens OX=9606 GN=SLC7A1 PE=1 SV=1	P30825	SLC7A1	High affinity cationic amino acid transporter 1	Homo sapiens	18.7678	18.6962	18.4513	NA	NA	NA	NA	NA	NA	18.6384	NA	NA	NA	NA	NA	NA
P18669	P18669	PGAM1	Homo sapiens	Phosphoglycerate mutase 1	P18669	>sp|P18669|PGAM1_HUMAN Phosphoglycerate mutase 1 OS=Homo sapiens OX=9606 GN=PGAM1 PE=1 SV=2	>sp|P18669|PGAM1_HUMAN Phosphoglycerate mutase 1 OS=Homo sapiens OX=9606 GN=PGAM1 PE=1 SV=2	P18669	PGAM1	Phosphoglycerate mutase 1	Homo sapiens	18.6223	18.6766	18.616	NA	NA	NA	NA	NA	NA	18.6383	NA	NA	NA	NA	NA	NA
P12814	P12814	ACTN1	Homo sapiens	Alpha-actinin-1	P12814	>sp|P12814|ACTN1_HUMAN Alpha-actinin-1 OS=Homo sapiens OX=9606 GN=ACTN1 PE=1 SV=2	>sp|P12814|ACTN1_HUMAN Alpha-actinin-1 OS=Homo sapiens OX=9606 GN=ACTN1 PE=1 SV=2	P12814	ACTN1	Alpha-actinin-1	Homo sapiens	18.4463	18.5748	18.8026	NA	NA	NA	NA	NA	NA	18.6079	NA	NA	NA	NA	NA	NA
Q9Y624	Q9Y624	F11R	Homo sapiens	Junctional adhesion molecule A	Q9Y624	>sp|Q9Y624|JAM1_HUMAN Junctional adhesion molecule A OS=Homo sapiens OX=9606 GN=F11R PE=1 SV=1	>sp|Q9Y624|JAM1_HUMAN Junctional adhesion molecule A OS=Homo sapiens OX=9606 GN=F11R PE=1 SV=1	Q9Y624	F11R	Junctional adhesion molecule A	Homo sapiens	18.6522	18.703	18.4264	NA	NA	NA	NA	NA	NA	18.5939	NA	NA	NA	NA	NA	NA
A0A0D9S647	A0A0D9S647	ATP1A1	Chlorocebus sabaeus	Sodium/potassium-transporting ATPase subunit alpha	A0A0D9S647	>tr|A0A0D9S647|A0A0D9S647_CHLSB Sodium/potassium-transporting ATPase subunit alpha OS=Chlorocebus sabaeus OX=60711 GN=ATP1A1 PE=3 SV=1	>tr|A0A0D9S647|A0A0D9S647_CHLSB Sodium/potassium-transporting ATPase subunit alpha OS=Chlorocebus sabaeus OX=60711 GN=ATP1A1 PE=3 SV=1	A0A0D9S647	ATP1A1	Sodium/potassium-transporting ATPase subunit alpha	Chlorocebus sabaeus	NA	NA	NA	18.478	18.7009	18.4458	NA	NA	NA	18.5416	NA	NA	NA	NA	NA	NA
JX142173.1_prot_AFP86405.1_44	JX142173.1_prot_AFP86405.1_44	NA	HSV-1 Mckrae	[gene=UL41] [locus_tag=HHV1gp060] [protein=tegument host shutoff protein] [protein_id=AFP86405.1] [location=complement(91146..92615)] [gbkey=CDS]	JX142173.1_prot_AFP86405.1_44	>lcl|JX142173.1_prot_AFP86405.1_44 [gene=UL41] [locus_tag=HHV1gp060] [protein=tegument host shutoff protein] [protein_id=AFP86405.1] [location=complement(91146..92615)] [gbkey=CDS]	>lcl|JX142173.1_prot_AFP86405.1_44 [gene=UL41] [locus_tag=HHV1gp060] [protein=tegument host shutoff protein] [protein_id=AFP86405.1] [location=complement(91146..92615)] [gbkey=CDS]	AFP86405.1_	UL41	tegument host shutoff protein	HSV-1 Mckrae	18.5327	18.3071	18.3026	18.4665	18.633	18.9653	-0.307469	-0.743568	0.128631	18.5345	-1.68546	-6.20707	0.138063	0.179109	0	0
A0A0D9RG78	A0A0D9RG78	ITGB1	Chlorocebus sabaeus	Integrin beta	A0A0D9RG78	>tr|A0A0D9RG78|A0A0D9RG78_CHLSB Integrin beta OS=Chlorocebus sabaeus OX=60711 GN=ITGB1 PE=3 SV=1	>tr|A0A0D9RG78|A0A0D9RG78_CHLSB Integrin beta OS=Chlorocebus sabaeus OX=60711 GN=ITGB1 PE=3 SV=1	A0A0D9RG78	ITGB1	Integrin beta	Chlorocebus sabaeus	NA	NA	NA	18.6018	18.5924	18.3978	NA	NA	NA	18.5307	NA	NA	NA	NA	NA	NA
P09525	P09525	ANXA4	Homo sapiens	Annexin A4	P09525	>sp|P09525|ANXA4_HUMAN Annexin A4 OS=Homo sapiens OX=9606 GN=ANXA4 PE=1 SV=4	>sp|P09525|ANXA4_HUMAN Annexin A4 OS=Homo sapiens OX=9606 GN=ANXA4 PE=1 SV=4	P09525	ANXA4	Annexin A4	Homo sapiens	18.4871	18.4926	18.5503	NA	NA	NA	NA	NA	NA	18.51	NA	NA	NA	NA	NA	NA
A0A0D9RF24	A0A0D9RF24	ANXA6	Chlorocebus sabaeus	Annexin	A0A0D9RF24	>tr|A0A0D9RF24|A0A0D9RF24_CHLSB Annexin OS=Chlorocebus sabaeus OX=60711 GN=ANXA6 PE=3 SV=1	>tr|A0A0D9RF24|A0A0D9RF24_CHLSB Annexin OS=Chlorocebus sabaeus OX=60711 GN=ANXA6 PE=3 SV=1	A0A0D9RF24	ANXA6	Annexin	Chlorocebus sabaeus	NA	NA	NA	18.4494	18.5999	18.4776	NA	NA	NA	18.5089	NA	NA	NA	NA	NA	NA
JX142173.1_prot_AFP86413.1_52	JX142173.1_prot_AFP86413.1_52	NA	HSV-1 Mckrae	[gene=UL49] [locus_tag=HHV1gp072] [protein=tegument protein VP22] [protein_id=AFP86413.1] [location=complement(105468..106373)] [gbkey=CDS]	JX142173.1_prot_AFP86413.1_52	>lcl|JX142173.1_prot_AFP86413.1_52 [gene=UL49] [locus_tag=HHV1gp072] [protein=tegument protein VP22] [protein_id=AFP86413.1] [location=complement(105468..106373)] [gbkey=CDS]	>lcl|JX142173.1_prot_AFP86413.1_52 [gene=UL49] [locus_tag=HHV1gp072] [protein=tegument protein VP22] [protein_id=AFP86413.1] [location=complement(105468..106373)] [gbkey=CDS]	AFP86413.1_	UL49	tegument protein VP22	HSV-1 Mckrae	17.1982	16.8679	16.7877	19.8281	19.9147	20.4532	-3.11403	-3.64529	-2.58278	18.5083	-14.0127	5.21837	3.52168e-06	4.22602e-05	-1	-1
A0A0D9SBX4	A0A0D9SBX4;A0A0D9SBX5;A0A0D9SDP6;A0A0D9SDP7	CLDN9;CLDN6;CLDN4;CLDN3	Chlorocebus sabaeus	Claudin	A0A0D9SBX4;A0A0D9SBX5;A0A0D9SDP6;A0A0D9SDP7	>tr|A0A0D9SBX4|A0A0D9SBX4_CHLSB Claudin OS=Chlorocebus sabaeus OX=60711 GN=CLDN9 PE=3 SV=1;>tr|A0A0D9SBX5|A0A0D9SBX5_CHLSB Claudin OS=Chlorocebus sabaeus OX=60711 GN=CLDN6 PE=3 SV=1;>tr|A0A0D9SDP6|A0A0D9SDP6_CHLSB Claudin OS=Chlorocebus sabaeus OX=60711 GN=CLDN4 PE=3 SV=1;>tr|A0A0D9SDP7|A0A0D9SDP7_CHLSB Claudin OS=Chlorocebus sabaeus OX=60711 GN=CLDN3 PE=3 SV=1	>tr|A0A0D9SBX4|A0A0D9SBX4_CHLSB Claudin OS=Chlorocebus sabaeus OX=60711 GN=CLDN9 PE=3 SV=1	A0A0D9SBX4	CLDN9	Claudin	Chlorocebus sabaeus	NA	NA	NA	18.7684	17.9733	18.7498	NA	NA	NA	18.4972	NA	NA	NA	NA	NA	NA
Q92804	Q92804	TAF15	Homo sapiens	TATA-binding protein-associated factor 2N	Q92804	>sp|Q92804|RBP56_HUMAN TATA-binding protein-associated factor 2N OS=Homo sapiens OX=9606 GN=TAF15 PE=1 SV=1	>sp|Q92804|RBP56_HUMAN TATA-binding protein-associated factor 2N OS=Homo sapiens OX=9606 GN=TAF15 PE=1 SV=1	Q92804	TAF15	TATA-binding protein-associated factor 2N	Homo sapiens	18.5391	18.4185	18.4503	NA	NA	NA	NA	NA	NA	18.4693	NA	NA	NA	NA	NA	NA
A0A0D9RVX2	A0A0D9RVX2	ITGA1	Chlorocebus sabaeus	Integrin subunit alpha 1	A0A0D9RVX2	>tr|A0A0D9RVX2|A0A0D9RVX2_CHLSB Integrin subunit alpha 1 OS=Chlorocebus sabaeus OX=60711 GN=ITGA1 PE=3 SV=1	>tr|A0A0D9RVX2|A0A0D9RVX2_CHLSB Integrin subunit alpha 1 OS=Chlorocebus sabaeus OX=60711 GN=ITGA1 PE=3 SV=1	A0A0D9RVX2	ITGA1	Integrin subunit alpha 1	Chlorocebus sabaeus	NA	NA	NA	18.5168	18.7272	18.1196	NA	NA	NA	18.4545	NA	NA	NA	NA	NA	NA
A0A0D9RIY5	A0A0D9RIY5	ABCB1	Chlorocebus sabaeus	ATP binding cassette subfamily B member 1	A0A0D9RIY5	>tr|A0A0D9RIY5|A0A0D9RIY5_CHLSB ATP binding cassette subfamily B member 1 OS=Chlorocebus sabaeus OX=60711 GN=ABCB1 PE=3 SV=1	>tr|A0A0D9RIY5|A0A0D9RIY5_CHLSB ATP binding cassette subfamily B member 1 OS=Chlorocebus sabaeus OX=60711 GN=ABCB1 PE=3 SV=1	A0A0D9RIY5	ABCB1	ATP binding cassette subfamily B member 1	Chlorocebus sabaeus	NA	NA	NA	18.3572	18.4665	18.2351	NA	NA	NA	18.3529	NA	NA	NA	NA	NA	NA
A0A0D9RHV9	A0A0D9RHV9	YWHAZ	Chlorocebus sabaeus	14-3-3 protein zeta/delta	A0A0D9RHV9	>tr|A0A0D9RHV9|A0A0D9RHV9_CHLSB 14-3-3 protein zeta/delta OS=Chlorocebus sabaeus OX=60711 GN=YWHAZ PE=3 SV=1	>tr|A0A0D9RHV9|A0A0D9RHV9_CHLSB 14-3-3 protein zeta/delta OS=Chlorocebus sabaeus OX=60711 GN=YWHAZ PE=3 SV=1	A0A0D9RHV9	YWHAZ	14-3-3 protein zeta/delta	Chlorocebus sabaeus	NA	NA	NA	18.6129	18.4349	17.9817	NA	NA	NA	18.3432	NA	NA	NA	NA	NA	NA
Q9UL25	Q9UL25	RAB21	Homo sapiens	Ras-related protein Rab-21	Q9UL25	>sp|Q9UL25|RAB21_HUMAN Ras-related protein Rab-21 OS=Homo sapiens OX=9606 GN=RAB21 PE=1 SV=3	>sp|Q9UL25|RAB21_HUMAN Ras-related protein Rab-21 OS=Homo sapiens OX=9606 GN=RAB21 PE=1 SV=3	Q9UL25	RAB21	Ras-related protein Rab-21	Homo sapiens	18.566	18.1731	18.2879	NA	NA	NA	NA	NA	NA	18.3424	NA	NA	NA	NA	NA	NA
A0A0D9R0H0	A0A0D9R0H0	KRT7	Chlorocebus sabaeus	Keratin, type II cytoskeletal 7	A0A0D9R0H0	>tr|A0A0D9R0H0|A0A0D9R0H0_CHLSB Keratin, type II cytoskeletal 7 OS=Chlorocebus sabaeus OX=60711 GN=KRT7 PE=3 SV=1	>tr|A0A0D9R0H0|A0A0D9R0H0_CHLSB Keratin, type II cytoskeletal 7 OS=Chlorocebus sabaeus OX=60711 GN=KRT7 PE=3 SV=1	A0A0D9R0H0	KRT7	Keratin, type II cytoskeletal 7	Chlorocebus sabaeus	NA	NA	NA	18.3842	19.0286	17.5505	NA	NA	NA	18.3211	NA	NA	NA	NA	NA	NA
JX142173.1_prot_AFP86389.1_28	JX142173.1_prot_AFP86389.1_28	NA	HSV-1 Mckrae	[gene=UL26] [locus_tag=HHV1gp037] [protein=capsid maturation protease] [protein_id=AFP86389.1] [location=50792..52699] [gbkey=CDS]	JX142173.1_prot_AFP86389.1_28	>lcl|JX142173.1_prot_AFP86389.1_28 [gene=UL26] [locus_tag=HHV1gp037] [protein=capsid maturation protease] [protein_id=AFP86389.1] [location=50792..52699] [gbkey=CDS]	>lcl|JX142173.1_prot_AFP86389.1_28 [gene=UL26] [locus_tag=HHV1gp037] [protein=capsid maturation protease] [protein_id=AFP86389.1] [location=50792..52699] [gbkey=CDS]	AFP86389.1_	UL26	capsid maturation protease	HSV-1 Mckrae	18.7089	19.3679	17.4039	18.4953	17.837	18.046	0.367468	-0.812804	1.54774	18.3098	0.746234	-7.25616	0.48139	0.513482	0	0
A0A0D9S8R4	A0A0D9S8R4	VAMP3	Chlorocebus sabaeus	Vesicle-associated membrane protein 3	A0A0D9S8R4	>tr|A0A0D9S8R4|A0A0D9S8R4_CHLSB Vesicle-associated membrane protein 3 OS=Chlorocebus sabaeus OX=60711 GN=VAMP3 PE=3 SV=1	>tr|A0A0D9S8R4|A0A0D9S8R4_CHLSB Vesicle-associated membrane protein 3 OS=Chlorocebus sabaeus OX=60711 GN=VAMP3 PE=3 SV=1	A0A0D9S8R4	VAMP3	Vesicle-associated membrane protein 3	Chlorocebus sabaeus	NA	NA	NA	18.5338	17.9202	18.4364	NA	NA	NA	18.2968	NA	NA	NA	NA	NA	NA
P35527	P35527	KRT9	Homo sapiens	Keratin, type I cytoskeletal 9	P35527	>sp|P35527|K1C9_HUMAN Keratin, type I cytoskeletal 9 OS=Homo sapiens OX=9606 GN=KRT9 PE=1 SV=3	>sp|P35527|K1C9_HUMAN Keratin, type I cytoskeletal 9 OS=Homo sapiens OX=9606 GN=KRT9 PE=1 SV=3	P35527	KRT9	Keratin, type I cytoskeletal 9	Homo sapiens	18.622	18.3176	17.9315	NA	NA	NA	NA	NA	NA	18.2904	NA	NA	NA	NA	NA	NA
P63104	P63104	YWHAZ	Homo sapiens	14-3-3 protein zeta/delta	P63104	>sp|P63104|1433Z_HUMAN 14-3-3 protein zeta/delta OS=Homo sapiens OX=9606 GN=YWHAZ PE=1 SV=1	>sp|P63104|1433Z_HUMAN 14-3-3 protein zeta/delta OS=Homo sapiens OX=9606 GN=YWHAZ PE=1 SV=1	P63104	YWHAZ	14-3-3 protein zeta/delta	Homo sapiens	18.1793	18.3537	18.2986	NA	NA	NA	NA	NA	NA	18.2772	NA	NA	NA	NA	NA	NA
P30101	P30101	PDIA3	Homo sapiens	Protein disulfide-isomerase A3	P30101	>sp|P30101|PDIA3_HUMAN Protein disulfide-isomerase A3 OS=Homo sapiens OX=9606 GN=PDIA3 PE=1 SV=4	>sp|P30101|PDIA3_HUMAN Protein disulfide-isomerase A3 OS=Homo sapiens OX=9606 GN=PDIA3 PE=1 SV=4	P30101	PDIA3	Protein disulfide-isomerase A3	Homo sapiens	18.2545	18.2002	18.3589	NA	NA	NA	NA	NA	NA	18.2712	NA	NA	NA	NA	NA	NA
A0A0D9RAJ5	A0A0D9RAJ5	ANXA11	Chlorocebus sabaeus	Annexin	A0A0D9RAJ5	>tr|A0A0D9RAJ5|A0A0D9RAJ5_CHLSB Annexin OS=Chlorocebus sabaeus OX=60711 GN=ANXA11 PE=3 SV=1	>tr|A0A0D9RAJ5|A0A0D9RAJ5_CHLSB Annexin OS=Chlorocebus sabaeus OX=60711 GN=ANXA11 PE=3 SV=1	A0A0D9RAJ5	ANXA11	Annexin	Chlorocebus sabaeus	NA	NA	NA	18.163	18.481	18.0928	NA	NA	NA	18.2456	NA	NA	NA	NA	NA	NA
A0A0D9RZB5	A0A0D9RZB5	GNB2	Chlorocebus sabaeus	G protein subunit beta 2	A0A0D9RZB5	>tr|A0A0D9RZB5|A0A0D9RZB5_CHLSB G protein subunit beta 2 OS=Chlorocebus sabaeus OX=60711 GN=GNB2 PE=3 SV=1	>tr|A0A0D9RZB5|A0A0D9RZB5_CHLSB G protein subunit beta 2 OS=Chlorocebus sabaeus OX=60711 GN=GNB2 PE=3 SV=1	A0A0D9RZB5	GNB2	G protein subunit beta 2	Chlorocebus sabaeus	NA	NA	NA	18.296	18.3644	17.8732	NA	NA	NA	18.1778	NA	NA	NA	NA	NA	NA
A0A0D9S020	A0A0D9S020	EIF4H	Chlorocebus sabaeus	Eukaryotic translation initiation factor 4H	A0A0D9S020	>tr|A0A0D9S020|A0A0D9S020_CHLSB Eukaryotic translation initiation factor 4H OS=Chlorocebus sabaeus OX=60711 GN=EIF4H PE=4 SV=1	>tr|A0A0D9S020|A0A0D9S020_CHLSB Eukaryotic translation initiation factor 4H OS=Chlorocebus sabaeus OX=60711 GN=EIF4H PE=4 SV=1	A0A0D9S020	EIF4H	Eukaryotic translation initiation factor 4H	Chlorocebus sabaeus	NA	NA	NA	17.8546	18.5086	18.1602	NA	NA	NA	18.1745	NA	NA	NA	NA	NA	NA
A0A0D9SBD1	A0A0D9SBD1	NA	Chlorocebus sabaeus	Pyruvate kinase	A0A0D9SBD1	>tr|A0A0D9SBD1|A0A0D9SBD1_CHLSB Pyruvate kinase OS=Chlorocebus sabaeus OX=60711 PE=3 SV=1	>tr|A0A0D9SBD1|A0A0D9SBD1_CHLSB Pyruvate kinase OS=Chlorocebus sabaeus OX=60711 PE=3 SV=1	A0A0D9SBD1	NA	Pyruvate kinase	Chlorocebus sabaeus	NA	NA	NA	18.494	17.704	18.3081	NA	NA	NA	18.1687	NA	NA	NA	NA	NA	NA
P07737	P07737	PFN1	Homo sapiens	Profilin-1	P07737	>sp|P07737|PROF1_HUMAN Profilin-1 OS=Homo sapiens OX=9606 GN=PFN1 PE=1 SV=2	>sp|P07737|PROF1_HUMAN Profilin-1 OS=Homo sapiens OX=9606 GN=PFN1 PE=1 SV=2	P07737	PFN1	Profilin-1	Homo sapiens	18.2549	17.7832	18.4578	NA	NA	NA	NA	NA	NA	18.1653	NA	NA	NA	NA	NA	NA
JX142173.1_prot_AFP86428.1_67	JX142173.1_prot_AFP86428.1_67	NA	HSV-1 Mckrae	[gene=US4] [locus_tag=HHV1gp091] [protein=envelope glycoprotein G] [protein_id=AFP86428.1] [location=136719..137438] [gbkey=CDS]	JX142173.1_prot_AFP86428.1_67	>lcl|JX142173.1_prot_AFP86428.1_67 [gene=US4] [locus_tag=HHV1gp091] [protein=envelope glycoprotein G] [protein_id=AFP86428.1] [location=136719..137438] [gbkey=CDS]	>lcl|JX142173.1_prot_AFP86428.1_67 [gene=US4] [locus_tag=HHV1gp091] [protein=envelope glycoprotein G] [protein_id=AFP86428.1] [location=136719..137438] [gbkey=CDS]	AFP86428.1_	US4	envelope glycoprotein G	HSV-1 Mckrae	19.0045	19.2136	18.9783	17.1802	17.6026	16.9511	1.82085	1.33022	2.31149	18.1551	8.87194	2.07671	6.37601e-05	0.000278226	1	1
P15311	P15311	EZR	Homo sapiens	Ezrin	P15311	>sp|P15311|EZRI_HUMAN Ezrin OS=Homo sapiens OX=9606 GN=EZR PE=1 SV=4	>sp|P15311|EZRI_HUMAN Ezrin OS=Homo sapiens OX=9606 GN=EZR PE=1 SV=4	P15311	EZR	Ezrin	Homo sapiens	18.0295	18.16	18.2139	NA	NA	NA	NA	NA	NA	18.1345	NA	NA	NA	NA	NA	NA
Q99805	Q99805	TM9SF2	Homo sapiens	Transmembrane 9 superfamily member 2	Q99805	>sp|Q99805|TM9S2_HUMAN Transmembrane 9 superfamily member 2 OS=Homo sapiens OX=9606 GN=TM9SF2 PE=1 SV=1	>sp|Q99805|TM9S2_HUMAN Transmembrane 9 superfamily member 2 OS=Homo sapiens OX=9606 GN=TM9SF2 PE=1 SV=1	Q99805	TM9SF2	Transmembrane 9 superfamily member 2	Homo sapiens	18.2532	18.2516	17.8638	NA	NA	NA	NA	NA	NA	18.1228	NA	NA	NA	NA	NA	NA
Q8WWQ8	Q8WWQ8	STAB2	Homo sapiens	Stabilin-2	Q8WWQ8	>sp|Q8WWQ8|STAB2_HUMAN Stabilin-2 OS=Homo sapiens OX=9606 GN=STAB2 PE=1 SV=3	>sp|Q8WWQ8|STAB2_HUMAN Stabilin-2 OS=Homo sapiens OX=9606 GN=STAB2 PE=1 SV=3	Q8WWQ8	STAB2	Stabilin-2	Homo sapiens	18.1242	18.4163	17.8006	NA	NA	NA	NA	NA	NA	18.1137	NA	NA	NA	NA	NA	NA
JX142173.1_prot_AFP86363.1_2	JX142173.1_prot_AFP86363.1_2	NA	HSV-1 Mckrae	[gene=RL2] [locus_tag=HHV1gp002] [protein=ubiquitin E3 ligase ICP0] [protein_id=AFP86363.1] [location=join(2261..2317,3083..3749,3886..5489)] [gbkey=CDS]	JX142173.1_prot_AFP86363.1_2	>lcl|JX142173.1_prot_AFP86363.1_2 [gene=RL2] [locus_tag=HHV1gp002] [protein=ubiquitin E3 ligase ICP0] [protein_id=AFP86363.1] [location=join(2261..2317,3083..3749,3886..5489)] [gbkey=CDS]	>lcl|JX142173.1_prot_AFP86363.1_2 [gene=RL2] [locus_tag=HHV1gp002] [protein=ubiquitin E3 ligase ICP0] [protein_id=AFP86363.1] [location=join(2261..2317,3083..3749,3886..5489)] [gbkey=CDS]	AFP86363.1_	RL2	ubiquitin E3 ligase ICP0	HSV-1 Mckrae	19.5875	19.6006	19.1253	16.7194	16.5321	17.1146	2.64905	2.11818	3.17991	18.1132	11.9291	4.11205	9.89607e-06	6.78588e-05	1	1
A0A0D9S2F4	A0A0D9S2F4	KRT9	Chlorocebus sabaeus	Keratin 9	A0A0D9S2F4	>tr|A0A0D9S2F4|A0A0D9S2F4_CHLSB Keratin 9 OS=Chlorocebus sabaeus OX=60711 GN=KRT9 PE=3 SV=1	>tr|A0A0D9S2F4|A0A0D9S2F4_CHLSB Keratin 9 OS=Chlorocebus sabaeus OX=60711 GN=KRT9 PE=3 SV=1	A0A0D9S2F4	KRT9	Keratin 9	Chlorocebus sabaeus	NA	NA	NA	17.8561	19.5225	16.949	NA	NA	NA	18.1092	NA	NA	NA	NA	NA	NA
P30086	P30086	PEBP1	Homo sapiens	Phosphatidylethanolamine-binding protein 1	P30086	>sp|P30086|PEBP1_HUMAN Phosphatidylethanolamine-binding protein 1 OS=Homo sapiens OX=9606 GN=PEBP1 PE=1 SV=3	>sp|P30086|PEBP1_HUMAN Phosphatidylethanolamine-binding protein 1 OS=Homo sapiens OX=9606 GN=PEBP1 PE=1 SV=3	P30086	PEBP1	Phosphatidylethanolamine-binding protein 1	Homo sapiens	18.0503	18.2796	17.9308	NA	NA	NA	NA	NA	NA	18.0869	NA	NA	NA	NA	NA	NA
P49327	P49327	FASN	Homo sapiens	Fatty acid synthase	P49327	>sp|P49327|FAS_HUMAN Fatty acid synthase OS=Homo sapiens OX=9606 GN=FASN PE=1 SV=3	>sp|P49327|FAS_HUMAN Fatty acid synthase OS=Homo sapiens OX=9606 GN=FASN PE=1 SV=3	P49327	FASN	Fatty acid synthase	Homo sapiens	18.0624	18.0292	18.1581	NA	NA	NA	NA	NA	NA	18.0832	NA	NA	NA	NA	NA	NA
P10599	P10599	TXN	Homo sapiens	Thioredoxin	P10599	>sp|P10599|THIO_HUMAN Thioredoxin OS=Homo sapiens OX=9606 GN=TXN PE=1 SV=3	>sp|P10599|THIO_HUMAN Thioredoxin OS=Homo sapiens OX=9606 GN=TXN PE=1 SV=3	P10599	TXN	Thioredoxin	Homo sapiens	18.0997	18.4281	17.5169	NA	NA	NA	NA	NA	NA	18.0149	NA	NA	NA	NA	NA	NA
A0A0D9RF94	A0A0D9RF94	ATP1B1	Chlorocebus sabaeus	Sodium/potassium-transporting ATPase subunit beta	A0A0D9RF94	>tr|A0A0D9RF94|A0A0D9RF94_CHLSB Sodium/potassium-transporting ATPase subunit beta OS=Chlorocebus sabaeus OX=60711 GN=ATP1B1 PE=3 SV=1	>tr|A0A0D9RF94|A0A0D9RF94_CHLSB Sodium/potassium-transporting ATPase subunit beta OS=Chlorocebus sabaeus OX=60711 GN=ATP1B1 PE=3 SV=1	A0A0D9RF94	ATP1B1	Sodium/potassium-transporting ATPase subunit beta	Chlorocebus sabaeus	NA	NA	NA	18.0077	18.1381	17.8932	NA	NA	NA	18.013	NA	NA	NA	NA	NA	NA
P13645	P13645	KRT10	Homo sapiens	Keratin, type I cytoskeletal 10	P13645	>sp|P13645|K1C10_HUMAN Keratin, type I cytoskeletal 10 OS=Homo sapiens OX=9606 GN=KRT10 PE=1 SV=6	>sp|P13645|K1C10_HUMAN Keratin, type I cytoskeletal 10 OS=Homo sapiens OX=9606 GN=KRT10 PE=1 SV=6	P13645	KRT10	Keratin, type I cytoskeletal 10	Homo sapiens	17.6733	18.4423	17.9212	NA	NA	NA	NA	NA	NA	18.0122	NA	NA	NA	NA	NA	NA
P61163	P61163	ACTR1A	Homo sapiens	Alpha-centractin	P61163	>sp|P61163|ACTZ_HUMAN Alpha-centractin OS=Homo sapiens OX=9606 GN=ACTR1A PE=1 SV=1	>sp|P61163|ACTZ_HUMAN Alpha-centractin OS=Homo sapiens OX=9606 GN=ACTR1A PE=1 SV=1	P61163	ACTR1A	Alpha-centractin	Homo sapiens	17.7812	18.0855	18.1605	NA	NA	NA	NA	NA	NA	18.009	NA	NA	NA	NA	NA	NA
Q15056	Q15056	EIF4H	Homo sapiens	Eukaryotic translation initiation factor 4H	Q15056	>sp|Q15056|IF4H_HUMAN Eukaryotic translation initiation factor 4H OS=Homo sapiens OX=9606 GN=EIF4H PE=1 SV=5	>sp|Q15056|IF4H_HUMAN Eukaryotic translation initiation factor 4H OS=Homo sapiens OX=9606 GN=EIF4H PE=1 SV=5	Q15056	EIF4H	Eukaryotic translation initiation factor 4H	Homo sapiens	17.4704	18.7704	17.7665	NA	NA	NA	NA	NA	NA	18.0024	NA	NA	NA	NA	NA	NA
Q10567	Q10567	AP1B1	Homo sapiens	AP-1 complex subunit beta-1	Q10567	>sp|Q10567|AP1B1_HUMAN AP-1 complex subunit beta-1 OS=Homo sapiens OX=9606 GN=AP1B1 PE=1 SV=3	>sp|Q10567|AP1B1_HUMAN AP-1 complex subunit beta-1 OS=Homo sapiens OX=9606 GN=AP1B1 PE=1 SV=3	Q10567	AP1B1	AP-1 complex subunit beta-1	Homo sapiens	17.9329	17.9211	18.0726	NA	NA	NA	NA	NA	NA	17.9755	NA	NA	NA	NA	NA	NA
P12429	P12429	ANXA3	Homo sapiens	Annexin A3	P12429	>sp|P12429|ANXA3_HUMAN Annexin A3 OS=Homo sapiens OX=9606 GN=ANXA3 PE=1 SV=3	>sp|P12429|ANXA3_HUMAN Annexin A3 OS=Homo sapiens OX=9606 GN=ANXA3 PE=1 SV=3	P12429	ANXA3	Annexin A3	Homo sapiens	18.0764	17.8866	17.9614	NA	NA	NA	NA	NA	NA	17.9748	NA	NA	NA	NA	NA	NA
P60174	P60174	TPI1	Homo sapiens	Triosephosphate isomerase	P60174	>sp|P60174|TPIS_HUMAN Triosephosphate isomerase OS=Homo sapiens OX=9606 GN=TPI1 PE=1 SV=4	>sp|P60174|TPIS_HUMAN Triosephosphate isomerase OS=Homo sapiens OX=9606 GN=TPI1 PE=1 SV=4	P60174	TPI1	Triosephosphate isomerase	Homo sapiens	17.2211	18.3734	18.2854	NA	NA	NA	NA	NA	NA	17.96	NA	NA	NA	NA	NA	NA
P31431	P31431	SDC4	Homo sapiens	Syndecan-4	P31431	>sp|P31431|SDC4_HUMAN Syndecan-4 OS=Homo sapiens OX=9606 GN=SDC4 PE=1 SV=2	>sp|P31431|SDC4_HUMAN Syndecan-4 OS=Homo sapiens OX=9606 GN=SDC4 PE=1 SV=2	P31431	SDC4	Syndecan-4	Homo sapiens	18.1839	18.056	17.603	NA	NA	NA	NA	NA	NA	17.9477	NA	NA	NA	NA	NA	NA
A0A0D9RV86	A0A0D9RV86	ACTR3	Chlorocebus sabaeus	Actin-related protein 3	A0A0D9RV86	>tr|A0A0D9RV86|A0A0D9RV86_CHLSB Actin-related protein 3 OS=Chlorocebus sabaeus OX=60711 GN=ACTR3 PE=3 SV=1	>tr|A0A0D9RV86|A0A0D9RV86_CHLSB Actin-related protein 3 OS=Chlorocebus sabaeus OX=60711 GN=ACTR3 PE=3 SV=1	A0A0D9RV86	ACTR3	Actin-related protein 3	Chlorocebus sabaeus	NA	NA	NA	17.8829	17.9785	17.9137	NA	NA	NA	17.925	NA	NA	NA	NA	NA	NA
JX142173.1_prot_AFP86382.1_21	JX142173.1_prot_AFP86382.1_21	NA	HSV-1 Mckrae	[gene=UL19] [locus_tag=HHV1gp028] [protein=major capsid protein] [protein_id=AFP86382.1] [location=complement(36390..40514)] [gbkey=CDS]	JX142173.1_prot_AFP86382.1_21	>lcl|JX142173.1_prot_AFP86382.1_21 [gene=UL19] [locus_tag=HHV1gp028] [protein=major capsid protein] [protein_id=AFP86382.1] [location=complement(36390..40514)] [gbkey=CDS]	>lcl|JX142173.1_prot_AFP86382.1_21 [gene=UL19] [locus_tag=HHV1gp028] [protein=major capsid protein] [protein_id=AFP86382.1] [location=complement(36390..40514)] [gbkey=CDS]	AFP86382.1_	UL19	major capsid protein	HSV-1 Mckrae	19.3569	20.5073	17.3869	16.0435	16.3161	17.9147	2.32558	0.277819	4.37335	17.9209	2.72201	-4.71704	0.0315959	0.0489227	1	1
JX142173.1_prot_AFP86436.1_75	JX142173.1_prot_AFP86436.1_75	NA	HSV-1 Mckrae	[gene=US11] [locus_tag=HHV1gp107] [protein=tegument protein US11] [protein_id=AFP86436.1] [location=complement(144745..145230)] [gbkey=CDS]	JX142173.1_prot_AFP86436.1_75	>lcl|JX142173.1_prot_AFP86436.1_75 [gene=US11] [locus_tag=HHV1gp107] [protein=tegument protein US11] [protein_id=AFP86436.1] [location=complement(144745..145230)] [gbkey=CDS]	>lcl|JX142173.1_prot_AFP86436.1_75 [gene=US11] [locus_tag=HHV1gp107] [protein=tegument protein US11] [protein_id=AFP86436.1] [location=complement(144745..145230)] [gbkey=CDS]	AFP86436.1_	US11	tegument protein US11	HSV-1 Mckrae	18.7985	18.7863	18.8607	16.5991	17.3657	17.1141	1.78885	1.26603	2.31166	17.9207	8.17953	1.52517	0.000105092	0.000420367	1	1
A0A0D9QUU6	A0A0D9QUU6	ATP2B1	Chlorocebus sabaeus	Calcium-transporting ATPase	A0A0D9QUU6	>tr|A0A0D9QUU6|A0A0D9QUU6_CHLSB Calcium-transporting ATPase OS=Chlorocebus sabaeus OX=60711 GN=ATP2B1 PE=3 SV=1	>tr|A0A0D9QUU6|A0A0D9QUU6_CHLSB Calcium-transporting ATPase OS=Chlorocebus sabaeus OX=60711 GN=ATP2B1 PE=3 SV=1	A0A0D9QUU6	ATP2B1	Calcium-transporting ATPase	Chlorocebus sabaeus	NA	NA	NA	17.8311	18.101	17.7862	NA	NA	NA	17.9061	NA	NA	NA	NA	NA	NA
Q09666	Q09666	AHNAK	Homo sapiens	Neuroblast differentiation-associated protein AHNAK	Q09666	>sp|Q09666|AHNK_HUMAN Neuroblast differentiation-associated protein AHNAK OS=Homo sapiens OX=9606 GN=AHNAK PE=1 SV=2	>sp|Q09666|AHNK_HUMAN Neuroblast differentiation-associated protein AHNAK OS=Homo sapiens OX=9606 GN=AHNAK PE=1 SV=2	Q09666	AHNAK	Neuroblast differentiation-associated protein AHNAK	Homo sapiens	17.7153	17.978	18.0113	NA	NA	NA	NA	NA	NA	17.9015	NA	NA	NA	NA	NA	NA
A0A0D9R387	A0A0D9R387;A0A0D9RSK3	ACTA2;ACTG2	Chlorocebus sabaeus	Actin, aortic smooth muscle;Actin, gamma-enteric smooth muscle	A0A0D9R387;A0A0D9RSK3	>tr|A0A0D9R387|A0A0D9R387_CHLSB Actin, aortic smooth muscle OS=Chlorocebus sabaeus OX=60711 GN=ACTA2 PE=3 SV=1;>tr|A0A0D9RSK3|A0A0D9RSK3_CHLSB Actin, gamma-enteric smooth muscle OS=Chlorocebus sabaeus OX=60711 GN=ACTG2 PE=3 SV=1	>tr|A0A0D9R387|A0A0D9R387_CHLSB Actin, aortic smooth muscle OS=Chlorocebus sabaeus OX=60711 GN=ACTA2 PE=3 SV=1	A0A0D9R387	ACTA2	Actin, aortic smooth muscle	Chlorocebus sabaeus	NA	NA	NA	17.9768	17.5664	18.1498	NA	NA	NA	17.8977	NA	NA	NA	NA	NA	NA
O75436	O75436	VPS26A	Homo sapiens	Vacuolar protein sorting-associated protein 26A	O75436	>sp|O75436|VP26A_HUMAN Vacuolar protein sorting-associated protein 26A OS=Homo sapiens OX=9606 GN=VPS26A PE=1 SV=2	>sp|O75436|VP26A_HUMAN Vacuolar protein sorting-associated protein 26A OS=Homo sapiens OX=9606 GN=VPS26A PE=1 SV=2	O75436	VPS26A	Vacuolar protein sorting-associated protein 26A	Homo sapiens	17.8482	17.7749	18.014	NA	NA	NA	NA	NA	NA	17.8791	NA	NA	NA	NA	NA	NA
P61981	P61981	YWHAG	Homo sapiens	14-3-3 protein gamma	P61981	>sp|P61981|1433G_HUMAN 14-3-3 protein gamma OS=Homo sapiens OX=9606 GN=YWHAG PE=1 SV=2	>sp|P61981|1433G_HUMAN 14-3-3 protein gamma OS=Homo sapiens OX=9606 GN=YWHAG PE=1 SV=2	P61981	YWHAG	14-3-3 protein gamma	Homo sapiens	17.7159	17.8053	18.0943	NA	NA	NA	NA	NA	NA	17.8718	NA	NA	NA	NA	NA	NA
A0A0D9RHW7	A0A0D9RHW7	PABPC1	Chlorocebus sabaeus	Polyadenylate-binding protein	A0A0D9RHW7	>tr|A0A0D9RHW7|A0A0D9RHW7_CHLSB Polyadenylate-binding protein OS=Chlorocebus sabaeus OX=60711 GN=PABPC1 PE=3 SV=1	>tr|A0A0D9RHW7|A0A0D9RHW7_CHLSB Polyadenylate-binding protein OS=Chlorocebus sabaeus OX=60711 GN=PABPC1 PE=3 SV=1	A0A0D9RHW7	PABPC1	Polyadenylate-binding protein	Chlorocebus sabaeus	NA	NA	NA	17.711	18.0758	17.7677	NA	NA	NA	17.8515	NA	NA	NA	NA	NA	NA
Q5VT79	Q5VT79	ANXA8L1	Homo sapiens	Annexin A8-like protein 1	Q5VT79	>sp|Q5VT79|AXA81_HUMAN Annexin A8-like protein 1 OS=Homo sapiens OX=9606 GN=ANXA8L1 PE=1 SV=2	>sp|Q5VT79|AXA81_HUMAN Annexin A8-like protein 1 OS=Homo sapiens OX=9606 GN=ANXA8L1 PE=1 SV=2	Q5VT79	ANXA8L1	Annexin A8-like protein 1	Homo sapiens	17.9147	17.8564	17.774	NA	NA	NA	NA	NA	NA	17.8484	NA	NA	NA	NA	NA	NA
JX142173.1_prot_AFP86370.1_9	JX142173.1_prot_AFP86370.1_9	NA	HSV-1 Mckrae	[gene=UL7] [locus_tag=HHV1gp012] [protein=tegument protein UL7] [protein_id=AFP86370.1] [location=17119..18009] [gbkey=CDS]	JX142173.1_prot_AFP86370.1_9	>lcl|JX142173.1_prot_AFP86370.1_9 [gene=UL7] [locus_tag=HHV1gp012] [protein=tegument protein UL7] [protein_id=AFP86370.1] [location=17119..18009] [gbkey=CDS]	>lcl|JX142173.1_prot_AFP86370.1_9 [gene=UL7] [locus_tag=HHV1gp012] [protein=tegument protein UL7] [protein_id=AFP86370.1] [location=17119..18009] [gbkey=CDS]	AFP86370.1_	UL7	tegument protein UL7	HSV-1 Mckrae	19.0374	18.7747	18.305	17.2407	16.5113	17.2032	1.72064	1.05151	2.38978	17.8454	6.14725	-0.357608	0.000574938	0.00153317	1	1
P10321	P10321	HLA-C	Homo sapiens	HLA class I histocompatibility antigen, C alpha chain	P10321	>sp|P10321|HLAC_HUMAN HLA class I histocompatibility antigen, C alpha chain OS=Homo sapiens OX=9606 GN=HLA-C PE=1 SV=3	>sp|P10321|HLAC_HUMAN HLA class I histocompatibility antigen, C alpha chain OS=Homo sapiens OX=9606 GN=HLA-C PE=1 SV=3	P10321	HLA-C	HLA class I histocompatibility antigen, C alpha chain	Homo sapiens	18.0441	17.9244	17.4861	NA	NA	NA	NA	NA	NA	17.8182	NA	NA	NA	NA	NA	NA
A0A0D9S247	A0A0D9S247	RAB5C	Chlorocebus sabaeus	small monomeric GTPase	A0A0D9S247	>tr|A0A0D9S247|A0A0D9S247_CHLSB small monomeric GTPase OS=Chlorocebus sabaeus OX=60711 GN=RAB5C PE=3 SV=1	>tr|A0A0D9S247|A0A0D9S247_CHLSB small monomeric GTPase OS=Chlorocebus sabaeus OX=60711 GN=RAB5C PE=3 SV=1	A0A0D9S247	RAB5C	small monomeric GTPase	Chlorocebus sabaeus	NA	NA	NA	17.8711	17.7068	17.8631	NA	NA	NA	17.8137	NA	NA	NA	NA	NA	NA
A0A0D9QVJ0	A0A0D9QVJ0	ACTN4	Chlorocebus sabaeus	Alpha-actinin-4	A0A0D9QVJ0	>tr|A0A0D9QVJ0|A0A0D9QVJ0_CHLSB Alpha-actinin-4 OS=Chlorocebus sabaeus OX=60711 GN=ACTN4 PE=3 SV=1	>tr|A0A0D9QVJ0|A0A0D9QVJ0_CHLSB Alpha-actinin-4 OS=Chlorocebus sabaeus OX=60711 GN=ACTN4 PE=3 SV=1	A0A0D9QVJ0	ACTN4	Alpha-actinin-4	Chlorocebus sabaeus	NA	NA	NA	17.6588	17.9558	17.808	NA	NA	NA	17.8075	NA	NA	NA	NA	NA	NA
A0A0D9RQG3	A0A0D9RQG3	SLC1A4	Chlorocebus sabaeus	Amino acid transporter	A0A0D9RQG3	>tr|A0A0D9RQG3|A0A0D9RQG3_CHLSB Amino acid transporter OS=Chlorocebus sabaeus OX=60711 GN=SLC1A4 PE=3 SV=1	>tr|A0A0D9RQG3|A0A0D9RQG3_CHLSB Amino acid transporter OS=Chlorocebus sabaeus OX=60711 GN=SLC1A4 PE=3 SV=1	A0A0D9RQG3	SLC1A4	Amino acid transporter	Chlorocebus sabaeus	NA	NA	NA	17.9979	17.4833	17.9225	NA	NA	NA	17.8012	NA	NA	NA	NA	NA	NA
Q969L2	Q969L2	MAL2	Homo sapiens	Protein MAL2	Q969L2	>sp|Q969L2|MAL2_HUMAN Protein MAL2 OS=Homo sapiens OX=9606 GN=MAL2 PE=1 SV=1	>sp|Q969L2|MAL2_HUMAN Protein MAL2 OS=Homo sapiens OX=9606 GN=MAL2 PE=1 SV=1	Q969L2	MAL2	Protein MAL2	Homo sapiens	17.7406	17.8661	17.7068	NA	NA	NA	NA	NA	NA	17.7712	NA	NA	NA	NA	NA	NA
A0A0D9RJN2	A0A0D9RJN2	CD2AP	Chlorocebus sabaeus	CD2 associated protein	A0A0D9RJN2	>tr|A0A0D9RJN2|A0A0D9RJN2_CHLSB CD2 associated protein OS=Chlorocebus sabaeus OX=60711 GN=CD2AP PE=4 SV=1	>tr|A0A0D9RJN2|A0A0D9RJN2_CHLSB CD2 associated protein OS=Chlorocebus sabaeus OX=60711 GN=CD2AP PE=4 SV=1	A0A0D9RJN2	CD2AP	CD2 associated protein	Chlorocebus sabaeus	NA	NA	NA	17.6788	17.8806	17.7465	NA	NA	NA	17.7686	NA	NA	NA	NA	NA	NA
A0A0D9RQJ5	A0A0D9RQJ5	AQP1	Chlorocebus sabaeus	Aquaporin-1	A0A0D9RQJ5	>tr|A0A0D9RQJ5|A0A0D9RQJ5_CHLSB Aquaporin-1 OS=Chlorocebus sabaeus OX=60711 GN=AQP1 PE=3 SV=1	>tr|A0A0D9RQJ5|A0A0D9RQJ5_CHLSB Aquaporin-1 OS=Chlorocebus sabaeus OX=60711 GN=AQP1 PE=3 SV=1	A0A0D9RQJ5	AQP1	Aquaporin-1	Chlorocebus sabaeus	NA	NA	NA	17.7172	17.9901	17.5682	NA	NA	NA	17.7585	NA	NA	NA	NA	NA	NA
Q9NR12	Q9NR12	PDLIM7	Homo sapiens	PDZ and LIM domain protein 7	Q9NR12	>sp|Q9NR12|PDLI7_HUMAN PDZ and LIM domain protein 7 OS=Homo sapiens OX=9606 GN=PDLIM7 PE=1 SV=1	>sp|Q9NR12|PDLI7_HUMAN PDZ and LIM domain protein 7 OS=Homo sapiens OX=9606 GN=PDLIM7 PE=1 SV=1	Q9NR12	PDLIM7	PDZ and LIM domain protein 7	Homo sapiens	18.1317	17.721	17.3925	NA	NA	NA	NA	NA	NA	17.7484	NA	NA	NA	NA	NA	NA
P11717	P11717	IGF2R	Homo sapiens	Cation-independent mannose-6-phosphate receptor	P11717	>sp|P11717|MPRI_HUMAN Cation-independent mannose-6-phosphate receptor OS=Homo sapiens OX=9606 GN=IGF2R PE=1 SV=3	>sp|P11717|MPRI_HUMAN Cation-independent mannose-6-phosphate receptor OS=Homo sapiens OX=9606 GN=IGF2R PE=1 SV=3	P11717	IGF2R	Cation-independent mannose-6-phosphate receptor	Homo sapiens	17.7425	17.6791	17.8057	NA	NA	NA	NA	NA	NA	17.7424	NA	NA	NA	NA	NA	NA
O43760	O43760	SYNGR2	Homo sapiens	Synaptogyrin-2	O43760	>sp|O43760|SNG2_HUMAN Synaptogyrin-2 OS=Homo sapiens OX=9606 GN=SYNGR2 PE=1 SV=1	>sp|O43760|SNG2_HUMAN Synaptogyrin-2 OS=Homo sapiens OX=9606 GN=SYNGR2 PE=1 SV=1	O43760	SYNGR2	Synaptogyrin-2	Homo sapiens	17.4985	17.8657	17.8478	NA	NA	NA	NA	NA	NA	17.7373	NA	NA	NA	NA	NA	NA
Q14974	Q14974	KPNB1	Homo sapiens	Importin subunit beta-1	Q14974	>sp|Q14974|IMB1_HUMAN Importin subunit beta-1 OS=Homo sapiens OX=9606 GN=KPNB1 PE=1 SV=2	>sp|Q14974|IMB1_HUMAN Importin subunit beta-1 OS=Homo sapiens OX=9606 GN=KPNB1 PE=1 SV=2	Q14974	KPNB1	Importin subunit beta-1	Homo sapiens	17.7711	17.8168	17.6024	NA	NA	NA	NA	NA	NA	17.7301	NA	NA	NA	NA	NA	NA
P31947	P31947	SFN	Homo sapiens	14-3-3 protein sigma	P31947	>sp|P31947|1433S_HUMAN 14-3-3 protein sigma OS=Homo sapiens OX=9606 GN=SFN PE=1 SV=1	>sp|P31947|1433S_HUMAN 14-3-3 protein sigma OS=Homo sapiens OX=9606 GN=SFN PE=1 SV=1	P31947	SFN	14-3-3 protein sigma	Homo sapiens	17.5536	17.6463	17.9802	NA	NA	NA	NA	NA	NA	17.7267	NA	NA	NA	NA	NA	NA
P18827	P18827	SDC1	Homo sapiens	Syndecan-1	P18827	>sp|P18827|SDC1_HUMAN Syndecan-1 OS=Homo sapiens OX=9606 GN=SDC1 PE=1 SV=3	>sp|P18827|SDC1_HUMAN Syndecan-1 OS=Homo sapiens OX=9606 GN=SDC1 PE=1 SV=3	P18827	SDC1	Syndecan-1	Homo sapiens	17.8366	17.9185	17.3882	NA	NA	NA	NA	NA	NA	17.7144	NA	NA	NA	NA	NA	NA
A0A0D9S2A5	A0A0D9S2A5	ACLY	Chlorocebus sabaeus	ATP-citrate synthase	A0A0D9S2A5	>tr|A0A0D9S2A5|A0A0D9S2A5_CHLSB ATP-citrate synthase OS=Chlorocebus sabaeus OX=60711 GN=ACLY PE=3 SV=1	>tr|A0A0D9S2A5|A0A0D9S2A5_CHLSB ATP-citrate synthase OS=Chlorocebus sabaeus OX=60711 GN=ACLY PE=3 SV=1	A0A0D9S2A5	ACLY	ATP-citrate synthase	Chlorocebus sabaeus	NA	NA	NA	17.7468	17.7797	17.5804	NA	NA	NA	17.7023	NA	NA	NA	NA	NA	NA
A0A0D9RKT4	A0A0D9RKT4	TKT	Chlorocebus sabaeus	Transketolase	A0A0D9RKT4	>tr|A0A0D9RKT4|A0A0D9RKT4_CHLSB Transketolase OS=Chlorocebus sabaeus OX=60711 GN=TKT PE=3 SV=1	>tr|A0A0D9RKT4|A0A0D9RKT4_CHLSB Transketolase OS=Chlorocebus sabaeus OX=60711 GN=TKT PE=3 SV=1	A0A0D9RKT4	TKT	Transketolase	Chlorocebus sabaeus	NA	NA	NA	17.699	17.7217	17.6392	NA	NA	NA	17.6866	NA	NA	NA	NA	NA	NA
P40925	P40925	MDH1	Homo sapiens	Malate dehydrogenase, cytoplasmic	P40925	>sp|P40925|MDHC_HUMAN Malate dehydrogenase, cytoplasmic OS=Homo sapiens OX=9606 GN=MDH1 PE=1 SV=4	>sp|P40925|MDHC_HUMAN Malate dehydrogenase, cytoplasmic OS=Homo sapiens OX=9606 GN=MDH1 PE=1 SV=4	P40925	MDH1	Malate dehydrogenase, cytoplasmic	Homo sapiens	17.5871	17.6755	17.793	NA	NA	NA	NA	NA	NA	17.6852	NA	NA	NA	NA	NA	NA
P30041	P30041	PRDX6	Homo sapiens	Peroxiredoxin-6	P30041	>sp|P30041|PRDX6_HUMAN Peroxiredoxin-6 OS=Homo sapiens OX=9606 GN=PRDX6 PE=1 SV=3	>sp|P30041|PRDX6_HUMAN Peroxiredoxin-6 OS=Homo sapiens OX=9606 GN=PRDX6 PE=1 SV=3	P30041	PRDX6	Peroxiredoxin-6	Homo sapiens	17.5209	17.5067	18.0125	NA	NA	NA	NA	NA	NA	17.68	NA	NA	NA	NA	NA	NA
P11413	P11413	G6PD	Homo sapiens	Glucose-6-phosphate 1-dehydrogenase	P11413	>sp|P11413|G6PD_HUMAN Glucose-6-phosphate 1-dehydrogenase OS=Homo sapiens OX=9606 GN=G6PD PE=1 SV=4	>sp|P11413|G6PD_HUMAN Glucose-6-phosphate 1-dehydrogenase OS=Homo sapiens OX=9606 GN=G6PD PE=1 SV=4	P11413	G6PD	Glucose-6-phosphate 1-dehydrogenase	Homo sapiens	17.6018	17.644	17.7938	NA	NA	NA	NA	NA	NA	17.6799	NA	NA	NA	NA	NA	NA
P62258	P62258	YWHAE	Homo sapiens	14-3-3 protein epsilon	P62258	>sp|P62258|1433E_HUMAN 14-3-3 protein epsilon OS=Homo sapiens OX=9606 GN=YWHAE PE=1 SV=1	>sp|P62258|1433E_HUMAN 14-3-3 protein epsilon OS=Homo sapiens OX=9606 GN=YWHAE PE=1 SV=1	P62258	YWHAE	14-3-3 protein epsilon	Homo sapiens	17.6212	17.6958	17.7168	NA	NA	NA	NA	NA	NA	17.6779	NA	NA	NA	NA	NA	NA
A0A0D9RWS9	A0A0D9RWS9	IQGAP1	Chlorocebus sabaeus	IQ motif containing GTPase activating protein 1	A0A0D9RWS9	>tr|A0A0D9RWS9|A0A0D9RWS9_CHLSB IQ motif containing GTPase activating protein 1 OS=Chlorocebus sabaeus OX=60711 GN=IQGAP1 PE=4 SV=1	>tr|A0A0D9RWS9|A0A0D9RWS9_CHLSB IQ motif containing GTPase activating protein 1 OS=Chlorocebus sabaeus OX=60711 GN=IQGAP1 PE=4 SV=1	A0A0D9RWS9	IQGAP1	IQ motif containing GTPase activating protein 1	Chlorocebus sabaeus	NA	NA	NA	17.4894	17.7888	17.721	NA	NA	NA	17.6664	NA	NA	NA	NA	NA	NA
A0A0D9QX80	A0A0D9QX80	SCARB2	Chlorocebus sabaeus	Scavenger receptor class B member 2	A0A0D9QX80	>tr|A0A0D9QX80|A0A0D9QX80_CHLSB Scavenger receptor class B member 2 OS=Chlorocebus sabaeus OX=60711 GN=SCARB2 PE=3 SV=1	>tr|A0A0D9QX80|A0A0D9QX80_CHLSB Scavenger receptor class B member 2 OS=Chlorocebus sabaeus OX=60711 GN=SCARB2 PE=3 SV=1	A0A0D9QX80	SCARB2	Scavenger receptor class B member 2	Chlorocebus sabaeus	NA	NA	NA	17.9178	17.3558	17.7171	NA	NA	NA	17.6636	NA	NA	NA	NA	NA	NA
A0A0D9S2X0	A0A0D9S2X0	KRT10	Chlorocebus sabaeus	Keratin, type I cytoskeletal 10	A0A0D9S2X0	>tr|A0A0D9S2X0|A0A0D9S2X0_CHLSB Keratin, type I cytoskeletal 10 OS=Chlorocebus sabaeus OX=60711 GN=KRT10 PE=3 SV=1	>tr|A0A0D9S2X0|A0A0D9S2X0_CHLSB Keratin, type I cytoskeletal 10 OS=Chlorocebus sabaeus OX=60711 GN=KRT10 PE=3 SV=1	A0A0D9S2X0	KRT10	Keratin, type I cytoskeletal 10	Chlorocebus sabaeus	NA	NA	NA	17.6559	18.4912	16.8411	NA	NA	NA	17.6627	NA	NA	NA	NA	NA	NA
P13639	P13639	EEF2	Homo sapiens	Elongation factor 2	P13639	>sp|P13639|EF2_HUMAN Elongation factor 2 OS=Homo sapiens OX=9606 GN=EEF2 PE=1 SV=4	>sp|P13639|EF2_HUMAN Elongation factor 2 OS=Homo sapiens OX=9606 GN=EEF2 PE=1 SV=4	P13639	EEF2	Elongation factor 2	Homo sapiens	17.6037	17.6251	17.749	NA	NA	NA	NA	NA	NA	17.6593	NA	NA	NA	NA	NA	NA
A0A0D9RE92	A0A0D9RE92	RAB6B	Chlorocebus sabaeus	RAB6B, member RAS oncogene family	A0A0D9RE92	>tr|A0A0D9RE92|A0A0D9RE92_CHLSB RAB6B, member RAS oncogene family OS=Chlorocebus sabaeus OX=60711 GN=RAB6B PE=4 SV=1	>tr|A0A0D9RE92|A0A0D9RE92_CHLSB RAB6B, member RAS oncogene family OS=Chlorocebus sabaeus OX=60711 GN=RAB6B PE=4 SV=1	A0A0D9RE92	RAB6B	RAB6B, member RAS oncogene family	Chlorocebus sabaeus	NA	NA	NA	17.5032	17.8836	17.5543	NA	NA	NA	17.647	NA	NA	NA	NA	NA	NA
P14625	P14625	HSP90B1	Homo sapiens	Endoplasmin	P14625	>sp|P14625|ENPL_HUMAN Endoplasmin OS=Homo sapiens OX=9606 GN=HSP90B1 PE=1 SV=1	>sp|P14625|ENPL_HUMAN Endoplasmin OS=Homo sapiens OX=9606 GN=HSP90B1 PE=1 SV=1	P14625	HSP90B1	Endoplasmin	Homo sapiens	17.6346	17.5384	17.7671	NA	NA	NA	NA	NA	NA	17.6467	NA	NA	NA	NA	NA	NA
A0A0D9RMH4	A0A0D9RMH4	GDI2	Chlorocebus sabaeus	Rab GDP dissociation inhibitor	A0A0D9RMH4	>tr|A0A0D9RMH4|A0A0D9RMH4_CHLSB Rab GDP dissociation inhibitor OS=Chlorocebus sabaeus OX=60711 GN=GDI2 PE=3 SV=1	>tr|A0A0D9RMH4|A0A0D9RMH4_CHLSB Rab GDP dissociation inhibitor OS=Chlorocebus sabaeus OX=60711 GN=GDI2 PE=3 SV=1	A0A0D9RMH4	GDI2	Rab GDP dissociation inhibitor	Chlorocebus sabaeus	NA	NA	NA	17.8179	17.5384	17.5668	NA	NA	NA	17.641	NA	NA	NA	NA	NA	NA
A0A0D9R2J6	A0A0D9R2J6	AHNAK	Chlorocebus sabaeus	AHNAK nucleoprotein	A0A0D9R2J6	>tr|A0A0D9R2J6|A0A0D9R2J6_CHLSB AHNAK nucleoprotein OS=Chlorocebus sabaeus OX=60711 GN=AHNAK PE=4 SV=1	>tr|A0A0D9R2J6|A0A0D9R2J6_CHLSB AHNAK nucleoprotein OS=Chlorocebus sabaeus OX=60711 GN=AHNAK PE=4 SV=1	A0A0D9R2J6	AHNAK	AHNAK nucleoprotein	Chlorocebus sabaeus	NA	NA	NA	17.5497	17.4868	17.8544	NA	NA	NA	17.6303	NA	NA	NA	NA	NA	NA
A0A0D9S0X8	A0A0D9S0X8	RAB33B	Chlorocebus sabaeus	RAB33B, member RAS oncogene family	A0A0D9S0X8	>tr|A0A0D9S0X8|A0A0D9S0X8_CHLSB RAB33B, member RAS oncogene family OS=Chlorocebus sabaeus OX=60711 GN=RAB33B PE=3 SV=1	>tr|A0A0D9S0X8|A0A0D9S0X8_CHLSB RAB33B, member RAS oncogene family OS=Chlorocebus sabaeus OX=60711 GN=RAB33B PE=3 SV=1	A0A0D9S0X8	RAB33B	RAB33B, member RAS oncogene family	Chlorocebus sabaeus	NA	NA	NA	17.2843	18.119	17.4766	NA	NA	NA	17.6266	NA	NA	NA	NA	NA	NA
A0A0D9R8K1	A0A0D9R8K1	CLIC1	Chlorocebus sabaeus	Chloride intracellular channel protein	A0A0D9R8K1	>tr|A0A0D9R8K1|A0A0D9R8K1_CHLSB Chloride intracellular channel protein OS=Chlorocebus sabaeus OX=60711 GN=CLIC1 PE=3 SV=1	>tr|A0A0D9R8K1|A0A0D9R8K1_CHLSB Chloride intracellular channel protein OS=Chlorocebus sabaeus OX=60711 GN=CLIC1 PE=3 SV=1	A0A0D9R8K1	CLIC1	Chloride intracellular channel protein	Chlorocebus sabaeus	NA	NA	NA	17.8949	17.189	17.7861	NA	NA	NA	17.6233	NA	NA	NA	NA	NA	NA
A0A0D9RRV8	A0A0D9RRV8	ABCB11	Chlorocebus sabaeus	ATP binding cassette subfamily B member 11	A0A0D9RRV8	>tr|A0A0D9RRV8|A0A0D9RRV8_CHLSB ATP binding cassette subfamily B member 11 OS=Chlorocebus sabaeus OX=60711 GN=ABCB11 PE=3 SV=1	>tr|A0A0D9RRV8|A0A0D9RRV8_CHLSB ATP binding cassette subfamily B member 11 OS=Chlorocebus sabaeus OX=60711 GN=ABCB11 PE=3 SV=1	A0A0D9RRV8	ABCB11	ATP binding cassette subfamily B member 11	Chlorocebus sabaeus	NA	NA	NA	17.9104	17.1675	17.7801	NA	NA	NA	17.6193	NA	NA	NA	NA	NA	NA
O14818	O14818	PSMA7	Homo sapiens	Proteasome subunit alpha type-7	O14818	>sp|O14818|PSA7_HUMAN Proteasome subunit alpha type-7 OS=Homo sapiens OX=9606 GN=PSMA7 PE=1 SV=1	>sp|O14818|PSA7_HUMAN Proteasome subunit alpha type-7 OS=Homo sapiens OX=9606 GN=PSMA7 PE=1 SV=1	O14818	PSMA7	Proteasome subunit alpha type-7	Homo sapiens	17.4339	17.6747	17.743	NA	NA	NA	NA	NA	NA	17.6172	NA	NA	NA	NA	NA	NA
JX142173.1_prot_AFP86383.1_22	JX142173.1_prot_AFP86383.1_22	NA	HSV-1 Mckrae	[gene=UL20] [locus_tag=HHV1gp031] [protein=envelope protein UL20] [protein_id=AFP86383.1] [location=complement(40806..41474)] [gbkey=CDS]	JX142173.1_prot_AFP86383.1_22	>lcl|JX142173.1_prot_AFP86383.1_22 [gene=UL20] [locus_tag=HHV1gp031] [protein=envelope protein UL20] [protein_id=AFP86383.1] [location=complement(40806..41474)] [gbkey=CDS]	>lcl|JX142173.1_prot_AFP86383.1_22 [gene=UL20] [locus_tag=HHV1gp031] [protein=envelope protein UL20] [protein_id=AFP86383.1] [location=complement(40806..41474)] [gbkey=CDS]	AFP86383.1_	UL20	envelope protein UL20	HSV-1 Mckrae	19.0088	18.754	18.5608	16.6246	16.2064	16.4166	2.35869	1.90658	2.8108	17.5952	12.4719	4.41859	7.4464e-06	5.95712e-05	1	1
A0A0D9RIZ6	A0A0D9RIZ6	IGF2R	Chlorocebus sabaeus	Insulin like growth factor 2 receptor	A0A0D9RIZ6	>tr|A0A0D9RIZ6|A0A0D9RIZ6_CHLSB Insulin like growth factor 2 receptor OS=Chlorocebus sabaeus OX=60711 GN=IGF2R PE=4 SV=1	>tr|A0A0D9RIZ6|A0A0D9RIZ6_CHLSB Insulin like growth factor 2 receptor OS=Chlorocebus sabaeus OX=60711 GN=IGF2R PE=4 SV=1	A0A0D9RIZ6	IGF2R	Insulin like growth factor 2 receptor	Chlorocebus sabaeus	NA	NA	NA	17.4309	17.8883	17.4645	NA	NA	NA	17.5946	NA	NA	NA	NA	NA	NA
Q96KP4	Q96KP4	CNDP2	Homo sapiens	Cytosolic non-specific dipeptidase	Q96KP4	>sp|Q96KP4|CNDP2_HUMAN Cytosolic non-specific dipeptidase OS=Homo sapiens OX=9606 GN=CNDP2 PE=1 SV=2	>sp|Q96KP4|CNDP2_HUMAN Cytosolic non-specific dipeptidase OS=Homo sapiens OX=9606 GN=CNDP2 PE=1 SV=2	Q96KP4	CNDP2	Cytosolic non-specific dipeptidase	Homo sapiens	17.6681	17.6003	17.4848	NA	NA	NA	NA	NA	NA	17.5844	NA	NA	NA	NA	NA	NA
P53396	P53396	ACLY	Homo sapiens	ATP-citrate synthase	P53396	>sp|P53396|ACLY_HUMAN ATP-citrate synthase OS=Homo sapiens OX=9606 GN=ACLY PE=1 SV=3	>sp|P53396|ACLY_HUMAN ATP-citrate synthase OS=Homo sapiens OX=9606 GN=ACLY PE=1 SV=3	P53396	ACLY	ATP-citrate synthase	Homo sapiens	17.6311	17.4572	17.6639	NA	NA	NA	NA	NA	NA	17.5841	NA	NA	NA	NA	NA	NA
P37837	P37837	TALDO1	Homo sapiens	Transaldolase	P37837	>sp|P37837|TALDO_HUMAN Transaldolase OS=Homo sapiens OX=9606 GN=TALDO1 PE=1 SV=2	>sp|P37837|TALDO_HUMAN Transaldolase OS=Homo sapiens OX=9606 GN=TALDO1 PE=1 SV=2	P37837	TALDO1	Transaldolase	Homo sapiens	17.2808	17.5124	17.9219	NA	NA	NA	NA	NA	NA	17.5717	NA	NA	NA	NA	NA	NA
P23284	P23284	PPIB	Homo sapiens	Peptidyl-prolyl cis-trans isomerase B	P23284	>sp|P23284|PPIB_HUMAN Peptidyl-prolyl cis-trans isomerase B OS=Homo sapiens OX=9606 GN=PPIB PE=1 SV=2	>sp|P23284|PPIB_HUMAN Peptidyl-prolyl cis-trans isomerase B OS=Homo sapiens OX=9606 GN=PPIB PE=1 SV=2	P23284	PPIB	Peptidyl-prolyl cis-trans isomerase B	Homo sapiens	17.4983	17.4693	17.7027	NA	NA	NA	NA	NA	NA	17.5568	NA	NA	NA	NA	NA	NA
P06744	P06744	GPI	Homo sapiens	Glucose-6-phosphate isomerase	P06744	>sp|P06744|G6PI_HUMAN Glucose-6-phosphate isomerase OS=Homo sapiens OX=9606 GN=GPI PE=1 SV=4	>sp|P06744|G6PI_HUMAN Glucose-6-phosphate isomerase OS=Homo sapiens OX=9606 GN=GPI PE=1 SV=4	P06744	GPI	Glucose-6-phosphate isomerase	Homo sapiens	17.4415	17.4895	17.7199	NA	NA	NA	NA	NA	NA	17.5503	NA	NA	NA	NA	NA	NA
A0A0D9SAA7	A0A0D9SAA7	TPBG	Chlorocebus sabaeus	Trophoblast glycoprotein	A0A0D9SAA7	>tr|A0A0D9SAA7|A0A0D9SAA7_CHLSB Trophoblast glycoprotein OS=Chlorocebus sabaeus OX=60711 GN=TPBG PE=4 SV=1	>tr|A0A0D9SAA7|A0A0D9SAA7_CHLSB Trophoblast glycoprotein OS=Chlorocebus sabaeus OX=60711 GN=TPBG PE=4 SV=1	A0A0D9SAA7	TPBG	Trophoblast glycoprotein	Chlorocebus sabaeus	NA	NA	NA	17.7558	17.2282	17.6472	NA	NA	NA	17.5437	NA	NA	NA	NA	NA	NA
Q6P9B6	Q6P9B6	MEAK7	Homo sapiens	MTOR-associated protein MEAK7	Q6P9B6	>sp|Q6P9B6|MEAK7_HUMAN MTOR-associated protein MEAK7 OS=Homo sapiens OX=9606 GN=MEAK7 PE=1 SV=2	>sp|Q6P9B6|MEAK7_HUMAN MTOR-associated protein MEAK7 OS=Homo sapiens OX=9606 GN=MEAK7 PE=1 SV=2	Q6P9B6	MEAK7	MTOR-associated protein MEAK7	Homo sapiens	17.7143	17.4683	17.4443	NA	NA	NA	NA	NA	NA	17.5423	NA	NA	NA	NA	NA	NA
A0A0D9RG92	A0A0D9RG92	SYPL1	Chlorocebus sabaeus	Synaptophysin like 1	A0A0D9RG92	>tr|A0A0D9RG92|A0A0D9RG92_CHLSB Synaptophysin like 1 OS=Chlorocebus sabaeus OX=60711 GN=SYPL1 PE=3 SV=1	>tr|A0A0D9RG92|A0A0D9RG92_CHLSB Synaptophysin like 1 OS=Chlorocebus sabaeus OX=60711 GN=SYPL1 PE=3 SV=1	A0A0D9RG92	SYPL1	Synaptophysin like 1	Chlorocebus sabaeus	NA	NA	NA	17.2948	17.9493	17.3684	NA	NA	NA	17.5375	NA	NA	NA	NA	NA	NA
Q9H4A4	Q9H4A4	RNPEP	Homo sapiens	Aminopeptidase B	Q9H4A4	>sp|Q9H4A4|AMPB_HUMAN Aminopeptidase B OS=Homo sapiens OX=9606 GN=RNPEP PE=1 SV=2	>sp|Q9H4A4|AMPB_HUMAN Aminopeptidase B OS=Homo sapiens OX=9606 GN=RNPEP PE=1 SV=2	Q9H4A4	RNPEP	Aminopeptidase B	Homo sapiens	17.6114	17.5823	17.4075	NA	NA	NA	NA	NA	NA	17.5337	NA	NA	NA	NA	NA	NA
P68400	P68400	CSNK2A1	Homo sapiens	Casein kinase II subunit alpha	P68400	>sp|P68400|CSK21_HUMAN Casein kinase II subunit alpha OS=Homo sapiens OX=9606 GN=CSNK2A1 PE=1 SV=1	>sp|P68400|CSK21_HUMAN Casein kinase II subunit alpha OS=Homo sapiens OX=9606 GN=CSNK2A1 PE=1 SV=1	P68400	CSNK2A1	Casein kinase II subunit alpha	Homo sapiens	17.7118	17.7526	17.117	NA	NA	NA	NA	NA	NA	17.5272	NA	NA	NA	NA	NA	NA
A0A0D9S3G6	A0A0D9S3G6	FXYD2	Chlorocebus sabaeus	FXYD domain-containing ion transport regulator	A0A0D9S3G6	>tr|A0A0D9S3G6|A0A0D9S3G6_CHLSB FXYD domain-containing ion transport regulator OS=Chlorocebus sabaeus OX=60711 GN=FXYD2 PE=3 SV=1	>tr|A0A0D9S3G6|A0A0D9S3G6_CHLSB FXYD domain-containing ion transport regulator OS=Chlorocebus sabaeus OX=60711 GN=FXYD2 PE=3 SV=1	A0A0D9S3G6	FXYD2	FXYD domain-containing ion transport regulator	Chlorocebus sabaeus	NA	NA	NA	17.3864	17.4534	17.7394	NA	NA	NA	17.5264	NA	NA	NA	NA	NA	NA
P55072	P55072	VCP	Homo sapiens	Transitional endoplasmic reticulum ATPase	P55072	>sp|P55072|TERA_HUMAN Transitional endoplasmic reticulum ATPase OS=Homo sapiens OX=9606 GN=VCP PE=1 SV=4	>sp|P55072|TERA_HUMAN Transitional endoplasmic reticulum ATPase OS=Homo sapiens OX=9606 GN=VCP PE=1 SV=4	P55072	VCP	Transitional endoplasmic reticulum ATPase	Homo sapiens	17.5882	17.6207	17.3388	NA	NA	NA	NA	NA	NA	17.5159	NA	NA	NA	NA	NA	NA
A0A0D9S4H1	A0A0D9S4H1	RAB35	Chlorocebus sabaeus	RAB35, member RAS oncogene family	A0A0D9S4H1	>tr|A0A0D9S4H1|A0A0D9S4H1_CHLSB RAB35, member RAS oncogene family OS=Chlorocebus sabaeus OX=60711 GN=RAB35 PE=4 SV=1	>tr|A0A0D9S4H1|A0A0D9S4H1_CHLSB RAB35, member RAS oncogene family OS=Chlorocebus sabaeus OX=60711 GN=RAB35 PE=4 SV=1	A0A0D9S4H1	RAB35	RAB35, member RAS oncogene family	Chlorocebus sabaeus	NA	NA	NA	17.5011	17.4115	17.623	NA	NA	NA	17.5119	NA	NA	NA	NA	NA	NA
A0A0D9S2L0	A0A0D9S2L0	NAPA	Chlorocebus sabaeus	NSF attachment protein alpha	A0A0D9S2L0	>tr|A0A0D9S2L0|A0A0D9S2L0_CHLSB NSF attachment protein alpha OS=Chlorocebus sabaeus OX=60711 GN=NAPA PE=3 SV=1	>tr|A0A0D9S2L0|A0A0D9S2L0_CHLSB NSF attachment protein alpha OS=Chlorocebus sabaeus OX=60711 GN=NAPA PE=3 SV=1	A0A0D9S2L0	NAPA	NSF attachment protein alpha	Chlorocebus sabaeus	NA	NA	NA	17.4967	17.3884	17.596	NA	NA	NA	17.4937	NA	NA	NA	NA	NA	NA
A0A0D9RGV9	A0A0D9RGV9	DSTN	Chlorocebus sabaeus	Destrin	A0A0D9RGV9	>tr|A0A0D9RGV9|A0A0D9RGV9_CHLSB Destrin OS=Chlorocebus sabaeus OX=60711 GN=DSTN PE=3 SV=1	>tr|A0A0D9RGV9|A0A0D9RGV9_CHLSB Destrin OS=Chlorocebus sabaeus OX=60711 GN=DSTN PE=3 SV=1	A0A0D9RGV9	DSTN	Destrin	Chlorocebus sabaeus	NA	NA	NA	17.4933	17.5486	17.437	NA	NA	NA	17.4929	NA	NA	NA	NA	NA	NA
P06737	P06737	PYGL	Homo sapiens	Glycogen phosphorylase, liver form	P06737	>sp|P06737|PYGL_HUMAN Glycogen phosphorylase, liver form OS=Homo sapiens OX=9606 GN=PYGL PE=1 SV=4	>sp|P06737|PYGL_HUMAN Glycogen phosphorylase, liver form OS=Homo sapiens OX=9606 GN=PYGL PE=1 SV=4	P06737	PYGL	Glycogen phosphorylase, liver form	Homo sapiens	17.4943	17.3841	17.5803	NA	NA	NA	NA	NA	NA	17.4862	NA	NA	NA	NA	NA	NA
A0A0D9RHQ0	A0A0D9RHQ0	MSN	Chlorocebus sabaeus	Moesin	A0A0D9RHQ0	>tr|A0A0D9RHQ0|A0A0D9RHQ0_CHLSB Moesin OS=Chlorocebus sabaeus OX=60711 GN=MSN PE=4 SV=1	>tr|A0A0D9RHQ0|A0A0D9RHQ0_CHLSB Moesin OS=Chlorocebus sabaeus OX=60711 GN=MSN PE=4 SV=1	A0A0D9RHQ0	MSN	Moesin	Chlorocebus sabaeus	NA	NA	NA	17.6648	17.4315	17.3556	NA	NA	NA	17.484	NA	NA	NA	NA	NA	NA
P55209	P55209	NAP1L1	Homo sapiens	Nucleosome assembly protein 1-like 1	P55209	>sp|P55209|NP1L1_HUMAN Nucleosome assembly protein 1-like 1 OS=Homo sapiens OX=9606 GN=NAP1L1 PE=1 SV=1	>sp|P55209|NP1L1_HUMAN Nucleosome assembly protein 1-like 1 OS=Homo sapiens OX=9606 GN=NAP1L1 PE=1 SV=1	P55209	NAP1L1	Nucleosome assembly protein 1-like 1	Homo sapiens	17.5763	17.537	17.3315	NA	NA	NA	NA	NA	NA	17.4816	NA	NA	NA	NA	NA	NA
P52907	P52907	CAPZA1	Homo sapiens	F-actin-capping protein subunit alpha-1	P52907	>sp|P52907|CAZA1_HUMAN F-actin-capping protein subunit alpha-1 OS=Homo sapiens OX=9606 GN=CAPZA1 PE=1 SV=3	>sp|P52907|CAZA1_HUMAN F-actin-capping protein subunit alpha-1 OS=Homo sapiens OX=9606 GN=CAPZA1 PE=1 SV=3	P52907	CAPZA1	F-actin-capping protein subunit alpha-1	Homo sapiens	17.4633	17.6244	17.3488	NA	NA	NA	NA	NA	NA	17.4788	NA	NA	NA	NA	NA	NA
Q8NBN3	Q8NBN3	TMEM87A	Homo sapiens	Transmembrane protein 87A	Q8NBN3	>sp|Q8NBN3|TM87A_HUMAN Transmembrane protein 87A OS=Homo sapiens OX=9606 GN=TMEM87A PE=1 SV=3	>sp|Q8NBN3|TM87A_HUMAN Transmembrane protein 87A OS=Homo sapiens OX=9606 GN=TMEM87A PE=1 SV=3	Q8NBN3	TMEM87A	Transmembrane protein 87A	Homo sapiens	17.5095	17.4841	17.3939	NA	NA	NA	NA	NA	NA	17.4625	NA	NA	NA	NA	NA	NA
A0A0D9S8A9	A0A0D9S8A9	CDC42	Chlorocebus sabaeus	Cell division control protein 42 homolog	A0A0D9S8A9	>tr|A0A0D9S8A9|A0A0D9S8A9_CHLSB Cell division control protein 42 homolog OS=Chlorocebus sabaeus OX=60711 GN=CDC42 PE=3 SV=1	>tr|A0A0D9S8A9|A0A0D9S8A9_CHLSB Cell division control protein 42 homolog OS=Chlorocebus sabaeus OX=60711 GN=CDC42 PE=3 SV=1	A0A0D9S8A9	CDC42	Cell division control protein 42 homolog	Chlorocebus sabaeus	NA	NA	NA	17.7612	17.0443	17.5561	NA	NA	NA	17.4539	NA	NA	NA	NA	NA	NA
A0A0D9R4I1	A0A0D9R4I1	ALDOC	Chlorocebus sabaeus	Fructose-bisphosphate aldolase	A0A0D9R4I1	>tr|A0A0D9R4I1|A0A0D9R4I1_CHLSB Fructose-bisphosphate aldolase OS=Chlorocebus sabaeus OX=60711 GN=ALDOC PE=3 SV=1	>tr|A0A0D9R4I1|A0A0D9R4I1_CHLSB Fructose-bisphosphate aldolase OS=Chlorocebus sabaeus OX=60711 GN=ALDOC PE=3 SV=1	A0A0D9R4I1	ALDOC	Fructose-bisphosphate aldolase	Chlorocebus sabaeus	NA	NA	NA	17.3418	17.3515	17.6589	NA	NA	NA	17.4507	NA	NA	NA	NA	NA	NA
P53004	P53004	BLVRA	Homo sapiens	Biliverdin reductase A	P53004	>sp|P53004|BIEA_HUMAN Biliverdin reductase A OS=Homo sapiens OX=9606 GN=BLVRA PE=1 SV=2	>sp|P53004|BIEA_HUMAN Biliverdin reductase A OS=Homo sapiens OX=9606 GN=BLVRA PE=1 SV=2	P53004	BLVRA	Biliverdin reductase A	Homo sapiens	17.5878	17.3348	17.377	NA	NA	NA	NA	NA	NA	17.4332	NA	NA	NA	NA	NA	NA
JX142173.1_prot_AFP86421.1_60	JX142173.1_prot_AFP86421.1_60	NA	HSV-1 Mckrae	[gene=UL56] [locus_tag=HHV1gp081] [protein=membrane protein UL56] [protein_id=AFP86421.1] [location=complement(116202..116906)] [gbkey=CDS]	JX142173.1_prot_AFP86421.1_60	>lcl|JX142173.1_prot_AFP86421.1_60 [gene=UL56] [locus_tag=HHV1gp081] [protein=membrane protein UL56] [protein_id=AFP86421.1] [location=complement(116202..116906)] [gbkey=CDS]	>lcl|JX142173.1_prot_AFP86421.1_60 [gene=UL56] [locus_tag=HHV1gp081] [protein=membrane protein UL56] [protein_id=AFP86421.1] [location=complement(116202..116906)] [gbkey=CDS]	AFP86421.1_	UL56	membrane protein UL56	HSV-1 Mckrae	16.9588	17.2048	16.7789	18.0277	17.4583	18.1702	-0.90457	-1.46269	-0.346447	17.4331	-3.87449	-3.07018	0.0067462	0.0124011	0	0
A0A0D9R6P7	A0A0D9R6P7	RAB11B	Chlorocebus sabaeus	RAB11B, member RAS oncogene family	A0A0D9R6P7	>tr|A0A0D9R6P7|A0A0D9R6P7_CHLSB RAB11B, member RAS oncogene family OS=Chlorocebus sabaeus OX=60711 GN=RAB11B PE=3 SV=1	>tr|A0A0D9R6P7|A0A0D9R6P7_CHLSB RAB11B, member RAS oncogene family OS=Chlorocebus sabaeus OX=60711 GN=RAB11B PE=3 SV=1	A0A0D9R6P7	RAB11B	RAB11B, member RAS oncogene family	Chlorocebus sabaeus	NA	NA	NA	17.4637	17.5144	17.2673	NA	NA	NA	17.4152	NA	NA	NA	NA	NA	NA
P04792	P04792	HSPB1	Homo sapiens	Heat shock protein beta-1	P04792	>sp|P04792|HSPB1_HUMAN Heat shock protein beta-1 OS=Homo sapiens OX=9606 GN=HSPB1 PE=1 SV=2	>sp|P04792|HSPB1_HUMAN Heat shock protein beta-1 OS=Homo sapiens OX=9606 GN=HSPB1 PE=1 SV=2	P04792	HSPB1	Heat shock protein beta-1	Homo sapiens	17.2166	17.6254	17.3861	NA	NA	NA	NA	NA	NA	17.4094	NA	NA	NA	NA	NA	NA
A0A0D9RLJ0	A0A0D9RLJ0	STOM	Chlorocebus sabaeus	Stomatin	A0A0D9RLJ0	>tr|A0A0D9RLJ0|A0A0D9RLJ0_CHLSB Stomatin OS=Chlorocebus sabaeus OX=60711 GN=STOM PE=3 SV=1	>tr|A0A0D9RLJ0|A0A0D9RLJ0_CHLSB Stomatin OS=Chlorocebus sabaeus OX=60711 GN=STOM PE=3 SV=1	A0A0D9RLJ0	STOM	Stomatin	Chlorocebus sabaeus	NA	NA	NA	17.6149	17.2645	17.3293	NA	NA	NA	17.4029	NA	NA	NA	NA	NA	NA
Q53S08	Q53S08	RAB6D	Homo sapiens	Ras-related protein Rab-6D	Q53S08	>sp|Q53S08|RAB6D_HUMAN Ras-related protein Rab-6D OS=Homo sapiens OX=9606 GN=RAB6D PE=1 SV=1	>sp|Q53S08|RAB6D_HUMAN Ras-related protein Rab-6D OS=Homo sapiens OX=9606 GN=RAB6D PE=1 SV=1	Q53S08	RAB6D	Ras-related protein Rab-6D	Homo sapiens	17.4969	17.5037	17.1955	NA	NA	NA	NA	NA	NA	17.3987	NA	NA	NA	NA	NA	NA
A0A0D9RPF0	A0A0D9RPF0	RAB2A	Chlorocebus sabaeus	Ras-related protein Rab-2A	A0A0D9RPF0	>tr|A0A0D9RPF0|A0A0D9RPF0_CHLSB Ras-related protein Rab-2A OS=Chlorocebus sabaeus OX=60711 GN=RAB2A PE=3 SV=1	>tr|A0A0D9RPF0|A0A0D9RPF0_CHLSB Ras-related protein Rab-2A OS=Chlorocebus sabaeus OX=60711 GN=RAB2A PE=3 SV=1	A0A0D9RPF0	RAB2A	Ras-related protein Rab-2A	Chlorocebus sabaeus	NA	NA	NA	17.3878	17.2682	17.5356	NA	NA	NA	17.3972	NA	NA	NA	NA	NA	NA
O43776	O43776	NARS1	Homo sapiens	Asparagine--tRNA ligase, cytoplasmic	O43776	>sp|O43776|SYNC_HUMAN Asparagine--tRNA ligase, cytoplasmic OS=Homo sapiens OX=9606 GN=NARS1 PE=1 SV=1	>sp|O43776|SYNC_HUMAN Asparagine--tRNA ligase, cytoplasmic OS=Homo sapiens OX=9606 GN=NARS1 PE=1 SV=1	O43776	NARS1	Asparagine--tRNA ligase, cytoplasmic	Homo sapiens	17.5899	17.3636	17.2249	NA	NA	NA	NA	NA	NA	17.3928	NA	NA	NA	NA	NA	NA
Q14247	Q14247	CTTN	Homo sapiens	Src substrate cortactin	Q14247	>sp|Q14247|SRC8_HUMAN Src substrate cortactin OS=Homo sapiens OX=9606 GN=CTTN PE=1 SV=2	>sp|Q14247|SRC8_HUMAN Src substrate cortactin OS=Homo sapiens OX=9606 GN=CTTN PE=1 SV=2	Q14247	CTTN	Src substrate cortactin	Homo sapiens	17.4106	17.4152	17.3481	NA	NA	NA	NA	NA	NA	17.3913	NA	NA	NA	NA	NA	NA
A0A0D9RED0	A0A0D9RED0	CD9	Chlorocebus sabaeus	Tetraspanin	A0A0D9RED0	>tr|A0A0D9RED0|A0A0D9RED0_CHLSB Tetraspanin OS=Chlorocebus sabaeus OX=60711 GN=CD9 PE=3 SV=1	>tr|A0A0D9RED0|A0A0D9RED0_CHLSB Tetraspanin OS=Chlorocebus sabaeus OX=60711 GN=CD9 PE=3 SV=1	A0A0D9RED0	CD9	Tetraspanin	Chlorocebus sabaeus	NA	NA	NA	17.9014	17.6752	16.5267	NA	NA	NA	17.3678	NA	NA	NA	NA	NA	NA
A0A0D9RDK6	A0A0D9RDK6	NA	Chlorocebus sabaeus	Tropomyosin beta chain	A0A0D9RDK6	>tr|A0A0D9RDK6|A0A0D9RDK6_CHLSB Tropomyosin beta chain OS=Chlorocebus sabaeus OX=60711 PE=3 SV=1	>tr|A0A0D9RDK6|A0A0D9RDK6_CHLSB Tropomyosin beta chain OS=Chlorocebus sabaeus OX=60711 PE=3 SV=1	A0A0D9RDK6	NA	Tropomyosin beta chain	Chlorocebus sabaeus	NA	NA	NA	17.0216	17.813	17.2264	NA	NA	NA	17.3537	NA	NA	NA	NA	NA	NA
A0A0D9R016	A0A0D9R016	KRT2	Chlorocebus sabaeus	Keratin 2	A0A0D9R016	>tr|A0A0D9R016|A0A0D9R016_CHLSB Keratin 2 OS=Chlorocebus sabaeus OX=60711 GN=KRT2 PE=3 SV=1	>tr|A0A0D9R016|A0A0D9R016_CHLSB Keratin 2 OS=Chlorocebus sabaeus OX=60711 GN=KRT2 PE=3 SV=1	A0A0D9R016	KRT2	Keratin 2	Chlorocebus sabaeus	NA	NA	NA	17.2299	18.2896	16.4382	NA	NA	NA	17.3192	NA	NA	NA	NA	NA	NA
A0A0D9S580	A0A0D9S580	SCAMP3	Chlorocebus sabaeus	Secretory carrier-associated membrane protein	A0A0D9S580	>tr|A0A0D9S580|A0A0D9S580_CHLSB Secretory carrier-associated membrane protein OS=Chlorocebus sabaeus OX=60711 GN=SCAMP3 PE=3 SV=1	>tr|A0A0D9S580|A0A0D9S580_CHLSB Secretory carrier-associated membrane protein OS=Chlorocebus sabaeus OX=60711 GN=SCAMP3 PE=3 SV=1	A0A0D9S580	SCAMP3	Secretory carrier-associated membrane protein	Chlorocebus sabaeus	NA	NA	NA	17.1008	17.439	17.3694	NA	NA	NA	17.3031	NA	NA	NA	NA	NA	NA
Q9BVC6	Q9BVC6	TMEM109	Homo sapiens	Voltage-gated monoatomic cation channel TMEM109	Q9BVC6	>sp|Q9BVC6|TM109_HUMAN Voltage-gated monoatomic cation channel TMEM109 OS=Homo sapiens OX=9606 GN=TMEM109 PE=1 SV=1	>sp|Q9BVC6|TM109_HUMAN Voltage-gated monoatomic cation channel TMEM109 OS=Homo sapiens OX=9606 GN=TMEM109 PE=1 SV=1	Q9BVC6	TMEM109	Voltage-gated monoatomic cation channel TMEM109	Homo sapiens	17.2394	17.286	17.3333	NA	NA	NA	NA	NA	NA	17.2863	NA	NA	NA	NA	NA	NA
P0CG47	P0CG47;P0CG48;P62979;P62987	UBB;UBC;RPS27A;UBA52	Homo sapiens	Polyubiquitin-B;Polyubiquitin-C;Ubiquitin-ribosomal protein eS31 fusion protein;Ubiquitin-ribosomal protein eL40 fusion protein	P0CG47;P0CG48;P62979;P62987	>sp|P0CG47|UBB_HUMAN Polyubiquitin-B OS=Homo sapiens OX=9606 GN=UBB PE=1 SV=1;>sp|P0CG48|UBC_HUMAN Polyubiquitin-C OS=Homo sapiens OX=9606 GN=UBC PE=1 SV=3;>sp|P62979|RS27A_HUMAN Ubiquitin-ribosomal protein eS31 fusion protein OS=Homo sapiens OX=9606 GN=RPS27A PE=1 SV=2;>sp|P62987|RL40_HUMAN Ubiquitin-ribosomal protein eL40 fusion protein OS=Homo sapiens OX=9606 GN=UBA52 PE=1 SV=2	>sp|P0CG47|UBB_HUMAN Polyubiquitin-B OS=Homo sapiens OX=9606 GN=UBB PE=1 SV=1	P0CG47	UBB	Polyubiquitin-B	Homo sapiens	17.2898	17.5745	16.9788	NA	NA	NA	NA	NA	NA	17.281	NA	NA	NA	NA	NA	NA
A0A0D9RJU1	A0A0D9RJU1	VIM	Chlorocebus sabaeus	Vimentin	A0A0D9RJU1	>tr|A0A0D9RJU1|A0A0D9RJU1_CHLSB Vimentin OS=Chlorocebus sabaeus OX=60711 GN=VIM PE=3 SV=1	>tr|A0A0D9RJU1|A0A0D9RJU1_CHLSB Vimentin OS=Chlorocebus sabaeus OX=60711 GN=VIM PE=3 SV=1	A0A0D9RJU1	VIM	Vimentin	Chlorocebus sabaeus	NA	NA	NA	17.2489	17.3887	17.1971	NA	NA	NA	17.2782	NA	NA	NA	NA	NA	NA
P05120	P05120	SERPINB2	Homo sapiens	Plasminogen activator inhibitor 2	P05120	>sp|P05120|PAI2_HUMAN Plasminogen activator inhibitor 2 OS=Homo sapiens OX=9606 GN=SERPINB2 PE=1 SV=2	>sp|P05120|PAI2_HUMAN Plasminogen activator inhibitor 2 OS=Homo sapiens OX=9606 GN=SERPINB2 PE=1 SV=2	P05120	SERPINB2	Plasminogen activator inhibitor 2	Homo sapiens	17.3816	17.2192	17.2304	NA	NA	NA	NA	NA	NA	17.2771	NA	NA	NA	NA	NA	NA
A0A0D9R8K4	A0A0D9R8K4	GSTP1	Chlorocebus sabaeus	glutathione transferase	A0A0D9R8K4	>tr|A0A0D9R8K4|A0A0D9R8K4_CHLSB glutathione transferase OS=Chlorocebus sabaeus OX=60711 GN=GSTP1 PE=3 SV=1	>tr|A0A0D9R8K4|A0A0D9R8K4_CHLSB glutathione transferase OS=Chlorocebus sabaeus OX=60711 GN=GSTP1 PE=3 SV=1	A0A0D9R8K4	GSTP1	glutathione transferase	Chlorocebus sabaeus	NA	NA	NA	17.4166	17.007	17.3983	NA	NA	NA	17.274	NA	NA	NA	NA	NA	NA
A0A0D9RNM2	A0A0D9RNM2	YWHAE	Chlorocebus sabaeus	14-3-3 protein epsilon	A0A0D9RNM2	>tr|A0A0D9RNM2|A0A0D9RNM2_CHLSB 14-3-3 protein epsilon OS=Chlorocebus sabaeus OX=60711 GN=YWHAE PE=3 SV=1	>tr|A0A0D9RNM2|A0A0D9RNM2_CHLSB 14-3-3 protein epsilon OS=Chlorocebus sabaeus OX=60711 GN=YWHAE PE=3 SV=1	A0A0D9RNM2	YWHAE	14-3-3 protein epsilon	Chlorocebus sabaeus	NA	NA	NA	17.0979	17.7248	16.9809	NA	NA	NA	17.2679	NA	NA	NA	NA	NA	NA
A0A0D9R760	A0A0D9R760	EHD4	Chlorocebus sabaeus	EH domain containing 4	A0A0D9R760	>tr|A0A0D9R760|A0A0D9R760_CHLSB EH domain containing 4 OS=Chlorocebus sabaeus OX=60711 GN=EHD4 PE=4 SV=1	>tr|A0A0D9R760|A0A0D9R760_CHLSB EH domain containing 4 OS=Chlorocebus sabaeus OX=60711 GN=EHD4 PE=4 SV=1	A0A0D9R760	EHD4	EH domain containing 4	Chlorocebus sabaeus	NA	NA	NA	17.213	17.2445	17.3188	NA	NA	NA	17.2588	NA	NA	NA	NA	NA	NA
Q9BTU6	Q9BTU6	PI4K2A	Homo sapiens	Phosphatidylinositol 4-kinase type 2-alpha	Q9BTU6	>sp|Q9BTU6|P4K2A_HUMAN Phosphatidylinositol 4-kinase type 2-alpha OS=Homo sapiens OX=9606 GN=PI4K2A PE=1 SV=1	>sp|Q9BTU6|P4K2A_HUMAN Phosphatidylinositol 4-kinase type 2-alpha OS=Homo sapiens OX=9606 GN=PI4K2A PE=1 SV=1	Q9BTU6	PI4K2A	Phosphatidylinositol 4-kinase type 2-alpha	Homo sapiens	17.4133	17.1397	17.2219	NA	NA	NA	NA	NA	NA	17.2583	NA	NA	NA	NA	NA	NA
A0A0D9S5H6	A0A0D9S5H6	NA	Chlorocebus sabaeus	Tropomyosin 3	A0A0D9S5H6	>tr|A0A0D9S5H6|A0A0D9S5H6_CHLSB Tropomyosin 3 OS=Chlorocebus sabaeus OX=60711 PE=3 SV=1	>tr|A0A0D9S5H6|A0A0D9S5H6_CHLSB Tropomyosin 3 OS=Chlorocebus sabaeus OX=60711 PE=3 SV=1	A0A0D9S5H6	NA	Tropomyosin 3	Chlorocebus sabaeus	NA	NA	NA	17.0154	17.6353	17.1148	NA	NA	NA	17.2552	NA	NA	NA	NA	NA	NA
A0A0D9S0F9	A0A0D9S0F9	LAMP2	Chlorocebus sabaeus	Lysosomal associated membrane protein 2	A0A0D9S0F9	>tr|A0A0D9S0F9|A0A0D9S0F9_CHLSB Lysosomal associated membrane protein 2 OS=Chlorocebus sabaeus OX=60711 GN=LAMP2 PE=3 SV=1	>tr|A0A0D9S0F9|A0A0D9S0F9_CHLSB Lysosomal associated membrane protein 2 OS=Chlorocebus sabaeus OX=60711 GN=LAMP2 PE=3 SV=1	A0A0D9S0F9	LAMP2	Lysosomal associated membrane protein 2	Chlorocebus sabaeus	NA	NA	NA	17.7015	16.795	17.2677	NA	NA	NA	17.2547	NA	NA	NA	NA	NA	NA
P27216	P27216	ANXA13	Homo sapiens	Annexin A13	P27216	>sp|P27216|ANX13_HUMAN Annexin A13 OS=Homo sapiens OX=9606 GN=ANXA13 PE=1 SV=3	>sp|P27216|ANX13_HUMAN Annexin A13 OS=Homo sapiens OX=9606 GN=ANXA13 PE=1 SV=3	P27216	ANXA13	Annexin A13	Homo sapiens	17.0287	17.0137	17.7119	NA	NA	NA	NA	NA	NA	17.2515	NA	NA	NA	NA	NA	NA
A0A0D9RET3	A0A0D9RET3	CAPZA2	Chlorocebus sabaeus	F-actin-capping protein subunit alpha	A0A0D9RET3	>tr|A0A0D9RET3|A0A0D9RET3_CHLSB F-actin-capping protein subunit alpha OS=Chlorocebus sabaeus OX=60711 GN=CAPZA2 PE=3 SV=1	>tr|A0A0D9RET3|A0A0D9RET3_CHLSB F-actin-capping protein subunit alpha OS=Chlorocebus sabaeus OX=60711 GN=CAPZA2 PE=3 SV=1	A0A0D9RET3	CAPZA2	F-actin-capping protein subunit alpha	Chlorocebus sabaeus	NA	NA	NA	17.0565	17.0782	17.564	NA	NA	NA	17.2329	NA	NA	NA	NA	NA	NA
P52565	P52565	ARHGDIA	Homo sapiens	Rho GDP-dissociation inhibitor 1	P52565	>sp|P52565|GDIR1_HUMAN Rho GDP-dissociation inhibitor 1 OS=Homo sapiens OX=9606 GN=ARHGDIA PE=1 SV=3	>sp|P52565|GDIR1_HUMAN Rho GDP-dissociation inhibitor 1 OS=Homo sapiens OX=9606 GN=ARHGDIA PE=1 SV=3	P52565	ARHGDIA	Rho GDP-dissociation inhibitor 1	Homo sapiens	17.0556	17.2228	17.3647	NA	NA	NA	NA	NA	NA	17.2144	NA	NA	NA	NA	NA	NA
O14979	O14979	HNRNPDL	Homo sapiens	Heterogeneous nuclear ribonucleoprotein D-like	O14979	>sp|O14979|HNRDL_HUMAN Heterogeneous nuclear ribonucleoprotein D-like OS=Homo sapiens OX=9606 GN=HNRNPDL PE=1 SV=3	>sp|O14979|HNRDL_HUMAN Heterogeneous nuclear ribonucleoprotein D-like OS=Homo sapiens OX=9606 GN=HNRNPDL PE=1 SV=3	O14979	HNRNPDL	Heterogeneous nuclear ribonucleoprotein D-like	Homo sapiens	17.3098	17.5545	16.7725	NA	NA	NA	NA	NA	NA	17.2123	NA	NA	NA	NA	NA	NA
A0A0D9QVJ9	A0A0D9QVJ9	NAP1L1	Chlorocebus sabaeus	Nucleosome assembly protein 1 like 1	A0A0D9QVJ9	>tr|A0A0D9QVJ9|A0A0D9QVJ9_CHLSB Nucleosome assembly protein 1 like 1 OS=Chlorocebus sabaeus OX=60711 GN=NAP1L1 PE=3 SV=1	>tr|A0A0D9QVJ9|A0A0D9QVJ9_CHLSB Nucleosome assembly protein 1 like 1 OS=Chlorocebus sabaeus OX=60711 GN=NAP1L1 PE=3 SV=1	A0A0D9QVJ9	NAP1L1	Nucleosome assembly protein 1 like 1	Chlorocebus sabaeus	NA	NA	NA	17.2152	16.8895	17.4953	NA	NA	NA	17.2	NA	NA	NA	NA	NA	NA
O43399	O43399	TPD52L2	Homo sapiens	Tumor protein D54	O43399	>sp|O43399|TPD54_HUMAN Tumor protein D54 OS=Homo sapiens OX=9606 GN=TPD52L2 PE=1 SV=2	>sp|O43399|TPD54_HUMAN Tumor protein D54 OS=Homo sapiens OX=9606 GN=TPD52L2 PE=1 SV=2	O43399	TPD52L2	Tumor protein D54	Homo sapiens	17.2907	17.4379	16.8611	NA	NA	NA	NA	NA	NA	17.1966	NA	NA	NA	NA	NA	NA
Q15084	Q15084	PDIA6	Homo sapiens	Protein disulfide-isomerase A6	Q15084	>sp|Q15084|PDIA6_HUMAN Protein disulfide-isomerase A6 OS=Homo sapiens OX=9606 GN=PDIA6 PE=1 SV=1	>sp|Q15084|PDIA6_HUMAN Protein disulfide-isomerase A6 OS=Homo sapiens OX=9606 GN=PDIA6 PE=1 SV=1	Q15084	PDIA6	Protein disulfide-isomerase A6	Homo sapiens	17.3098	17.1783	16.9924	NA	NA	NA	NA	NA	NA	17.1602	NA	NA	NA	NA	NA	NA
P11021	P11021	HSPA5	Homo sapiens	Endoplasmic reticulum chaperone BiP	P11021	>sp|P11021|BIP_HUMAN Endoplasmic reticulum chaperone BiP OS=Homo sapiens OX=9606 GN=HSPA5 PE=1 SV=2	>sp|P11021|BIP_HUMAN Endoplasmic reticulum chaperone BiP OS=Homo sapiens OX=9606 GN=HSPA5 PE=1 SV=2	P11021	HSPA5	Endoplasmic reticulum chaperone BiP	Homo sapiens	17.1229	17.1001	17.2244	NA	NA	NA	NA	NA	NA	17.1492	NA	NA	NA	NA	NA	NA
P35221	P35221	CTNNA1	Homo sapiens	Catenin alpha-1	P35221	>sp|P35221|CTNA1_HUMAN Catenin alpha-1 OS=Homo sapiens OX=9606 GN=CTNNA1 PE=1 SV=1	>sp|P35221|CTNA1_HUMAN Catenin alpha-1 OS=Homo sapiens OX=9606 GN=CTNNA1 PE=1 SV=1	P35221	CTNNA1	Catenin alpha-1	Homo sapiens	17.1346	17.0898	17.2009	NA	NA	NA	NA	NA	NA	17.1418	NA	NA	NA	NA	NA	NA
Q14764	Q14764	MVP	Homo sapiens	Major vault protein	Q14764	>sp|Q14764|MVP_HUMAN Major vault protein OS=Homo sapiens OX=9606 GN=MVP PE=1 SV=4	>sp|Q14764|MVP_HUMAN Major vault protein OS=Homo sapiens OX=9606 GN=MVP PE=1 SV=4	Q14764	MVP	Major vault protein	Homo sapiens	16.8456	17.1832	17.3862	NA	NA	NA	NA	NA	NA	17.1383	NA	NA	NA	NA	NA	NA
A0A0D9RNH4	A0A0D9RNH4	NPTN	Chlorocebus sabaeus	Neuroplastin	A0A0D9RNH4	>tr|A0A0D9RNH4|A0A0D9RNH4_CHLSB Neuroplastin OS=Chlorocebus sabaeus OX=60711 GN=NPTN PE=4 SV=1	>tr|A0A0D9RNH4|A0A0D9RNH4_CHLSB Neuroplastin OS=Chlorocebus sabaeus OX=60711 GN=NPTN PE=4 SV=1	A0A0D9RNH4	NPTN	Neuroplastin	Chlorocebus sabaeus	NA	NA	NA	16.9315	17.45	17.0019	NA	NA	NA	17.1278	NA	NA	NA	NA	NA	NA
P09467	P09467	FBP1	Homo sapiens	Fructose-1,6-bisphosphatase 1	P09467	>sp|P09467|F16P1_HUMAN Fructose-1,6-bisphosphatase 1 OS=Homo sapiens OX=9606 GN=FBP1 PE=1 SV=5	>sp|P09467|F16P1_HUMAN Fructose-1,6-bisphosphatase 1 OS=Homo sapiens OX=9606 GN=FBP1 PE=1 SV=5	P09467	FBP1	Fructose-1,6-bisphosphatase 1	Homo sapiens	17.0366	17.098	17.243	NA	NA	NA	NA	NA	NA	17.1259	NA	NA	NA	NA	NA	NA
A0A0D9RY42	A0A0D9RY42	TM9SF2	Chlorocebus sabaeus	Transmembrane 9 superfamily member	A0A0D9RY42	>tr|A0A0D9RY42|A0A0D9RY42_CHLSB Transmembrane 9 superfamily member OS=Chlorocebus sabaeus OX=60711 GN=TM9SF2 PE=3 SV=1	>tr|A0A0D9RY42|A0A0D9RY42_CHLSB Transmembrane 9 superfamily member OS=Chlorocebus sabaeus OX=60711 GN=TM9SF2 PE=3 SV=1	A0A0D9RY42	TM9SF2	Transmembrane 9 superfamily member	Chlorocebus sabaeus	NA	NA	NA	17.0209	17.2136	17.1428	NA	NA	NA	17.1258	NA	NA	NA	NA	NA	NA
A0A0D9R866	A0A0D9R866	TFRC	Chlorocebus sabaeus	Transferrin receptor protein 1	A0A0D9R866	>tr|A0A0D9R866|A0A0D9R866_CHLSB Transferrin receptor protein 1 OS=Chlorocebus sabaeus OX=60711 GN=TFRC PE=3 SV=1	>tr|A0A0D9R866|A0A0D9R866_CHLSB Transferrin receptor protein 1 OS=Chlorocebus sabaeus OX=60711 GN=TFRC PE=3 SV=1	A0A0D9R866	TFRC	Transferrin receptor protein 1	Chlorocebus sabaeus	NA	NA	NA	17.2513	16.983	17.1253	NA	NA	NA	17.1199	NA	NA	NA	NA	NA	NA
Q15758	Q15758	SLC1A5	Homo sapiens	Neutral amino acid transporter B(0)	Q15758	>sp|Q15758|AAAT_HUMAN Neutral amino acid transporter B(0) OS=Homo sapiens OX=9606 GN=SLC1A5 PE=1 SV=2	>sp|Q15758|AAAT_HUMAN Neutral amino acid transporter B(0) OS=Homo sapiens OX=9606 GN=SLC1A5 PE=1 SV=2	Q15758	SLC1A5	Neutral amino acid transporter B(0)	Homo sapiens	17.0551	17.0603	17.2327	NA	NA	NA	NA	NA	NA	17.116	NA	NA	NA	NA	NA	NA
P30520	P30520	ADSS2	Homo sapiens	Adenylosuccinate synthetase isozyme 2	P30520	>sp|P30520|PURA2_HUMAN Adenylosuccinate synthetase isozyme 2 OS=Homo sapiens OX=9606 GN=ADSS2 PE=1 SV=3	>sp|P30520|PURA2_HUMAN Adenylosuccinate synthetase isozyme 2 OS=Homo sapiens OX=9606 GN=ADSS2 PE=1 SV=3	P30520	ADSS2	Adenylosuccinate synthetase isozyme 2	Homo sapiens	17.1405	17.1386	17.0306	NA	NA	NA	NA	NA	NA	17.1032	NA	NA	NA	NA	NA	NA
P30153	P30153	PPP2R1A	Homo sapiens	Serine/threonine-protein phosphatase 2A 65 kDa regulatory subunit A alpha isoform	P30153	>sp|P30153|2AAA_HUMAN Serine/threonine-protein phosphatase 2A 65 kDa regulatory subunit A alpha isoform OS=Homo sapiens OX=9606 GN=PPP2R1A PE=1 SV=4	>sp|P30153|2AAA_HUMAN Serine/threonine-protein phosphatase 2A 65 kDa regulatory subunit A alpha isoform OS=Homo sapiens OX=9606 GN=PPP2R1A PE=1 SV=4	P30153	PPP2R1A	Serine/threonine-protein phosphatase 2A 65 kDa regulatory subunit A alpha isoform	Homo sapiens	17.2002	16.9882	17.0985	NA	NA	NA	NA	NA	NA	17.0957	NA	NA	NA	NA	NA	NA
Q9H4A6	Q9H4A6	GOLPH3	Homo sapiens	Golgi phosphoprotein 3	Q9H4A6	>sp|Q9H4A6|GOLP3_HUMAN Golgi phosphoprotein 3 OS=Homo sapiens OX=9606 GN=GOLPH3 PE=1 SV=1	>sp|Q9H4A6|GOLP3_HUMAN Golgi phosphoprotein 3 OS=Homo sapiens OX=9606 GN=GOLPH3 PE=1 SV=1	Q9H4A6	GOLPH3	Golgi phosphoprotein 3	Homo sapiens	17.069	17.188	17.0073	NA	NA	NA	NA	NA	NA	17.0881	NA	NA	NA	NA	NA	NA
P31946	P31946	YWHAB	Homo sapiens	14-3-3 protein beta/alpha	P31946	>sp|P31946|1433B_HUMAN 14-3-3 protein beta/alpha OS=Homo sapiens OX=9606 GN=YWHAB PE=1 SV=3	>sp|P31946|1433B_HUMAN 14-3-3 protein beta/alpha OS=Homo sapiens OX=9606 GN=YWHAB PE=1 SV=3	P31946	YWHAB	14-3-3 protein beta/alpha	Homo sapiens	16.8917	17.2608	17.1041	NA	NA	NA	NA	NA	NA	17.0855	NA	NA	NA	NA	NA	NA
Q86VP6	Q86VP6	CAND1	Homo sapiens	Cullin-associated NEDD8-dissociated protein 1	Q86VP6	>sp|Q86VP6|CAND1_HUMAN Cullin-associated NEDD8-dissociated protein 1 OS=Homo sapiens OX=9606 GN=CAND1 PE=1 SV=2	>sp|Q86VP6|CAND1_HUMAN Cullin-associated NEDD8-dissociated protein 1 OS=Homo sapiens OX=9606 GN=CAND1 PE=1 SV=2	Q86VP6	CAND1	Cullin-associated NEDD8-dissociated protein 1	Homo sapiens	17.032	17.1219	17.0861	NA	NA	NA	NA	NA	NA	17.08	NA	NA	NA	NA	NA	NA
Q06830	Q06830	PRDX1	Homo sapiens	Peroxiredoxin-1	Q06830	>sp|Q06830|PRDX1_HUMAN Peroxiredoxin-1 OS=Homo sapiens OX=9606 GN=PRDX1 PE=1 SV=1	>sp|Q06830|PRDX1_HUMAN Peroxiredoxin-1 OS=Homo sapiens OX=9606 GN=PRDX1 PE=1 SV=1	Q06830	PRDX1	Peroxiredoxin-1	Homo sapiens	16.7286	16.7495	17.7348	NA	NA	NA	NA	NA	NA	17.071	NA	NA	NA	NA	NA	NA
P61224	P61224	RAP1B	Homo sapiens	Ras-related protein Rap-1b	P61224	>sp|P61224|RAP1B_HUMAN Ras-related protein Rap-1b OS=Homo sapiens OX=9606 GN=RAP1B PE=1 SV=1	>sp|P61224|RAP1B_HUMAN Ras-related protein Rap-1b OS=Homo sapiens OX=9606 GN=RAP1B PE=1 SV=1	P61224	RAP1B	Ras-related protein Rap-1b	Homo sapiens	16.9372	17.0824	17.1865	NA	NA	NA	NA	NA	NA	17.0687	NA	NA	NA	NA	NA	NA
P46783	P46783	RPS10	Homo sapiens	Small ribosomal subunit protein eS10	P46783	>sp|P46783|RS10_HUMAN Small ribosomal subunit protein eS10 OS=Homo sapiens OX=9606 GN=RPS10 PE=1 SV=1	>sp|P46783|RS10_HUMAN Small ribosomal subunit protein eS10 OS=Homo sapiens OX=9606 GN=RPS10 PE=1 SV=1	P46783	RPS10	Small ribosomal subunit protein eS10	Homo sapiens	17.0692	16.9095	17.1918	NA	NA	NA	NA	NA	NA	17.0569	NA	NA	NA	NA	NA	NA
A0A0D9RCV3	A0A0D9RCV3	TPI1	Chlorocebus sabaeus	Triosephosphate isomerase	A0A0D9RCV3	>tr|A0A0D9RCV3|A0A0D9RCV3_CHLSB Triosephosphate isomerase OS=Chlorocebus sabaeus OX=60711 GN=TPI1 PE=3 SV=1	>tr|A0A0D9RCV3|A0A0D9RCV3_CHLSB Triosephosphate isomerase OS=Chlorocebus sabaeus OX=60711 GN=TPI1 PE=3 SV=1	A0A0D9RCV3	TPI1	Triosephosphate isomerase	Chlorocebus sabaeus	NA	NA	NA	16.7953	17.4058	16.9693	NA	NA	NA	17.0568	NA	NA	NA	NA	NA	NA
A0A0D9RLG6	A0A0D9RLG6	RAB14	Chlorocebus sabaeus	Ras-related protein Rab-14	A0A0D9RLG6	>tr|A0A0D9RLG6|A0A0D9RLG6_CHLSB Ras-related protein Rab-14 OS=Chlorocebus sabaeus OX=60711 GN=RAB14 PE=3 SV=1	>tr|A0A0D9RLG6|A0A0D9RLG6_CHLSB Ras-related protein Rab-14 OS=Chlorocebus sabaeus OX=60711 GN=RAB14 PE=3 SV=1	A0A0D9RLG6	RAB14	Ras-related protein Rab-14	Chlorocebus sabaeus	NA	NA	NA	16.9331	17.063	17.1396	NA	NA	NA	17.0452	NA	NA	NA	NA	NA	NA
O75874	O75874	IDH1	Homo sapiens	Isocitrate dehydrogenase [NADP] cytoplasmic	O75874	>sp|O75874|IDHC_HUMAN Isocitrate dehydrogenase [NADP] cytoplasmic OS=Homo sapiens OX=9606 GN=IDH1 PE=1 SV=2	>sp|O75874|IDHC_HUMAN Isocitrate dehydrogenase [NADP] cytoplasmic OS=Homo sapiens OX=9606 GN=IDH1 PE=1 SV=2	O75874	IDH1	Isocitrate dehydrogenase [NADP] cytoplasmic	Homo sapiens	16.992	17.0074	17.1321	NA	NA	NA	NA	NA	NA	17.0438	NA	NA	NA	NA	NA	NA
P22392	P22392	NME2	Homo sapiens	Nucleoside diphosphate kinase B	P22392	>sp|P22392|NDKB_HUMAN Nucleoside diphosphate kinase B OS=Homo sapiens OX=9606 GN=NME2 PE=1 SV=1	>sp|P22392|NDKB_HUMAN Nucleoside diphosphate kinase B OS=Homo sapiens OX=9606 GN=NME2 PE=1 SV=1	P22392	NME2	Nucleoside diphosphate kinase B	Homo sapiens	16.5321	16.995	17.6038	NA	NA	NA	NA	NA	NA	17.0436	NA	NA	NA	NA	NA	NA
A0A0D9S873	A0A0D9S873	CLIC4	Chlorocebus sabaeus	Chloride intracellular channel protein	A0A0D9S873	>tr|A0A0D9S873|A0A0D9S873_CHLSB Chloride intracellular channel protein OS=Chlorocebus sabaeus OX=60711 GN=CLIC4 PE=3 SV=1	>tr|A0A0D9S873|A0A0D9S873_CHLSB Chloride intracellular channel protein OS=Chlorocebus sabaeus OX=60711 GN=CLIC4 PE=3 SV=1	A0A0D9S873	CLIC4	Chloride intracellular channel protein	Chlorocebus sabaeus	NA	NA	NA	17.2027	16.6752	17.2459	NA	NA	NA	17.0413	NA	NA	NA	NA	NA	NA
Q14644	Q14644	RASA3	Homo sapiens	Ras GTPase-activating protein 3	Q14644	>sp|Q14644|RASA3_HUMAN Ras GTPase-activating protein 3 OS=Homo sapiens OX=9606 GN=RASA3 PE=1 SV=3	>sp|Q14644|RASA3_HUMAN Ras GTPase-activating protein 3 OS=Homo sapiens OX=9606 GN=RASA3 PE=1 SV=3	Q14644	RASA3	Ras GTPase-activating protein 3	Homo sapiens	17.4973	17.1696	16.4538	NA	NA	NA	NA	NA	NA	17.0403	NA	NA	NA	NA	NA	NA
P07195	P07195	LDHB	Homo sapiens	L-lactate dehydrogenase B chain	P07195	>sp|P07195|LDHB_HUMAN L-lactate dehydrogenase B chain OS=Homo sapiens OX=9606 GN=LDHB PE=1 SV=2	>sp|P07195|LDHB_HUMAN L-lactate dehydrogenase B chain OS=Homo sapiens OX=9606 GN=LDHB PE=1 SV=2	P07195	LDHB	L-lactate dehydrogenase B chain	Homo sapiens	17.0156	16.8948	17.2	NA	NA	NA	NA	NA	NA	17.0368	NA	NA	NA	NA	NA	NA
A0A0D9REP7	A0A0D9REP7	EEF2	Chlorocebus sabaeus	Eukaryotic translation elongation factor 2	A0A0D9REP7	>tr|A0A0D9REP7|A0A0D9REP7_CHLSB Eukaryotic translation elongation factor 2 OS=Chlorocebus sabaeus OX=60711 GN=EEF2 PE=4 SV=1	>tr|A0A0D9REP7|A0A0D9REP7_CHLSB Eukaryotic translation elongation factor 2 OS=Chlorocebus sabaeus OX=60711 GN=EEF2 PE=4 SV=1	A0A0D9REP7	EEF2	Eukaryotic translation elongation factor 2	Chlorocebus sabaeus	NA	NA	NA	17.0184	17.1864	16.8749	NA	NA	NA	17.0265	NA	NA	NA	NA	NA	NA
P59998	P59998	ARPC4	Homo sapiens	Actin-related protein 2/3 complex subunit 4	P59998	>sp|P59998|ARPC4_HUMAN Actin-related protein 2/3 complex subunit 4 OS=Homo sapiens OX=9606 GN=ARPC4 PE=1 SV=3	>sp|P59998|ARPC4_HUMAN Actin-related protein 2/3 complex subunit 4 OS=Homo sapiens OX=9606 GN=ARPC4 PE=1 SV=3	P59998	ARPC4	Actin-related protein 2/3 complex subunit 4	Homo sapiens	16.9129	16.8064	17.3583	NA	NA	NA	NA	NA	NA	17.0259	NA	NA	NA	NA	NA	NA
O15400	O15400	STX7	Homo sapiens	Syntaxin-7	O15400	>sp|O15400|STX7_HUMAN Syntaxin-7 OS=Homo sapiens OX=9606 GN=STX7 PE=1 SV=4	>sp|O15400|STX7_HUMAN Syntaxin-7 OS=Homo sapiens OX=9606 GN=STX7 PE=1 SV=4	O15400	STX7	Syntaxin-7	Homo sapiens	17.1242	16.9047	17.0106	NA	NA	NA	NA	NA	NA	17.0132	NA	NA	NA	NA	NA	NA
P50502	P50502	ST13	Homo sapiens	Hsc70-interacting protein	P50502	>sp|P50502|F10A1_HUMAN Hsc70-interacting protein OS=Homo sapiens OX=9606 GN=ST13 PE=1 SV=2	>sp|P50502|F10A1_HUMAN Hsc70-interacting protein OS=Homo sapiens OX=9606 GN=ST13 PE=1 SV=2	P50502	ST13	Hsc70-interacting protein	Homo sapiens	16.9341	17.1282	16.9742	NA	NA	NA	NA	NA	NA	17.0122	NA	NA	NA	NA	NA	NA
A0A0D9R7Q1	A0A0D9R7Q1	CANX	Chlorocebus sabaeus	Calnexin	A0A0D9R7Q1	>tr|A0A0D9R7Q1|A0A0D9R7Q1_CHLSB Calnexin OS=Chlorocebus sabaeus OX=60711 GN=CANX PE=3 SV=1	>tr|A0A0D9R7Q1|A0A0D9R7Q1_CHLSB Calnexin OS=Chlorocebus sabaeus OX=60711 GN=CANX PE=3 SV=1	A0A0D9R7Q1	CANX	Calnexin	Chlorocebus sabaeus	NA	NA	NA	17.0338	17.1037	16.8936	NA	NA	NA	17.0103	NA	NA	NA	NA	NA	NA
P34932	P34932	HSPA4	Homo sapiens	Heat shock 70 kDa protein 4	P34932	>sp|P34932|HSP74_HUMAN Heat shock 70 kDa protein 4 OS=Homo sapiens OX=9606 GN=HSPA4 PE=1 SV=4	>sp|P34932|HSP74_HUMAN Heat shock 70 kDa protein 4 OS=Homo sapiens OX=9606 GN=HSPA4 PE=1 SV=4	P34932	HSPA4	Heat shock 70 kDa protein 4	Homo sapiens	17.0592	16.9664	17.0036	NA	NA	NA	NA	NA	NA	17.0097	NA	NA	NA	NA	NA	NA
A0A0D9R370	A0A0D9R370	FLNA	Chlorocebus sabaeus	Filamin A	A0A0D9R370	>tr|A0A0D9R370|A0A0D9R370_CHLSB Filamin A OS=Chlorocebus sabaeus OX=60711 GN=FLNA PE=3 SV=1	>tr|A0A0D9R370|A0A0D9R370_CHLSB Filamin A OS=Chlorocebus sabaeus OX=60711 GN=FLNA PE=3 SV=1	A0A0D9R370	FLNA	Filamin A	Chlorocebus sabaeus	NA	NA	NA	16.8809	17.1707	16.9762	NA	NA	NA	17.0093	NA	NA	NA	NA	NA	NA
Q96QK1	Q96QK1	VPS35	Homo sapiens	Vacuolar protein sorting-associated protein 35	Q96QK1	>sp|Q96QK1|VPS35_HUMAN Vacuolar protein sorting-associated protein 35 OS=Homo sapiens OX=9606 GN=VPS35 PE=1 SV=2	>sp|Q96QK1|VPS35_HUMAN Vacuolar protein sorting-associated protein 35 OS=Homo sapiens OX=9606 GN=VPS35 PE=1 SV=2	Q96QK1	VPS35	Vacuolar protein sorting-associated protein 35	Homo sapiens	17.0571	16.9745	16.9957	NA	NA	NA	NA	NA	NA	17.0091	NA	NA	NA	NA	NA	NA
A0A0D9SDA4	A0A0D9SDA4	NA	Chlorocebus sabaeus	RRM domain-containing protein	A0A0D9SDA4	>tr|A0A0D9SDA4|A0A0D9SDA4_CHLSB RRM domain-containing protein OS=Chlorocebus sabaeus OX=60711 PE=4 SV=1	>tr|A0A0D9SDA4|A0A0D9SDA4_CHLSB RRM domain-containing protein OS=Chlorocebus sabaeus OX=60711 PE=4 SV=1	A0A0D9SDA4	NA	RRM domain-containing protein	Chlorocebus sabaeus	NA	NA	NA	16.6467	17.5372	16.8339	NA	NA	NA	17.0059	NA	NA	NA	NA	NA	NA
P29401	P29401	TKT	Homo sapiens	Transketolase	P29401	>sp|P29401|TKT_HUMAN Transketolase OS=Homo sapiens OX=9606 GN=TKT PE=1 SV=3	>sp|P29401|TKT_HUMAN Transketolase OS=Homo sapiens OX=9606 GN=TKT PE=1 SV=3	P29401	TKT	Transketolase	Homo sapiens	16.9525	16.9079	17.1419	NA	NA	NA	NA	NA	NA	17.0008	NA	NA	NA	NA	NA	NA
P32119	P32119	PRDX2	Homo sapiens	Peroxiredoxin-2	P32119	>sp|P32119|PRDX2_HUMAN Peroxiredoxin-2 OS=Homo sapiens OX=9606 GN=PRDX2 PE=1 SV=5	>sp|P32119|PRDX2_HUMAN Peroxiredoxin-2 OS=Homo sapiens OX=9606 GN=PRDX2 PE=1 SV=5	P32119	PRDX2	Peroxiredoxin-2	Homo sapiens	16.7308	17.0508	17.2205	NA	NA	NA	NA	NA	NA	17.0007	NA	NA	NA	NA	NA	NA
A0A0D9RUT7	A0A0D9RUT7	WDR1	Chlorocebus sabaeus	WD repeat domain 1	A0A0D9RUT7	>tr|A0A0D9RUT7|A0A0D9RUT7_CHLSB WD repeat domain 1 OS=Chlorocebus sabaeus OX=60711 GN=WDR1 PE=3 SV=1	>tr|A0A0D9RUT7|A0A0D9RUT7_CHLSB WD repeat domain 1 OS=Chlorocebus sabaeus OX=60711 GN=WDR1 PE=3 SV=1	A0A0D9RUT7	WDR1	WD repeat domain 1	Chlorocebus sabaeus	NA	NA	NA	16.9923	16.9235	17.0662	NA	NA	NA	16.994	NA	NA	NA	NA	NA	NA
P23229	P23229	ITGA6	Homo sapiens	Integrin alpha-6	P23229	>sp|P23229|ITA6_HUMAN Integrin alpha-6 OS=Homo sapiens OX=9606 GN=ITGA6 PE=1 SV=5	>sp|P23229|ITA6_HUMAN Integrin alpha-6 OS=Homo sapiens OX=9606 GN=ITGA6 PE=1 SV=5	P23229	ITGA6	Integrin alpha-6	Homo sapiens	16.9093	17.013	17.0426	NA	NA	NA	NA	NA	NA	16.9883	NA	NA	NA	NA	NA	NA
O14950	O14950;P19105	MYL12B;MYL12A	Homo sapiens	Myosin regulatory light chain 12B;Myosin regulatory light chain 12A	O14950;P19105	>sp|O14950|ML12B_HUMAN Myosin regulatory light chain 12B OS=Homo sapiens OX=9606 GN=MYL12B PE=1 SV=2;>sp|P19105|ML12A_HUMAN Myosin regulatory light chain 12A OS=Homo sapiens OX=9606 GN=MYL12A PE=1 SV=2	>sp|O14950|ML12B_HUMAN Myosin regulatory light chain 12B OS=Homo sapiens OX=9606 GN=MYL12B PE=1 SV=2	O14950	MYL12B	Myosin regulatory light chain 12B	Homo sapiens	16.8219	17.2156	16.9101	NA	NA	NA	NA	NA	NA	16.9825	NA	NA	NA	NA	NA	NA
P60033	P60033	CD81	Homo sapiens	CD81 antigen	P60033	>sp|P60033|CD81_HUMAN CD81 antigen OS=Homo sapiens OX=9606 GN=CD81 PE=1 SV=1	>sp|P60033|CD81_HUMAN CD81 antigen OS=Homo sapiens OX=9606 GN=CD81 PE=1 SV=1	P60033	CD81	CD81 antigen	Homo sapiens	17.2855	16.9126	16.7472	NA	NA	NA	NA	NA	NA	16.9818	NA	NA	NA	NA	NA	NA
O14493	O14493;O15551;O95484;P56747	CLDN4;CLDN3;CLDN9;CLDN6	Homo sapiens	Claudin-4;Claudin-3;Claudin-9;Claudin-6	O14493;O15551;O95484;P56747	>sp|O14493|CLD4_HUMAN Claudin-4 OS=Homo sapiens OX=9606 GN=CLDN4 PE=1 SV=1;>sp|O15551|CLD3_HUMAN Claudin-3 OS=Homo sapiens OX=9606 GN=CLDN3 PE=1 SV=1;>sp|O95484|CLD9_HUMAN Claudin-9 OS=Homo sapiens OX=9606 GN=CLDN9 PE=1 SV=1;>sp|P56747|CLD6_HUMAN Claudin-6 OS=Homo sapiens OX=9606 GN=CLDN6 PE=1 SV=2	>sp|O14493|CLD4_HUMAN Claudin-4 OS=Homo sapiens OX=9606 GN=CLDN4 PE=1 SV=1	O14493	CLDN4	Claudin-4	Homo sapiens	17.2838	16.8791	16.7589	NA	NA	NA	NA	NA	NA	16.9739	NA	NA	NA	NA	NA	NA
P54920	P54920	NAPA	Homo sapiens	Alpha-soluble NSF attachment protein	P54920	>sp|P54920|SNAA_HUMAN Alpha-soluble NSF attachment protein OS=Homo sapiens OX=9606 GN=NAPA PE=1 SV=3	>sp|P54920|SNAA_HUMAN Alpha-soluble NSF attachment protein OS=Homo sapiens OX=9606 GN=NAPA PE=1 SV=3	P54920	NAPA	Alpha-soluble NSF attachment protein	Homo sapiens	17.0814	17.0109	16.8241	NA	NA	NA	NA	NA	NA	16.9721	NA	NA	NA	NA	NA	NA
A0A0D9R328	A0A0D9R328	G6PD	Chlorocebus sabaeus	Glucose-6-phosphate 1-dehydrogenase	A0A0D9R328	>tr|A0A0D9R328|A0A0D9R328_CHLSB Glucose-6-phosphate 1-dehydrogenase OS=Chlorocebus sabaeus OX=60711 GN=G6PD PE=3 SV=1	>tr|A0A0D9R328|A0A0D9R328_CHLSB Glucose-6-phosphate 1-dehydrogenase OS=Chlorocebus sabaeus OX=60711 GN=G6PD PE=3 SV=1	A0A0D9R328	G6PD	Glucose-6-phosphate 1-dehydrogenase	Chlorocebus sabaeus	NA	NA	NA	17.0893	16.7225	17.1041	NA	NA	NA	16.972	NA	NA	NA	NA	NA	NA
A0A0D9S3I8	A0A0D9S3I8	F11R	Chlorocebus sabaeus	Junctional adhesion molecule A	A0A0D9S3I8	>tr|A0A0D9S3I8|A0A0D9S3I8_CHLSB Junctional adhesion molecule A OS=Chlorocebus sabaeus OX=60711 GN=F11R PE=3 SV=1	>tr|A0A0D9S3I8|A0A0D9S3I8_CHLSB Junctional adhesion molecule A OS=Chlorocebus sabaeus OX=60711 GN=F11R PE=3 SV=1	A0A0D9S3I8	F11R	Junctional adhesion molecule A	Chlorocebus sabaeus	NA	NA	NA	17.0317	16.8083	17.0746	NA	NA	NA	16.9716	NA	NA	NA	NA	NA	NA
A0A0D9R1G5	A0A0D9R1G5	TUBA1B	Chlorocebus sabaeus	Tubulin alpha chain	A0A0D9R1G5	>tr|A0A0D9R1G5|A0A0D9R1G5_CHLSB Tubulin alpha chain OS=Chlorocebus sabaeus OX=60711 GN=TUBA1B PE=3 SV=1	>tr|A0A0D9R1G5|A0A0D9R1G5_CHLSB Tubulin alpha chain OS=Chlorocebus sabaeus OX=60711 GN=TUBA1B PE=3 SV=1	A0A0D9R1G5	TUBA1B	Tubulin alpha chain	Chlorocebus sabaeus	NA	NA	NA	16.7466	16.8443	17.3166	NA	NA	NA	16.9692	NA	NA	NA	NA	NA	NA
A0A0D9RZE2	A0A0D9RZE2	SLC7A1	Chlorocebus sabaeus	Solute carrier family 7 member 1	A0A0D9RZE2	>tr|A0A0D9RZE2|A0A0D9RZE2_CHLSB Solute carrier family 7 member 1 OS=Chlorocebus sabaeus OX=60711 GN=SLC7A1 PE=3 SV=1	>tr|A0A0D9RZE2|A0A0D9RZE2_CHLSB Solute carrier family 7 member 1 OS=Chlorocebus sabaeus OX=60711 GN=SLC7A1 PE=3 SV=1	A0A0D9RZE2	SLC7A1	Solute carrier family 7 member 1	Chlorocebus sabaeus	NA	NA	NA	17.1776	16.6675	17.0607	NA	NA	NA	16.9686	NA	NA	NA	NA	NA	NA
P46940	P46940	IQGAP1	Homo sapiens	Ras GTPase-activating-like protein IQGAP1	P46940	>sp|P46940|IQGA1_HUMAN Ras GTPase-activating-like protein IQGAP1 OS=Homo sapiens OX=9606 GN=IQGAP1 PE=1 SV=1	>sp|P46940|IQGA1_HUMAN Ras GTPase-activating-like protein IQGAP1 OS=Homo sapiens OX=9606 GN=IQGAP1 PE=1 SV=1	P46940	IQGAP1	Ras GTPase-activating-like protein IQGAP1	Homo sapiens	16.7477	16.9237	17.2163	NA	NA	NA	NA	NA	NA	16.9626	NA	NA	NA	NA	NA	NA
P46926	P46926	GNPDA1	Homo sapiens	Glucosamine-6-phosphate isomerase 1	P46926	>sp|P46926|GNPI1_HUMAN Glucosamine-6-phosphate isomerase 1 OS=Homo sapiens OX=9606 GN=GNPDA1 PE=1 SV=1	>sp|P46926|GNPI1_HUMAN Glucosamine-6-phosphate isomerase 1 OS=Homo sapiens OX=9606 GN=GNPDA1 PE=1 SV=1	P46926	GNPDA1	Glucosamine-6-phosphate isomerase 1	Homo sapiens	17.0892	16.828	16.9269	NA	NA	NA	NA	NA	NA	16.948	NA	NA	NA	NA	NA	NA
P04075	P04075	ALDOA	Homo sapiens	Fructose-bisphosphate aldolase A	P04075	>sp|P04075|ALDOA_HUMAN Fructose-bisphosphate aldolase A OS=Homo sapiens OX=9606 GN=ALDOA PE=1 SV=2	>sp|P04075|ALDOA_HUMAN Fructose-bisphosphate aldolase A OS=Homo sapiens OX=9606 GN=ALDOA PE=1 SV=2	P04075	ALDOA	Fructose-bisphosphate aldolase A	Homo sapiens	16.4917	17.2489	17.0878	NA	NA	NA	NA	NA	NA	16.9428	NA	NA	NA	NA	NA	NA
A0A0D9RBL4	A0A0D9RBL4	SLC2A3	Chlorocebus sabaeus	Solute carrier family 2 member 3	A0A0D9RBL4	>tr|A0A0D9RBL4|A0A0D9RBL4_CHLSB Solute carrier family 2 member 3 OS=Chlorocebus sabaeus OX=60711 GN=SLC2A3 PE=3 SV=1	>tr|A0A0D9RBL4|A0A0D9RBL4_CHLSB Solute carrier family 2 member 3 OS=Chlorocebus sabaeus OX=60711 GN=SLC2A3 PE=3 SV=1	A0A0D9RBL4	SLC2A3	Solute carrier family 2 member 3	Chlorocebus sabaeus	NA	NA	NA	16.9734	16.8542	16.9413	NA	NA	NA	16.923	NA	NA	NA	NA	NA	NA
P63244	P63244	RACK1	Homo sapiens	Small ribosomal subunit protein RACK1	P63244	>sp|P63244|RACK1_HUMAN Small ribosomal subunit protein RACK1 OS=Homo sapiens OX=9606 GN=RACK1 PE=1 SV=3	>sp|P63244|RACK1_HUMAN Small ribosomal subunit protein RACK1 OS=Homo sapiens OX=9606 GN=RACK1 PE=1 SV=3	P63244	RACK1	Small ribosomal subunit protein RACK1	Homo sapiens	16.8552	16.8309	17.0828	NA	NA	NA	NA	NA	NA	16.923	NA	NA	NA	NA	NA	NA
O75369	O75369	FLNB	Homo sapiens	Filamin-B	O75369	>sp|O75369|FLNB_HUMAN Filamin-B OS=Homo sapiens OX=9606 GN=FLNB PE=1 SV=2	>sp|O75369|FLNB_HUMAN Filamin-B OS=Homo sapiens OX=9606 GN=FLNB PE=1 SV=2	O75369	FLNB	Filamin-B	Homo sapiens	16.6737	16.9385	17.1454	NA	NA	NA	NA	NA	NA	16.9192	NA	NA	NA	NA	NA	NA
A0A0D9RKP4	A0A0D9RKP4	BSG	Chlorocebus sabaeus	Basigin	A0A0D9RKP4	>tr|A0A0D9RKP4|A0A0D9RKP4_CHLSB Basigin OS=Chlorocebus sabaeus OX=60711 GN=BSG PE=4 SV=1	>tr|A0A0D9RKP4|A0A0D9RKP4_CHLSB Basigin OS=Chlorocebus sabaeus OX=60711 GN=BSG PE=4 SV=1	A0A0D9RKP4	BSG	Basigin	Chlorocebus sabaeus	NA	NA	NA	16.7989	17.476	16.4624	NA	NA	NA	16.9124	NA	NA	NA	NA	NA	NA
Q92734	Q92734	TFG	Homo sapiens	Protein TFG	Q92734	>sp|Q92734|TFG_HUMAN Protein TFG OS=Homo sapiens OX=9606 GN=TFG PE=1 SV=2	>sp|Q92734|TFG_HUMAN Protein TFG OS=Homo sapiens OX=9606 GN=TFG PE=1 SV=2	Q92734	TFG	Protein TFG	Homo sapiens	16.7432	17.1228	16.8238	NA	NA	NA	NA	NA	NA	16.8966	NA	NA	NA	NA	NA	NA
P07954	P07954	FH	Homo sapiens	Fumarate hydratase, mitochondrial	P07954	>sp|P07954|FUMH_HUMAN Fumarate hydratase, mitochondrial OS=Homo sapiens OX=9606 GN=FH PE=1 SV=3	>sp|P07954|FUMH_HUMAN Fumarate hydratase, mitochondrial OS=Homo sapiens OX=9606 GN=FH PE=1 SV=3	P07954	FH	Fumarate hydratase, mitochondrial	Homo sapiens	16.7903	16.9403	16.9521	NA	NA	NA	NA	NA	NA	16.8942	NA	NA	NA	NA	NA	NA
P63027	P63027	VAMP2	Homo sapiens	Vesicle-associated membrane protein 2	P63027	>sp|P63027|VAMP2_HUMAN Vesicle-associated membrane protein 2 OS=Homo sapiens OX=9606 GN=VAMP2 PE=1 SV=3	>sp|P63027|VAMP2_HUMAN Vesicle-associated membrane protein 2 OS=Homo sapiens OX=9606 GN=VAMP2 PE=1 SV=3	P63027	VAMP2	Vesicle-associated membrane protein 2	Homo sapiens	17.0542	16.816	16.8089	NA	NA	NA	NA	NA	NA	16.8931	NA	NA	NA	NA	NA	NA
P05023	P05023	ATP1A1	Homo sapiens	Sodium/potassium-transporting ATPase subunit alpha-1	P05023	>sp|P05023|AT1A1_HUMAN Sodium/potassium-transporting ATPase subunit alpha-1 OS=Homo sapiens OX=9606 GN=ATP1A1 PE=1 SV=1	>sp|P05023|AT1A1_HUMAN Sodium/potassium-transporting ATPase subunit alpha-1 OS=Homo sapiens OX=9606 GN=ATP1A1 PE=1 SV=1	P05023	ATP1A1	Sodium/potassium-transporting ATPase subunit alpha-1	Homo sapiens	16.6921	16.8609	17.1217	NA	NA	NA	NA	NA	NA	16.8916	NA	NA	NA	NA	NA	NA
O95249	O95249	GOSR1	Homo sapiens	Golgi SNAP receptor complex member 1	O95249	>sp|O95249|GOSR1_HUMAN Golgi SNAP receptor complex member 1 OS=Homo sapiens OX=9606 GN=GOSR1 PE=1 SV=1	>sp|O95249|GOSR1_HUMAN Golgi SNAP receptor complex member 1 OS=Homo sapiens OX=9606 GN=GOSR1 PE=1 SV=1	O95249	GOSR1	Golgi SNAP receptor complex member 1	Homo sapiens	17.0044	16.93	16.6975	NA	NA	NA	NA	NA	NA	16.8773	NA	NA	NA	NA	NA	NA
A0A0D9RDX9	A0A0D9RDX9	GALNT2	Chlorocebus sabaeus	Polypeptide N-acetylgalactosaminyltransferase	A0A0D9RDX9	>tr|A0A0D9RDX9|A0A0D9RDX9_CHLSB Polypeptide N-acetylgalactosaminyltransferase OS=Chlorocebus sabaeus OX=60711 GN=GALNT2 PE=3 SV=1	>tr|A0A0D9RDX9|A0A0D9RDX9_CHLSB Polypeptide N-acetylgalactosaminyltransferase OS=Chlorocebus sabaeus OX=60711 GN=GALNT2 PE=3 SV=1	A0A0D9RDX9	GALNT2	Polypeptide N-acetylgalactosaminyltransferase	Chlorocebus sabaeus	NA	NA	NA	16.7935	16.8673	16.9687	NA	NA	NA	16.8765	NA	NA	NA	NA	NA	NA
A0A0D9RCZ4	A0A0D9RCZ4	NA	Chlorocebus sabaeus	Histidine kinase/HSP90-like ATPase domain-containing protein	A0A0D9RCZ4	>tr|A0A0D9RCZ4|A0A0D9RCZ4_CHLSB Histidine kinase/HSP90-like ATPase domain-containing protein OS=Chlorocebus sabaeus OX=60711 PE=3 SV=1	>tr|A0A0D9RCZ4|A0A0D9RCZ4_CHLSB Histidine kinase/HSP90-like ATPase domain-containing protein OS=Chlorocebus sabaeus OX=60711 PE=3 SV=1	A0A0D9RCZ4	NA	Histidine kinase/HSP90-like ATPase domain-containing protein	Chlorocebus sabaeus	NA	NA	NA	16.6921	17.09	16.845	NA	NA	NA	16.8757	NA	NA	NA	NA	NA	NA
P16144	P16144	ITGB4	Homo sapiens	Integrin beta-4	P16144	>sp|P16144|ITB4_HUMAN Integrin beta-4 OS=Homo sapiens OX=9606 GN=ITGB4 PE=1 SV=5	>sp|P16144|ITB4_HUMAN Integrin beta-4 OS=Homo sapiens OX=9606 GN=ITGB4 PE=1 SV=5	P16144	ITGB4	Integrin beta-4	Homo sapiens	16.774	16.8136	17.0328	NA	NA	NA	NA	NA	NA	16.8734	NA	NA	NA	NA	NA	NA
P07237	P07237	P4HB	Homo sapiens	Protein disulfide-isomerase	P07237	>sp|P07237|PDIA1_HUMAN Protein disulfide-isomerase OS=Homo sapiens OX=9606 GN=P4HB PE=1 SV=3	>sp|P07237|PDIA1_HUMAN Protein disulfide-isomerase OS=Homo sapiens OX=9606 GN=P4HB PE=1 SV=3	P07237	P4HB	Protein disulfide-isomerase	Homo sapiens	16.8888	16.8347	16.8929	NA	NA	NA	NA	NA	NA	16.8721	NA	NA	NA	NA	NA	NA
JX142173.1_prot_AFP86388.1_27	JX142173.1_prot_AFP86388.1_27	NA	HSV-1 Mckrae	[gene=UL25] [locus_tag=HHV1gp036] [protein=DNA packaging tegument protein UL25] [protein_id=AFP86388.1] [location=48798..50540] [gbkey=CDS]	JX142173.1_prot_AFP86388.1_27	>lcl|JX142173.1_prot_AFP86388.1_27 [gene=UL25] [locus_tag=HHV1gp036] [protein=DNA packaging tegument protein UL25] [protein_id=AFP86388.1] [location=48798..50540] [gbkey=CDS]	>lcl|JX142173.1_prot_AFP86388.1_27 [gene=UL25] [locus_tag=HHV1gp036] [protein=DNA packaging tegument protein UL25] [protein_id=AFP86388.1] [location=48798..50540] [gbkey=CDS]	AFP86388.1_	UL25	DNA packaging tegument protein UL25	HSV-1 Mckrae	17.6549	17.4576	16.9205	16.4717	15.8223	16.9053	0.944552	0.168135	1.72097	16.8721	2.90826	-4.43785	0.0240818	0.0385308	0	0
A0A0D9R755	A0A0D9R755	ALDH1A1	Chlorocebus sabaeus	Aldehyde dehydrogenase 1A1	A0A0D9R755	>tr|A0A0D9R755|A0A0D9R755_CHLSB Aldehyde dehydrogenase 1A1 OS=Chlorocebus sabaeus OX=60711 GN=ALDH1A1 PE=3 SV=1	>tr|A0A0D9R755|A0A0D9R755_CHLSB Aldehyde dehydrogenase 1A1 OS=Chlorocebus sabaeus OX=60711 GN=ALDH1A1 PE=3 SV=1	A0A0D9R755	ALDH1A1	Aldehyde dehydrogenase 1A1	Chlorocebus sabaeus	NA	NA	NA	16.9428	16.6485	16.9903	NA	NA	NA	16.8605	NA	NA	NA	NA	NA	NA
Q9BRV3	Q9BRV3	SLC50A1	Homo sapiens	Sugar transporter SWEET1	Q9BRV3	>sp|Q9BRV3|SWET1_HUMAN Sugar transporter SWEET1 OS=Homo sapiens OX=9606 GN=SLC50A1 PE=1 SV=1	>sp|Q9BRV3|SWET1_HUMAN Sugar transporter SWEET1 OS=Homo sapiens OX=9606 GN=SLC50A1 PE=1 SV=1	Q9BRV3	SLC50A1	Sugar transporter SWEET1	Homo sapiens	17.2748	16.8904	16.4135	NA	NA	NA	NA	NA	NA	16.8596	NA	NA	NA	NA	NA	NA
P09758	P09758	TACSTD2	Homo sapiens	Tumor-associated calcium signal transducer 2	P09758	>sp|P09758|TACD2_HUMAN Tumor-associated calcium signal transducer 2 OS=Homo sapiens OX=9606 GN=TACSTD2 PE=1 SV=3	>sp|P09758|TACD2_HUMAN Tumor-associated calcium signal transducer 2 OS=Homo sapiens OX=9606 GN=TACSTD2 PE=1 SV=3	P09758	TACSTD2	Tumor-associated calcium signal transducer 2	Homo sapiens	16.9315	16.9504	16.696	NA	NA	NA	NA	NA	NA	16.8593	NA	NA	NA	NA	NA	NA
A0A0D9QW25	A0A0D9QW25	CCT2	Chlorocebus sabaeus	T-complex protein 1 subunit beta	A0A0D9QW25	>tr|A0A0D9QW25|A0A0D9QW25_CHLSB T-complex protein 1 subunit beta OS=Chlorocebus sabaeus OX=60711 GN=CCT2 PE=3 SV=1	>tr|A0A0D9QW25|A0A0D9QW25_CHLSB T-complex protein 1 subunit beta OS=Chlorocebus sabaeus OX=60711 GN=CCT2 PE=3 SV=1	A0A0D9QW25	CCT2	T-complex protein 1 subunit beta	Chlorocebus sabaeus	NA	NA	NA	16.9567	16.7238	16.8721	NA	NA	NA	16.8509	NA	NA	NA	NA	NA	NA
A0A0D9S642	A0A0D9S642	PTGFRN	Chlorocebus sabaeus	Prostaglandin F2 receptor inhibitor	A0A0D9S642	>tr|A0A0D9S642|A0A0D9S642_CHLSB Prostaglandin F2 receptor inhibitor OS=Chlorocebus sabaeus OX=60711 GN=PTGFRN PE=4 SV=1	>tr|A0A0D9S642|A0A0D9S642_CHLSB Prostaglandin F2 receptor inhibitor OS=Chlorocebus sabaeus OX=60711 GN=PTGFRN PE=4 SV=1	A0A0D9S642	PTGFRN	Prostaglandin F2 receptor inhibitor	Chlorocebus sabaeus	NA	NA	NA	16.7393	17.1634	16.6455	NA	NA	NA	16.8494	NA	NA	NA	NA	NA	NA
P47755	P47755	CAPZA2	Homo sapiens	F-actin-capping protein subunit alpha-2	P47755	>sp|P47755|CAZA2_HUMAN F-actin-capping protein subunit alpha-2 OS=Homo sapiens OX=9606 GN=CAPZA2 PE=1 SV=3	>sp|P47755|CAZA2_HUMAN F-actin-capping protein subunit alpha-2 OS=Homo sapiens OX=9606 GN=CAPZA2 PE=1 SV=3	P47755	CAPZA2	F-actin-capping protein subunit alpha-2	Homo sapiens	16.8722	16.8651	16.7758	NA	NA	NA	NA	NA	NA	16.8377	NA	NA	NA	NA	NA	NA
A0A0D9R7Z4	A0A0D9R7Z4	NA	Chlorocebus sabaeus	Heterogeneous nuclear ribonucleoprotein K	A0A0D9R7Z4	>tr|A0A0D9R7Z4|A0A0D9R7Z4_CHLSB Heterogeneous nuclear ribonucleoprotein K OS=Chlorocebus sabaeus OX=60711 PE=4 SV=1	>tr|A0A0D9R7Z4|A0A0D9R7Z4_CHLSB Heterogeneous nuclear ribonucleoprotein K OS=Chlorocebus sabaeus OX=60711 PE=4 SV=1	A0A0D9R7Z4	NA	Heterogeneous nuclear ribonucleoprotein K	Chlorocebus sabaeus	NA	NA	NA	17.2521	16.2556	17.0049	NA	NA	NA	16.8375	NA	NA	NA	NA	NA	NA
A0A0D9R211	A0A0D9R211	SYNGR1	Chlorocebus sabaeus	Synaptogyrin	A0A0D9R211	>tr|A0A0D9R211|A0A0D9R211_CHLSB Synaptogyrin OS=Chlorocebus sabaeus OX=60711 GN=SYNGR1 PE=3 SV=1	>tr|A0A0D9R211|A0A0D9R211_CHLSB Synaptogyrin OS=Chlorocebus sabaeus OX=60711 GN=SYNGR1 PE=3 SV=1	A0A0D9R211	SYNGR1	Synaptogyrin	Chlorocebus sabaeus	NA	NA	NA	16.7684	16.9078	16.8349	NA	NA	NA	16.837	NA	NA	NA	NA	NA	NA
O00299	O00299	CLIC1	Homo sapiens	Chloride intracellular channel protein 1	O00299	>sp|O00299|CLIC1_HUMAN Chloride intracellular channel protein 1 OS=Homo sapiens OX=9606 GN=CLIC1 PE=1 SV=4	>sp|O00299|CLIC1_HUMAN Chloride intracellular channel protein 1 OS=Homo sapiens OX=9606 GN=CLIC1 PE=1 SV=4	O00299	CLIC1	Chloride intracellular channel protein 1	Homo sapiens	16.7348	17.0068	16.7678	NA	NA	NA	NA	NA	NA	16.8365	NA	NA	NA	NA	NA	NA
P26196	P26196	DDX6	Homo sapiens	Probable ATP-dependent RNA helicase DDX6	P26196	>sp|P26196|DDX6_HUMAN Probable ATP-dependent RNA helicase DDX6 OS=Homo sapiens OX=9606 GN=DDX6 PE=1 SV=2	>sp|P26196|DDX6_HUMAN Probable ATP-dependent RNA helicase DDX6 OS=Homo sapiens OX=9606 GN=DDX6 PE=1 SV=2	P26196	DDX6	Probable ATP-dependent RNA helicase DDX6	Homo sapiens	17.0897	16.6507	16.744	NA	NA	NA	NA	NA	NA	16.8281	NA	NA	NA	NA	NA	NA
A0A0D9QZ73	A0A0D9QZ73	CD59	Chlorocebus sabaeus	CD59 glycoprotein	A0A0D9QZ73	>tr|A0A0D9QZ73|A0A0D9QZ73_CHLSB CD59 glycoprotein OS=Chlorocebus sabaeus OX=60711 GN=CD59 PE=4 SV=1	>tr|A0A0D9QZ73|A0A0D9QZ73_CHLSB CD59 glycoprotein OS=Chlorocebus sabaeus OX=60711 GN=CD59 PE=4 SV=1	A0A0D9QZ73	CD59	CD59 glycoprotein	Chlorocebus sabaeus	NA	NA	NA	16.7385	17.0022	16.7311	NA	NA	NA	16.8239	NA	NA	NA	NA	NA	NA
A0A0D9RRX8	A0A0D9RRX8	SCAMP1	Chlorocebus sabaeus	Secretory carrier-associated membrane protein	A0A0D9RRX8	>tr|A0A0D9RRX8|A0A0D9RRX8_CHLSB Secretory carrier-associated membrane protein OS=Chlorocebus sabaeus OX=60711 GN=SCAMP1 PE=3 SV=1	>tr|A0A0D9RRX8|A0A0D9RRX8_CHLSB Secretory carrier-associated membrane protein OS=Chlorocebus sabaeus OX=60711 GN=SCAMP1 PE=3 SV=1	A0A0D9RRX8	SCAMP1	Secretory carrier-associated membrane protein	Chlorocebus sabaeus	NA	NA	NA	16.3821	17.5676	16.5197	NA	NA	NA	16.8231	NA	NA	NA	NA	NA	NA
A0A0D9S9P8	A0A0D9S9P8;A0A0D9SC15	NA	Chlorocebus sabaeus	Thioredoxin	A0A0D9S9P8;A0A0D9SC15	>tr|A0A0D9S9P8|A0A0D9S9P8_CHLSB Thioredoxin OS=Chlorocebus sabaeus OX=60711 PE=3 SV=1;>tr|A0A0D9SC15|A0A0D9SC15_CHLSB Thioredoxin OS=Chlorocebus sabaeus OX=60711 PE=3 SV=1	>tr|A0A0D9S9P8|A0A0D9S9P8_CHLSB Thioredoxin OS=Chlorocebus sabaeus OX=60711 PE=3 SV=1	A0A0D9S9P8	NA	Thioredoxin	Chlorocebus sabaeus	NA	NA	NA	16.9369	16.5364	16.9873	NA	NA	NA	16.8202	NA	NA	NA	NA	NA	NA
A0A0D9QUZ5	A0A0D9QUZ5	ITGB3	Chlorocebus sabaeus	Integrin beta	A0A0D9QUZ5	>tr|A0A0D9QUZ5|A0A0D9QUZ5_CHLSB Integrin beta OS=Chlorocebus sabaeus OX=60711 GN=ITGB3 PE=3 SV=1	>tr|A0A0D9QUZ5|A0A0D9QUZ5_CHLSB Integrin beta OS=Chlorocebus sabaeus OX=60711 GN=ITGB3 PE=3 SV=1	A0A0D9QUZ5	ITGB3	Integrin beta	Chlorocebus sabaeus	NA	NA	NA	16.6978	17.0496	16.7027	NA	NA	NA	16.8167	NA	NA	NA	NA	NA	NA
A0A0D9QXH8	A0A0D9QXH8	GRB2	Chlorocebus sabaeus	Growth factor receptor bound protein 2	A0A0D9QXH8	>tr|A0A0D9QXH8|A0A0D9QXH8_CHLSB Growth factor receptor bound protein 2 OS=Chlorocebus sabaeus OX=60711 GN=GRB2 PE=4 SV=1	>tr|A0A0D9QXH8|A0A0D9QXH8_CHLSB Growth factor receptor bound protein 2 OS=Chlorocebus sabaeus OX=60711 GN=GRB2 PE=4 SV=1	A0A0D9QXH8	GRB2	Growth factor receptor bound protein 2	Chlorocebus sabaeus	NA	NA	NA	16.7095	16.8136	16.924	NA	NA	NA	16.8157	NA	NA	NA	NA	NA	NA
P15313	P15313	ATP6V1B1	Homo sapiens	V-type proton ATPase subunit B, kidney isoform	P15313	>sp|P15313|VATB1_HUMAN V-type proton ATPase subunit B, kidney isoform OS=Homo sapiens OX=9606 GN=ATP6V1B1 PE=1 SV=3	>sp|P15313|VATB1_HUMAN V-type proton ATPase subunit B, kidney isoform OS=Homo sapiens OX=9606 GN=ATP6V1B1 PE=1 SV=3	P15313	ATP6V1B1	V-type proton ATPase subunit B, kidney isoform	Homo sapiens	16.8734	16.727	16.8436	NA	NA	NA	NA	NA	NA	16.8147	NA	NA	NA	NA	NA	NA
P54709	P54709	ATP1B3	Homo sapiens	Sodium/potassium-transporting ATPase subunit beta-3	P54709	>sp|P54709|AT1B3_HUMAN Sodium/potassium-transporting ATPase subunit beta-3 OS=Homo sapiens OX=9606 GN=ATP1B3 PE=1 SV=1	>sp|P54709|AT1B3_HUMAN Sodium/potassium-transporting ATPase subunit beta-3 OS=Homo sapiens OX=9606 GN=ATP1B3 PE=1 SV=1	P54709	ATP1B3	Sodium/potassium-transporting ATPase subunit beta-3	Homo sapiens	16.7319	16.9295	16.7533	NA	NA	NA	NA	NA	NA	16.8049	NA	NA	NA	NA	NA	NA
A0A0D9S3X0	A0A0D9S3X0	RRAS	Chlorocebus sabaeus	RAS related	A0A0D9S3X0	>tr|A0A0D9S3X0|A0A0D9S3X0_CHLSB RAS related OS=Chlorocebus sabaeus OX=60711 GN=RRAS PE=4 SV=1	>tr|A0A0D9S3X0|A0A0D9S3X0_CHLSB RAS related OS=Chlorocebus sabaeus OX=60711 GN=RRAS PE=4 SV=1	A0A0D9S3X0	RRAS	RAS related	Chlorocebus sabaeus	NA	NA	NA	16.7599	16.8313	16.8165	NA	NA	NA	16.8026	NA	NA	NA	NA	NA	NA
A0A0D9R4K9	A0A0D9R4K9	PDIA6	Chlorocebus sabaeus	Protein disulfide-isomerase A6	A0A0D9R4K9	>tr|A0A0D9R4K9|A0A0D9R4K9_CHLSB Protein disulfide-isomerase A6 OS=Chlorocebus sabaeus OX=60711 GN=PDIA6 PE=3 SV=1	>tr|A0A0D9R4K9|A0A0D9R4K9_CHLSB Protein disulfide-isomerase A6 OS=Chlorocebus sabaeus OX=60711 GN=PDIA6 PE=3 SV=1	A0A0D9R4K9	PDIA6	Protein disulfide-isomerase A6	Chlorocebus sabaeus	NA	NA	NA	16.8321	16.7148	16.8599	NA	NA	NA	16.8022	NA	NA	NA	NA	NA	NA
JX142173.1_prot_AFP86402.1_41	JX142173.1_prot_AFP86402.1_41	NA	HSV-1 Mckrae	[gene=UL38] [locus_tag=HHV1gp056] [protein=capsid triplex subunit 1] [protein_id=AFP86402.1] [location=84510..85907] [gbkey=CDS]	JX142173.1_prot_AFP86402.1_41	>lcl|JX142173.1_prot_AFP86402.1_41 [gene=UL38] [locus_tag=HHV1gp056] [protein=capsid triplex subunit 1] [protein_id=AFP86402.1] [location=84510..85907] [gbkey=CDS]	>lcl|JX142173.1_prot_AFP86402.1_41 [gene=UL38] [locus_tag=HHV1gp056] [protein=capsid triplex subunit 1] [protein_id=AFP86402.1] [location=84510..85907] [gbkey=CDS]	AFP86402.1_	UL38	capsid triplex subunit 1	HSV-1 Mckrae	17.8638	17.79	17.4131	15.7268	15.635	16.328	1.79235	1.22148	2.36323	16.7928	7.50557	0.947806	0.000177086	0.000653856	1	1
A0A0D9QY94	A0A0D9QY94	NA	Chlorocebus sabaeus	L-lactate dehydrogenase	A0A0D9QY94	>tr|A0A0D9QY94|A0A0D9QY94_CHLSB L-lactate dehydrogenase OS=Chlorocebus sabaeus OX=60711 PE=3 SV=1	>tr|A0A0D9QY94|A0A0D9QY94_CHLSB L-lactate dehydrogenase OS=Chlorocebus sabaeus OX=60711 PE=3 SV=1	A0A0D9QY94	NA	L-lactate dehydrogenase	Chlorocebus sabaeus	NA	NA	NA	17.0378	16.6349	16.6934	NA	NA	NA	16.7887	NA	NA	NA	NA	NA	NA
P20645	P20645	M6PR	Homo sapiens	Cation-dependent mannose-6-phosphate receptor	P20645	>sp|P20645|MPRD_HUMAN Cation-dependent mannose-6-phosphate receptor OS=Homo sapiens OX=9606 GN=M6PR PE=1 SV=1	>sp|P20645|MPRD_HUMAN Cation-dependent mannose-6-phosphate receptor OS=Homo sapiens OX=9606 GN=M6PR PE=1 SV=1	P20645	M6PR	Cation-dependent mannose-6-phosphate receptor	Homo sapiens	16.7502	16.9026	16.6978	NA	NA	NA	NA	NA	NA	16.7835	NA	NA	NA	NA	NA	NA
Q8N9N7	Q8N9N7	LRRC57	Homo sapiens	Leucine-rich repeat-containing protein 57	Q8N9N7	>sp|Q8N9N7|LRC57_HUMAN Leucine-rich repeat-containing protein 57 OS=Homo sapiens OX=9606 GN=LRRC57 PE=1 SV=1	>sp|Q8N9N7|LRC57_HUMAN Leucine-rich repeat-containing protein 57 OS=Homo sapiens OX=9606 GN=LRRC57 PE=1 SV=1	Q8N9N7	LRRC57	Leucine-rich repeat-containing protein 57	Homo sapiens	16.8579	16.6873	16.7988	NA	NA	NA	NA	NA	NA	16.7813	NA	NA	NA	NA	NA	NA
P23526	P23526	AHCY	Homo sapiens	Adenosylhomocysteinase	P23526	>sp|P23526|SAHH_HUMAN Adenosylhomocysteinase OS=Homo sapiens OX=9606 GN=AHCY PE=1 SV=4	>sp|P23526|SAHH_HUMAN Adenosylhomocysteinase OS=Homo sapiens OX=9606 GN=AHCY PE=1 SV=4	P23526	AHCY	Adenosylhomocysteinase	Homo sapiens	16.6073	16.6641	17.0647	NA	NA	NA	NA	NA	NA	16.7787	NA	NA	NA	NA	NA	NA
A0A0D9RD03	A0A0D9RD03	VCP	Chlorocebus sabaeus	Transitional endoplasmic reticulum ATPase	A0A0D9RD03	>tr|A0A0D9RD03|A0A0D9RD03_CHLSB Transitional endoplasmic reticulum ATPase OS=Chlorocebus sabaeus OX=60711 GN=VCP PE=3 SV=1	>tr|A0A0D9RD03|A0A0D9RD03_CHLSB Transitional endoplasmic reticulum ATPase OS=Chlorocebus sabaeus OX=60711 GN=VCP PE=3 SV=1	A0A0D9RD03	VCP	Transitional endoplasmic reticulum ATPase	Chlorocebus sabaeus	NA	NA	NA	16.7596	16.652	16.8899	NA	NA	NA	16.7671	NA	NA	NA	NA	NA	NA
A0A0D9RC89	A0A0D9RC89	FLNC	Chlorocebus sabaeus	Filamin C	A0A0D9RC89	>tr|A0A0D9RC89|A0A0D9RC89_CHLSB Filamin C OS=Chlorocebus sabaeus OX=60711 GN=FLNC PE=3 SV=1	>tr|A0A0D9RC89|A0A0D9RC89_CHLSB Filamin C OS=Chlorocebus sabaeus OX=60711 GN=FLNC PE=3 SV=1	A0A0D9RC89	FLNC	Filamin C	Chlorocebus sabaeus	NA	NA	NA	16.7886	16.755	16.7416	NA	NA	NA	16.7617	NA	NA	NA	NA	NA	NA
P14923	P14923	JUP	Homo sapiens	Junction plakoglobin	P14923	>sp|P14923|PLAK_HUMAN Junction plakoglobin OS=Homo sapiens OX=9606 GN=JUP PE=1 SV=3	>sp|P14923|PLAK_HUMAN Junction plakoglobin OS=Homo sapiens OX=9606 GN=JUP PE=1 SV=3	P14923	JUP	Junction plakoglobin	Homo sapiens	16.6795	16.7146	16.8863	NA	NA	NA	NA	NA	NA	16.7601	NA	NA	NA	NA	NA	NA
A0A0D9RP61	A0A0D9RP61	LNPEP	Chlorocebus sabaeus	Leucyl and cystinyl aminopeptidase	A0A0D9RP61	>tr|A0A0D9RP61|A0A0D9RP61_CHLSB Leucyl and cystinyl aminopeptidase OS=Chlorocebus sabaeus OX=60711 GN=LNPEP PE=3 SV=1	>tr|A0A0D9RP61|A0A0D9RP61_CHLSB Leucyl and cystinyl aminopeptidase OS=Chlorocebus sabaeus OX=60711 GN=LNPEP PE=3 SV=1	A0A0D9RP61	LNPEP	Leucyl and cystinyl aminopeptidase	Chlorocebus sabaeus	NA	NA	NA	16.6987	16.8396	16.7248	NA	NA	NA	16.7544	NA	NA	NA	NA	NA	NA
P35237	P35237	SERPINB6	Homo sapiens	Serpin B6	P35237	>sp|P35237|SPB6_HUMAN Serpin B6 OS=Homo sapiens OX=9606 GN=SERPINB6 PE=1 SV=3	>sp|P35237|SPB6_HUMAN Serpin B6 OS=Homo sapiens OX=9606 GN=SERPINB6 PE=1 SV=3	P35237	SERPINB6	Serpin B6	Homo sapiens	16.8575	16.701	16.692	NA	NA	NA	NA	NA	NA	16.7502	NA	NA	NA	NA	NA	NA
P20073	P20073	ANXA7	Homo sapiens	Annexin A7	P20073	>sp|P20073|ANXA7_HUMAN Annexin A7 OS=Homo sapiens OX=9606 GN=ANXA7 PE=1 SV=3	>sp|P20073|ANXA7_HUMAN Annexin A7 OS=Homo sapiens OX=9606 GN=ANXA7 PE=1 SV=3	P20073	ANXA7	Annexin A7	Homo sapiens	16.7094	16.8701	16.6433	NA	NA	NA	NA	NA	NA	16.7409	NA	NA	NA	NA	NA	NA
P25787	P25787	PSMA2	Homo sapiens	Proteasome subunit alpha type-2	P25787	>sp|P25787|PSA2_HUMAN Proteasome subunit alpha type-2 OS=Homo sapiens OX=9606 GN=PSMA2 PE=1 SV=2	>sp|P25787|PSA2_HUMAN Proteasome subunit alpha type-2 OS=Homo sapiens OX=9606 GN=PSMA2 PE=1 SV=2	P25787	PSMA2	Proteasome subunit alpha type-2	Homo sapiens	16.528	16.7825	16.9113	NA	NA	NA	NA	NA	NA	16.7406	NA	NA	NA	NA	NA	NA
Q9NRW7	Q9NRW7	VPS45	Homo sapiens	Vacuolar protein sorting-associated protein 45	Q9NRW7	>sp|Q9NRW7|VPS45_HUMAN Vacuolar protein sorting-associated protein 45 OS=Homo sapiens OX=9606 GN=VPS45 PE=1 SV=1	>sp|Q9NRW7|VPS45_HUMAN Vacuolar protein sorting-associated protein 45 OS=Homo sapiens OX=9606 GN=VPS45 PE=1 SV=1	Q9NRW7	VPS45	Vacuolar protein sorting-associated protein 45	Homo sapiens	16.9014	16.7933	16.5262	NA	NA	NA	NA	NA	NA	16.7403	NA	NA	NA	NA	NA	NA
P43007	P43007	SLC1A4	Homo sapiens	Neutral amino acid transporter A	P43007	>sp|P43007|SATT_HUMAN Neutral amino acid transporter A OS=Homo sapiens OX=9606 GN=SLC1A4 PE=1 SV=1	>sp|P43007|SATT_HUMAN Neutral amino acid transporter A OS=Homo sapiens OX=9606 GN=SLC1A4 PE=1 SV=1	P43007	SLC1A4	Neutral amino acid transporter A	Homo sapiens	16.8464	16.6655	16.6722	NA	NA	NA	NA	NA	NA	16.728	NA	NA	NA	NA	NA	NA
A0A0D9QVQ1	A0A0D9QVQ1	RAB21	Chlorocebus sabaeus	Ras-related protein Rab-21	A0A0D9QVQ1	>tr|A0A0D9QVQ1|A0A0D9QVQ1_CHLSB Ras-related protein Rab-21 OS=Chlorocebus sabaeus OX=60711 GN=RAB21 PE=3 SV=1	>tr|A0A0D9QVQ1|A0A0D9QVQ1_CHLSB Ras-related protein Rab-21 OS=Chlorocebus sabaeus OX=60711 GN=RAB21 PE=3 SV=1	A0A0D9QVQ1	RAB21	Ras-related protein Rab-21	Chlorocebus sabaeus	NA	NA	NA	16.5141	16.896	16.7565	NA	NA	NA	16.7222	NA	NA	NA	NA	NA	NA
P55786	P55786	NPEPPS	Homo sapiens	Puromycin-sensitive aminopeptidase	P55786	>sp|P55786|PSA_HUMAN Puromycin-sensitive aminopeptidase OS=Homo sapiens OX=9606 GN=NPEPPS PE=1 SV=2	>sp|P55786|PSA_HUMAN Puromycin-sensitive aminopeptidase OS=Homo sapiens OX=9606 GN=NPEPPS PE=1 SV=2	P55786	NPEPPS	Puromycin-sensitive aminopeptidase	Homo sapiens	16.7713	16.6174	16.7733	NA	NA	NA	NA	NA	NA	16.7207	NA	NA	NA	NA	NA	NA
Q7L576	Q7L576	CYFIP1	Homo sapiens	Cytoplasmic FMR1-interacting protein 1	Q7L576	>sp|Q7L576|CYFP1_HUMAN Cytoplasmic FMR1-interacting protein 1 OS=Homo sapiens OX=9606 GN=CYFIP1 PE=1 SV=1	>sp|Q7L576|CYFP1_HUMAN Cytoplasmic FMR1-interacting protein 1 OS=Homo sapiens OX=9606 GN=CYFIP1 PE=1 SV=1	Q7L576	CYFIP1	Cytoplasmic FMR1-interacting protein 1	Homo sapiens	16.693	16.7209	16.7454	NA	NA	NA	NA	NA	NA	16.7198	NA	NA	NA	NA	NA	NA
A0A0D9RJ20	A0A0D9RJ20	HSP90AB1	Chlorocebus sabaeus	Heat shock protein HSP 90-beta	A0A0D9RJ20	>tr|A0A0D9RJ20|A0A0D9RJ20_CHLSB Heat shock protein HSP 90-beta OS=Chlorocebus sabaeus OX=60711 GN=HSP90AB1 PE=3 SV=1	>tr|A0A0D9RJ20|A0A0D9RJ20_CHLSB Heat shock protein HSP 90-beta OS=Chlorocebus sabaeus OX=60711 GN=HSP90AB1 PE=3 SV=1	A0A0D9RJ20	HSP90AB1	Heat shock protein HSP 90-beta	Chlorocebus sabaeus	NA	NA	NA	16.5618	16.9948	16.5959	NA	NA	NA	16.7175	NA	NA	NA	NA	NA	NA
P13987	P13987	CD59	Homo sapiens	CD59 glycoprotein	P13987	>sp|P13987|CD59_HUMAN CD59 glycoprotein OS=Homo sapiens OX=9606 GN=CD59 PE=1 SV=1	>sp|P13987|CD59_HUMAN CD59 glycoprotein OS=Homo sapiens OX=9606 GN=CD59 PE=1 SV=1	P13987	CD59	CD59 glycoprotein	Homo sapiens	16.7007	16.807	16.6239	NA	NA	NA	NA	NA	NA	16.7105	NA	NA	NA	NA	NA	NA
A0A0D9RC00	A0A0D9RC00	B4GALT1	Chlorocebus sabaeus	Beta-1,4-galactosyltransferase	A0A0D9RC00	>tr|A0A0D9RC00|A0A0D9RC00_CHLSB Beta-1,4-galactosyltransferase OS=Chlorocebus sabaeus OX=60711 GN=B4GALT1 PE=3 SV=1	>tr|A0A0D9RC00|A0A0D9RC00_CHLSB Beta-1,4-galactosyltransferase OS=Chlorocebus sabaeus OX=60711 GN=B4GALT1 PE=3 SV=1	A0A0D9RC00	B4GALT1	Beta-1,4-galactosyltransferase	Chlorocebus sabaeus	NA	NA	NA	16.7947	16.623	16.7139	NA	NA	NA	16.7105	NA	NA	NA	NA	NA	NA
A0A0D9SA58	A0A0D9SA58	NA	Chlorocebus sabaeus	Phosphoglycerate mutase	A0A0D9SA58	>tr|A0A0D9SA58|A0A0D9SA58_CHLSB Phosphoglycerate mutase OS=Chlorocebus sabaeus OX=60711 PE=3 SV=1	>tr|A0A0D9SA58|A0A0D9SA58_CHLSB Phosphoglycerate mutase OS=Chlorocebus sabaeus OX=60711 PE=3 SV=1	A0A0D9SA58	NA	Phosphoglycerate mutase	Chlorocebus sabaeus	NA	NA	NA	16.5317	16.8702	16.7	NA	NA	NA	16.7006	NA	NA	NA	NA	NA	NA
JX142173.1_prot_AFP86429.1_68	JX142173.1_prot_AFP86429.1_68	NA	HSV-1 Mckrae	[gene=US5] [locus_tag=HHV1gp094] [protein=envelope glycoprotein J] [protein_id=AFP86429.1] [location=137709..137987] [gbkey=CDS]	JX142173.1_prot_AFP86429.1_68	>lcl|JX142173.1_prot_AFP86429.1_68 [gene=US5] [locus_tag=HHV1gp094] [protein=envelope glycoprotein J] [protein_id=AFP86429.1] [location=137709..137987] [gbkey=CDS]	>lcl|JX142173.1_prot_AFP86429.1_68 [gene=US5] [locus_tag=HHV1gp094] [protein=envelope glycoprotein J] [protein_id=AFP86429.1] [location=137709..137987] [gbkey=CDS]	AFP86429.1_	US5	envelope glycoprotein J	HSV-1 Mckrae	16.5046	16.16	16.3058	16.9455	17.282	16.9711	-0.742722	-1.15615	-0.329291	16.6948	-4.29463	-2.5131	0.00405118	0.00777826	0	0
Q9Y570	Q9Y570	PPME1	Homo sapiens	Protein phosphatase methylesterase 1	Q9Y570	>sp|Q9Y570|PPME1_HUMAN Protein phosphatase methylesterase 1 OS=Homo sapiens OX=9606 GN=PPME1 PE=1 SV=3	>sp|Q9Y570|PPME1_HUMAN Protein phosphatase methylesterase 1 OS=Homo sapiens OX=9606 GN=PPME1 PE=1 SV=3	Q9Y570	PPME1	Protein phosphatase methylesterase 1	Homo sapiens	16.8232	16.7164	16.5356	NA	NA	NA	NA	NA	NA	16.6918	NA	NA	NA	NA	NA	NA
A0A0D9RDV7	A0A0D9RDV7	ARPC4	Chlorocebus sabaeus	Actin-related protein 2/3 complex subunit 4	A0A0D9RDV7	>tr|A0A0D9RDV7|A0A0D9RDV7_CHLSB Actin-related protein 2/3 complex subunit 4 OS=Chlorocebus sabaeus OX=60711 GN=ARPC4 PE=3 SV=1	>tr|A0A0D9RDV7|A0A0D9RDV7_CHLSB Actin-related protein 2/3 complex subunit 4 OS=Chlorocebus sabaeus OX=60711 GN=ARPC4 PE=3 SV=1	A0A0D9RDV7	ARPC4	Actin-related protein 2/3 complex subunit 4	Chlorocebus sabaeus	NA	NA	NA	16.8318	16.5572	16.686	NA	NA	NA	16.6916	NA	NA	NA	NA	NA	NA
JX142173.1_prot_AFP86380.1_19	JX142173.1_prot_AFP86380.1_19	NA	HSV-1 Mckrae	[gene=UL17] [locus_tag=HHV1gp024] [protein=DNA packaging tegument protein UL17] [protein_id=AFP86380.1] [location=complement(31372..33483)] [gbkey=CDS]	JX142173.1_prot_AFP86380.1_19	>lcl|JX142173.1_prot_AFP86380.1_19 [gene=UL17] [locus_tag=HHV1gp024] [protein=DNA packaging tegument protein UL17] [protein_id=AFP86380.1] [location=complement(31372..33483)] [gbkey=CDS]	>lcl|JX142173.1_prot_AFP86380.1_19 [gene=UL17] [locus_tag=HHV1gp024] [protein=DNA packaging tegument protein UL17] [protein_id=AFP86380.1] [location=complement(31372..33483)] [gbkey=CDS]	AFP86380.1_	UL17	DNA packaging tegument protein UL17	HSV-1 Mckrae	18.3762	18.2938	17.8696	14.9295	14.8164	15.8608	2.97766	2.23075	3.72457	16.6911	9.53032	2.56619	4.08638e-05	0.000196146	1	1
A0A0D9RY70	A0A0D9RY70	ABCC4	Chlorocebus sabaeus	ATP binding cassette subfamily C member 4	A0A0D9RY70	>tr|A0A0D9RY70|A0A0D9RY70_CHLSB ATP binding cassette subfamily C member 4 OS=Chlorocebus sabaeus OX=60711 GN=ABCC4 PE=4 SV=1	>tr|A0A0D9RY70|A0A0D9RY70_CHLSB ATP binding cassette subfamily C member 4 OS=Chlorocebus sabaeus OX=60711 GN=ABCC4 PE=4 SV=1	A0A0D9RY70	ABCC4	ATP binding cassette subfamily C member 4	Chlorocebus sabaeus	NA	NA	NA	16.8278	16.5542	16.6465	NA	NA	NA	16.6762	NA	NA	NA	NA	NA	NA
Q01105	Q01105	SET	Homo sapiens	Protein SET	Q01105	>sp|Q01105|SET_HUMAN Protein SET OS=Homo sapiens OX=9606 GN=SET PE=1 SV=3	>sp|Q01105|SET_HUMAN Protein SET OS=Homo sapiens OX=9606 GN=SET PE=1 SV=3	Q01105	SET	Protein SET	Homo sapiens	16.602	16.6093	16.8147	NA	NA	NA	NA	NA	NA	16.6753	NA	NA	NA	NA	NA	NA
A0A0D9RSE1	A0A0D9RSE1	BLVRA	Chlorocebus sabaeus	Biliverdin reductase A	A0A0D9RSE1	>tr|A0A0D9RSE1|A0A0D9RSE1_CHLSB Biliverdin reductase A OS=Chlorocebus sabaeus OX=60711 GN=BLVRA PE=3 SV=1	>tr|A0A0D9RSE1|A0A0D9RSE1_CHLSB Biliverdin reductase A OS=Chlorocebus sabaeus OX=60711 GN=BLVRA PE=3 SV=1	A0A0D9RSE1	BLVRA	Biliverdin reductase A	Chlorocebus sabaeus	NA	NA	NA	16.6333	16.8222	16.5355	NA	NA	NA	16.6636	NA	NA	NA	NA	NA	NA
Q92598	Q92598	HSPH1	Homo sapiens	Heat shock protein 105 kDa	Q92598	>sp|Q92598|HS105_HUMAN Heat shock protein 105 kDa OS=Homo sapiens OX=9606 GN=HSPH1 PE=1 SV=1	>sp|Q92598|HS105_HUMAN Heat shock protein 105 kDa OS=Homo sapiens OX=9606 GN=HSPH1 PE=1 SV=1	Q92598	HSPH1	Heat shock protein 105 kDa	Homo sapiens	16.7036	16.612	16.6675	NA	NA	NA	NA	NA	NA	16.661	NA	NA	NA	NA	NA	NA
P18206	P18206	VCL	Homo sapiens	Vinculin	P18206	>sp|P18206|VINC_HUMAN Vinculin OS=Homo sapiens OX=9606 GN=VCL PE=1 SV=4	>sp|P18206|VINC_HUMAN Vinculin OS=Homo sapiens OX=9606 GN=VCL PE=1 SV=4	P18206	VCL	Vinculin	Homo sapiens	16.6295	16.6108	16.7426	NA	NA	NA	NA	NA	NA	16.661	NA	NA	NA	NA	NA	NA
P08865	P08865	RPSA	Homo sapiens	Small ribosomal subunit protein uS2	P08865	>sp|P08865|RSSA_HUMAN Small ribosomal subunit protein uS2 OS=Homo sapiens OX=9606 GN=RPSA PE=1 SV=4	>sp|P08865|RSSA_HUMAN Small ribosomal subunit protein uS2 OS=Homo sapiens OX=9606 GN=RPSA PE=1 SV=4	P08865	RPSA	Small ribosomal subunit protein uS2	Homo sapiens	16.2585	16.6943	17.0275	NA	NA	NA	NA	NA	NA	16.6601	NA	NA	NA	NA	NA	NA
A0A0D9R396	A0A0D9R396	CPD	Chlorocebus sabaeus	Carboxypeptidase D	A0A0D9R396	>tr|A0A0D9R396|A0A0D9R396_CHLSB Carboxypeptidase D OS=Chlorocebus sabaeus OX=60711 GN=CPD PE=3 SV=1	>tr|A0A0D9R396|A0A0D9R396_CHLSB Carboxypeptidase D OS=Chlorocebus sabaeus OX=60711 GN=CPD PE=3 SV=1	A0A0D9R396	CPD	Carboxypeptidase D	Chlorocebus sabaeus	NA	NA	NA	16.5188	16.9208	16.5015	NA	NA	NA	16.647	NA	NA	NA	NA	NA	NA
A0A0D9S3P0	A0A0D9S3P0	NCSTN	Chlorocebus sabaeus	Nicastrin	A0A0D9S3P0	>tr|A0A0D9S3P0|A0A0D9S3P0_CHLSB Nicastrin OS=Chlorocebus sabaeus OX=60711 GN=NCSTN PE=3 SV=1	>tr|A0A0D9S3P0|A0A0D9S3P0_CHLSB Nicastrin OS=Chlorocebus sabaeus OX=60711 GN=NCSTN PE=3 SV=1	A0A0D9S3P0	NCSTN	Nicastrin	Chlorocebus sabaeus	NA	NA	NA	16.745	16.5633	16.6222	NA	NA	NA	16.6435	NA	NA	NA	NA	NA	NA
P50991	P50991	CCT4	Homo sapiens	T-complex protein 1 subunit delta	P50991	>sp|P50991|TCPD_HUMAN T-complex protein 1 subunit delta OS=Homo sapiens OX=9606 GN=CCT4 PE=1 SV=4	>sp|P50991|TCPD_HUMAN T-complex protein 1 subunit delta OS=Homo sapiens OX=9606 GN=CCT4 PE=1 SV=4	P50991	CCT4	T-complex protein 1 subunit delta	Homo sapiens	16.6531	16.573	16.6946	NA	NA	NA	NA	NA	NA	16.6403	NA	NA	NA	NA	NA	NA
Q01518	Q01518	CAP1	Homo sapiens	Adenylyl cyclase-associated protein 1	Q01518	>sp|Q01518|CAP1_HUMAN Adenylyl cyclase-associated protein 1 OS=Homo sapiens OX=9606 GN=CAP1 PE=1 SV=5	>sp|Q01518|CAP1_HUMAN Adenylyl cyclase-associated protein 1 OS=Homo sapiens OX=9606 GN=CAP1 PE=1 SV=5	Q01518	CAP1	Adenylyl cyclase-associated protein 1	Homo sapiens	16.444	16.4757	16.9983	NA	NA	NA	NA	NA	NA	16.6394	NA	NA	NA	NA	NA	NA
Q96A29	Q96A29	SLC35C1	Homo sapiens	GDP-fucose transporter 1	Q96A29	>sp|Q96A29|FUCT1_HUMAN GDP-fucose transporter 1 OS=Homo sapiens OX=9606 GN=SLC35C1 PE=1 SV=1	>sp|Q96A29|FUCT1_HUMAN GDP-fucose transporter 1 OS=Homo sapiens OX=9606 GN=SLC35C1 PE=1 SV=1	Q96A29	SLC35C1	GDP-fucose transporter 1	Homo sapiens	16.923	16.4575	16.5281	NA	NA	NA	NA	NA	NA	16.6362	NA	NA	NA	NA	NA	NA
E9PAV3	E9PAV3	NACA	Homo sapiens	Nascent polypeptide-associated complex subunit alpha, muscle-specific form	E9PAV3	>sp|E9PAV3|NACAM_HUMAN Nascent polypeptide-associated complex subunit alpha, muscle-specific form OS=Homo sapiens OX=9606 GN=NACA PE=1 SV=1	>sp|E9PAV3|NACAM_HUMAN Nascent polypeptide-associated complex subunit alpha, muscle-specific form OS=Homo sapiens OX=9606 GN=NACA PE=1 SV=1	E9PAV3	NACA	Nascent polypeptide-associated complex subunit alpha, muscle-specific form	Homo sapiens	16.6164	16.5872	16.7005	NA	NA	NA	NA	NA	NA	16.6347	NA	NA	NA	NA	NA	NA
A0A0D9R2T6	A0A0D9R2T6	NA	Chlorocebus sabaeus	Prothymosin alpha	A0A0D9R2T6	>tr|A0A0D9R2T6|A0A0D9R2T6_CHLSB Prothymosin alpha OS=Chlorocebus sabaeus OX=60711 PE=3 SV=1	>tr|A0A0D9R2T6|A0A0D9R2T6_CHLSB Prothymosin alpha OS=Chlorocebus sabaeus OX=60711 PE=3 SV=1	A0A0D9R2T6	NA	Prothymosin alpha	Chlorocebus sabaeus	NA	NA	NA	16.4999	16.774	16.6292	NA	NA	NA	16.6344	NA	NA	NA	NA	NA	NA
A0A0D9R9Y5	A0A0D9R9Y5	CCT8	Chlorocebus sabaeus	T-complex protein 1 subunit theta	A0A0D9R9Y5	>tr|A0A0D9R9Y5|A0A0D9R9Y5_CHLSB T-complex protein 1 subunit theta OS=Chlorocebus sabaeus OX=60711 GN=CCT8 PE=3 SV=1	>tr|A0A0D9R9Y5|A0A0D9R9Y5_CHLSB T-complex protein 1 subunit theta OS=Chlorocebus sabaeus OX=60711 GN=CCT8 PE=3 SV=1	A0A0D9R9Y5	CCT8	T-complex protein 1 subunit theta	Chlorocebus sabaeus	NA	NA	NA	16.4567	16.9472	16.4924	NA	NA	NA	16.6321	NA	NA	NA	NA	NA	NA
O15127	O15127	SCAMP2	Homo sapiens	Secretory carrier-associated membrane protein 2	O15127	>sp|O15127|SCAM2_HUMAN Secretory carrier-associated membrane protein 2 OS=Homo sapiens OX=9606 GN=SCAMP2 PE=1 SV=2	>sp|O15127|SCAM2_HUMAN Secretory carrier-associated membrane protein 2 OS=Homo sapiens OX=9606 GN=SCAMP2 PE=1 SV=2	O15127	SCAMP2	Secretory carrier-associated membrane protein 2	Homo sapiens	16.4445	16.6598	16.782	NA	NA	NA	NA	NA	NA	16.6287	NA	NA	NA	NA	NA	NA
P68104	P68104;Q5VTE0	EEF1A1;EEF1A1P5	Homo sapiens	Elongation factor 1-alpha 1;Putative elongation factor 1-alpha-like 3	P68104;Q5VTE0	>sp|P68104|EF1A1_HUMAN Elongation factor 1-alpha 1 OS=Homo sapiens OX=9606 GN=EEF1A1 PE=1 SV=1;>sp|Q5VTE0|EF1A3_HUMAN Putative elongation factor 1-alpha-like 3 OS=Homo sapiens OX=9606 GN=EEF1A1P5 PE=5 SV=1	>sp|P68104|EF1A1_HUMAN Elongation factor 1-alpha 1 OS=Homo sapiens OX=9606 GN=EEF1A1 PE=1 SV=1	P68104	EEF1A1	Elongation factor 1-alpha 1	Homo sapiens	16.457	16.8351	16.587	NA	NA	NA	NA	NA	NA	16.6264	NA	NA	NA	NA	NA	NA
Q9UKK9	Q9UKK9	NUDT5	Homo sapiens	ADP-sugar pyrophosphatase	Q9UKK9	>sp|Q9UKK9|NUDT5_HUMAN ADP-sugar pyrophosphatase OS=Homo sapiens OX=9606 GN=NUDT5 PE=1 SV=1	>sp|Q9UKK9|NUDT5_HUMAN ADP-sugar pyrophosphatase OS=Homo sapiens OX=9606 GN=NUDT5 PE=1 SV=1	Q9UKK9	NUDT5	ADP-sugar pyrophosphatase	Homo sapiens	16.6727	16.7431	16.4605	NA	NA	NA	NA	NA	NA	16.6254	NA	NA	NA	NA	NA	NA
P35613	P35613	BSG	Homo sapiens	Basigin	P35613	>sp|P35613|BASI_HUMAN Basigin OS=Homo sapiens OX=9606 GN=BSG PE=1 SV=2	>sp|P35613|BASI_HUMAN Basigin OS=Homo sapiens OX=9606 GN=BSG PE=1 SV=2	P35613	BSG	Basigin	Homo sapiens	16.4236	16.6769	16.7743	NA	NA	NA	NA	NA	NA	16.6249	NA	NA	NA	NA	NA	NA
A0A0D9R0N8	A0A0D9R0N8	ST13	Chlorocebus sabaeus	ST13 Hsp70 interacting protein	A0A0D9R0N8	>tr|A0A0D9R0N8|A0A0D9R0N8_CHLSB ST13 Hsp70 interacting protein OS=Chlorocebus sabaeus OX=60711 GN=ST13 PE=3 SV=1	>tr|A0A0D9R0N8|A0A0D9R0N8_CHLSB ST13 Hsp70 interacting protein OS=Chlorocebus sabaeus OX=60711 GN=ST13 PE=3 SV=1	A0A0D9R0N8	ST13	ST13 Hsp70 interacting protein	Chlorocebus sabaeus	NA	NA	NA	16.4952	16.9235	16.4465	NA	NA	NA	16.6217	NA	NA	NA	NA	NA	NA
P30050	P30050	RPL12	Homo sapiens	Large ribosomal subunit protein uL11	P30050	>sp|P30050|RL12_HUMAN Large ribosomal subunit protein uL11 OS=Homo sapiens OX=9606 GN=RPL12 PE=1 SV=1	>sp|P30050|RL12_HUMAN Large ribosomal subunit protein uL11 OS=Homo sapiens OX=9606 GN=RPL12 PE=1 SV=1	P30050	RPL12	Large ribosomal subunit protein uL11	Homo sapiens	16.4824	16.8753	16.5007	NA	NA	NA	NA	NA	NA	16.6195	NA	NA	NA	NA	NA	NA
P24534	P24534	EEF1B2	Homo sapiens	Elongation factor 1-beta	P24534	>sp|P24534|EF1B_HUMAN Elongation factor 1-beta OS=Homo sapiens OX=9606 GN=EEF1B2 PE=1 SV=3	>sp|P24534|EF1B_HUMAN Elongation factor 1-beta OS=Homo sapiens OX=9606 GN=EEF1B2 PE=1 SV=3	P24534	EEF1B2	Elongation factor 1-beta	Homo sapiens	16.2211	16.9004	16.7173	NA	NA	NA	NA	NA	NA	16.6129	NA	NA	NA	NA	NA	NA
O60664	O60664	PLIN3	Homo sapiens	Perilipin-3	O60664	>sp|O60664|PLIN3_HUMAN Perilipin-3 OS=Homo sapiens OX=9606 GN=PLIN3 PE=1 SV=3	>sp|O60664|PLIN3_HUMAN Perilipin-3 OS=Homo sapiens OX=9606 GN=PLIN3 PE=1 SV=3	O60664	PLIN3	Perilipin-3	Homo sapiens	16.5572	17.0173	16.2444	NA	NA	NA	NA	NA	NA	16.6063	NA	NA	NA	NA	NA	NA
A0A0D9R800	A0A0D9R800	NA	Chlorocebus sabaeus	Ig-like domain-containing protein	A0A0D9R800	>tr|A0A0D9R800|A0A0D9R800_CHLSB Ig-like domain-containing protein OS=Chlorocebus sabaeus OX=60711 PE=3 SV=1	>tr|A0A0D9R800|A0A0D9R800_CHLSB Ig-like domain-containing protein OS=Chlorocebus sabaeus OX=60711 PE=3 SV=1	A0A0D9R800	NA	Ig-like domain-containing protein	Chlorocebus sabaeus	NA	NA	NA	16.4437	16.951	16.4242	NA	NA	NA	16.6063	NA	NA	NA	NA	NA	NA
P09960	P09960	LTA4H	Homo sapiens	Leukotriene A-4 hydrolase	P09960	>sp|P09960|LKHA4_HUMAN Leukotriene A-4 hydrolase OS=Homo sapiens OX=9606 GN=LTA4H PE=1 SV=2	>sp|P09960|LKHA4_HUMAN Leukotriene A-4 hydrolase OS=Homo sapiens OX=9606 GN=LTA4H PE=1 SV=2	P09960	LTA4H	Leukotriene A-4 hydrolase	Homo sapiens	16.6299	16.5071	16.6241	NA	NA	NA	NA	NA	NA	16.5871	NA	NA	NA	NA	NA	NA
P06396	P06396	GSN	Homo sapiens	Gelsolin	P06396	>sp|P06396|GELS_HUMAN Gelsolin OS=Homo sapiens OX=9606 GN=GSN PE=1 SV=1	>sp|P06396|GELS_HUMAN Gelsolin OS=Homo sapiens OX=9606 GN=GSN PE=1 SV=1	P06396	GSN	Gelsolin	Homo sapiens	16.4522	16.6431	16.6627	NA	NA	NA	NA	NA	NA	16.586	NA	NA	NA	NA	NA	NA
A0A0D9R1H5	A0A0D9R1H5	ALDOA	Chlorocebus sabaeus	Fructose-bisphosphate aldolase	A0A0D9R1H5	>tr|A0A0D9R1H5|A0A0D9R1H5_CHLSB Fructose-bisphosphate aldolase OS=Chlorocebus sabaeus OX=60711 GN=ALDOA PE=3 SV=1	>tr|A0A0D9R1H5|A0A0D9R1H5_CHLSB Fructose-bisphosphate aldolase OS=Chlorocebus sabaeus OX=60711 GN=ALDOA PE=3 SV=1	A0A0D9R1H5	ALDOA	Fructose-bisphosphate aldolase	Chlorocebus sabaeus	NA	NA	NA	16.5032	16.6938	16.5389	NA	NA	NA	16.5786	NA	NA	NA	NA	NA	NA
P05386	P05386	RPLP1	Homo sapiens	Large ribosomal subunit protein P1	P05386	>sp|P05386|RLA1_HUMAN Large ribosomal subunit protein P1 OS=Homo sapiens OX=9606 GN=RPLP1 PE=1 SV=1	>sp|P05386|RLA1_HUMAN Large ribosomal subunit protein P1 OS=Homo sapiens OX=9606 GN=RPLP1 PE=1 SV=1	P05386	RPLP1	Large ribosomal subunit protein P1	Homo sapiens	16.6363	15.9867	17.0916	NA	NA	NA	NA	NA	NA	16.5715	NA	NA	NA	NA	NA	NA
Q99808	Q99808	SLC29A1	Homo sapiens	Equilibrative nucleoside transporter 1	Q99808	>sp|Q99808|S29A1_HUMAN Equilibrative nucleoside transporter 1 OS=Homo sapiens OX=9606 GN=SLC29A1 PE=1 SV=3	>sp|Q99808|S29A1_HUMAN Equilibrative nucleoside transporter 1 OS=Homo sapiens OX=9606 GN=SLC29A1 PE=1 SV=3	Q99808	SLC29A1	Equilibrative nucleoside transporter 1	Homo sapiens	16.5478	16.5943	16.5541	NA	NA	NA	NA	NA	NA	16.5654	NA	NA	NA	NA	NA	NA
O43747	O43747	AP1G1	Homo sapiens	AP-1 complex subunit gamma-1	O43747	>sp|O43747|AP1G1_HUMAN AP-1 complex subunit gamma-1 OS=Homo sapiens OX=9606 GN=AP1G1 PE=1 SV=5	>sp|O43747|AP1G1_HUMAN AP-1 complex subunit gamma-1 OS=Homo sapiens OX=9606 GN=AP1G1 PE=1 SV=5	O43747	AP1G1	AP-1 complex subunit gamma-1	Homo sapiens	16.6438	16.4174	16.633	NA	NA	NA	NA	NA	NA	16.5647	NA	NA	NA	NA	NA	NA
A0A0D9R9G7	A0A0D9R9G7	VCL	Chlorocebus sabaeus	Vinculin	A0A0D9R9G7	>tr|A0A0D9R9G7|A0A0D9R9G7_CHLSB Vinculin OS=Chlorocebus sabaeus OX=60711 GN=VCL PE=3 SV=1	>tr|A0A0D9R9G7|A0A0D9R9G7_CHLSB Vinculin OS=Chlorocebus sabaeus OX=60711 GN=VCL PE=3 SV=1	A0A0D9R9G7	VCL	Vinculin	Chlorocebus sabaeus	NA	NA	NA	16.4608	16.7451	16.4768	NA	NA	NA	16.5609	NA	NA	NA	NA	NA	NA
A0A0D9SBL4	A0A0D9SBL4	NA	Chlorocebus sabaeus	Small ribosomal subunit protein eS10	A0A0D9SBL4	>tr|A0A0D9SBL4|A0A0D9SBL4_CHLSB Small ribosomal subunit protein eS10 OS=Chlorocebus sabaeus OX=60711 PE=3 SV=1	>tr|A0A0D9SBL4|A0A0D9SBL4_CHLSB Small ribosomal subunit protein eS10 OS=Chlorocebus sabaeus OX=60711 PE=3 SV=1	A0A0D9SBL4	NA	Small ribosomal subunit protein eS10	Chlorocebus sabaeus	NA	NA	NA	16.6922	16.083	16.896	NA	NA	NA	16.5571	NA	NA	NA	NA	NA	NA
P62826	P62826	RAN	Homo sapiens	GTP-binding nuclear protein Ran	P62826	>sp|P62826|RAN_HUMAN GTP-binding nuclear protein Ran OS=Homo sapiens OX=9606 GN=RAN PE=1 SV=3	>sp|P62826|RAN_HUMAN GTP-binding nuclear protein Ran OS=Homo sapiens OX=9606 GN=RAN PE=1 SV=3	P62826	RAN	GTP-binding nuclear protein Ran	Homo sapiens	16.699	16.3709	16.5976	NA	NA	NA	NA	NA	NA	16.5559	NA	NA	NA	NA	NA	NA
A0A0D9RWF4	A0A0D9RWF4	CTNNB1	Chlorocebus sabaeus	Catenin beta-1	A0A0D9RWF4	>tr|A0A0D9RWF4|A0A0D9RWF4_CHLSB Catenin beta-1 OS=Chlorocebus sabaeus OX=60711 GN=CTNNB1 PE=3 SV=1	>tr|A0A0D9RWF4|A0A0D9RWF4_CHLSB Catenin beta-1 OS=Chlorocebus sabaeus OX=60711 GN=CTNNB1 PE=3 SV=1	A0A0D9RWF4	CTNNB1	Catenin beta-1	Chlorocebus sabaeus	NA	NA	NA	16.6374	16.5563	16.4648	NA	NA	NA	16.5529	NA	NA	NA	NA	NA	NA
Q96PC3	Q96PC3	AP1S3	Homo sapiens	AP-1 complex subunit sigma-3	Q96PC3	>sp|Q96PC3|AP1S3_HUMAN AP-1 complex subunit sigma-3 OS=Homo sapiens OX=9606 GN=AP1S3 PE=1 SV=1	>sp|Q96PC3|AP1S3_HUMAN AP-1 complex subunit sigma-3 OS=Homo sapiens OX=9606 GN=AP1S3 PE=1 SV=1	Q96PC3	AP1S3	AP-1 complex subunit sigma-3	Homo sapiens	16.5281	16.4935	16.5992	NA	NA	NA	NA	NA	NA	16.5403	NA	NA	NA	NA	NA	NA
Q969X1	Q969X1	TMBIM1	Homo sapiens	Protein lifeguard 3	Q969X1	>sp|Q969X1|LFG3_HUMAN Protein lifeguard 3 OS=Homo sapiens OX=9606 GN=TMBIM1 PE=1 SV=2	>sp|Q969X1|LFG3_HUMAN Protein lifeguard 3 OS=Homo sapiens OX=9606 GN=TMBIM1 PE=1 SV=2	Q969X1	TMBIM1	Protein lifeguard 3	Homo sapiens	16.5566	16.4167	16.644	NA	NA	NA	NA	NA	NA	16.5391	NA	NA	NA	NA	NA	NA
A0A0D9RQ73	A0A0D9RQ73	CCT4	Chlorocebus sabaeus	T-complex protein 1 subunit delta	A0A0D9RQ73	>tr|A0A0D9RQ73|A0A0D9RQ73_CHLSB T-complex protein 1 subunit delta OS=Chlorocebus sabaeus OX=60711 GN=CCT4 PE=3 SV=1	>tr|A0A0D9RQ73|A0A0D9RQ73_CHLSB T-complex protein 1 subunit delta OS=Chlorocebus sabaeus OX=60711 GN=CCT4 PE=3 SV=1	A0A0D9RQ73	CCT4	T-complex protein 1 subunit delta	Chlorocebus sabaeus	NA	NA	NA	16.5539	16.6073	16.4548	NA	NA	NA	16.5387	NA	NA	NA	NA	NA	NA
A0A0D9S8W7	A0A0D9S8W7	GNB1	Chlorocebus sabaeus	Guanine nucleotide-binding protein G(I)/G(S)/G(T) subunit beta-1	A0A0D9S8W7	>tr|A0A0D9S8W7|A0A0D9S8W7_CHLSB Guanine nucleotide-binding protein G(I)/G(S)/G(T) subunit beta-1 OS=Chlorocebus sabaeus OX=60711 GN=GNB1 PE=3 SV=1	>tr|A0A0D9S8W7|A0A0D9S8W7_CHLSB Guanine nucleotide-binding protein G(I)/G(S)/G(T) subunit beta-1 OS=Chlorocebus sabaeus OX=60711 GN=GNB1 PE=3 SV=1	A0A0D9S8W7	GNB1	Guanine nucleotide-binding protein G(I)/G(S)/G(T) subunit beta-1	Chlorocebus sabaeus	NA	NA	NA	16.6916	16.287	16.6066	NA	NA	NA	16.5284	NA	NA	NA	NA	NA	NA
A0A0D9RUF7	A0A0D9RUF7	PSME1	Chlorocebus sabaeus	Proteasome activator complex subunit 1	A0A0D9RUF7	>tr|A0A0D9RUF7|A0A0D9RUF7_CHLSB Proteasome activator complex subunit 1 OS=Chlorocebus sabaeus OX=60711 GN=PSME1 PE=3 SV=1	>tr|A0A0D9RUF7|A0A0D9RUF7_CHLSB Proteasome activator complex subunit 1 OS=Chlorocebus sabaeus OX=60711 GN=PSME1 PE=3 SV=1	A0A0D9RUF7	PSME1	Proteasome activator complex subunit 1	Chlorocebus sabaeus	NA	NA	NA	16.4112	16.5637	16.5881	NA	NA	NA	16.521	NA	NA	NA	NA	NA	NA
Q14152	Q14152	EIF3A	Homo sapiens	Eukaryotic translation initiation factor 3 subunit A	Q14152	>sp|Q14152|EIF3A_HUMAN Eukaryotic translation initiation factor 3 subunit A OS=Homo sapiens OX=9606 GN=EIF3A PE=1 SV=1	>sp|Q14152|EIF3A_HUMAN Eukaryotic translation initiation factor 3 subunit A OS=Homo sapiens OX=9606 GN=EIF3A PE=1 SV=1	Q14152	EIF3A	Eukaryotic translation initiation factor 3 subunit A	Homo sapiens	16.4626	16.4702	16.6271	NA	NA	NA	NA	NA	NA	16.52	NA	NA	NA	NA	NA	NA
P0DP23	P0DP23;P0DP24;P0DP25	CALM1;CALM2;CALM3	Homo sapiens	Calmodulin-1;Calmodulin-2;Calmodulin-3	P0DP23;P0DP24;P0DP25	>sp|P0DP23|CALM1_HUMAN Calmodulin-1 OS=Homo sapiens OX=9606 GN=CALM1 PE=1 SV=1;>sp|P0DP24|CALM2_HUMAN Calmodulin-2 OS=Homo sapiens OX=9606 GN=CALM2 PE=1 SV=1;>sp|P0DP25|CALM3_HUMAN Calmodulin-3 OS=Homo sapiens OX=9606 GN=CALM3 PE=1 SV=1	>sp|P0DP23|CALM1_HUMAN Calmodulin-1 OS=Homo sapiens OX=9606 GN=CALM1 PE=1 SV=1	P0DP23	CALM1	Calmodulin-1	Homo sapiens	16.1926	16.8997	16.4474	NA	NA	NA	NA	NA	NA	16.5132	NA	NA	NA	NA	NA	NA
P40121	P40121	CAPG	Homo sapiens	Macrophage-capping protein	P40121	>sp|P40121|CAPG_HUMAN Macrophage-capping protein OS=Homo sapiens OX=9606 GN=CAPG PE=1 SV=2	>sp|P40121|CAPG_HUMAN Macrophage-capping protein OS=Homo sapiens OX=9606 GN=CAPG PE=1 SV=2	P40121	CAPG	Macrophage-capping protein	Homo sapiens	16.3778	16.6464	16.5119	NA	NA	NA	NA	NA	NA	16.512	NA	NA	NA	NA	NA	NA
Q96CX2	Q96CX2	KCTD12	Homo sapiens	BTB/POZ domain-containing protein KCTD12	Q96CX2	>sp|Q96CX2|KCD12_HUMAN BTB/POZ domain-containing protein KCTD12 OS=Homo sapiens OX=9606 GN=KCTD12 PE=1 SV=1	>sp|Q96CX2|KCD12_HUMAN BTB/POZ domain-containing protein KCTD12 OS=Homo sapiens OX=9606 GN=KCTD12 PE=1 SV=1	Q96CX2	KCTD12	BTB/POZ domain-containing protein KCTD12	Homo sapiens	16.3822	16.5731	16.5528	NA	NA	NA	NA	NA	NA	16.5027	NA	NA	NA	NA	NA	NA
Q06323	Q06323	PSME1	Homo sapiens	Proteasome activator complex subunit 1	Q06323	>sp|Q06323|PSME1_HUMAN Proteasome activator complex subunit 1 OS=Homo sapiens OX=9606 GN=PSME1 PE=1 SV=1	>sp|Q06323|PSME1_HUMAN Proteasome activator complex subunit 1 OS=Homo sapiens OX=9606 GN=PSME1 PE=1 SV=1	Q06323	PSME1	Proteasome activator complex subunit 1	Homo sapiens	16.427	16.6528	16.4209	NA	NA	NA	NA	NA	NA	16.5003	NA	NA	NA	NA	NA	NA
Q9ULZ3	Q9ULZ3	PYCARD	Homo sapiens	Apoptosis-associated speck-like protein containing a CARD	Q9ULZ3	>sp|Q9ULZ3|ASC_HUMAN Apoptosis-associated speck-like protein containing a CARD OS=Homo sapiens OX=9606 GN=PYCARD PE=1 SV=2	>sp|Q9ULZ3|ASC_HUMAN Apoptosis-associated speck-like protein containing a CARD OS=Homo sapiens OX=9606 GN=PYCARD PE=1 SV=2	Q9ULZ3	PYCARD	Apoptosis-associated speck-like protein containing a CARD	Homo sapiens	16.4286	16.2173	16.8534	NA	NA	NA	NA	NA	NA	16.4997	NA	NA	NA	NA	NA	NA
A0A0D9RPC2	A0A0D9RPC2	SCAMP2	Chlorocebus sabaeus	Secretory carrier-associated membrane protein	A0A0D9RPC2	>tr|A0A0D9RPC2|A0A0D9RPC2_CHLSB Secretory carrier-associated membrane protein OS=Chlorocebus sabaeus OX=60711 GN=SCAMP2 PE=3 SV=1	>tr|A0A0D9RPC2|A0A0D9RPC2_CHLSB Secretory carrier-associated membrane protein OS=Chlorocebus sabaeus OX=60711 GN=SCAMP2 PE=3 SV=1	A0A0D9RPC2	SCAMP2	Secretory carrier-associated membrane protein	Chlorocebus sabaeus	NA	NA	NA	16.4766	16.6581	16.3548	NA	NA	NA	16.4965	NA	NA	NA	NA	NA	NA
A0A0D9R716	A0A0D9R716	RAB1B	Chlorocebus sabaeus	small monomeric GTPase	A0A0D9R716	>tr|A0A0D9R716|A0A0D9R716_CHLSB small monomeric GTPase OS=Chlorocebus sabaeus OX=60711 GN=RAB1B PE=3 SV=1	>tr|A0A0D9R716|A0A0D9R716_CHLSB small monomeric GTPase OS=Chlorocebus sabaeus OX=60711 GN=RAB1B PE=3 SV=1	A0A0D9R716	RAB1B	small monomeric GTPase	Chlorocebus sabaeus	NA	NA	NA	16.6419	16.1818	16.648	NA	NA	NA	16.4906	NA	NA	NA	NA	NA	NA
P61158	P61158	ACTR3	Homo sapiens	Actin-related protein 3	P61158	>sp|P61158|ARP3_HUMAN Actin-related protein 3 OS=Homo sapiens OX=9606 GN=ACTR3 PE=1 SV=3	>sp|P61158|ARP3_HUMAN Actin-related protein 3 OS=Homo sapiens OX=9606 GN=ACTR3 PE=1 SV=3	P61158	ACTR3	Actin-related protein 3	Homo sapiens	16.3508	16.3411	16.7728	NA	NA	NA	NA	NA	NA	16.4882	NA	NA	NA	NA	NA	NA
Q9Y6Q5	Q9Y6Q5	AP1M2	Homo sapiens	AP-1 complex subunit mu-2	Q9Y6Q5	>sp|Q9Y6Q5|AP1M2_HUMAN AP-1 complex subunit mu-2 OS=Homo sapiens OX=9606 GN=AP1M2 PE=1 SV=4	>sp|Q9Y6Q5|AP1M2_HUMAN AP-1 complex subunit mu-2 OS=Homo sapiens OX=9606 GN=AP1M2 PE=1 SV=4	Q9Y6Q5	AP1M2	AP-1 complex subunit mu-2	Homo sapiens	16.4506	16.3646	16.6459	NA	NA	NA	NA	NA	NA	16.487	NA	NA	NA	NA	NA	NA
A0A0D9RQK6	A0A0D9RQK6	ACTR2	Chlorocebus sabaeus	Actin-related protein 2	A0A0D9RQK6	>tr|A0A0D9RQK6|A0A0D9RQK6_CHLSB Actin-related protein 2 OS=Chlorocebus sabaeus OX=60711 GN=ACTR2 PE=3 SV=1	>tr|A0A0D9RQK6|A0A0D9RQK6_CHLSB Actin-related protein 2 OS=Chlorocebus sabaeus OX=60711 GN=ACTR2 PE=3 SV=1	A0A0D9RQK6	ACTR2	Actin-related protein 2	Chlorocebus sabaeus	NA	NA	NA	16.3683	16.5904	16.4917	NA	NA	NA	16.4835	NA	NA	NA	NA	NA	NA
A0A0D9RKT2	A0A0D9RKT2	C1GALT1	Chlorocebus sabaeus	Glycoprotein-N-acetylgalactosamine 3-beta-galactosyltransferase 1	A0A0D9RKT2	>tr|A0A0D9RKT2|A0A0D9RKT2_CHLSB Glycoprotein-N-acetylgalactosamine 3-beta-galactosyltransferase 1 OS=Chlorocebus sabaeus OX=60711 GN=C1GALT1 PE=3 SV=1	>tr|A0A0D9RKT2|A0A0D9RKT2_CHLSB Glycoprotein-N-acetylgalactosamine 3-beta-galactosyltransferase 1 OS=Chlorocebus sabaeus OX=60711 GN=C1GALT1 PE=3 SV=1	A0A0D9RKT2	C1GALT1	Glycoprotein-N-acetylgalactosamine 3-beta-galactosyltransferase 1	Chlorocebus sabaeus	NA	NA	NA	16.3184	16.6807	16.4437	NA	NA	NA	16.481	NA	NA	NA	NA	NA	NA
A0A0D9RAG5	A0A0D9RAG5	NA	Chlorocebus sabaeus	NADP-dependent oxidoreductase domain-containing protein	A0A0D9RAG5	>tr|A0A0D9RAG5|A0A0D9RAG5_CHLSB NADP-dependent oxidoreductase domain-containing protein OS=Chlorocebus sabaeus OX=60711 PE=3 SV=1	>tr|A0A0D9RAG5|A0A0D9RAG5_CHLSB NADP-dependent oxidoreductase domain-containing protein OS=Chlorocebus sabaeus OX=60711 PE=3 SV=1	A0A0D9RAG5	NA	NADP-dependent oxidoreductase domain-containing protein	Chlorocebus sabaeus	NA	NA	NA	16.4631	16.493	16.4802	NA	NA	NA	16.4787	NA	NA	NA	NA	NA	NA
A0A0D9S711	A0A0D9S711	GNG12	Chlorocebus sabaeus	Guanine nucleotide-binding protein subunit gamma	A0A0D9S711	>tr|A0A0D9S711|A0A0D9S711_CHLSB Guanine nucleotide-binding protein subunit gamma OS=Chlorocebus sabaeus OX=60711 GN=GNG12 PE=3 SV=1	>tr|A0A0D9S711|A0A0D9S711_CHLSB Guanine nucleotide-binding protein subunit gamma OS=Chlorocebus sabaeus OX=60711 GN=GNG12 PE=3 SV=1	A0A0D9S711	GNG12	Guanine nucleotide-binding protein subunit gamma	Chlorocebus sabaeus	NA	NA	NA	16.853	15.7223	16.8589	NA	NA	NA	16.4781	NA	NA	NA	NA	NA	NA
A0A0D9QZF5	A0A0D9QZF5	CD44	Chlorocebus sabaeus	CD44 antigen	A0A0D9QZF5	>tr|A0A0D9QZF5|A0A0D9QZF5_CHLSB CD44 antigen OS=Chlorocebus sabaeus OX=60711 GN=CD44 PE=4 SV=1	>tr|A0A0D9QZF5|A0A0D9QZF5_CHLSB CD44 antigen OS=Chlorocebus sabaeus OX=60711 GN=CD44 PE=4 SV=1	A0A0D9QZF5	CD44	CD44 antigen	Chlorocebus sabaeus	NA	NA	NA	16.1545	16.8139	16.4575	NA	NA	NA	16.4753	NA	NA	NA	NA	NA	NA
P61421	P61421	ATP6V0D1	Homo sapiens	V-type proton ATPase subunit d 1	P61421	>sp|P61421|VA0D1_HUMAN V-type proton ATPase subunit d 1 OS=Homo sapiens OX=9606 GN=ATP6V0D1 PE=1 SV=1	>sp|P61421|VA0D1_HUMAN V-type proton ATPase subunit d 1 OS=Homo sapiens OX=9606 GN=ATP6V0D1 PE=1 SV=1	P61421	ATP6V0D1	V-type proton ATPase subunit d 1	Homo sapiens	16.3842	16.4772	16.5555	NA	NA	NA	NA	NA	NA	16.4723	NA	NA	NA	NA	NA	NA
Q99729	Q99729	HNRNPAB	Homo sapiens	Heterogeneous nuclear ribonucleoprotein A/B	Q99729	>sp|Q99729|ROAA_HUMAN Heterogeneous nuclear ribonucleoprotein A/B OS=Homo sapiens OX=9606 GN=HNRNPAB PE=1 SV=2	>sp|Q99729|ROAA_HUMAN Heterogeneous nuclear ribonucleoprotein A/B OS=Homo sapiens OX=9606 GN=HNRNPAB PE=1 SV=2	Q99729	HNRNPAB	Heterogeneous nuclear ribonucleoprotein A/B	Homo sapiens	16.7511	16.4961	16.1618	NA	NA	NA	NA	NA	NA	16.4697	NA	NA	NA	NA	NA	NA
A0A0D9RVR3	A0A0D9RVR3	ITGA2	Chlorocebus sabaeus	Integrin subunit alpha 2	A0A0D9RVR3	>tr|A0A0D9RVR3|A0A0D9RVR3_CHLSB Integrin subunit alpha 2 OS=Chlorocebus sabaeus OX=60711 GN=ITGA2 PE=3 SV=1	>tr|A0A0D9RVR3|A0A0D9RVR3_CHLSB Integrin subunit alpha 2 OS=Chlorocebus sabaeus OX=60711 GN=ITGA2 PE=3 SV=1	A0A0D9RVR3	ITGA2	Integrin subunit alpha 2	Chlorocebus sabaeus	NA	NA	NA	16.5965	16.3603	16.4366	NA	NA	NA	16.4645	NA	NA	NA	NA	NA	NA
P78371	P78371	CCT2	Homo sapiens	T-complex protein 1 subunit beta	P78371	>sp|P78371|TCPB_HUMAN T-complex protein 1 subunit beta OS=Homo sapiens OX=9606 GN=CCT2 PE=1 SV=4	>sp|P78371|TCPB_HUMAN T-complex protein 1 subunit beta OS=Homo sapiens OX=9606 GN=CCT2 PE=1 SV=4	P78371	CCT2	T-complex protein 1 subunit beta	Homo sapiens	16.3519	16.4613	16.5741	NA	NA	NA	NA	NA	NA	16.4625	NA	NA	NA	NA	NA	NA
A0A0D9RP06	A0A0D9RP06	YWHAB	Chlorocebus sabaeus	14-3-3 protein beta/alpha	A0A0D9RP06	>tr|A0A0D9RP06|A0A0D9RP06_CHLSB 14-3-3 protein beta/alpha OS=Chlorocebus sabaeus OX=60711 GN=YWHAB PE=3 SV=1	>tr|A0A0D9RP06|A0A0D9RP06_CHLSB 14-3-3 protein beta/alpha OS=Chlorocebus sabaeus OX=60711 GN=YWHAB PE=3 SV=1	A0A0D9RP06	YWHAB	14-3-3 protein beta/alpha	Chlorocebus sabaeus	NA	NA	NA	16.6485	16.9042	15.8302	NA	NA	NA	16.461	NA	NA	NA	NA	NA	NA
P52209	P52209	PGD	Homo sapiens	6-phosphogluconate dehydrogenase, decarboxylating	P52209	>sp|P52209|6PGD_HUMAN 6-phosphogluconate dehydrogenase, decarboxylating OS=Homo sapiens OX=9606 GN=PGD PE=1 SV=3	>sp|P52209|6PGD_HUMAN 6-phosphogluconate dehydrogenase, decarboxylating OS=Homo sapiens OX=9606 GN=PGD PE=1 SV=3	P52209	PGD	6-phosphogluconate dehydrogenase, decarboxylating	Homo sapiens	16.3283	16.3881	16.6629	NA	NA	NA	NA	NA	NA	16.4598	NA	NA	NA	NA	NA	NA
A0A0D9R3D3	A0A0D9R3D3	CAB39	Chlorocebus sabaeus	Calcium binding protein 39	A0A0D9R3D3	>tr|A0A0D9R3D3|A0A0D9R3D3_CHLSB Calcium binding protein 39 OS=Chlorocebus sabaeus OX=60711 GN=CAB39 PE=3 SV=1	>tr|A0A0D9R3D3|A0A0D9R3D3_CHLSB Calcium binding protein 39 OS=Chlorocebus sabaeus OX=60711 GN=CAB39 PE=3 SV=1	A0A0D9R3D3	CAB39	Calcium binding protein 39	Chlorocebus sabaeus	NA	NA	NA	16.3846	16.4696	16.5217	NA	NA	NA	16.4587	NA	NA	NA	NA	NA	NA
P38606	P38606	ATP6V1A	Homo sapiens	V-type proton ATPase catalytic subunit A	P38606	>sp|P38606|VATA_HUMAN V-type proton ATPase catalytic subunit A OS=Homo sapiens OX=9606 GN=ATP6V1A PE=1 SV=2	>sp|P38606|VATA_HUMAN V-type proton ATPase catalytic subunit A OS=Homo sapiens OX=9606 GN=ATP6V1A PE=1 SV=2	P38606	ATP6V1A	V-type proton ATPase catalytic subunit A	Homo sapiens	16.3364	16.4483	16.5696	NA	NA	NA	NA	NA	NA	16.4514	NA	NA	NA	NA	NA	NA
Q9Y5P4	Q9Y5P4	CERT1	Homo sapiens	Ceramide transfer protein	Q9Y5P4	>sp|Q9Y5P4|CERT_HUMAN Ceramide transfer protein OS=Homo sapiens OX=9606 GN=CERT1 PE=1 SV=1	>sp|Q9Y5P4|CERT_HUMAN Ceramide transfer protein OS=Homo sapiens OX=9606 GN=CERT1 PE=1 SV=1	Q9Y5P4	CERT1	Ceramide transfer protein	Homo sapiens	16.6173	16.3814	16.3431	NA	NA	NA	NA	NA	NA	16.4472	NA	NA	NA	NA	NA	NA
JX142173.1_prot_AFP86426.1_65	JX142173.1_prot_AFP86426.1_65	NA	HSV-1 Mckrae	[gene=US2] [locus_tag=HHV1gp087] [protein=virion protein US2] [protein_id=AFP86426.1] [location=complement(134026..134901)] [gbkey=CDS]	JX142173.1_prot_AFP86426.1_65	>lcl|JX142173.1_prot_AFP86426.1_65 [gene=US2] [locus_tag=HHV1gp087] [protein=virion protein US2] [protein_id=AFP86426.1] [location=complement(134026..134901)] [gbkey=CDS]	>lcl|JX142173.1_prot_AFP86426.1_65 [gene=US2] [locus_tag=HHV1gp087] [protein=virion protein US2] [protein_id=AFP86426.1] [location=complement(134026..134901)] [gbkey=CDS]	AFP86426.1_	US2	virion protein US2	HSV-1 Mckrae	16.5387	16.2333	16.1609	16.1753	16.8441	16.7115	-0.265958	-0.801033	0.269117	16.444	-1.18823	-6.82896	0.275477	0.330573	0	0
P46109	P46109	CRKL	Homo sapiens	Crk-like protein	P46109	>sp|P46109|CRKL_HUMAN Crk-like protein OS=Homo sapiens OX=9606 GN=CRKL PE=1 SV=1	>sp|P46109|CRKL_HUMAN Crk-like protein OS=Homo sapiens OX=9606 GN=CRKL PE=1 SV=1	P46109	CRKL	Crk-like protein	Homo sapiens	16.2909	16.7641	16.2639	NA	NA	NA	NA	NA	NA	16.4396	NA	NA	NA	NA	NA	NA
P04439	P04439	HLA-A	Homo sapiens	HLA class I histocompatibility antigen, A alpha chain	P04439	>sp|P04439|HLAA_HUMAN HLA class I histocompatibility antigen, A alpha chain OS=Homo sapiens OX=9606 GN=HLA-A PE=1 SV=2	>sp|P04439|HLAA_HUMAN HLA class I histocompatibility antigen, A alpha chain OS=Homo sapiens OX=9606 GN=HLA-A PE=1 SV=2	P04439	HLA-A	HLA class I histocompatibility antigen, A alpha chain	Homo sapiens	16.4377	16.5151	16.3633	NA	NA	NA	NA	NA	NA	16.4387	NA	NA	NA	NA	NA	NA
Q58FF6	Q58FF6	HSP90AB4P	Homo sapiens	Putative heat shock protein HSP 90-beta 4	Q58FF6	>sp|Q58FF6|H90B4_HUMAN Putative heat shock protein HSP 90-beta 4 OS=Homo sapiens OX=9606 GN=HSP90AB4P PE=5 SV=1	>sp|Q58FF6|H90B4_HUMAN Putative heat shock protein HSP 90-beta 4 OS=Homo sapiens OX=9606 GN=HSP90AB4P PE=5 SV=1	Q58FF6	HSP90AB4P	Putative heat shock protein HSP 90-beta 4	Homo sapiens	16.0906	16.4408	16.7678	NA	NA	NA	NA	NA	NA	16.4331	NA	NA	NA	NA	NA	NA
A0A0D9S3J6	A0A0D9S3J6	NPEPPS	Chlorocebus sabaeus	Aminopeptidase	A0A0D9S3J6	>tr|A0A0D9S3J6|A0A0D9S3J6_CHLSB Aminopeptidase OS=Chlorocebus sabaeus OX=60711 GN=NPEPPS PE=3 SV=1	>tr|A0A0D9S3J6|A0A0D9S3J6_CHLSB Aminopeptidase OS=Chlorocebus sabaeus OX=60711 GN=NPEPPS PE=3 SV=1	A0A0D9S3J6	NPEPPS	Aminopeptidase	Chlorocebus sabaeus	NA	NA	NA	16.4937	16.4109	16.3791	NA	NA	NA	16.4279	NA	NA	NA	NA	NA	NA
Q9Y376	Q9Y376	CAB39	Homo sapiens	Calcium-binding protein 39	Q9Y376	>sp|Q9Y376|CAB39_HUMAN Calcium-binding protein 39 OS=Homo sapiens OX=9606 GN=CAB39 PE=1 SV=1	>sp|Q9Y376|CAB39_HUMAN Calcium-binding protein 39 OS=Homo sapiens OX=9606 GN=CAB39 PE=1 SV=1	Q9Y376	CAB39	Calcium-binding protein 39	Homo sapiens	16.4957	16.4853	16.2978	NA	NA	NA	NA	NA	NA	16.4263	NA	NA	NA	NA	NA	NA
Q9Y296	Q9Y296	TRAPPC4	Homo sapiens	Trafficking protein particle complex subunit 4	Q9Y296	>sp|Q9Y296|TPPC4_HUMAN Trafficking protein particle complex subunit 4 OS=Homo sapiens OX=9606 GN=TRAPPC4 PE=1 SV=1	>sp|Q9Y296|TPPC4_HUMAN Trafficking protein particle complex subunit 4 OS=Homo sapiens OX=9606 GN=TRAPPC4 PE=1 SV=1	Q9Y296	TRAPPC4	Trafficking protein particle complex subunit 4	Homo sapiens	16.4226	16.647	16.1927	NA	NA	NA	NA	NA	NA	16.4208	NA	NA	NA	NA	NA	NA
Q9P2B2	Q9P2B2	PTGFRN	Homo sapiens	Prostaglandin F2 receptor negative regulator	Q9P2B2	>sp|Q9P2B2|FPRP_HUMAN Prostaglandin F2 receptor negative regulator OS=Homo sapiens OX=9606 GN=PTGFRN PE=1 SV=2	>sp|Q9P2B2|FPRP_HUMAN Prostaglandin F2 receptor negative regulator OS=Homo sapiens OX=9606 GN=PTGFRN PE=1 SV=2	Q9P2B2	PTGFRN	Prostaglandin F2 receptor negative regulator	Homo sapiens	16.4516	16.2916	16.4869	NA	NA	NA	NA	NA	NA	16.4101	NA	NA	NA	NA	NA	NA
P62140	P62140	PPP1CB	Homo sapiens	Serine/threonine-protein phosphatase PP1-beta catalytic subunit	P62140	>sp|P62140|PP1B_HUMAN Serine/threonine-protein phosphatase PP1-beta catalytic subunit OS=Homo sapiens OX=9606 GN=PPP1CB PE=1 SV=3	>sp|P62140|PP1B_HUMAN Serine/threonine-protein phosphatase PP1-beta catalytic subunit OS=Homo sapiens OX=9606 GN=PPP1CB PE=1 SV=3	P62140	PPP1CB	Serine/threonine-protein phosphatase PP1-beta catalytic subunit	Homo sapiens	16.4263	16.404	16.3948	NA	NA	NA	NA	NA	NA	16.4084	NA	NA	NA	NA	NA	NA
O60506	O60506	SYNCRIP	Homo sapiens	Heterogeneous nuclear ribonucleoprotein Q	O60506	>sp|O60506|HNRPQ_HUMAN Heterogeneous nuclear ribonucleoprotein Q OS=Homo sapiens OX=9606 GN=SYNCRIP PE=1 SV=2	>sp|O60506|HNRPQ_HUMAN Heterogeneous nuclear ribonucleoprotein Q OS=Homo sapiens OX=9606 GN=SYNCRIP PE=1 SV=2	O60506	SYNCRIP	Heterogeneous nuclear ribonucleoprotein Q	Homo sapiens	16.6012	16.3801	16.2249	NA	NA	NA	NA	NA	NA	16.4021	NA	NA	NA	NA	NA	NA
Q15046	Q15046	KARS1	Homo sapiens	Lysine--tRNA ligase	Q15046	>sp|Q15046|SYK_HUMAN Lysine--tRNA ligase OS=Homo sapiens OX=9606 GN=KARS1 PE=1 SV=3	>sp|Q15046|SYK_HUMAN Lysine--tRNA ligase OS=Homo sapiens OX=9606 GN=KARS1 PE=1 SV=3	Q15046	KARS1	Lysine--tRNA ligase	Homo sapiens	16.311	16.2634	16.6046	NA	NA	NA	NA	NA	NA	16.393	NA	NA	NA	NA	NA	NA
P06753	P06753	TPM3	Homo sapiens	Tropomyosin alpha-3 chain	P06753	>sp|P06753|TPM3_HUMAN Tropomyosin alpha-3 chain OS=Homo sapiens OX=9606 GN=TPM3 PE=1 SV=2	>sp|P06753|TPM3_HUMAN Tropomyosin alpha-3 chain OS=Homo sapiens OX=9606 GN=TPM3 PE=1 SV=2	P06753	TPM3	Tropomyosin alpha-3 chain	Homo sapiens	16.0833	16.2249	16.8187	NA	NA	NA	NA	NA	NA	16.3756	NA	NA	NA	NA	NA	NA
A0A0D9RE27	A0A0D9RE27	PPP1CB	Chlorocebus sabaeus	Serine/threonine-protein phosphatase	A0A0D9RE27	>tr|A0A0D9RE27|A0A0D9RE27_CHLSB Serine/threonine-protein phosphatase OS=Chlorocebus sabaeus OX=60711 GN=PPP1CB PE=3 SV=1	>tr|A0A0D9RE27|A0A0D9RE27_CHLSB Serine/threonine-protein phosphatase OS=Chlorocebus sabaeus OX=60711 GN=PPP1CB PE=3 SV=1	A0A0D9RE27	PPP1CB	Serine/threonine-protein phosphatase	Chlorocebus sabaeus	NA	NA	NA	16.3754	16.2676	16.4825	NA	NA	NA	16.3752	NA	NA	NA	NA	NA	NA
Q13283	Q13283	G3BP1	Homo sapiens	Ras GTPase-activating protein-binding protein 1	Q13283	>sp|Q13283|G3BP1_HUMAN Ras GTPase-activating protein-binding protein 1 OS=Homo sapiens OX=9606 GN=G3BP1 PE=1 SV=1	>sp|Q13283|G3BP1_HUMAN Ras GTPase-activating protein-binding protein 1 OS=Homo sapiens OX=9606 GN=G3BP1 PE=1 SV=1	Q13283	G3BP1	Ras GTPase-activating protein-binding protein 1	Homo sapiens	16.4067	16.5195	16.198	NA	NA	NA	NA	NA	NA	16.3747	NA	NA	NA	NA	NA	NA
A0A0D9R4K6	A0A0D9R4K6;A0A0D9SAA5;A0A0D9SAN2	NA	Chlorocebus sabaeus	Signal recognition particle 14 kDa protein	A0A0D9R4K6;A0A0D9SAA5;A0A0D9SAN2	>tr|A0A0D9R4K6|A0A0D9R4K6_CHLSB Signal recognition particle 14 kDa protein OS=Chlorocebus sabaeus OX=60711 PE=3 SV=1;>tr|A0A0D9SAA5|A0A0D9SAA5_CHLSB Signal recognition particle 14 kDa protein OS=Chlorocebus sabaeus OX=60711 PE=3 SV=1;>tr|A0A0D9SAN2|A0A0D9SAN2_CHLSB Signal recognition particle 14 kDa protein OS=Chlorocebus sabaeus OX=60711 PE=3 SV=1	>tr|A0A0D9R4K6|A0A0D9R4K6_CHLSB Signal recognition particle 14 kDa protein OS=Chlorocebus sabaeus OX=60711 PE=3 SV=1	A0A0D9R4K6	NA	Signal recognition particle 14 kDa protein	Chlorocebus sabaeus	NA	NA	NA	16.3762	15.9912	16.7519	NA	NA	NA	16.3731	NA	NA	NA	NA	NA	NA
A0A0D9SDK6	A0A0D9SDK6	NA	Chlorocebus sabaeus	Annexin	A0A0D9SDK6	>tr|A0A0D9SDK6|A0A0D9SDK6_CHLSB Annexin OS=Chlorocebus sabaeus OX=60711 PE=3 SV=1	>tr|A0A0D9SDK6|A0A0D9SDK6_CHLSB Annexin OS=Chlorocebus sabaeus OX=60711 PE=3 SV=1	A0A0D9SDK6	NA	Annexin	Chlorocebus sabaeus	NA	NA	NA	16.7999	16.6117	15.7016	NA	NA	NA	16.371	NA	NA	NA	NA	NA	NA
A0A0D9RM74	A0A0D9RM74	LMBRD1	Chlorocebus sabaeus	Lysosomal cobalamin transport escort protein LMBD1	A0A0D9RM74	>tr|A0A0D9RM74|A0A0D9RM74_CHLSB Lysosomal cobalamin transport escort protein LMBD1 OS=Chlorocebus sabaeus OX=60711 GN=LMBRD1 PE=3 SV=1	>tr|A0A0D9RM74|A0A0D9RM74_CHLSB Lysosomal cobalamin transport escort protein LMBD1 OS=Chlorocebus sabaeus OX=60711 GN=LMBRD1 PE=3 SV=1	A0A0D9RM74	LMBRD1	Lysosomal cobalamin transport escort protein LMBD1	Chlorocebus sabaeus	NA	NA	NA	16.4648	16.1943	16.4395	NA	NA	NA	16.3662	NA	NA	NA	NA	NA	NA
A0A0D9RY60	A0A0D9RY60	IPO5	Chlorocebus sabaeus	Importin 5	A0A0D9RY60	>tr|A0A0D9RY60|A0A0D9RY60_CHLSB Importin 5 OS=Chlorocebus sabaeus OX=60711 GN=IPO5 PE=4 SV=1	>tr|A0A0D9RY60|A0A0D9RY60_CHLSB Importin 5 OS=Chlorocebus sabaeus OX=60711 GN=IPO5 PE=4 SV=1	A0A0D9RY60	IPO5	Importin 5	Chlorocebus sabaeus	NA	NA	NA	16.5942	16.0739	16.4284	NA	NA	NA	16.3655	NA	NA	NA	NA	NA	NA
A0A0D9S4E1	A0A0D9S4E1	NA	Chlorocebus sabaeus	Phosphatidylethanolamine-binding protein 1	A0A0D9S4E1	>tr|A0A0D9S4E1|A0A0D9S4E1_CHLSB Phosphatidylethanolamine-binding protein 1 OS=Chlorocebus sabaeus OX=60711 PE=3 SV=1	>tr|A0A0D9S4E1|A0A0D9S4E1_CHLSB Phosphatidylethanolamine-binding protein 1 OS=Chlorocebus sabaeus OX=60711 PE=3 SV=1	A0A0D9S4E1	NA	Phosphatidylethanolamine-binding protein 1	Chlorocebus sabaeus	NA	NA	NA	16.1884	16.4363	16.4592	NA	NA	NA	16.3613	NA	NA	NA	NA	NA	NA
P63000	P63000	RAC1	Homo sapiens	Ras-related C3 botulinum toxin substrate 1	P63000	>sp|P63000|RAC1_HUMAN Ras-related C3 botulinum toxin substrate 1 OS=Homo sapiens OX=9606 GN=RAC1 PE=1 SV=1	>sp|P63000|RAC1_HUMAN Ras-related C3 botulinum toxin substrate 1 OS=Homo sapiens OX=9606 GN=RAC1 PE=1 SV=1	P63000	RAC1	Ras-related C3 botulinum toxin substrate 1	Homo sapiens	16.2111	16.317	16.5396	NA	NA	NA	NA	NA	NA	16.3559	NA	NA	NA	NA	NA	NA
A0A0D9RKB9	A0A0D9RKB9	PLP2	Chlorocebus sabaeus	Proteolipid protein 2	A0A0D9RKB9	>tr|A0A0D9RKB9|A0A0D9RKB9_CHLSB Proteolipid protein 2 OS=Chlorocebus sabaeus OX=60711 GN=PLP2 PE=4 SV=1	>tr|A0A0D9RKB9|A0A0D9RKB9_CHLSB Proteolipid protein 2 OS=Chlorocebus sabaeus OX=60711 GN=PLP2 PE=4 SV=1	A0A0D9RKB9	PLP2	Proteolipid protein 2	Chlorocebus sabaeus	NA	NA	NA	16.1319	16.3973	16.5241	NA	NA	NA	16.3511	NA	NA	NA	NA	NA	NA
A0A0D9SB26	A0A0D9SB26	RAP1B	Chlorocebus sabaeus	small monomeric GTPase	A0A0D9SB26	>tr|A0A0D9SB26|A0A0D9SB26_CHLSB small monomeric GTPase OS=Chlorocebus sabaeus OX=60711 GN=RAP1B PE=4 SV=1	>tr|A0A0D9SB26|A0A0D9SB26_CHLSB small monomeric GTPase OS=Chlorocebus sabaeus OX=60711 GN=RAP1B PE=4 SV=1	A0A0D9SB26	RAP1B	small monomeric GTPase	Chlorocebus sabaeus	NA	NA	NA	16.1616	16.6818	16.2076	NA	NA	NA	16.3503	NA	NA	NA	NA	NA	NA
P19338	P19338	NCL	Homo sapiens	Nucleolin	P19338	>sp|P19338|NUCL_HUMAN Nucleolin OS=Homo sapiens OX=9606 GN=NCL PE=1 SV=3	>sp|P19338|NUCL_HUMAN Nucleolin OS=Homo sapiens OX=9606 GN=NCL PE=1 SV=3	P19338	NCL	Nucleolin	Homo sapiens	16.1124	16.2917	16.645	NA	NA	NA	NA	NA	NA	16.3497	NA	NA	NA	NA	NA	NA
Q9UNK0	Q9UNK0	STX8	Homo sapiens	Syntaxin-8	Q9UNK0	>sp|Q9UNK0|STX8_HUMAN Syntaxin-8 OS=Homo sapiens OX=9606 GN=STX8 PE=1 SV=2	>sp|Q9UNK0|STX8_HUMAN Syntaxin-8 OS=Homo sapiens OX=9606 GN=STX8 PE=1 SV=2	Q9UNK0	STX8	Syntaxin-8	Homo sapiens	16.5316	16.4682	16.0455	NA	NA	NA	NA	NA	NA	16.3484	NA	NA	NA	NA	NA	NA
P17174	P17174	GOT1	Homo sapiens	Aspartate aminotransferase, cytoplasmic	P17174	>sp|P17174|AATC_HUMAN Aspartate aminotransferase, cytoplasmic OS=Homo sapiens OX=9606 GN=GOT1 PE=1 SV=3	>sp|P17174|AATC_HUMAN Aspartate aminotransferase, cytoplasmic OS=Homo sapiens OX=9606 GN=GOT1 PE=1 SV=3	P17174	GOT1	Aspartate aminotransferase, cytoplasmic	Homo sapiens	16.2596	16.2781	16.4968	NA	NA	NA	NA	NA	NA	16.3448	NA	NA	NA	NA	NA	NA
Q5W111	Q5W111	SPRYD7	Homo sapiens	SPRY domain-containing protein 7	Q5W111	>sp|Q5W111|SPRY7_HUMAN SPRY domain-containing protein 7 OS=Homo sapiens OX=9606 GN=SPRYD7 PE=1 SV=2	>sp|Q5W111|SPRY7_HUMAN SPRY domain-containing protein 7 OS=Homo sapiens OX=9606 GN=SPRYD7 PE=1 SV=2	Q5W111	SPRYD7	SPRY domain-containing protein 7	Homo sapiens	16.6916	16.2585	16.0714	NA	NA	NA	NA	NA	NA	16.3405	NA	NA	NA	NA	NA	NA
A0A0D9QZC2	A0A0D9QZC2	ITGA5	Chlorocebus sabaeus	Integrin subunit alpha 5	A0A0D9QZC2	>tr|A0A0D9QZC2|A0A0D9QZC2_CHLSB Integrin subunit alpha 5 OS=Chlorocebus sabaeus OX=60711 GN=ITGA5 PE=3 SV=1	>tr|A0A0D9QZC2|A0A0D9QZC2_CHLSB Integrin subunit alpha 5 OS=Chlorocebus sabaeus OX=60711 GN=ITGA5 PE=3 SV=1	A0A0D9QZC2	ITGA5	Integrin subunit alpha 5	Chlorocebus sabaeus	NA	NA	NA	16.2601	16.5232	16.2382	NA	NA	NA	16.3405	NA	NA	NA	NA	NA	NA
A0A0D9S7N5	A0A0D9S7N5	CAP1	Chlorocebus sabaeus	Adenylyl cyclase-associated protein	A0A0D9S7N5	>tr|A0A0D9S7N5|A0A0D9S7N5_CHLSB Adenylyl cyclase-associated protein OS=Chlorocebus sabaeus OX=60711 GN=CAP1 PE=3 SV=1	>tr|A0A0D9S7N5|A0A0D9S7N5_CHLSB Adenylyl cyclase-associated protein OS=Chlorocebus sabaeus OX=60711 GN=CAP1 PE=3 SV=1	A0A0D9S7N5	CAP1	Adenylyl cyclase-associated protein	Chlorocebus sabaeus	NA	NA	NA	16.3642	16.3217	16.3262	NA	NA	NA	16.3373	NA	NA	NA	NA	NA	NA
O00410	O00410	IPO5	Homo sapiens	Importin-5	O00410	>sp|O00410|IPO5_HUMAN Importin-5 OS=Homo sapiens OX=9606 GN=IPO5 PE=1 SV=4	>sp|O00410|IPO5_HUMAN Importin-5 OS=Homo sapiens OX=9606 GN=IPO5 PE=1 SV=4	O00410	IPO5	Importin-5	Homo sapiens	16.4214	16.3322	16.2543	NA	NA	NA	NA	NA	NA	16.336	NA	NA	NA	NA	NA	NA
P35908	P35908	KRT2	Homo sapiens	Keratin, type II cytoskeletal 2 epidermal	P35908	>sp|P35908|K22E_HUMAN Keratin, type II cytoskeletal 2 epidermal OS=Homo sapiens OX=9606 GN=KRT2 PE=1 SV=2	>sp|P35908|K22E_HUMAN Keratin, type II cytoskeletal 2 epidermal OS=Homo sapiens OX=9606 GN=KRT2 PE=1 SV=2	P35908	KRT2	Keratin, type II cytoskeletal 2 epidermal	Homo sapiens	15.7493	16.8203	16.4297	NA	NA	NA	NA	NA	NA	16.3331	NA	NA	NA	NA	NA	NA
Q8WUM4	Q8WUM4	PDCD6IP	Homo sapiens	Programmed cell death 6-interacting protein	Q8WUM4	>sp|Q8WUM4|PDC6I_HUMAN Programmed cell death 6-interacting protein OS=Homo sapiens OX=9606 GN=PDCD6IP PE=1 SV=1	>sp|Q8WUM4|PDC6I_HUMAN Programmed cell death 6-interacting protein OS=Homo sapiens OX=9606 GN=PDCD6IP PE=1 SV=1	Q8WUM4	PDCD6IP	Programmed cell death 6-interacting protein	Homo sapiens	16.3707	16.1294	16.4692	NA	NA	NA	NA	NA	NA	16.3231	NA	NA	NA	NA	NA	NA
A0A0D9RKH2	A0A0D9RKH2	PFN1	Chlorocebus sabaeus	Profilin	A0A0D9RKH2	>tr|A0A0D9RKH2|A0A0D9RKH2_CHLSB Profilin OS=Chlorocebus sabaeus OX=60711 GN=PFN1 PE=3 SV=1	>tr|A0A0D9RKH2|A0A0D9RKH2_CHLSB Profilin OS=Chlorocebus sabaeus OX=60711 GN=PFN1 PE=3 SV=1	A0A0D9RKH2	PFN1	Profilin	Chlorocebus sabaeus	NA	NA	NA	16.4395	16.1971	16.3269	NA	NA	NA	16.3212	NA	NA	NA	NA	NA	NA
P47756	P47756	CAPZB	Homo sapiens	F-actin-capping protein subunit beta	P47756	>sp|P47756|CAPZB_HUMAN F-actin-capping protein subunit beta OS=Homo sapiens OX=9606 GN=CAPZB PE=1 SV=5	>sp|P47756|CAPZB_HUMAN F-actin-capping protein subunit beta OS=Homo sapiens OX=9606 GN=CAPZB PE=1 SV=5	P47756	CAPZB	F-actin-capping protein subunit beta	Homo sapiens	16.0632	16.233	16.6501	NA	NA	NA	NA	NA	NA	16.3154	NA	NA	NA	NA	NA	NA
Q99613	Q99613	EIF3C	Homo sapiens	Eukaryotic translation initiation factor 3 subunit C	Q99613	>sp|Q99613|EIF3C_HUMAN Eukaryotic translation initiation factor 3 subunit C OS=Homo sapiens OX=9606 GN=EIF3C PE=1 SV=1	>sp|Q99613|EIF3C_HUMAN Eukaryotic translation initiation factor 3 subunit C OS=Homo sapiens OX=9606 GN=EIF3C PE=1 SV=1	Q99613	EIF3C	Eukaryotic translation initiation factor 3 subunit C	Homo sapiens	16.1541	16.407	16.3814	NA	NA	NA	NA	NA	NA	16.3142	NA	NA	NA	NA	NA	NA
A0A0D9R5A7	A0A0D9R5A7	NA	Chlorocebus sabaeus	Heterogeneous nuclear ribonucleoprotein K	A0A0D9R5A7	>tr|A0A0D9R5A7|A0A0D9R5A7_CHLSB Heterogeneous nuclear ribonucleoprotein K OS=Chlorocebus sabaeus OX=60711 PE=4 SV=1	>tr|A0A0D9R5A7|A0A0D9R5A7_CHLSB Heterogeneous nuclear ribonucleoprotein K OS=Chlorocebus sabaeus OX=60711 PE=4 SV=1	A0A0D9R5A7	NA	Heterogeneous nuclear ribonucleoprotein K	Chlorocebus sabaeus	NA	NA	NA	16.3078	16.5209	16.1098	NA	NA	NA	16.3128	NA	NA	NA	NA	NA	NA
O43707	O43707	ACTN4	Homo sapiens	Alpha-actinin-4	O43707	>sp|O43707|ACTN4_HUMAN Alpha-actinin-4 OS=Homo sapiens OX=9606 GN=ACTN4 PE=1 SV=2	>sp|O43707|ACTN4_HUMAN Alpha-actinin-4 OS=Homo sapiens OX=9606 GN=ACTN4 PE=1 SV=2	O43707	ACTN4	Alpha-actinin-4	Homo sapiens	16.1414	16.3042	16.4896	NA	NA	NA	NA	NA	NA	16.3117	NA	NA	NA	NA	NA	NA
P62993	P62993	GRB2	Homo sapiens	Growth factor receptor-bound protein 2	P62993	>sp|P62993|GRB2_HUMAN Growth factor receptor-bound protein 2 OS=Homo sapiens OX=9606 GN=GRB2 PE=1 SV=1	>sp|P62993|GRB2_HUMAN Growth factor receptor-bound protein 2 OS=Homo sapiens OX=9606 GN=GRB2 PE=1 SV=1	P62993	GRB2	Growth factor receptor-bound protein 2	Homo sapiens	16.1869	16.5251	16.187	NA	NA	NA	NA	NA	NA	16.2997	NA	NA	NA	NA	NA	NA
A0A0D9SDH7	A0A0D9SDH7	ARF6	Chlorocebus sabaeus	ADP-ribosylation factor 6	A0A0D9SDH7	>tr|A0A0D9SDH7|A0A0D9SDH7_CHLSB ADP-ribosylation factor 6 OS=Chlorocebus sabaeus OX=60711 GN=ARF6 PE=3 SV=1	>tr|A0A0D9SDH7|A0A0D9SDH7_CHLSB ADP-ribosylation factor 6 OS=Chlorocebus sabaeus OX=60711 GN=ARF6 PE=3 SV=1	A0A0D9SDH7	ARF6	ADP-ribosylation factor 6	Chlorocebus sabaeus	NA	NA	NA	16.3712	16.0488	16.4786	NA	NA	NA	16.2995	NA	NA	NA	NA	NA	NA
A0A0D9S2T3	A0A0D9S2T3	CORO1C	Chlorocebus sabaeus	Coronin	A0A0D9S2T3	>tr|A0A0D9S2T3|A0A0D9S2T3_CHLSB Coronin OS=Chlorocebus sabaeus OX=60711 GN=CORO1C PE=3 SV=1	>tr|A0A0D9S2T3|A0A0D9S2T3_CHLSB Coronin OS=Chlorocebus sabaeus OX=60711 GN=CORO1C PE=3 SV=1	A0A0D9S2T3	CORO1C	Coronin	Chlorocebus sabaeus	NA	NA	NA	16.2711	16.4918	16.1218	NA	NA	NA	16.2949	NA	NA	NA	NA	NA	NA
A0A0D9S4W9	A0A0D9S4W9	CCT3	Chlorocebus sabaeus	T-complex protein 1 subunit gamma	A0A0D9S4W9	>tr|A0A0D9S4W9|A0A0D9S4W9_CHLSB T-complex protein 1 subunit gamma OS=Chlorocebus sabaeus OX=60711 GN=CCT3 PE=3 SV=1	>tr|A0A0D9S4W9|A0A0D9S4W9_CHLSB T-complex protein 1 subunit gamma OS=Chlorocebus sabaeus OX=60711 GN=CCT3 PE=3 SV=1	A0A0D9S4W9	CCT3	T-complex protein 1 subunit gamma	Chlorocebus sabaeus	NA	NA	NA	16.2041	16.3817	16.2728	NA	NA	NA	16.2862	NA	NA	NA	NA	NA	NA
P15121	P15121	AKR1B1	Homo sapiens	Aldo-keto reductase family 1 member B1	P15121	>sp|P15121|ALDR_HUMAN Aldo-keto reductase family 1 member B1 OS=Homo sapiens OX=9606 GN=AKR1B1 PE=1 SV=3	>sp|P15121|ALDR_HUMAN Aldo-keto reductase family 1 member B1 OS=Homo sapiens OX=9606 GN=AKR1B1 PE=1 SV=3	P15121	AKR1B1	Aldo-keto reductase family 1 member B1	Homo sapiens	16.2248	16.1539	16.4546	NA	NA	NA	NA	NA	NA	16.2778	NA	NA	NA	NA	NA	NA
P68036	P68036	UBE2L3	Homo sapiens	Ubiquitin-conjugating enzyme E2 L3	P68036	>sp|P68036|UB2L3_HUMAN Ubiquitin-conjugating enzyme E2 L3 OS=Homo sapiens OX=9606 GN=UBE2L3 PE=1 SV=1	>sp|P68036|UB2L3_HUMAN Ubiquitin-conjugating enzyme E2 L3 OS=Homo sapiens OX=9606 GN=UBE2L3 PE=1 SV=1	P68036	UBE2L3	Ubiquitin-conjugating enzyme E2 L3	Homo sapiens	16.3134	16.4681	16.0445	NA	NA	NA	NA	NA	NA	16.2753	NA	NA	NA	NA	NA	NA
A0A0D9S6E7	A0A0D9S6E7	CAPZA1	Chlorocebus sabaeus	F-actin-capping protein subunit alpha	A0A0D9S6E7	>tr|A0A0D9S6E7|A0A0D9S6E7_CHLSB F-actin-capping protein subunit alpha OS=Chlorocebus sabaeus OX=60711 GN=CAPZA1 PE=3 SV=1	>tr|A0A0D9S6E7|A0A0D9S6E7_CHLSB F-actin-capping protein subunit alpha OS=Chlorocebus sabaeus OX=60711 GN=CAPZA1 PE=3 SV=1	A0A0D9S6E7	CAPZA1	F-actin-capping protein subunit alpha	Chlorocebus sabaeus	NA	NA	NA	16.1876	16.086	16.5424	NA	NA	NA	16.272	NA	NA	NA	NA	NA	NA
P55884	P55884	EIF3B	Homo sapiens	Eukaryotic translation initiation factor 3 subunit B	P55884	>sp|P55884|EIF3B_HUMAN Eukaryotic translation initiation factor 3 subunit B OS=Homo sapiens OX=9606 GN=EIF3B PE=1 SV=3	>sp|P55884|EIF3B_HUMAN Eukaryotic translation initiation factor 3 subunit B OS=Homo sapiens OX=9606 GN=EIF3B PE=1 SV=3	P55884	EIF3B	Eukaryotic translation initiation factor 3 subunit B	Homo sapiens	16.1749	16.325	16.312	NA	NA	NA	NA	NA	NA	16.2706	NA	NA	NA	NA	NA	NA
O60884	O60884	DNAJA2	Homo sapiens	DnaJ homolog subfamily A member 2	O60884	>sp|O60884|DNJA2_HUMAN DnaJ homolog subfamily A member 2 OS=Homo sapiens OX=9606 GN=DNAJA2 PE=1 SV=1	>sp|O60884|DNJA2_HUMAN DnaJ homolog subfamily A member 2 OS=Homo sapiens OX=9606 GN=DNAJA2 PE=1 SV=1	O60884	DNAJA2	DnaJ homolog subfamily A member 2	Homo sapiens	16.5436	16.4119	15.8548	NA	NA	NA	NA	NA	NA	16.2701	NA	NA	NA	NA	NA	NA
A0A0D9S094	A0A0D9S094	PLS3	Chlorocebus sabaeus	Plastin-3	A0A0D9S094	>tr|A0A0D9S094|A0A0D9S094_CHLSB Plastin-3 OS=Chlorocebus sabaeus OX=60711 GN=PLS3 PE=4 SV=1	>tr|A0A0D9S094|A0A0D9S094_CHLSB Plastin-3 OS=Chlorocebus sabaeus OX=60711 GN=PLS3 PE=4 SV=1	A0A0D9S094	PLS3	Plastin-3	Chlorocebus sabaeus	NA	NA	NA	16.1683	16.4588	16.1728	NA	NA	NA	16.2667	NA	NA	NA	NA	NA	NA
P13928	P13928	ANXA8	Homo sapiens	Annexin A8	P13928	>sp|P13928|ANXA8_HUMAN Annexin A8 OS=Homo sapiens OX=9606 GN=ANXA8 PE=1 SV=3	>sp|P13928|ANXA8_HUMAN Annexin A8 OS=Homo sapiens OX=9606 GN=ANXA8 PE=1 SV=3	P13928	ANXA8	Annexin A8	Homo sapiens	16.4824	15.9681	16.3141	NA	NA	NA	NA	NA	NA	16.2548	NA	NA	NA	NA	NA	NA
P29692	P29692	EEF1D	Homo sapiens	Elongation factor 1-delta	P29692	>sp|P29692|EF1D_HUMAN Elongation factor 1-delta OS=Homo sapiens OX=9606 GN=EEF1D PE=1 SV=5	>sp|P29692|EF1D_HUMAN Elongation factor 1-delta OS=Homo sapiens OX=9606 GN=EEF1D PE=1 SV=5	P29692	EEF1D	Elongation factor 1-delta	Homo sapiens	16.1934	16.3692	16.1938	NA	NA	NA	NA	NA	NA	16.2522	NA	NA	NA	NA	NA	NA
P07384	P07384	CAPN1	Homo sapiens	Calpain-1 catalytic subunit	P07384	>sp|P07384|CAN1_HUMAN Calpain-1 catalytic subunit OS=Homo sapiens OX=9606 GN=CAPN1 PE=1 SV=1	>sp|P07384|CAN1_HUMAN Calpain-1 catalytic subunit OS=Homo sapiens OX=9606 GN=CAPN1 PE=1 SV=1	P07384	CAPN1	Calpain-1 catalytic subunit	Homo sapiens	16.0697	16.0947	16.5877	NA	NA	NA	NA	NA	NA	16.2507	NA	NA	NA	NA	NA	NA
A0A0D9RYR6	A0A0D9RYR6	DNASE1L1	Chlorocebus sabaeus	Deoxyribonuclease	A0A0D9RYR6	>tr|A0A0D9RYR6|A0A0D9RYR6_CHLSB Deoxyribonuclease OS=Chlorocebus sabaeus OX=60711 GN=DNASE1L1 PE=3 SV=1	>tr|A0A0D9RYR6|A0A0D9RYR6_CHLSB Deoxyribonuclease OS=Chlorocebus sabaeus OX=60711 GN=DNASE1L1 PE=3 SV=1	A0A0D9RYR6	DNASE1L1	Deoxyribonuclease	Chlorocebus sabaeus	NA	NA	NA	16.4494	15.8955	16.4052	NA	NA	NA	16.25	NA	NA	NA	NA	NA	NA
P13667	P13667	PDIA4	Homo sapiens	Protein disulfide-isomerase A4	P13667	>sp|P13667|PDIA4_HUMAN Protein disulfide-isomerase A4 OS=Homo sapiens OX=9606 GN=PDIA4 PE=1 SV=2	>sp|P13667|PDIA4_HUMAN Protein disulfide-isomerase A4 OS=Homo sapiens OX=9606 GN=PDIA4 PE=1 SV=2	P13667	PDIA4	Protein disulfide-isomerase A4	Homo sapiens	16.1275	16.1331	16.4834	NA	NA	NA	NA	NA	NA	16.248	NA	NA	NA	NA	NA	NA
A0A0D9RPC3	A0A0D9RPC3	GNAI2	Chlorocebus sabaeus	Guanine nucleotide-binding protein G(i) subunit alpha-2	A0A0D9RPC3	>tr|A0A0D9RPC3|A0A0D9RPC3_CHLSB Guanine nucleotide-binding protein G(i) subunit alpha-2 OS=Chlorocebus sabaeus OX=60711 GN=GNAI2 PE=3 SV=1	>tr|A0A0D9RPC3|A0A0D9RPC3_CHLSB Guanine nucleotide-binding protein G(i) subunit alpha-2 OS=Chlorocebus sabaeus OX=60711 GN=GNAI2 PE=3 SV=1	A0A0D9RPC3	GNAI2	Guanine nucleotide-binding protein G(i) subunit alpha-2	Chlorocebus sabaeus	NA	NA	NA	16.2143	16.3455	16.1753	NA	NA	NA	16.2451	NA	NA	NA	NA	NA	NA
P43487	P43487	RANBP1	Homo sapiens	Ran-specific GTPase-activating protein	P43487	>sp|P43487|RANG_HUMAN Ran-specific GTPase-activating protein OS=Homo sapiens OX=9606 GN=RANBP1 PE=1 SV=1	>sp|P43487|RANG_HUMAN Ran-specific GTPase-activating protein OS=Homo sapiens OX=9606 GN=RANBP1 PE=1 SV=1	P43487	RANBP1	Ran-specific GTPase-activating protein	Homo sapiens	16.3346	16.475	15.9163	NA	NA	NA	NA	NA	NA	16.242	NA	NA	NA	NA	NA	NA
Q96FX8	Q96FX8	PERP	Homo sapiens	p53 apoptosis effector related to PMP-22	Q96FX8	>sp|Q96FX8|PERP_HUMAN p53 apoptosis effector related to PMP-22 OS=Homo sapiens OX=9606 GN=PERP PE=1 SV=1	>sp|Q96FX8|PERP_HUMAN p53 apoptosis effector related to PMP-22 OS=Homo sapiens OX=9606 GN=PERP PE=1 SV=1	Q96FX8	PERP	p53 apoptosis effector related to PMP-22	Homo sapiens	16.5304	16.3384	15.8488	NA	NA	NA	NA	NA	NA	16.2392	NA	NA	NA	NA	NA	NA
A0A0D9RB56	A0A0D9RB56	CMTM6	Chlorocebus sabaeus	CKLF like MARVEL transmembrane domain containing 6	A0A0D9RB56	>tr|A0A0D9RB56|A0A0D9RB56_CHLSB CKLF like MARVEL transmembrane domain containing 6 OS=Chlorocebus sabaeus OX=60711 GN=CMTM6 PE=4 SV=1	>tr|A0A0D9RB56|A0A0D9RB56_CHLSB CKLF like MARVEL transmembrane domain containing 6 OS=Chlorocebus sabaeus OX=60711 GN=CMTM6 PE=4 SV=1	A0A0D9RB56	CMTM6	CKLF like MARVEL transmembrane domain containing 6	Chlorocebus sabaeus	NA	NA	NA	16.2545	16.2184	16.2357	NA	NA	NA	16.2362	NA	NA	NA	NA	NA	NA
A0A0D9RFS4	A0A0D9RFS4	EHD3	Chlorocebus sabaeus	EH domain containing 3	A0A0D9RFS4	>tr|A0A0D9RFS4|A0A0D9RFS4_CHLSB EH domain containing 3 OS=Chlorocebus sabaeus OX=60711 GN=EHD3 PE=4 SV=1	>tr|A0A0D9RFS4|A0A0D9RFS4_CHLSB EH domain containing 3 OS=Chlorocebus sabaeus OX=60711 GN=EHD3 PE=4 SV=1	A0A0D9RFS4	EHD3	EH domain containing 3	Chlorocebus sabaeus	NA	NA	NA	16.311	16.1877	16.2091	NA	NA	NA	16.2359	NA	NA	NA	NA	NA	NA
A0A0D9RXX8	A0A0D9RXX8	NA	Chlorocebus sabaeus	EF-hand domain-containing protein	A0A0D9RXX8	>tr|A0A0D9RXX8|A0A0D9RXX8_CHLSB EF-hand domain-containing protein OS=Chlorocebus sabaeus OX=60711 PE=4 SV=1	>tr|A0A0D9RXX8|A0A0D9RXX8_CHLSB EF-hand domain-containing protein OS=Chlorocebus sabaeus OX=60711 PE=4 SV=1	A0A0D9RXX8	NA	EF-hand domain-containing protein	Chlorocebus sabaeus	NA	NA	NA	16.6992	15.6692	16.3374	NA	NA	NA	16.2353	NA	NA	NA	NA	NA	NA
A0A0D9RQI7	A0A0D9RQI7	SLC35C2	Chlorocebus sabaeus	Solute carrier family 35 member C2	A0A0D9RQI7	>tr|A0A0D9RQI7|A0A0D9RQI7_CHLSB Solute carrier family 35 member C2 OS=Chlorocebus sabaeus OX=60711 GN=SLC35C2 PE=4 SV=1	>tr|A0A0D9RQI7|A0A0D9RQI7_CHLSB Solute carrier family 35 member C2 OS=Chlorocebus sabaeus OX=60711 GN=SLC35C2 PE=4 SV=1	A0A0D9RQI7	SLC35C2	Solute carrier family 35 member C2	Chlorocebus sabaeus	NA	NA	NA	16.4835	15.8359	16.362	NA	NA	NA	16.2271	NA	NA	NA	NA	NA	NA
A0A0D9RYP7	A0A0D9RYP7	RAC1	Chlorocebus sabaeus	Ras-related C3 botulinum toxin substrate 1	A0A0D9RYP7	>tr|A0A0D9RYP7|A0A0D9RYP7_CHLSB Ras-related C3 botulinum toxin substrate 1 OS=Chlorocebus sabaeus OX=60711 GN=RAC1 PE=3 SV=1	>tr|A0A0D9RYP7|A0A0D9RYP7_CHLSB Ras-related C3 botulinum toxin substrate 1 OS=Chlorocebus sabaeus OX=60711 GN=RAC1 PE=3 SV=1	A0A0D9RYP7	RAC1	Ras-related C3 botulinum toxin substrate 1	Chlorocebus sabaeus	NA	NA	NA	16.0073	16.6669	15.9997	NA	NA	NA	16.2246	NA	NA	NA	NA	NA	NA
P62495	P62495	ETF1	Homo sapiens	Eukaryotic peptide chain release factor subunit 1	P62495	>sp|P62495|ERF1_HUMAN Eukaryotic peptide chain release factor subunit 1 OS=Homo sapiens OX=9606 GN=ETF1 PE=1 SV=3	>sp|P62495|ERF1_HUMAN Eukaryotic peptide chain release factor subunit 1 OS=Homo sapiens OX=9606 GN=ETF1 PE=1 SV=3	P62495	ETF1	Eukaryotic peptide chain release factor subunit 1	Homo sapiens	16.3576	15.9969	16.309	NA	NA	NA	NA	NA	NA	16.2212	NA	NA	NA	NA	NA	NA
A0A0D9RYM1	A0A0D9RYM1	NPC1	Chlorocebus sabaeus	NPC intracellular cholesterol transporter 1	A0A0D9RYM1	>tr|A0A0D9RYM1|A0A0D9RYM1_CHLSB NPC intracellular cholesterol transporter 1 OS=Chlorocebus sabaeus OX=60711 GN=NPC1 PE=3 SV=1	>tr|A0A0D9RYM1|A0A0D9RYM1_CHLSB NPC intracellular cholesterol transporter 1 OS=Chlorocebus sabaeus OX=60711 GN=NPC1 PE=3 SV=1	A0A0D9RYM1	NPC1	NPC intracellular cholesterol transporter 1	Chlorocebus sabaeus	NA	NA	NA	16.3445	16.0899	16.1857	NA	NA	NA	16.2067	NA	NA	NA	NA	NA	NA
A0A0D9R4X7	A0A0D9R4X7	EHD1	Chlorocebus sabaeus	EH domain containing 1	A0A0D9R4X7	>tr|A0A0D9R4X7|A0A0D9R4X7_CHLSB EH domain containing 1 OS=Chlorocebus sabaeus OX=60711 GN=EHD1 PE=4 SV=1	>tr|A0A0D9R4X7|A0A0D9R4X7_CHLSB EH domain containing 1 OS=Chlorocebus sabaeus OX=60711 GN=EHD1 PE=4 SV=1	A0A0D9R4X7	EHD1	EH domain containing 1	Chlorocebus sabaeus	NA	NA	NA	16.1756	16.0575	16.3298	NA	NA	NA	16.1877	NA	NA	NA	NA	NA	NA
Q12768	Q12768	WASHC5	Homo sapiens	WASH complex subunit 5	Q12768	>sp|Q12768|WASC5_HUMAN WASH complex subunit 5 OS=Homo sapiens OX=9606 GN=WASHC5 PE=1 SV=1	>sp|Q12768|WASC5_HUMAN WASH complex subunit 5 OS=Homo sapiens OX=9606 GN=WASHC5 PE=1 SV=1	Q12768	WASHC5	WASH complex subunit 5	Homo sapiens	16.2233	16.214	16.0921	NA	NA	NA	NA	NA	NA	16.1765	NA	NA	NA	NA	NA	NA
A0A0D9RCJ9	A0A0D9RCJ9	CYRIB	Chlorocebus sabaeus	CYFIP related Rac1 interactor B	A0A0D9RCJ9	>tr|A0A0D9RCJ9|A0A0D9RCJ9_CHLSB CYFIP related Rac1 interactor B OS=Chlorocebus sabaeus OX=60711 GN=CYRIB PE=3 SV=1	>tr|A0A0D9RCJ9|A0A0D9RCJ9_CHLSB CYFIP related Rac1 interactor B OS=Chlorocebus sabaeus OX=60711 GN=CYRIB PE=3 SV=1	A0A0D9RCJ9	CYRIB	CYFIP related Rac1 interactor B	Chlorocebus sabaeus	NA	NA	NA	16.2673	16.0483	16.213	NA	NA	NA	16.1762	NA	NA	NA	NA	NA	NA
P46108	P46108	CRK	Homo sapiens	Adapter molecule crk	P46108	>sp|P46108|CRK_HUMAN Adapter molecule crk OS=Homo sapiens OX=9606 GN=CRK PE=1 SV=2	>sp|P46108|CRK_HUMAN Adapter molecule crk OS=Homo sapiens OX=9606 GN=CRK PE=1 SV=2	P46108	CRK	Adapter molecule crk	Homo sapiens	16.0296	16.4347	16.0642	NA	NA	NA	NA	NA	NA	16.1762	NA	NA	NA	NA	NA	NA
P12081	P12081	HARS1	Homo sapiens	Histidine--tRNA ligase, cytoplasmic	P12081	>sp|P12081|HARS1_HUMAN Histidine--tRNA ligase, cytoplasmic OS=Homo sapiens OX=9606 GN=HARS1 PE=1 SV=2	>sp|P12081|HARS1_HUMAN Histidine--tRNA ligase, cytoplasmic OS=Homo sapiens OX=9606 GN=HARS1 PE=1 SV=2	P12081	HARS1	Histidine--tRNA ligase, cytoplasmic	Homo sapiens	16.1557	16.1346	16.2197	NA	NA	NA	NA	NA	NA	16.17	NA	NA	NA	NA	NA	NA
JX142173.1_prot_AFP86416.1_55	JX142173.1_prot_AFP86416.1_55	NA	HSV-1 Mckrae	[gene=UL51] [locus_tag=HHV1gp075] [protein=tegument protein UL51] [protein_id=AFP86416.1] [location=complement(108259..108993)] [gbkey=CDS]	JX142173.1_prot_AFP86416.1_55	>lcl|JX142173.1_prot_AFP86416.1_55 [gene=UL51] [locus_tag=HHV1gp075] [protein=tegument protein UL51] [protein_id=AFP86416.1] [location=complement(108259..108993)] [gbkey=CDS]	>lcl|JX142173.1_prot_AFP86416.1_55 [gene=UL51] [locus_tag=HHV1gp075] [protein=tegument protein UL51] [protein_id=AFP86416.1] [location=complement(108259..108993)] [gbkey=CDS]	AFP86416.1_	UL51	tegument protein UL51	HSV-1 Mckrae	16.5736	16.611	16.8807	15.6976	15.5971	15.6376	1.04431	0.681668	1.40694	16.1663	6.88427	0.375963	0.00029668	0.000949377	1	1
A0A0D9QZU2	A0A0D9QZU2	VPS35	Chlorocebus sabaeus	Vacuolar protein sorting-associated protein 35	A0A0D9QZU2	>tr|A0A0D9QZU2|A0A0D9QZU2_CHLSB Vacuolar protein sorting-associated protein 35 OS=Chlorocebus sabaeus OX=60711 GN=VPS35 PE=3 SV=1	>tr|A0A0D9QZU2|A0A0D9QZU2_CHLSB Vacuolar protein sorting-associated protein 35 OS=Chlorocebus sabaeus OX=60711 GN=VPS35 PE=3 SV=1	A0A0D9QZU2	VPS35	Vacuolar protein sorting-associated protein 35	Chlorocebus sabaeus	NA	NA	NA	16.3458	15.9657	16.1811	NA	NA	NA	16.1642	NA	NA	NA	NA	NA	NA
Q9UIQ6	Q9UIQ6	LNPEP	Homo sapiens	Leucyl-cystinyl aminopeptidase	Q9UIQ6	>sp|Q9UIQ6|LCAP_HUMAN Leucyl-cystinyl aminopeptidase OS=Homo sapiens OX=9606 GN=LNPEP PE=1 SV=3	>sp|Q9UIQ6|LCAP_HUMAN Leucyl-cystinyl aminopeptidase OS=Homo sapiens OX=9606 GN=LNPEP PE=1 SV=3	Q9UIQ6	LNPEP	Leucyl-cystinyl aminopeptidase	Homo sapiens	16.2621	16.1341	16.0838	NA	NA	NA	NA	NA	NA	16.16	NA	NA	NA	NA	NA	NA
A0A0D9R0N5	A0A0D9R0N5	CLTC	Chlorocebus sabaeus	Clathrin heavy chain	A0A0D9R0N5	>tr|A0A0D9R0N5|A0A0D9R0N5_CHLSB Clathrin heavy chain OS=Chlorocebus sabaeus OX=60711 GN=CLTC PE=3 SV=1	>tr|A0A0D9R0N5|A0A0D9R0N5_CHLSB Clathrin heavy chain OS=Chlorocebus sabaeus OX=60711 GN=CLTC PE=3 SV=1	A0A0D9R0N5	CLTC	Clathrin heavy chain	Chlorocebus sabaeus	NA	NA	NA	16.2338	15.9749	16.2675	NA	NA	NA	16.1587	NA	NA	NA	NA	NA	NA
P25788	P25788	PSMA3	Homo sapiens	Proteasome subunit alpha type-3	P25788	>sp|P25788|PSA3_HUMAN Proteasome subunit alpha type-3 OS=Homo sapiens OX=9606 GN=PSMA3 PE=1 SV=2	>sp|P25788|PSA3_HUMAN Proteasome subunit alpha type-3 OS=Homo sapiens OX=9606 GN=PSMA3 PE=1 SV=2	P25788	PSMA3	Proteasome subunit alpha type-3	Homo sapiens	16.1463	16.0437	16.2726	NA	NA	NA	NA	NA	NA	16.1542	NA	NA	NA	NA	NA	NA
A0A0D9R8Y0	A0A0D9R8Y0	SNAP23	Chlorocebus sabaeus	Synaptosomal-associated protein	A0A0D9R8Y0	>tr|A0A0D9R8Y0|A0A0D9R8Y0_CHLSB Synaptosomal-associated protein OS=Chlorocebus sabaeus OX=60711 GN=SNAP23 PE=3 SV=1	>tr|A0A0D9R8Y0|A0A0D9R8Y0_CHLSB Synaptosomal-associated protein OS=Chlorocebus sabaeus OX=60711 GN=SNAP23 PE=3 SV=1	A0A0D9R8Y0	SNAP23	Synaptosomal-associated protein	Chlorocebus sabaeus	NA	NA	NA	16.1674	15.8837	16.4066	NA	NA	NA	16.1526	NA	NA	NA	NA	NA	NA
Q9NVZ3	Q9NVZ3	NECAP2	Homo sapiens	Adaptin ear-binding coat-associated protein 2	Q9NVZ3	>sp|Q9NVZ3|NECP2_HUMAN Adaptin ear-binding coat-associated protein 2 OS=Homo sapiens OX=9606 GN=NECAP2 PE=1 SV=1	>sp|Q9NVZ3|NECP2_HUMAN Adaptin ear-binding coat-associated protein 2 OS=Homo sapiens OX=9606 GN=NECAP2 PE=1 SV=1	Q9NVZ3	NECAP2	Adaptin ear-binding coat-associated protein 2	Homo sapiens	16.1263	16.315	16.0085	NA	NA	NA	NA	NA	NA	16.1499	NA	NA	NA	NA	NA	NA
A0A0D9RM83	A0A0D9RM83	EPCAM	Chlorocebus sabaeus	Epithelial cell adhesion molecule	A0A0D9RM83	>tr|A0A0D9RM83|A0A0D9RM83_CHLSB Epithelial cell adhesion molecule OS=Chlorocebus sabaeus OX=60711 GN=EPCAM PE=3 SV=1	>tr|A0A0D9RM83|A0A0D9RM83_CHLSB Epithelial cell adhesion molecule OS=Chlorocebus sabaeus OX=60711 GN=EPCAM PE=3 SV=1	A0A0D9RM83	EPCAM	Epithelial cell adhesion molecule	Chlorocebus sabaeus	NA	NA	NA	16.1304	16.0585	16.2583	NA	NA	NA	16.1491	NA	NA	NA	NA	NA	NA
A0A0D9RMR2	A0A0D9RMR2	NIBAN2	Chlorocebus sabaeus	Niban apoptosis regulator 2	A0A0D9RMR2	>tr|A0A0D9RMR2|A0A0D9RMR2_CHLSB Niban apoptosis regulator 2 OS=Chlorocebus sabaeus OX=60711 GN=NIBAN2 PE=3 SV=1	>tr|A0A0D9RMR2|A0A0D9RMR2_CHLSB Niban apoptosis regulator 2 OS=Chlorocebus sabaeus OX=60711 GN=NIBAN2 PE=3 SV=1	A0A0D9RMR2	NIBAN2	Niban apoptosis regulator 2	Chlorocebus sabaeus	NA	NA	NA	16.3552	15.8138	16.2676	NA	NA	NA	16.1455	NA	NA	NA	NA	NA	NA
A0A0D9QVL0	A0A0D9QVL0	GNA13	Chlorocebus sabaeus	G protein subunit alpha 13	A0A0D9QVL0	>tr|A0A0D9QVL0|A0A0D9QVL0_CHLSB G protein subunit alpha 13 OS=Chlorocebus sabaeus OX=60711 GN=GNA13 PE=3 SV=1	>tr|A0A0D9QVL0|A0A0D9QVL0_CHLSB G protein subunit alpha 13 OS=Chlorocebus sabaeus OX=60711 GN=GNA13 PE=3 SV=1	A0A0D9QVL0	GNA13	G protein subunit alpha 13	Chlorocebus sabaeus	NA	NA	NA	16.0839	16.0724	16.2758	NA	NA	NA	16.1441	NA	NA	NA	NA	NA	NA
A0A0D9RKY1	A0A0D9RKY1	CTNNA1	Chlorocebus sabaeus	Catenin alpha-1	A0A0D9RKY1	>tr|A0A0D9RKY1|A0A0D9RKY1_CHLSB Catenin alpha-1 OS=Chlorocebus sabaeus OX=60711 GN=CTNNA1 PE=3 SV=1	>tr|A0A0D9RKY1|A0A0D9RKY1_CHLSB Catenin alpha-1 OS=Chlorocebus sabaeus OX=60711 GN=CTNNA1 PE=3 SV=1	A0A0D9RKY1	CTNNA1	Catenin alpha-1	Chlorocebus sabaeus	NA	NA	NA	16.1981	16.1061	16.0989	NA	NA	NA	16.1344	NA	NA	NA	NA	NA	NA
A0A0D9RA19	A0A0D9RA19	NA	Chlorocebus sabaeus	NADP-dependent oxidoreductase domain-containing protein	A0A0D9RA19	>tr|A0A0D9RA19|A0A0D9RA19_CHLSB NADP-dependent oxidoreductase domain-containing protein OS=Chlorocebus sabaeus OX=60711 PE=3 SV=1	>tr|A0A0D9RA19|A0A0D9RA19_CHLSB NADP-dependent oxidoreductase domain-containing protein OS=Chlorocebus sabaeus OX=60711 PE=3 SV=1	A0A0D9RA19	NA	NADP-dependent oxidoreductase domain-containing protein	Chlorocebus sabaeus	NA	NA	NA	16.3291	15.9405	16.1301	NA	NA	NA	16.1332	NA	NA	NA	NA	NA	NA
A0A0D9R7Z2	A0A0D9R7Z2	NA	Chlorocebus sabaeus	Ig-like domain-containing protein	A0A0D9R7Z2	>tr|A0A0D9R7Z2|A0A0D9R7Z2_CHLSB Ig-like domain-containing protein OS=Chlorocebus sabaeus OX=60711 PE=3 SV=1	>tr|A0A0D9R7Z2|A0A0D9R7Z2_CHLSB Ig-like domain-containing protein OS=Chlorocebus sabaeus OX=60711 PE=3 SV=1	A0A0D9R7Z2	NA	Ig-like domain-containing protein	Chlorocebus sabaeus	NA	NA	NA	16.3309	15.8495	16.2123	NA	NA	NA	16.1309	NA	NA	NA	NA	NA	NA
A0A0D9R381	A0A0D9R381	TWF1	Chlorocebus sabaeus	Twinfilin-1	A0A0D9R381	>tr|A0A0D9R381|A0A0D9R381_CHLSB Twinfilin-1 OS=Chlorocebus sabaeus OX=60711 GN=TWF1 PE=3 SV=1	>tr|A0A0D9R381|A0A0D9R381_CHLSB Twinfilin-1 OS=Chlorocebus sabaeus OX=60711 GN=TWF1 PE=3 SV=1	A0A0D9R381	TWF1	Twinfilin-1	Chlorocebus sabaeus	NA	NA	NA	16.1129	16.0958	16.1832	NA	NA	NA	16.1306	NA	NA	NA	NA	NA	NA
A0A0D9R082	A0A0D9R082	FUS	Chlorocebus sabaeus	FUS RNA binding protein	A0A0D9R082	>tr|A0A0D9R082|A0A0D9R082_CHLSB FUS RNA binding protein OS=Chlorocebus sabaeus OX=60711 GN=FUS PE=3 SV=1	>tr|A0A0D9R082|A0A0D9R082_CHLSB FUS RNA binding protein OS=Chlorocebus sabaeus OX=60711 GN=FUS PE=3 SV=1	A0A0D9R082	FUS	FUS RNA binding protein	Chlorocebus sabaeus	NA	NA	NA	15.5699	16.4873	16.3201	NA	NA	NA	16.1258	NA	NA	NA	NA	NA	NA
Q9P258	Q9P258	RCC2	Homo sapiens	Protein RCC2	Q9P258	>sp|Q9P258|RCC2_HUMAN Protein RCC2 OS=Homo sapiens OX=9606 GN=RCC2 PE=1 SV=2	>sp|Q9P258|RCC2_HUMAN Protein RCC2 OS=Homo sapiens OX=9606 GN=RCC2 PE=1 SV=2	Q9P258	RCC2	Protein RCC2	Homo sapiens	16.1823	15.9314	16.2491	NA	NA	NA	NA	NA	NA	16.1209	NA	NA	NA	NA	NA	NA
A0A0D9RAM8	A0A0D9RAM8	PDIA3	Chlorocebus sabaeus	Protein disulfide-isomerase	A0A0D9RAM8	>tr|A0A0D9RAM8|A0A0D9RAM8_CHLSB Protein disulfide-isomerase OS=Chlorocebus sabaeus OX=60711 GN=PDIA3 PE=3 SV=1	>tr|A0A0D9RAM8|A0A0D9RAM8_CHLSB Protein disulfide-isomerase OS=Chlorocebus sabaeus OX=60711 GN=PDIA3 PE=3 SV=1	A0A0D9RAM8	PDIA3	Protein disulfide-isomerase	Chlorocebus sabaeus	NA	NA	NA	16.215	16.1553	15.9907	NA	NA	NA	16.1203	NA	NA	NA	NA	NA	NA
P60981	P60981	DSTN	Homo sapiens	Destrin	P60981	>sp|P60981|DEST_HUMAN Destrin OS=Homo sapiens OX=9606 GN=DSTN PE=1 SV=3	>sp|P60981|DEST_HUMAN Destrin OS=Homo sapiens OX=9606 GN=DSTN PE=1 SV=3	P60981	DSTN	Destrin	Homo sapiens	15.8409	16.2995	16.213	NA	NA	NA	NA	NA	NA	16.1178	NA	NA	NA	NA	NA	NA
P14735	P14735	IDE	Homo sapiens	Insulin-degrading enzyme	P14735	>sp|P14735|IDE_HUMAN Insulin-degrading enzyme OS=Homo sapiens OX=9606 GN=IDE PE=1 SV=4	>sp|P14735|IDE_HUMAN Insulin-degrading enzyme OS=Homo sapiens OX=9606 GN=IDE PE=1 SV=4	P14735	IDE	Insulin-degrading enzyme	Homo sapiens	16.0745	16.051	16.2201	NA	NA	NA	NA	NA	NA	16.1152	NA	NA	NA	NA	NA	NA
O00154	O00154	ACOT7	Homo sapiens	Cytosolic acyl coenzyme A thioester hydrolase	O00154	>sp|O00154|BACH_HUMAN Cytosolic acyl coenzyme A thioester hydrolase OS=Homo sapiens OX=9606 GN=ACOT7 PE=1 SV=3	>sp|O00154|BACH_HUMAN Cytosolic acyl coenzyme A thioester hydrolase OS=Homo sapiens OX=9606 GN=ACOT7 PE=1 SV=3	O00154	ACOT7	Cytosolic acyl coenzyme A thioester hydrolase	Homo sapiens	16.1198	16.0531	16.1707	NA	NA	NA	NA	NA	NA	16.1145	NA	NA	NA	NA	NA	NA
P07951	P07951	TPM2	Homo sapiens	Tropomyosin beta chain	P07951	>sp|P07951|TPM2_HUMAN Tropomyosin beta chain OS=Homo sapiens OX=9606 GN=TPM2 PE=1 SV=1	>sp|P07951|TPM2_HUMAN Tropomyosin beta chain OS=Homo sapiens OX=9606 GN=TPM2 PE=1 SV=1	P07951	TPM2	Tropomyosin beta chain	Homo sapiens	15.9637	16.2339	16.1279	NA	NA	NA	NA	NA	NA	16.1085	NA	NA	NA	NA	NA	NA
P26639	P26639	TARS1	Homo sapiens	Threonine--tRNA ligase 1, cytoplasmic	P26639	>sp|P26639|SYTC_HUMAN Threonine--tRNA ligase 1, cytoplasmic OS=Homo sapiens OX=9606 GN=TARS1 PE=1 SV=3	>sp|P26639|SYTC_HUMAN Threonine--tRNA ligase 1, cytoplasmic OS=Homo sapiens OX=9606 GN=TARS1 PE=1 SV=3	P26639	TARS1	Threonine--tRNA ligase 1, cytoplasmic	Homo sapiens	16.1162	15.9309	16.2774	NA	NA	NA	NA	NA	NA	16.1082	NA	NA	NA	NA	NA	NA
P00491	P00491	PNP	Homo sapiens	Purine nucleoside phosphorylase	P00491	>sp|P00491|PNPH_HUMAN Purine nucleoside phosphorylase OS=Homo sapiens OX=9606 GN=PNP PE=1 SV=2	>sp|P00491|PNPH_HUMAN Purine nucleoside phosphorylase OS=Homo sapiens OX=9606 GN=PNP PE=1 SV=2	P00491	PNP	Purine nucleoside phosphorylase	Homo sapiens	16.1629	15.986	16.1752	NA	NA	NA	NA	NA	NA	16.1081	NA	NA	NA	NA	NA	NA
P31483	P31483	TIA1	Homo sapiens	Cytotoxic granule associated RNA binding protein TIA1	P31483	>sp|P31483|TIA1_HUMAN Cytotoxic granule associated RNA binding protein TIA1 OS=Homo sapiens OX=9606 GN=TIA1 PE=1 SV=3	>sp|P31483|TIA1_HUMAN Cytotoxic granule associated RNA binding protein TIA1 OS=Homo sapiens OX=9606 GN=TIA1 PE=1 SV=3	P31483	TIA1	Cytotoxic granule associated RNA binding protein TIA1	Homo sapiens	16.3013	16.1748	15.8319	NA	NA	NA	NA	NA	NA	16.1027	NA	NA	NA	NA	NA	NA
P16152	P16152	CBR1	Homo sapiens	Carbonyl reductase [NADPH] 1	P16152	>sp|P16152|CBR1_HUMAN Carbonyl reductase [NADPH] 1 OS=Homo sapiens OX=9606 GN=CBR1 PE=1 SV=3	>sp|P16152|CBR1_HUMAN Carbonyl reductase [NADPH] 1 OS=Homo sapiens OX=9606 GN=CBR1 PE=1 SV=3	P16152	CBR1	Carbonyl reductase [NADPH] 1	Homo sapiens	16.0001	16.2017	16.1051	NA	NA	NA	NA	NA	NA	16.1023	NA	NA	NA	NA	NA	NA
Q96TA1	Q96TA1	NIBAN2	Homo sapiens	Protein Niban 2	Q96TA1	>sp|Q96TA1|NIBA2_HUMAN Protein Niban 2 OS=Homo sapiens OX=9606 GN=NIBAN2 PE=1 SV=3	>sp|Q96TA1|NIBA2_HUMAN Protein Niban 2 OS=Homo sapiens OX=9606 GN=NIBAN2 PE=1 SV=3	Q96TA1	NIBAN2	Protein Niban 2	Homo sapiens	16.0512	16.0683	16.1872	NA	NA	NA	NA	NA	NA	16.1022	NA	NA	NA	NA	NA	NA
P39687	P39687	ANP32A	Homo sapiens	Acidic leucine-rich nuclear phosphoprotein 32 family member A	P39687	>sp|P39687|AN32A_HUMAN Acidic leucine-rich nuclear phosphoprotein 32 family member A OS=Homo sapiens OX=9606 GN=ANP32A PE=1 SV=1	>sp|P39687|AN32A_HUMAN Acidic leucine-rich nuclear phosphoprotein 32 family member A OS=Homo sapiens OX=9606 GN=ANP32A PE=1 SV=1	P39687	ANP32A	Acidic leucine-rich nuclear phosphoprotein 32 family member A	Homo sapiens	16.1335	16.1495	16.0117	NA	NA	NA	NA	NA	NA	16.0983	NA	NA	NA	NA	NA	NA
A0A0D9S5N2	A0A0D9S5N2	S100A1	Chlorocebus sabaeus	Protein S100	A0A0D9S5N2	>tr|A0A0D9S5N2|A0A0D9S5N2_CHLSB Protein S100 OS=Chlorocebus sabaeus OX=60711 GN=S100A1 PE=3 SV=1	>tr|A0A0D9S5N2|A0A0D9S5N2_CHLSB Protein S100 OS=Chlorocebus sabaeus OX=60711 GN=S100A1 PE=3 SV=1	A0A0D9S5N2	S100A1	Protein S100	Chlorocebus sabaeus	NA	NA	NA	16.5723	15.3499	16.3661	NA	NA	NA	16.0961	NA	NA	NA	NA	NA	NA
A0A0D9S4M6	A0A0D9S4M6	P4HB	Chlorocebus sabaeus	Protein disulfide-isomerase	A0A0D9S4M6	>tr|A0A0D9S4M6|A0A0D9S4M6_CHLSB Protein disulfide-isomerase OS=Chlorocebus sabaeus OX=60711 GN=P4HB PE=3 SV=1	>tr|A0A0D9S4M6|A0A0D9S4M6_CHLSB Protein disulfide-isomerase OS=Chlorocebus sabaeus OX=60711 GN=P4HB PE=3 SV=1	A0A0D9S4M6	P4HB	Protein disulfide-isomerase	Chlorocebus sabaeus	NA	NA	NA	16.0332	16.2345	16.0028	NA	NA	NA	16.0902	NA	NA	NA	NA	NA	NA
Q9NR45	Q9NR45	NANS	Homo sapiens	Sialic acid synthase	Q9NR45	>sp|Q9NR45|SIAS_HUMAN Sialic acid synthase OS=Homo sapiens OX=9606 GN=NANS PE=1 SV=2	>sp|Q9NR45|SIAS_HUMAN Sialic acid synthase OS=Homo sapiens OX=9606 GN=NANS PE=1 SV=2	Q9NR45	NANS	Sialic acid synthase	Homo sapiens	16.1391	16.0735	16.0388	NA	NA	NA	NA	NA	NA	16.0838	NA	NA	NA	NA	NA	NA
P55327	P55327	TPD52	Homo sapiens	Tumor protein D52	P55327	>sp|P55327|TPD52_HUMAN Tumor protein D52 OS=Homo sapiens OX=9606 GN=TPD52 PE=1 SV=2	>sp|P55327|TPD52_HUMAN Tumor protein D52 OS=Homo sapiens OX=9606 GN=TPD52 PE=1 SV=2	P55327	TPD52	Tumor protein D52	Homo sapiens	16.1978	16.186	15.8568	NA	NA	NA	NA	NA	NA	16.0802	NA	NA	NA	NA	NA	NA
O00194	O00194	RAB27B	Homo sapiens	Ras-related protein Rab-27B	O00194	>sp|O00194|RB27B_HUMAN Ras-related protein Rab-27B OS=Homo sapiens OX=9606 GN=RAB27B PE=1 SV=4	>sp|O00194|RB27B_HUMAN Ras-related protein Rab-27B OS=Homo sapiens OX=9606 GN=RAB27B PE=1 SV=4	O00194	RAB27B	Ras-related protein Rab-27B	Homo sapiens	16.2567	16.0487	15.9276	NA	NA	NA	NA	NA	NA	16.0777	NA	NA	NA	NA	NA	NA
Q9BXS5	Q9BXS5	AP1M1	Homo sapiens	AP-1 complex subunit mu-1	Q9BXS5	>sp|Q9BXS5|AP1M1_HUMAN AP-1 complex subunit mu-1 OS=Homo sapiens OX=9606 GN=AP1M1 PE=1 SV=3	>sp|Q9BXS5|AP1M1_HUMAN AP-1 complex subunit mu-1 OS=Homo sapiens OX=9606 GN=AP1M1 PE=1 SV=3	Q9BXS5	AP1M1	AP-1 complex subunit mu-1	Homo sapiens	15.9323	15.9927	16.3014	NA	NA	NA	NA	NA	NA	16.0755	NA	NA	NA	NA	NA	NA
Q9HB71	Q9HB71	CACYBP	Homo sapiens	Calcyclin-binding protein	Q9HB71	>sp|Q9HB71|CYBP_HUMAN Calcyclin-binding protein OS=Homo sapiens OX=9606 GN=CACYBP PE=1 SV=2	>sp|Q9HB71|CYBP_HUMAN Calcyclin-binding protein OS=Homo sapiens OX=9606 GN=CACYBP PE=1 SV=2	Q9HB71	CACYBP	Calcyclin-binding protein	Homo sapiens	16.1362	16.1342	15.9373	NA	NA	NA	NA	NA	NA	16.0692	NA	NA	NA	NA	NA	NA
P78417	P78417	GSTO1	Homo sapiens	Glutathione S-transferase omega-1	P78417	>sp|P78417|GSTO1_HUMAN Glutathione S-transferase omega-1 OS=Homo sapiens OX=9606 GN=GSTO1 PE=1 SV=2	>sp|P78417|GSTO1_HUMAN Glutathione S-transferase omega-1 OS=Homo sapiens OX=9606 GN=GSTO1 PE=1 SV=2	P78417	GSTO1	Glutathione S-transferase omega-1	Homo sapiens	15.8454	16.0471	16.2974	NA	NA	NA	NA	NA	NA	16.0633	NA	NA	NA	NA	NA	NA
A0A0D9RVV5	A0A0D9RVV5	ATP6V1B2	Chlorocebus sabaeus	Vacuolar proton pump subunit B	A0A0D9RVV5	>tr|A0A0D9RVV5|A0A0D9RVV5_CHLSB Vacuolar proton pump subunit B OS=Chlorocebus sabaeus OX=60711 GN=ATP6V1B2 PE=3 SV=1	>tr|A0A0D9RVV5|A0A0D9RVV5_CHLSB Vacuolar proton pump subunit B OS=Chlorocebus sabaeus OX=60711 GN=ATP6V1B2 PE=3 SV=1	A0A0D9RVV5	ATP6V1B2	Vacuolar proton pump subunit B	Chlorocebus sabaeus	NA	NA	NA	16.2048	15.7903	16.1891	NA	NA	NA	16.0614	NA	NA	NA	NA	NA	NA
A0A0D9RXY1	A0A0D9RXY1	LAMP1	Chlorocebus sabaeus	Lysosomal associated membrane protein 1	A0A0D9RXY1	>tr|A0A0D9RXY1|A0A0D9RXY1_CHLSB Lysosomal associated membrane protein 1 OS=Chlorocebus sabaeus OX=60711 GN=LAMP1 PE=3 SV=1	>tr|A0A0D9RXY1|A0A0D9RXY1_CHLSB Lysosomal associated membrane protein 1 OS=Chlorocebus sabaeus OX=60711 GN=LAMP1 PE=3 SV=1	A0A0D9RXY1	LAMP1	Lysosomal associated membrane protein 1	Chlorocebus sabaeus	NA	NA	NA	16.0665	16.5967	15.5139	NA	NA	NA	16.059	NA	NA	NA	NA	NA	NA
P31948	P31948	STIP1	Homo sapiens	Stress-induced-phosphoprotein 1	P31948	>sp|P31948|STIP1_HUMAN Stress-induced-phosphoprotein 1 OS=Homo sapiens OX=9606 GN=STIP1 PE=1 SV=1	>sp|P31948|STIP1_HUMAN Stress-induced-phosphoprotein 1 OS=Homo sapiens OX=9606 GN=STIP1 PE=1 SV=1	P31948	STIP1	Stress-induced-phosphoprotein 1	Homo sapiens	15.9236	16.1148	16.1383	NA	NA	NA	NA	NA	NA	16.0589	NA	NA	NA	NA	NA	NA
A0A0D9RYD7	A0A0D9RYD7;A0A0D9RYD9	MYL12B;MYL12A	Chlorocebus sabaeus	Myosin light chain 12B;Myosin light chain 12A	A0A0D9RYD7;A0A0D9RYD9	>tr|A0A0D9RYD7|A0A0D9RYD7_CHLSB Myosin light chain 12B OS=Chlorocebus sabaeus OX=60711 GN=MYL12B PE=4 SV=1;>tr|A0A0D9RYD9|A0A0D9RYD9_CHLSB Myosin light chain 12A OS=Chlorocebus sabaeus OX=60711 GN=MYL12A PE=4 SV=1	>tr|A0A0D9RYD7|A0A0D9RYD7_CHLSB Myosin light chain 12B OS=Chlorocebus sabaeus OX=60711 GN=MYL12B PE=4 SV=1	A0A0D9RYD7	MYL12B	Myosin light chain 12B	Chlorocebus sabaeus	NA	NA	NA	15.5841	16.298	16.286	NA	NA	NA	16.0561	NA	NA	NA	NA	NA	NA
A0A0D9S7T7	A0A0D9S7T7	PSMB2	Chlorocebus sabaeus	Proteasome subunit beta	A0A0D9S7T7	>tr|A0A0D9S7T7|A0A0D9S7T7_CHLSB Proteasome subunit beta OS=Chlorocebus sabaeus OX=60711 GN=PSMB2 PE=3 SV=1	>tr|A0A0D9S7T7|A0A0D9S7T7_CHLSB Proteasome subunit beta OS=Chlorocebus sabaeus OX=60711 GN=PSMB2 PE=3 SV=1	A0A0D9S7T7	PSMB2	Proteasome subunit beta	Chlorocebus sabaeus	NA	NA	NA	15.9487	16.0808	16.1212	NA	NA	NA	16.0502	NA	NA	NA	NA	NA	NA
A0A0D9R932	A0A0D9R932	CXADR	Chlorocebus sabaeus	CXADR Ig-like cell adhesion molecule	A0A0D9R932	>tr|A0A0D9R932|A0A0D9R932_CHLSB CXADR Ig-like cell adhesion molecule OS=Chlorocebus sabaeus OX=60711 GN=CXADR PE=4 SV=1	>tr|A0A0D9R932|A0A0D9R932_CHLSB CXADR Ig-like cell adhesion molecule OS=Chlorocebus sabaeus OX=60711 GN=CXADR PE=4 SV=1	A0A0D9R932	CXADR	CXADR Ig-like cell adhesion molecule	Chlorocebus sabaeus	NA	NA	NA	15.9232	16.2312	15.9869	NA	NA	NA	16.0471	NA	NA	NA	NA	NA	NA
A0A0D9R8M1	A0A0D9R8M1	ANXA7	Chlorocebus sabaeus	Annexin	A0A0D9R8M1	>tr|A0A0D9R8M1|A0A0D9R8M1_CHLSB Annexin OS=Chlorocebus sabaeus OX=60711 GN=ANXA7 PE=3 SV=1	>tr|A0A0D9R8M1|A0A0D9R8M1_CHLSB Annexin OS=Chlorocebus sabaeus OX=60711 GN=ANXA7 PE=3 SV=1	A0A0D9R8M1	ANXA7	Annexin	Chlorocebus sabaeus	NA	NA	NA	16.09	16.1962	15.8523	NA	NA	NA	16.0462	NA	NA	NA	NA	NA	NA
P11216	P11216	PYGB	Homo sapiens	Glycogen phosphorylase, brain form	P11216	>sp|P11216|PYGB_HUMAN Glycogen phosphorylase, brain form OS=Homo sapiens OX=9606 GN=PYGB PE=1 SV=5	>sp|P11216|PYGB_HUMAN Glycogen phosphorylase, brain form OS=Homo sapiens OX=9606 GN=PYGB PE=1 SV=5	P11216	PYGB	Glycogen phosphorylase, brain form	Homo sapiens	16.0534	15.9194	16.1538	NA	NA	NA	NA	NA	NA	16.0422	NA	NA	NA	NA	NA	NA
A0A0D9R1V5	A0A0D9R1V5	MYOF	Chlorocebus sabaeus	Myoferlin	A0A0D9R1V5	>tr|A0A0D9R1V5|A0A0D9R1V5_CHLSB Myoferlin OS=Chlorocebus sabaeus OX=60711 GN=MYOF PE=3 SV=1	>tr|A0A0D9R1V5|A0A0D9R1V5_CHLSB Myoferlin OS=Chlorocebus sabaeus OX=60711 GN=MYOF PE=3 SV=1	A0A0D9R1V5	MYOF	Myoferlin	Chlorocebus sabaeus	NA	NA	NA	16.0529	16.0493	16.0213	NA	NA	NA	16.0412	NA	NA	NA	NA	NA	NA
A0A0D9S398	A0A0D9S398	APOA1	Chlorocebus sabaeus	Apolipoprotein A-I	A0A0D9S398	>tr|A0A0D9S398|A0A0D9S398_CHLSB Apolipoprotein A-I OS=Chlorocebus sabaeus OX=60711 GN=APOA1 PE=3 SV=1	>tr|A0A0D9S398|A0A0D9S398_CHLSB Apolipoprotein A-I OS=Chlorocebus sabaeus OX=60711 GN=APOA1 PE=3 SV=1	A0A0D9S398	APOA1	Apolipoprotein A-I	Chlorocebus sabaeus	NA	NA	NA	16.3206	15.5847	16.1997	NA	NA	NA	16.035	NA	NA	NA	NA	NA	NA
P49368	P49368	CCT3	Homo sapiens	T-complex protein 1 subunit gamma	P49368	>sp|P49368|TCPG_HUMAN T-complex protein 1 subunit gamma OS=Homo sapiens OX=9606 GN=CCT3 PE=1 SV=4	>sp|P49368|TCPG_HUMAN T-complex protein 1 subunit gamma OS=Homo sapiens OX=9606 GN=CCT3 PE=1 SV=4	P49368	CCT3	T-complex protein 1 subunit gamma	Homo sapiens	15.926	16.1345	16.0053	NA	NA	NA	NA	NA	NA	16.0219	NA	NA	NA	NA	NA	NA
P61225	P61225	RAP2B	Homo sapiens	Ras-related protein Rap-2b	P61225	>sp|P61225|RAP2B_HUMAN Ras-related protein Rap-2b OS=Homo sapiens OX=9606 GN=RAP2B PE=1 SV=1	>sp|P61225|RAP2B_HUMAN Ras-related protein Rap-2b OS=Homo sapiens OX=9606 GN=RAP2B PE=1 SV=1	P61225	RAP2B	Ras-related protein Rap-2b	Homo sapiens	16.534	15.9123	15.618	NA	NA	NA	NA	NA	NA	16.0214	NA	NA	NA	NA	NA	NA
A0A0D9R8X5	A0A0D9R8X5	NAGPA	Chlorocebus sabaeus	N-acetylglucosamine-1-phosphodiester alpha-N-acetylglucosaminidase	A0A0D9R8X5	>tr|A0A0D9R8X5|A0A0D9R8X5_CHLSB N-acetylglucosamine-1-phosphodiester alpha-N-acetylglucosaminidase OS=Chlorocebus sabaeus OX=60711 GN=NAGPA PE=4 SV=1	>tr|A0A0D9R8X5|A0A0D9R8X5_CHLSB N-acetylglucosamine-1-phosphodiester alpha-N-acetylglucosaminidase OS=Chlorocebus sabaeus OX=60711 GN=NAGPA PE=4 SV=1	A0A0D9R8X5	NAGPA	N-acetylglucosamine-1-phosphodiester alpha-N-acetylglucosaminidase	Chlorocebus sabaeus	NA	NA	NA	15.8232	16.456	15.7661	NA	NA	NA	16.0151	NA	NA	NA	NA	NA	NA
O75976	O75976	CPD	Homo sapiens	Carboxypeptidase D	O75976	>sp|O75976|CBPD_HUMAN Carboxypeptidase D OS=Homo sapiens OX=9606 GN=CPD PE=1 SV=2	>sp|O75976|CBPD_HUMAN Carboxypeptidase D OS=Homo sapiens OX=9606 GN=CPD PE=1 SV=2	O75976	CPD	Carboxypeptidase D	Homo sapiens	16.2246	15.842	15.9626	NA	NA	NA	NA	NA	NA	16.0097	NA	NA	NA	NA	NA	NA
Q9P032	Q9P032	NDUFAF4	Homo sapiens	NADH dehydrogenase [ubiquinone] 1 alpha subcomplex assembly factor 4	Q9P032	>sp|Q9P032|NDUF4_HUMAN NADH dehydrogenase [ubiquinone] 1 alpha subcomplex assembly factor 4 OS=Homo sapiens OX=9606 GN=NDUFAF4 PE=1 SV=1	>sp|Q9P032|NDUF4_HUMAN NADH dehydrogenase [ubiquinone] 1 alpha subcomplex assembly factor 4 OS=Homo sapiens OX=9606 GN=NDUFAF4 PE=1 SV=1	Q9P032	NDUFAF4	NADH dehydrogenase [ubiquinone] 1 alpha subcomplex assembly factor 4	Homo sapiens	15.8939	16.0743	16.0541	NA	NA	NA	NA	NA	NA	16.0074	NA	NA	NA	NA	NA	NA
Q92520	Q92520	FAM3C	Homo sapiens	Protein FAM3C	Q92520	>sp|Q92520|FAM3C_HUMAN Protein FAM3C OS=Homo sapiens OX=9606 GN=FAM3C PE=1 SV=1	>sp|Q92520|FAM3C_HUMAN Protein FAM3C OS=Homo sapiens OX=9606 GN=FAM3C PE=1 SV=1	Q92520	FAM3C	Protein FAM3C	Homo sapiens	16.1806	16.1057	15.7248	NA	NA	NA	NA	NA	NA	16.0037	NA	NA	NA	NA	NA	NA
Q96EC8	Q96EC8	YIPF6	Homo sapiens	Protein YIPF6	Q96EC8	>sp|Q96EC8|YIPF6_HUMAN Protein YIPF6 OS=Homo sapiens OX=9606 GN=YIPF6 PE=1 SV=2	>sp|Q96EC8|YIPF6_HUMAN Protein YIPF6 OS=Homo sapiens OX=9606 GN=YIPF6 PE=1 SV=2	Q96EC8	YIPF6	Protein YIPF6	Homo sapiens	15.8834	15.811	16.3089	NA	NA	NA	NA	NA	NA	16.0011	NA	NA	NA	NA	NA	NA
Q9H4M9	Q9H4M9	EHD1	Homo sapiens	EH domain-containing protein 1	Q9H4M9	>sp|Q9H4M9|EHD1_HUMAN EH domain-containing protein 1 OS=Homo sapiens OX=9606 GN=EHD1 PE=1 SV=2	>sp|Q9H4M9|EHD1_HUMAN EH domain-containing protein 1 OS=Homo sapiens OX=9606 GN=EHD1 PE=1 SV=2	Q9H4M9	EHD1	EH domain-containing protein 1	Homo sapiens	16.1356	15.9213	15.9458	NA	NA	NA	NA	NA	NA	16.0009	NA	NA	NA	NA	NA	NA
P50454	P50454	SERPINH1	Homo sapiens	Serpin H1	P50454	>sp|P50454|SERPH_HUMAN Serpin H1 OS=Homo sapiens OX=9606 GN=SERPINH1 PE=1 SV=2	>sp|P50454|SERPH_HUMAN Serpin H1 OS=Homo sapiens OX=9606 GN=SERPINH1 PE=1 SV=2	P50454	SERPINH1	Serpin H1	Homo sapiens	16.1676	15.9586	15.868	NA	NA	NA	NA	NA	NA	15.9981	NA	NA	NA	NA	NA	NA
P37802	P37802	TAGLN2	Homo sapiens	Transgelin-2	P37802	>sp|P37802|TAGL2_HUMAN Transgelin-2 OS=Homo sapiens OX=9606 GN=TAGLN2 PE=1 SV=3	>sp|P37802|TAGL2_HUMAN Transgelin-2 OS=Homo sapiens OX=9606 GN=TAGLN2 PE=1 SV=3	P37802	TAGLN2	Transgelin-2	Homo sapiens	15.4649	15.8524	16.674	NA	NA	NA	NA	NA	NA	15.9971	NA	NA	NA	NA	NA	NA
Q8WVM8	Q8WVM8	SCFD1	Homo sapiens	Sec1 family domain-containing protein 1	Q8WVM8	>sp|Q8WVM8|SCFD1_HUMAN Sec1 family domain-containing protein 1 OS=Homo sapiens OX=9606 GN=SCFD1 PE=1 SV=4	>sp|Q8WVM8|SCFD1_HUMAN Sec1 family domain-containing protein 1 OS=Homo sapiens OX=9606 GN=SCFD1 PE=1 SV=4	Q8WVM8	SCFD1	Sec1 family domain-containing protein 1	Homo sapiens	16.2254	16.0222	15.7258	NA	NA	NA	NA	NA	NA	15.9911	NA	NA	NA	NA	NA	NA
A0A0D9R3W5	A0A0D9R3W5	PDIA4	Chlorocebus sabaeus	Protein disulfide-isomerase A4	A0A0D9R3W5	>tr|A0A0D9R3W5|A0A0D9R3W5_CHLSB Protein disulfide-isomerase A4 OS=Chlorocebus sabaeus OX=60711 GN=PDIA4 PE=3 SV=1	>tr|A0A0D9R3W5|A0A0D9R3W5_CHLSB Protein disulfide-isomerase A4 OS=Chlorocebus sabaeus OX=60711 GN=PDIA4 PE=3 SV=1	A0A0D9R3W5	PDIA4	Protein disulfide-isomerase A4	Chlorocebus sabaeus	NA	NA	NA	16.1533	16.1419	15.6624	NA	NA	NA	15.9859	NA	NA	NA	NA	NA	NA
A0A0D9RE10	A0A0D9RE10	FAM3C	Chlorocebus sabaeus	Protein FAM3C	A0A0D9RE10	>tr|A0A0D9RE10|A0A0D9RE10_CHLSB Protein FAM3C OS=Chlorocebus sabaeus OX=60711 GN=FAM3C PE=3 SV=1	>tr|A0A0D9RE10|A0A0D9RE10_CHLSB Protein FAM3C OS=Chlorocebus sabaeus OX=60711 GN=FAM3C PE=3 SV=1	A0A0D9RE10	FAM3C	Protein FAM3C	Chlorocebus sabaeus	NA	NA	NA	15.9976	15.8835	16.0732	NA	NA	NA	15.9847	NA	NA	NA	NA	NA	NA
F6KXZ0	F6KXZ0	Chsa-A	Chlorocebus sabaeus	MHC class IA antigen	F6KXZ0	>tr|F6KXZ0|F6KXZ0_CHLSB MHC class IA antigen OS=Chlorocebus sabaeus OX=60711 GN=Chsa-A PE=2 SV=1	>tr|F6KXZ0|F6KXZ0_CHLSB MHC class IA antigen OS=Chlorocebus sabaeus OX=60711 GN=Chsa-A PE=2 SV=1	F6KXZ0	Chsa-A	MHC class IA antigen	Chlorocebus sabaeus	NA	NA	NA	15.7708	16.3411	15.8232	NA	NA	NA	15.9784	NA	NA	NA	NA	NA	NA
P26038	P26038	MSN	Homo sapiens	Moesin	P26038	>sp|P26038|MOES_HUMAN Moesin OS=Homo sapiens OX=9606 GN=MSN PE=1 SV=3	>sp|P26038|MOES_HUMAN Moesin OS=Homo sapiens OX=9606 GN=MSN PE=1 SV=3	P26038	MSN	Moesin	Homo sapiens	15.7244	15.9878	16.2185	NA	NA	NA	NA	NA	NA	15.9769	NA	NA	NA	NA	NA	NA
A0A0D9RIN2	A0A0D9RIN2	NA	Chlorocebus sabaeus	Tropomyosin alpha-1 chain	A0A0D9RIN2	>tr|A0A0D9RIN2|A0A0D9RIN2_CHLSB Tropomyosin alpha-1 chain OS=Chlorocebus sabaeus OX=60711 PE=3 SV=1	>tr|A0A0D9RIN2|A0A0D9RIN2_CHLSB Tropomyosin alpha-1 chain OS=Chlorocebus sabaeus OX=60711 PE=3 SV=1	A0A0D9RIN2	NA	Tropomyosin alpha-1 chain	Chlorocebus sabaeus	NA	NA	NA	15.7113	16.3957	15.8144	NA	NA	NA	15.9738	NA	NA	NA	NA	NA	NA
P23381	P23381	WARS1	Homo sapiens	Tryptophan--tRNA ligase, cytoplasmic	P23381	>sp|P23381|SYWC_HUMAN Tryptophan--tRNA ligase, cytoplasmic OS=Homo sapiens OX=9606 GN=WARS1 PE=1 SV=2	>sp|P23381|SYWC_HUMAN Tryptophan--tRNA ligase, cytoplasmic OS=Homo sapiens OX=9606 GN=WARS1 PE=1 SV=2	P23381	WARS1	Tryptophan--tRNA ligase, cytoplasmic	Homo sapiens	16.1169	15.8149	15.9871	NA	NA	NA	NA	NA	NA	15.973	NA	NA	NA	NA	NA	NA
A0A0D9R2K9	A0A0D9R2K9	EEF1G	Chlorocebus sabaeus	Elongation factor 1-gamma	A0A0D9R2K9	>tr|A0A0D9R2K9|A0A0D9R2K9_CHLSB Elongation factor 1-gamma OS=Chlorocebus sabaeus OX=60711 GN=EEF1G PE=4 SV=1	>tr|A0A0D9R2K9|A0A0D9R2K9_CHLSB Elongation factor 1-gamma OS=Chlorocebus sabaeus OX=60711 GN=EEF1G PE=4 SV=1	A0A0D9R2K9	EEF1G	Elongation factor 1-gamma	Chlorocebus sabaeus	NA	NA	NA	15.934	16.1423	15.8138	NA	NA	NA	15.9634	NA	NA	NA	NA	NA	NA
O75351	O75351	VPS4B	Homo sapiens	Vacuolar protein sorting-associated protein 4B	O75351	>sp|O75351|VPS4B_HUMAN Vacuolar protein sorting-associated protein 4B OS=Homo sapiens OX=9606 GN=VPS4B PE=1 SV=2	>sp|O75351|VPS4B_HUMAN Vacuolar protein sorting-associated protein 4B OS=Homo sapiens OX=9606 GN=VPS4B PE=1 SV=2	O75351	VPS4B	Vacuolar protein sorting-associated protein 4B	Homo sapiens	16.1359	16.0011	15.7508	NA	NA	NA	NA	NA	NA	15.9626	NA	NA	NA	NA	NA	NA
Q6P1N0	Q6P1N0	CC2D1A	Homo sapiens	Coiled-coil and C2 domain-containing protein 1A	Q6P1N0	>sp|Q6P1N0|C2D1A_HUMAN Coiled-coil and C2 domain-containing protein 1A OS=Homo sapiens OX=9606 GN=CC2D1A PE=1 SV=1	>sp|Q6P1N0|C2D1A_HUMAN Coiled-coil and C2 domain-containing protein 1A OS=Homo sapiens OX=9606 GN=CC2D1A PE=1 SV=1	Q6P1N0	CC2D1A	Coiled-coil and C2 domain-containing protein 1A	Homo sapiens	16.1296	15.8833	15.857	NA	NA	NA	NA	NA	NA	15.9567	NA	NA	NA	NA	NA	NA
P63208	P63208	SKP1	Homo sapiens	S-phase kinase-associated protein 1	P63208	>sp|P63208|SKP1_HUMAN S-phase kinase-associated protein 1 OS=Homo sapiens OX=9606 GN=SKP1 PE=1 SV=2	>sp|P63208|SKP1_HUMAN S-phase kinase-associated protein 1 OS=Homo sapiens OX=9606 GN=SKP1 PE=1 SV=2	P63208	SKP1	S-phase kinase-associated protein 1	Homo sapiens	15.988	16.2146	15.6548	NA	NA	NA	NA	NA	NA	15.9525	NA	NA	NA	NA	NA	NA
A0A0D9RKW7	A0A0D9RKW7	FAM234A	Chlorocebus sabaeus	Family with sequence similarity 234 member A	A0A0D9RKW7	>tr|A0A0D9RKW7|A0A0D9RKW7_CHLSB Family with sequence similarity 234 member A OS=Chlorocebus sabaeus OX=60711 GN=FAM234A PE=3 SV=1	>tr|A0A0D9RKW7|A0A0D9RKW7_CHLSB Family with sequence similarity 234 member A OS=Chlorocebus sabaeus OX=60711 GN=FAM234A PE=3 SV=1	A0A0D9RKW7	FAM234A	Family with sequence similarity 234 member A	Chlorocebus sabaeus	NA	NA	NA	16.0402	15.8794	15.9375	NA	NA	NA	15.9523	NA	NA	NA	NA	NA	NA
A0A0D9R8E0	A0A0D9R8E0	RPN1	Chlorocebus sabaeus	Dolichyl-diphosphooligosaccharide--protein glycosyltransferase subunit 1	A0A0D9R8E0	>tr|A0A0D9R8E0|A0A0D9R8E0_CHLSB Dolichyl-diphosphooligosaccharide--protein glycosyltransferase subunit 1 OS=Chlorocebus sabaeus OX=60711 GN=RPN1 PE=3 SV=1	>tr|A0A0D9R8E0|A0A0D9R8E0_CHLSB Dolichyl-diphosphooligosaccharide--protein glycosyltransferase subunit 1 OS=Chlorocebus sabaeus OX=60711 GN=RPN1 PE=3 SV=1	A0A0D9R8E0	RPN1	Dolichyl-diphosphooligosaccharide--protein glycosyltransferase subunit 1	Chlorocebus sabaeus	NA	NA	NA	16.0967	15.8378	15.907	NA	NA	NA	15.9472	NA	NA	NA	NA	NA	NA
A0A0D9S4U3	A0A0D9S4U3	FASN	Chlorocebus sabaeus	Fatty acid synthase	A0A0D9S4U3	>tr|A0A0D9S4U3|A0A0D9S4U3_CHLSB Fatty acid synthase OS=Chlorocebus sabaeus OX=60711 GN=FASN PE=4 SV=1	>tr|A0A0D9S4U3|A0A0D9S4U3_CHLSB Fatty acid synthase OS=Chlorocebus sabaeus OX=60711 GN=FASN PE=4 SV=1	A0A0D9S4U3	FASN	Fatty acid synthase	Chlorocebus sabaeus	NA	NA	NA	16.0769	15.6743	16.0617	NA	NA	NA	15.9376	NA	NA	NA	NA	NA	NA
A0A0D9S869	A0A0D9S869	TMEM50A	Chlorocebus sabaeus	Transmembrane protein 50A	A0A0D9S869	>tr|A0A0D9S869|A0A0D9S869_CHLSB Transmembrane protein 50A OS=Chlorocebus sabaeus OX=60711 GN=TMEM50A PE=3 SV=1	>tr|A0A0D9S869|A0A0D9S869_CHLSB Transmembrane protein 50A OS=Chlorocebus sabaeus OX=60711 GN=TMEM50A PE=3 SV=1	A0A0D9S869	TMEM50A	Transmembrane protein 50A	Chlorocebus sabaeus	NA	NA	NA	15.8768	16.0356	15.8892	NA	NA	NA	15.9338	NA	NA	NA	NA	NA	NA
O95562	O95562	SFT2D2	Homo sapiens	Vesicle transport protein SFT2B	O95562	>sp|O95562|SFT2B_HUMAN Vesicle transport protein SFT2B OS=Homo sapiens OX=9606 GN=SFT2D2 PE=1 SV=1	>sp|O95562|SFT2B_HUMAN Vesicle transport protein SFT2B OS=Homo sapiens OX=9606 GN=SFT2D2 PE=1 SV=1	O95562	SFT2D2	Vesicle transport protein SFT2B	Homo sapiens	15.9972	15.8779	15.9245	NA	NA	NA	NA	NA	NA	15.9332	NA	NA	NA	NA	NA	NA
O15498	O15498	YKT6	Homo sapiens	Synaptobrevin homolog YKT6	O15498	>sp|O15498|YKT6_HUMAN Synaptobrevin homolog YKT6 OS=Homo sapiens OX=9606 GN=YKT6 PE=1 SV=1	>sp|O15498|YKT6_HUMAN Synaptobrevin homolog YKT6 OS=Homo sapiens OX=9606 GN=YKT6 PE=1 SV=1	O15498	YKT6	Synaptobrevin homolog YKT6	Homo sapiens	16.1086	15.8143	15.8712	NA	NA	NA	NA	NA	NA	15.9314	NA	NA	NA	NA	NA	NA
A0A0D9RFQ6	A0A0D9RFQ6	GNA11	Chlorocebus sabaeus	Guanine nucleotide-binding protein subunit alpha	A0A0D9RFQ6	>tr|A0A0D9RFQ6|A0A0D9RFQ6_CHLSB Guanine nucleotide-binding protein subunit alpha OS=Chlorocebus sabaeus OX=60711 GN=GNA11 PE=3 SV=1	>tr|A0A0D9RFQ6|A0A0D9RFQ6_CHLSB Guanine nucleotide-binding protein subunit alpha OS=Chlorocebus sabaeus OX=60711 GN=GNA11 PE=3 SV=1	A0A0D9RFQ6	GNA11	Guanine nucleotide-binding protein subunit alpha	Chlorocebus sabaeus	NA	NA	NA	15.894	15.907	15.9893	NA	NA	NA	15.9301	NA	NA	NA	NA	NA	NA
A0A0D9RMF4	A0A0D9RMF4	SKP1	Chlorocebus sabaeus	S-phase kinase-associated protein 1	A0A0D9RMF4	>tr|A0A0D9RMF4|A0A0D9RMF4_CHLSB S-phase kinase-associated protein 1 OS=Chlorocebus sabaeus OX=60711 GN=SKP1 PE=3 SV=1	>tr|A0A0D9RMF4|A0A0D9RMF4_CHLSB S-phase kinase-associated protein 1 OS=Chlorocebus sabaeus OX=60711 GN=SKP1 PE=3 SV=1	A0A0D9RMF4	SKP1	S-phase kinase-associated protein 1	Chlorocebus sabaeus	NA	NA	NA	15.8987	15.8274	16.0603	NA	NA	NA	15.9288	NA	NA	NA	NA	NA	NA
A0A0D9S3K2	A0A0D9S3K2	KPNB1	Chlorocebus sabaeus	Karyopherin subunit beta 1	A0A0D9S3K2	>tr|A0A0D9S3K2|A0A0D9S3K2_CHLSB Karyopherin subunit beta 1 OS=Chlorocebus sabaeus OX=60711 GN=KPNB1 PE=3 SV=1	>tr|A0A0D9S3K2|A0A0D9S3K2_CHLSB Karyopherin subunit beta 1 OS=Chlorocebus sabaeus OX=60711 GN=KPNB1 PE=3 SV=1	A0A0D9S3K2	KPNB1	Karyopherin subunit beta 1	Chlorocebus sabaeus	NA	NA	NA	16.1368	15.569	16.0731	NA	NA	NA	15.9263	NA	NA	NA	NA	NA	NA
A0A0D9RSY4	A0A0D9RSY4	NA	Chlorocebus sabaeus	Cofilin-2	A0A0D9RSY4	>tr|A0A0D9RSY4|A0A0D9RSY4_CHLSB Cofilin-2 OS=Chlorocebus sabaeus OX=60711 PE=3 SV=1	>tr|A0A0D9RSY4|A0A0D9RSY4_CHLSB Cofilin-2 OS=Chlorocebus sabaeus OX=60711 PE=3 SV=1	A0A0D9RSY4	NA	Cofilin-2	Chlorocebus sabaeus	NA	NA	NA	16.183	15.6073	15.9681	NA	NA	NA	15.9195	NA	NA	NA	NA	NA	NA
A0A0D9R6G5	A0A0D9R6G5	LDHB	Chlorocebus sabaeus	L-lactate dehydrogenase	A0A0D9R6G5	>tr|A0A0D9R6G5|A0A0D9R6G5_CHLSB L-lactate dehydrogenase OS=Chlorocebus sabaeus OX=60711 GN=LDHB PE=3 SV=1	>tr|A0A0D9R6G5|A0A0D9R6G5_CHLSB L-lactate dehydrogenase OS=Chlorocebus sabaeus OX=60711 GN=LDHB PE=3 SV=1	A0A0D9R6G5	LDHB	L-lactate dehydrogenase	Chlorocebus sabaeus	NA	NA	NA	15.8646	16.1796	15.7114	NA	NA	NA	15.9186	NA	NA	NA	NA	NA	NA
A0A0D9R9G1	A0A0D9R9G1	EEF1D	Chlorocebus sabaeus	Elongation factor 1-delta	A0A0D9R9G1	>tr|A0A0D9R9G1|A0A0D9R9G1_CHLSB Elongation factor 1-delta OS=Chlorocebus sabaeus OX=60711 GN=EEF1D PE=3 SV=1	>tr|A0A0D9R9G1|A0A0D9R9G1_CHLSB Elongation factor 1-delta OS=Chlorocebus sabaeus OX=60711 GN=EEF1D PE=3 SV=1	A0A0D9R9G1	EEF1D	Elongation factor 1-delta	Chlorocebus sabaeus	NA	NA	NA	15.7409	16.2268	15.7866	NA	NA	NA	15.9181	NA	NA	NA	NA	NA	NA
Q9H0E2	Q9H0E2	TOLLIP	Homo sapiens	Toll-interacting protein	Q9H0E2	>sp|Q9H0E2|TOLIP_HUMAN Toll-interacting protein OS=Homo sapiens OX=9606 GN=TOLLIP PE=1 SV=1	>sp|Q9H0E2|TOLIP_HUMAN Toll-interacting protein OS=Homo sapiens OX=9606 GN=TOLLIP PE=1 SV=1	Q9H0E2	TOLLIP	Toll-interacting protein	Homo sapiens	16.1795	15.7532	15.8189	NA	NA	NA	NA	NA	NA	15.9172	NA	NA	NA	NA	NA	NA
A0A0D9RVN0	A0A0D9RVN0	TUBB4B	Chlorocebus sabaeus	Tubulin beta chain	A0A0D9RVN0	>tr|A0A0D9RVN0|A0A0D9RVN0_CHLSB Tubulin beta chain OS=Chlorocebus sabaeus OX=60711 GN=TUBB4B PE=3 SV=1	>tr|A0A0D9RVN0|A0A0D9RVN0_CHLSB Tubulin beta chain OS=Chlorocebus sabaeus OX=60711 GN=TUBB4B PE=3 SV=1	A0A0D9RVN0	TUBB4B	Tubulin beta chain	Chlorocebus sabaeus	NA	NA	NA	15.7055	15.6911	16.3415	NA	NA	NA	15.9127	NA	NA	NA	NA	NA	NA
A0A0D9RJP5	A0A0D9RJP5	TM9SF4	Chlorocebus sabaeus	Transmembrane 9 superfamily member	A0A0D9RJP5	>tr|A0A0D9RJP5|A0A0D9RJP5_CHLSB Transmembrane 9 superfamily member OS=Chlorocebus sabaeus OX=60711 GN=TM9SF4 PE=3 SV=1	>tr|A0A0D9RJP5|A0A0D9RJP5_CHLSB Transmembrane 9 superfamily member OS=Chlorocebus sabaeus OX=60711 GN=TM9SF4 PE=3 SV=1	A0A0D9RJP5	TM9SF4	Transmembrane 9 superfamily member	Chlorocebus sabaeus	NA	NA	NA	15.9641	15.9939	15.769	NA	NA	NA	15.909	NA	NA	NA	NA	NA	NA
Q07960	Q07960	ARHGAP1	Homo sapiens	Rho GTPase-activating protein 1	Q07960	>sp|Q07960|RHG01_HUMAN Rho GTPase-activating protein 1 OS=Homo sapiens OX=9606 GN=ARHGAP1 PE=1 SV=1	>sp|Q07960|RHG01_HUMAN Rho GTPase-activating protein 1 OS=Homo sapiens OX=9606 GN=ARHGAP1 PE=1 SV=1	Q07960	ARHGAP1	Rho GTPase-activating protein 1	Homo sapiens	15.9639	16.0899	15.654	NA	NA	NA	NA	NA	NA	15.9026	NA	NA	NA	NA	NA	NA
P26599	P26599	PTBP1	Homo sapiens	Polypyrimidine tract-binding protein 1	P26599	>sp|P26599|PTBP1_HUMAN Polypyrimidine tract-binding protein 1 OS=Homo sapiens OX=9606 GN=PTBP1 PE=1 SV=2	>sp|P26599|PTBP1_HUMAN Polypyrimidine tract-binding protein 1 OS=Homo sapiens OX=9606 GN=PTBP1 PE=1 SV=2	P26599	PTBP1	Polypyrimidine tract-binding protein 1	Homo sapiens	15.9977	15.4031	16.2923	NA	NA	NA	NA	NA	NA	15.8977	NA	NA	NA	NA	NA	NA
P01889	P01889	HLA-B	Homo sapiens	HLA class I histocompatibility antigen, B alpha chain	P01889	>sp|P01889|HLAB_HUMAN HLA class I histocompatibility antigen, B alpha chain OS=Homo sapiens OX=9606 GN=HLA-B PE=1 SV=3	>sp|P01889|HLAB_HUMAN HLA class I histocompatibility antigen, B alpha chain OS=Homo sapiens OX=9606 GN=HLA-B PE=1 SV=3	P01889	HLA-B	HLA class I histocompatibility antigen, B alpha chain	Homo sapiens	16.0909	15.8555	15.745	NA	NA	NA	NA	NA	NA	15.8971	NA	NA	NA	NA	NA	NA
P53618	P53618	COPB1	Homo sapiens	Coatomer subunit beta	P53618	>sp|P53618|COPB_HUMAN Coatomer subunit beta OS=Homo sapiens OX=9606 GN=COPB1 PE=1 SV=3	>sp|P53618|COPB_HUMAN Coatomer subunit beta OS=Homo sapiens OX=9606 GN=COPB1 PE=1 SV=3	P53618	COPB1	Coatomer subunit beta	Homo sapiens	15.9425	15.974	15.7585	NA	NA	NA	NA	NA	NA	15.8917	NA	NA	NA	NA	NA	NA
P67775	P67775	PPP2CA	Homo sapiens	Serine/threonine-protein phosphatase 2A catalytic subunit alpha isoform	P67775	>sp|P67775|PP2AA_HUMAN Serine/threonine-protein phosphatase 2A catalytic subunit alpha isoform OS=Homo sapiens OX=9606 GN=PPP2CA PE=1 SV=1	>sp|P67775|PP2AA_HUMAN Serine/threonine-protein phosphatase 2A catalytic subunit alpha isoform OS=Homo sapiens OX=9606 GN=PPP2CA PE=1 SV=1	P67775	PPP2CA	Serine/threonine-protein phosphatase 2A catalytic subunit alpha isoform	Homo sapiens	16.0141	15.8197	15.8254	NA	NA	NA	NA	NA	NA	15.8864	NA	NA	NA	NA	NA	NA
A0A0D9RIF8	A0A0D9RIF8	FLNB	Chlorocebus sabaeus	Filamin B	A0A0D9RIF8	>tr|A0A0D9RIF8|A0A0D9RIF8_CHLSB Filamin B OS=Chlorocebus sabaeus OX=60711 GN=FLNB PE=3 SV=1	>tr|A0A0D9RIF8|A0A0D9RIF8_CHLSB Filamin B OS=Chlorocebus sabaeus OX=60711 GN=FLNB PE=3 SV=1	A0A0D9RIF8	FLNB	Filamin B	Chlorocebus sabaeus	NA	NA	NA	15.8637	15.8212	15.9717	NA	NA	NA	15.8855	NA	NA	NA	NA	NA	NA
A0A0D9RBQ4	A0A0D9RBQ4	TMEM50B	Chlorocebus sabaeus	Transmembrane protein 50B	A0A0D9RBQ4	>tr|A0A0D9RBQ4|A0A0D9RBQ4_CHLSB Transmembrane protein 50B OS=Chlorocebus sabaeus OX=60711 GN=TMEM50B PE=3 SV=1	>tr|A0A0D9RBQ4|A0A0D9RBQ4_CHLSB Transmembrane protein 50B OS=Chlorocebus sabaeus OX=60711 GN=TMEM50B PE=3 SV=1	A0A0D9RBQ4	TMEM50B	Transmembrane protein 50B	Chlorocebus sabaeus	NA	NA	NA	15.8646	15.7128	16.0687	NA	NA	NA	15.882	NA	NA	NA	NA	NA	NA
A0A0D9RRD7	A0A0D9RRD7	RHOA	Chlorocebus sabaeus	Transforming protein RhoA	A0A0D9RRD7	>tr|A0A0D9RRD7|A0A0D9RRD7_CHLSB Transforming protein RhoA OS=Chlorocebus sabaeus OX=60711 GN=RHOA PE=3 SV=1	>tr|A0A0D9RRD7|A0A0D9RRD7_CHLSB Transforming protein RhoA OS=Chlorocebus sabaeus OX=60711 GN=RHOA PE=3 SV=1	A0A0D9RRD7	RHOA	Transforming protein RhoA	Chlorocebus sabaeus	NA	NA	NA	15.7742	16.1042	15.765	NA	NA	NA	15.8812	NA	NA	NA	NA	NA	NA
A0A0D9SC27	A0A0D9SC27	RAP2B	Chlorocebus sabaeus	Ras-related protein Rap-2	A0A0D9SC27	>tr|A0A0D9SC27|A0A0D9SC27_CHLSB Ras-related protein Rap-2 OS=Chlorocebus sabaeus OX=60711 GN=RAP2B PE=3 SV=1	>tr|A0A0D9SC27|A0A0D9SC27_CHLSB Ras-related protein Rap-2 OS=Chlorocebus sabaeus OX=60711 GN=RAP2B PE=3 SV=1	A0A0D9SC27	RAP2B	Ras-related protein Rap-2	Chlorocebus sabaeus	NA	NA	NA	16.1241	15.6621	15.8135	NA	NA	NA	15.8666	NA	NA	NA	NA	NA	NA
Q9BUL8	Q9BUL8	PDCD10	Homo sapiens	Programmed cell death protein 10	Q9BUL8	>sp|Q9BUL8|PDC10_HUMAN Programmed cell death protein 10 OS=Homo sapiens OX=9606 GN=PDCD10 PE=1 SV=1	>sp|Q9BUL8|PDC10_HUMAN Programmed cell death protein 10 OS=Homo sapiens OX=9606 GN=PDCD10 PE=1 SV=1	Q9BUL8	PDCD10	Programmed cell death protein 10	Homo sapiens	15.9187	15.9724	15.7032	NA	NA	NA	NA	NA	NA	15.8648	NA	NA	NA	NA	NA	NA
A0A0D9QWV0	A0A0D9QWV0	ANXA3	Chlorocebus sabaeus	Annexin	A0A0D9QWV0	>tr|A0A0D9QWV0|A0A0D9QWV0_CHLSB Annexin OS=Chlorocebus sabaeus OX=60711 GN=ANXA3 PE=3 SV=1	>tr|A0A0D9QWV0|A0A0D9QWV0_CHLSB Annexin OS=Chlorocebus sabaeus OX=60711 GN=ANXA3 PE=3 SV=1	A0A0D9QWV0	ANXA3	Annexin	Chlorocebus sabaeus	NA	NA	NA	15.9039	15.9128	15.7758	NA	NA	NA	15.8642	NA	NA	NA	NA	NA	NA
P62820	P62820	RAB1A	Homo sapiens	Ras-related protein Rab-1A	P62820	>sp|P62820|RAB1A_HUMAN Ras-related protein Rab-1A OS=Homo sapiens OX=9606 GN=RAB1A PE=1 SV=3	>sp|P62820|RAB1A_HUMAN Ras-related protein Rab-1A OS=Homo sapiens OX=9606 GN=RAB1A PE=1 SV=3	P62820	RAB1A	Ras-related protein Rab-1A	Homo sapiens	15.9939	16.0221	15.5577	NA	NA	NA	NA	NA	NA	15.8579	NA	NA	NA	NA	NA	NA
P18085	P18085	ARF4	Homo sapiens	ADP-ribosylation factor 4	P18085	>sp|P18085|ARF4_HUMAN ADP-ribosylation factor 4 OS=Homo sapiens OX=9606 GN=ARF4 PE=1 SV=3	>sp|P18085|ARF4_HUMAN ADP-ribosylation factor 4 OS=Homo sapiens OX=9606 GN=ARF4 PE=1 SV=3	P18085	ARF4	ADP-ribosylation factor 4	Homo sapiens	16.0076	15.7253	15.8066	NA	NA	NA	NA	NA	NA	15.8465	NA	NA	NA	NA	NA	NA
P16949	P16949	STMN1	Homo sapiens	Stathmin	P16949	>sp|P16949|STMN1_HUMAN Stathmin OS=Homo sapiens OX=9606 GN=STMN1 PE=1 SV=3	>sp|P16949|STMN1_HUMAN Stathmin OS=Homo sapiens OX=9606 GN=STMN1 PE=1 SV=3	P16949	STMN1	Stathmin	Homo sapiens	15.6794	16.2697	15.5661	NA	NA	NA	NA	NA	NA	15.8384	NA	NA	NA	NA	NA	NA
A0A0D9S4N0	A0A0D9S4N0	P2RX4	Chlorocebus sabaeus	P2X purinoceptor	A0A0D9S4N0	>tr|A0A0D9S4N0|A0A0D9S4N0_CHLSB P2X purinoceptor OS=Chlorocebus sabaeus OX=60711 GN=P2RX4 PE=3 SV=1	>tr|A0A0D9S4N0|A0A0D9S4N0_CHLSB P2X purinoceptor OS=Chlorocebus sabaeus OX=60711 GN=P2RX4 PE=3 SV=1	A0A0D9S4N0	P2RX4	P2X purinoceptor	Chlorocebus sabaeus	NA	NA	NA	15.9167	15.8379	15.7524	NA	NA	NA	15.8357	NA	NA	NA	NA	NA	NA
P27348	P27348	YWHAQ	Homo sapiens	14-3-3 protein theta	P27348	>sp|P27348|1433T_HUMAN 14-3-3 protein theta OS=Homo sapiens OX=9606 GN=YWHAQ PE=1 SV=1	>sp|P27348|1433T_HUMAN 14-3-3 protein theta OS=Homo sapiens OX=9606 GN=YWHAQ PE=1 SV=1	P27348	YWHAQ	14-3-3 protein theta	Homo sapiens	15.7643	15.863	15.8755	NA	NA	NA	NA	NA	NA	15.8343	NA	NA	NA	NA	NA	NA
P20618	P20618	PSMB1	Homo sapiens	Proteasome subunit beta type-1	P20618	>sp|P20618|PSB1_HUMAN Proteasome subunit beta type-1 OS=Homo sapiens OX=9606 GN=PSMB1 PE=1 SV=2	>sp|P20618|PSB1_HUMAN Proteasome subunit beta type-1 OS=Homo sapiens OX=9606 GN=PSMB1 PE=1 SV=2	P20618	PSMB1	Proteasome subunit beta type-1	Homo sapiens	15.5827	15.8651	16.0479	NA	NA	NA	NA	NA	NA	15.8319	NA	NA	NA	NA	NA	NA
Q9H444	Q9H444	CHMP4B	Homo sapiens	Charged multivesicular body protein 4b	Q9H444	>sp|Q9H444|CHM4B_HUMAN Charged multivesicular body protein 4b OS=Homo sapiens OX=9606 GN=CHMP4B PE=1 SV=1	>sp|Q9H444|CHM4B_HUMAN Charged multivesicular body protein 4b OS=Homo sapiens OX=9606 GN=CHMP4B PE=1 SV=1	Q9H444	CHMP4B	Charged multivesicular body protein 4b	Homo sapiens	15.9466	16.1391	15.3837	NA	NA	NA	NA	NA	NA	15.8231	NA	NA	NA	NA	NA	NA
P49720	P49720	PSMB3	Homo sapiens	Proteasome subunit beta type-3	P49720	>sp|P49720|PSB3_HUMAN Proteasome subunit beta type-3 OS=Homo sapiens OX=9606 GN=PSMB3 PE=1 SV=2	>sp|P49720|PSB3_HUMAN Proteasome subunit beta type-3 OS=Homo sapiens OX=9606 GN=PSMB3 PE=1 SV=2	P49720	PSMB3	Proteasome subunit beta type-3	Homo sapiens	15.8617	15.7342	15.8692	NA	NA	NA	NA	NA	NA	15.8217	NA	NA	NA	NA	NA	NA
O75340	O75340	PDCD6	Homo sapiens	Programmed cell death protein 6	O75340	>sp|O75340|PDCD6_HUMAN Programmed cell death protein 6 OS=Homo sapiens OX=9606 GN=PDCD6 PE=1 SV=1	>sp|O75340|PDCD6_HUMAN Programmed cell death protein 6 OS=Homo sapiens OX=9606 GN=PDCD6 PE=1 SV=1	O75340	PDCD6	Programmed cell death protein 6	Homo sapiens	16.0139	15.3074	16.1176	NA	NA	NA	NA	NA	NA	15.813	NA	NA	NA	NA	NA	NA
A0A0D9RM03	A0A0D9RM03	TSPAN13	Chlorocebus sabaeus	Tetraspanin 13	A0A0D9RM03	>tr|A0A0D9RM03|A0A0D9RM03_CHLSB Tetraspanin 13 OS=Chlorocebus sabaeus OX=60711 GN=TSPAN13 PE=4 SV=1	>tr|A0A0D9RM03|A0A0D9RM03_CHLSB Tetraspanin 13 OS=Chlorocebus sabaeus OX=60711 GN=TSPAN13 PE=4 SV=1	A0A0D9RM03	TSPAN13	Tetraspanin 13	Chlorocebus sabaeus	NA	NA	NA	15.942	15.6263	15.8562	NA	NA	NA	15.8081	NA	NA	NA	NA	NA	NA
A0A0D9S7U0	A0A0D9S7U0	KIAA0319L	Chlorocebus sabaeus	KIAA0319 like	A0A0D9S7U0	>tr|A0A0D9S7U0|A0A0D9S7U0_CHLSB KIAA0319 like OS=Chlorocebus sabaeus OX=60711 GN=KIAA0319L PE=4 SV=1	>tr|A0A0D9S7U0|A0A0D9S7U0_CHLSB KIAA0319 like OS=Chlorocebus sabaeus OX=60711 GN=KIAA0319L PE=4 SV=1	A0A0D9S7U0	KIAA0319L	KIAA0319 like	Chlorocebus sabaeus	NA	NA	NA	15.7538	15.9214	15.7469	NA	NA	NA	15.8074	NA	NA	NA	NA	NA	NA
P61586	P61586	RHOA	Homo sapiens	Transforming protein RhoA	P61586	>sp|P61586|RHOA_HUMAN Transforming protein RhoA OS=Homo sapiens OX=9606 GN=RHOA PE=1 SV=1	>sp|P61586|RHOA_HUMAN Transforming protein RhoA OS=Homo sapiens OX=9606 GN=RHOA PE=1 SV=1	P61586	RHOA	Transforming protein RhoA	Homo sapiens	15.7868	15.8799	15.7538	NA	NA	NA	NA	NA	NA	15.8068	NA	NA	NA	NA	NA	NA
A0A0D9QX89	A0A0D9QX89	GPI	Chlorocebus sabaeus	Glucose-6-phosphate isomerase	A0A0D9QX89	>tr|A0A0D9QX89|A0A0D9QX89_CHLSB Glucose-6-phosphate isomerase OS=Chlorocebus sabaeus OX=60711 GN=GPI PE=3 SV=1	>tr|A0A0D9QX89|A0A0D9QX89_CHLSB Glucose-6-phosphate isomerase OS=Chlorocebus sabaeus OX=60711 GN=GPI PE=3 SV=1	A0A0D9QX89	GPI	Glucose-6-phosphate isomerase	Chlorocebus sabaeus	NA	NA	NA	16.0315	15.6051	15.7724	NA	NA	NA	15.803	NA	NA	NA	NA	NA	NA
A0A0D9S6J3	A0A0D9S6J3	PSMA5	Chlorocebus sabaeus	Proteasome subunit alpha type	A0A0D9S6J3	>tr|A0A0D9S6J3|A0A0D9S6J3_CHLSB Proteasome subunit alpha type OS=Chlorocebus sabaeus OX=60711 GN=PSMA5 PE=3 SV=1	>tr|A0A0D9S6J3|A0A0D9S6J3_CHLSB Proteasome subunit alpha type OS=Chlorocebus sabaeus OX=60711 GN=PSMA5 PE=3 SV=1	A0A0D9S6J3	PSMA5	Proteasome subunit alpha type	Chlorocebus sabaeus	NA	NA	NA	16.2124	15.1882	16.0053	NA	NA	NA	15.8019	NA	NA	NA	NA	NA	NA
A0A0D9S3Y2	A0A0D9S3Y2	PTPN11	Chlorocebus sabaeus	Tyrosine-protein phosphatase non-receptor type	A0A0D9S3Y2	>tr|A0A0D9S3Y2|A0A0D9S3Y2_CHLSB Tyrosine-protein phosphatase non-receptor type OS=Chlorocebus sabaeus OX=60711 GN=PTPN11 PE=3 SV=1	>tr|A0A0D9S3Y2|A0A0D9S3Y2_CHLSB Tyrosine-protein phosphatase non-receptor type OS=Chlorocebus sabaeus OX=60711 GN=PTPN11 PE=3 SV=1	A0A0D9S3Y2	PTPN11	Tyrosine-protein phosphatase non-receptor type	Chlorocebus sabaeus	NA	NA	NA	15.9515	15.6925	15.7613	NA	NA	NA	15.8017	NA	NA	NA	NA	NA	NA
A0A0D9RWK1	A0A0D9RWK1	UGDH	Chlorocebus sabaeus	UDP-glucose 6-dehydrogenase	A0A0D9RWK1	>tr|A0A0D9RWK1|A0A0D9RWK1_CHLSB UDP-glucose 6-dehydrogenase OS=Chlorocebus sabaeus OX=60711 GN=UGDH PE=3 SV=1	>tr|A0A0D9RWK1|A0A0D9RWK1_CHLSB UDP-glucose 6-dehydrogenase OS=Chlorocebus sabaeus OX=60711 GN=UGDH PE=3 SV=1	A0A0D9RWK1	UGDH	UDP-glucose 6-dehydrogenase	Chlorocebus sabaeus	NA	NA	NA	15.7883	15.7798	15.8336	NA	NA	NA	15.8006	NA	NA	NA	NA	NA	NA
Q8TB96	Q8TB96	ITFG1	Homo sapiens	T-cell immunomodulatory protein	Q8TB96	>sp|Q8TB96|TIP_HUMAN T-cell immunomodulatory protein OS=Homo sapiens OX=9606 GN=ITFG1 PE=1 SV=1	>sp|Q8TB96|TIP_HUMAN T-cell immunomodulatory protein OS=Homo sapiens OX=9606 GN=ITFG1 PE=1 SV=1	Q8TB96	ITFG1	T-cell immunomodulatory protein	Homo sapiens	15.9548	15.7287	15.703	NA	NA	NA	NA	NA	NA	15.7955	NA	NA	NA	NA	NA	NA
P53801	P53801	PTTG1IP	Homo sapiens	Pituitary tumor-transforming gene 1 protein-interacting protein	P53801	>sp|P53801|PTTG_HUMAN Pituitary tumor-transforming gene 1 protein-interacting protein OS=Homo sapiens OX=9606 GN=PTTG1IP PE=1 SV=1	>sp|P53801|PTTG_HUMAN Pituitary tumor-transforming gene 1 protein-interacting protein OS=Homo sapiens OX=9606 GN=PTTG1IP PE=1 SV=1	P53801	PTTG1IP	Pituitary tumor-transforming gene 1 protein-interacting protein	Homo sapiens	15.9307	15.9658	15.4737	NA	NA	NA	NA	NA	NA	15.79	NA	NA	NA	NA	NA	NA
A0A0D9RZQ0	A0A0D9RZQ0	SLC25A6	Chlorocebus sabaeus	ADP/ATP translocase	A0A0D9RZQ0	>tr|A0A0D9RZQ0|A0A0D9RZQ0_CHLSB ADP/ATP translocase OS=Chlorocebus sabaeus OX=60711 GN=SLC25A6 PE=3 SV=1	>tr|A0A0D9RZQ0|A0A0D9RZQ0_CHLSB ADP/ATP translocase OS=Chlorocebus sabaeus OX=60711 GN=SLC25A6 PE=3 SV=1	A0A0D9RZQ0	SLC25A6	ADP/ATP translocase	Chlorocebus sabaeus	NA	NA	NA	15.5671	16.1519	15.6456	NA	NA	NA	15.7882	NA	NA	NA	NA	NA	NA
A0A0D9R582	A0A0D9R582	PTTG1IP	Chlorocebus sabaeus	PTTG1 interacting protein	A0A0D9R582	>tr|A0A0D9R582|A0A0D9R582_CHLSB PTTG1 interacting protein OS=Chlorocebus sabaeus OX=60711 GN=PTTG1IP PE=4 SV=1	>tr|A0A0D9R582|A0A0D9R582_CHLSB PTTG1 interacting protein OS=Chlorocebus sabaeus OX=60711 GN=PTTG1IP PE=4 SV=1	A0A0D9R582	PTTG1IP	PTTG1 interacting protein	Chlorocebus sabaeus	NA	NA	NA	15.8612	15.5674	15.8978	NA	NA	NA	15.7754	NA	NA	NA	NA	NA	NA
Q05639	Q05639	EEF1A2	Homo sapiens	Elongation factor 1-alpha 2	Q05639	>sp|Q05639|EF1A2_HUMAN Elongation factor 1-alpha 2 OS=Homo sapiens OX=9606 GN=EEF1A2 PE=1 SV=1	>sp|Q05639|EF1A2_HUMAN Elongation factor 1-alpha 2 OS=Homo sapiens OX=9606 GN=EEF1A2 PE=1 SV=1	Q05639	EEF1A2	Elongation factor 1-alpha 2	Homo sapiens	15.8935	15.6016	15.8223	NA	NA	NA	NA	NA	NA	15.7725	NA	NA	NA	NA	NA	NA
P17655	P17655	CAPN2	Homo sapiens	Calpain-2 catalytic subunit	P17655	>sp|P17655|CAN2_HUMAN Calpain-2 catalytic subunit OS=Homo sapiens OX=9606 GN=CAPN2 PE=1 SV=6	>sp|P17655|CAN2_HUMAN Calpain-2 catalytic subunit OS=Homo sapiens OX=9606 GN=CAPN2 PE=1 SV=6	P17655	CAPN2	Calpain-2 catalytic subunit	Homo sapiens	15.7375	15.8018	15.7717	NA	NA	NA	NA	NA	NA	15.7703	NA	NA	NA	NA	NA	NA
A0A0D9R869	A0A0D9R869	PPP1CA	Chlorocebus sabaeus	Serine/threonine-protein phosphatase	A0A0D9R869	>tr|A0A0D9R869|A0A0D9R869_CHLSB Serine/threonine-protein phosphatase OS=Chlorocebus sabaeus OX=60711 GN=PPP1CA PE=3 SV=1	>tr|A0A0D9R869|A0A0D9R869_CHLSB Serine/threonine-protein phosphatase OS=Chlorocebus sabaeus OX=60711 GN=PPP1CA PE=3 SV=1	A0A0D9R869	PPP1CA	Serine/threonine-protein phosphatase	Chlorocebus sabaeus	NA	NA	NA	15.6599	15.9717	15.678	NA	NA	NA	15.7698	NA	NA	NA	NA	NA	NA
A0A0D9RUB3	A0A0D9RUB3	PSPH	Chlorocebus sabaeus	Phosphoserine phosphatase	A0A0D9RUB3	>tr|A0A0D9RUB3|A0A0D9RUB3_CHLSB Phosphoserine phosphatase OS=Chlorocebus sabaeus OX=60711 GN=PSPH PE=3 SV=1	>tr|A0A0D9RUB3|A0A0D9RUB3_CHLSB Phosphoserine phosphatase OS=Chlorocebus sabaeus OX=60711 GN=PSPH PE=3 SV=1	A0A0D9RUB3	PSPH	Phosphoserine phosphatase	Chlorocebus sabaeus	NA	NA	NA	15.786	15.9097	15.5988	NA	NA	NA	15.7649	NA	NA	NA	NA	NA	NA
P60900	P60900	PSMA6	Homo sapiens	Proteasome subunit alpha type-6	P60900	>sp|P60900|PSA6_HUMAN Proteasome subunit alpha type-6 OS=Homo sapiens OX=9606 GN=PSMA6 PE=1 SV=1	>sp|P60900|PSA6_HUMAN Proteasome subunit alpha type-6 OS=Homo sapiens OX=9606 GN=PSMA6 PE=1 SV=1	P60900	PSMA6	Proteasome subunit alpha type-6	Homo sapiens	15.7766	15.6809	15.8353	NA	NA	NA	NA	NA	NA	15.7643	NA	NA	NA	NA	NA	NA
Q9NQW7	Q9NQW7	XPNPEP1	Homo sapiens	Xaa-Pro aminopeptidase 1	Q9NQW7	>sp|Q9NQW7|XPP1_HUMAN Xaa-Pro aminopeptidase 1 OS=Homo sapiens OX=9606 GN=XPNPEP1 PE=1 SV=3	>sp|Q9NQW7|XPP1_HUMAN Xaa-Pro aminopeptidase 1 OS=Homo sapiens OX=9606 GN=XPNPEP1 PE=1 SV=3	Q9NQW7	XPNPEP1	Xaa-Pro aminopeptidase 1	Homo sapiens	15.8576	15.8204	15.6068	NA	NA	NA	NA	NA	NA	15.7616	NA	NA	NA	NA	NA	NA
A0A0D9RFQ2	A0A0D9RFQ2	TSPAN9	Chlorocebus sabaeus	Tetraspanin	A0A0D9RFQ2	>tr|A0A0D9RFQ2|A0A0D9RFQ2_CHLSB Tetraspanin OS=Chlorocebus sabaeus OX=60711 GN=TSPAN9 PE=3 SV=1	>tr|A0A0D9RFQ2|A0A0D9RFQ2_CHLSB Tetraspanin OS=Chlorocebus sabaeus OX=60711 GN=TSPAN9 PE=3 SV=1	A0A0D9RFQ2	TSPAN9	Tetraspanin	Chlorocebus sabaeus	NA	NA	NA	15.733	15.8337	15.7028	NA	NA	NA	15.7565	NA	NA	NA	NA	NA	NA
Q9NZN3	Q9NZN3	EHD3	Homo sapiens	EH domain-containing protein 3	Q9NZN3	>sp|Q9NZN3|EHD3_HUMAN EH domain-containing protein 3 OS=Homo sapiens OX=9606 GN=EHD3 PE=1 SV=2	>sp|Q9NZN3|EHD3_HUMAN EH domain-containing protein 3 OS=Homo sapiens OX=9606 GN=EHD3 PE=1 SV=2	Q9NZN3	EHD3	EH domain-containing protein 3	Homo sapiens	15.9682	15.5576	15.7153	NA	NA	NA	NA	NA	NA	15.747	NA	NA	NA	NA	NA	NA
A0A0D9RWV7	A0A0D9RWV7	VTA1	Chlorocebus sabaeus	Vesicle trafficking 1	A0A0D9RWV7	>tr|A0A0D9RWV7|A0A0D9RWV7_CHLSB Vesicle trafficking 1 OS=Chlorocebus sabaeus OX=60711 GN=VTA1 PE=3 SV=1	>tr|A0A0D9RWV7|A0A0D9RWV7_CHLSB Vesicle trafficking 1 OS=Chlorocebus sabaeus OX=60711 GN=VTA1 PE=3 SV=1	A0A0D9RWV7	VTA1	Vesicle trafficking 1	Chlorocebus sabaeus	NA	NA	NA	15.7981	15.3393	16.1001	NA	NA	NA	15.7459	NA	NA	NA	NA	NA	NA
Q96C19	Q96C19	EFHD2	Homo sapiens	EF-hand domain-containing protein D2	Q96C19	>sp|Q96C19|EFHD2_HUMAN EF-hand domain-containing protein D2 OS=Homo sapiens OX=9606 GN=EFHD2 PE=1 SV=1	>sp|Q96C19|EFHD2_HUMAN EF-hand domain-containing protein D2 OS=Homo sapiens OX=9606 GN=EFHD2 PE=1 SV=1	Q96C19	EFHD2	EF-hand domain-containing protein D2	Homo sapiens	15.8046	15.9177	15.5104	NA	NA	NA	NA	NA	NA	15.7442	NA	NA	NA	NA	NA	NA
P68402	P68402	PAFAH1B2	Homo sapiens	Platelet-activating factor acetylhydrolase IB subunit alpha2	P68402	>sp|P68402|PA1B2_HUMAN Platelet-activating factor acetylhydrolase IB subunit alpha2 OS=Homo sapiens OX=9606 GN=PAFAH1B2 PE=1 SV=1	>sp|P68402|PA1B2_HUMAN Platelet-activating factor acetylhydrolase IB subunit alpha2 OS=Homo sapiens OX=9606 GN=PAFAH1B2 PE=1 SV=1	P68402	PAFAH1B2	Platelet-activating factor acetylhydrolase IB subunit alpha2	Homo sapiens	15.5983	15.8984	15.7252	NA	NA	NA	NA	NA	NA	15.7406	NA	NA	NA	NA	NA	NA
P13929	P13929	ENO3	Homo sapiens	Beta-enolase	P13929	>sp|P13929|ENOB_HUMAN Beta-enolase OS=Homo sapiens OX=9606 GN=ENO3 PE=1 SV=5	>sp|P13929|ENOB_HUMAN Beta-enolase OS=Homo sapiens OX=9606 GN=ENO3 PE=1 SV=5	P13929	ENO3	Beta-enolase	Homo sapiens	15.8462	15.5777	15.7809	NA	NA	NA	NA	NA	NA	15.7349	NA	NA	NA	NA	NA	NA
P25789	P25789	PSMA4	Homo sapiens	Proteasome subunit alpha type-4	P25789	>sp|P25789|PSA4_HUMAN Proteasome subunit alpha type-4 OS=Homo sapiens OX=9606 GN=PSMA4 PE=1 SV=1	>sp|P25789|PSA4_HUMAN Proteasome subunit alpha type-4 OS=Homo sapiens OX=9606 GN=PSMA4 PE=1 SV=1	P25789	PSMA4	Proteasome subunit alpha type-4	Homo sapiens	15.4463	15.8803	15.8695	NA	NA	NA	NA	NA	NA	15.732	NA	NA	NA	NA	NA	NA
Q8N131	Q8N131	TMEM123	Homo sapiens	Porimin	Q8N131	>sp|Q8N131|PORIM_HUMAN Porimin OS=Homo sapiens OX=9606 GN=TMEM123 PE=1 SV=1	>sp|Q8N131|PORIM_HUMAN Porimin OS=Homo sapiens OX=9606 GN=TMEM123 PE=1 SV=1	Q8N131	TMEM123	Porimin	Homo sapiens	15.706	15.5106	15.9783	NA	NA	NA	NA	NA	NA	15.7316	NA	NA	NA	NA	NA	NA
A0A0D9SA34	A0A0D9SA34;A0A0D9SA35;A0A0D9SA87;A0A0D9SCJ7;A0A0D9SCK8;A0A0D9SCL8	;H2BC26;H2BC21;H2BC17;H2BC11;H2BC3	Chlorocebus sabaeus	Histone H2B	A0A0D9SA34;A0A0D9SA35;A0A0D9SA87;A0A0D9SCJ7;A0A0D9SCK8;A0A0D9SCL8	>tr|A0A0D9SA34|A0A0D9SA34_CHLSB Histone H2B OS=Chlorocebus sabaeus OX=60711 PE=3 SV=1;>tr|A0A0D9SA35|A0A0D9SA35_CHLSB Histone H2B OS=Chlorocebus sabaeus OX=60711 GN=H2BC26 PE=3 SV=1;>tr|A0A0D9SA87|A0A0D9SA87_CHLSB Histone H2B OS=Chlorocebus sabaeus OX=60711 GN=H2BC21 PE=3 SV=1;>tr|A0A0D9SCJ7|A0A0D9SCJ7_CHLSB Histone H2B OS=Chlorocebus sabaeus OX=60711 GN=H2BC17 PE=3 SV=1;>tr|A0A0D9SCK8|A0A0D9SCK8…	>tr|A0A0D9SA34|A0A0D9SA34_CHLSB Histone H2B OS=Chlorocebus sabaeus OX=60711 PE=3 SV=1	A0A0D9SA34	NA	Histone H2B	Chlorocebus sabaeus	NA	NA	NA	15.3871	15.7375	16.0332	NA	NA	NA	15.7193	NA	NA	NA	NA	NA	NA
A0A0D9QX56	A0A0D9QX56	NHERF1	Chlorocebus sabaeus	Na(+)/H(+) exchange regulatory cofactor NHE-RF	A0A0D9QX56	>tr|A0A0D9QX56|A0A0D9QX56_CHLSB Na(+)/H(+) exchange regulatory cofactor NHE-RF OS=Chlorocebus sabaeus OX=60711 GN=NHERF1 PE=4 SV=1	>tr|A0A0D9QX56|A0A0D9QX56_CHLSB Na(+)/H(+) exchange regulatory cofactor NHE-RF OS=Chlorocebus sabaeus OX=60711 GN=NHERF1 PE=4 SV=1	A0A0D9QX56	NHERF1	Na(+)/H(+) exchange regulatory cofactor NHE-RF	Chlorocebus sabaeus	NA	NA	NA	15.5326	16.0936	15.5242	NA	NA	NA	15.7168	NA	NA	NA	NA	NA	NA
Q7Z3U7	Q7Z3U7	MON2	Homo sapiens	Protein MON2 homolog	Q7Z3U7	>sp|Q7Z3U7|MON2_HUMAN Protein MON2 homolog OS=Homo sapiens OX=9606 GN=MON2 PE=1 SV=3	>sp|Q7Z3U7|MON2_HUMAN Protein MON2 homolog OS=Homo sapiens OX=9606 GN=MON2 PE=1 SV=3	Q7Z3U7	MON2	Protein MON2 homolog	Homo sapiens	15.7276	15.7251	15.6733	NA	NA	NA	NA	NA	NA	15.7087	NA	NA	NA	NA	NA	NA
A0A0D9R7F4	A0A0D9R7F4	FLOT1	Chlorocebus sabaeus	Flotillin	A0A0D9R7F4	>tr|A0A0D9R7F4|A0A0D9R7F4_CHLSB Flotillin OS=Chlorocebus sabaeus OX=60711 GN=FLOT1 PE=3 SV=1	>tr|A0A0D9R7F4|A0A0D9R7F4_CHLSB Flotillin OS=Chlorocebus sabaeus OX=60711 GN=FLOT1 PE=3 SV=1	A0A0D9R7F4	FLOT1	Flotillin	Chlorocebus sabaeus	NA	NA	NA	15.738	15.6818	15.6991	NA	NA	NA	15.7063	NA	NA	NA	NA	NA	NA
Q9HC38	Q9HC38	GLOD4	Homo sapiens	Glyoxalase domain-containing protein 4	Q9HC38	>sp|Q9HC38|GLOD4_HUMAN Glyoxalase domain-containing protein 4 OS=Homo sapiens OX=9606 GN=GLOD4 PE=1 SV=1	>sp|Q9HC38|GLOD4_HUMAN Glyoxalase domain-containing protein 4 OS=Homo sapiens OX=9606 GN=GLOD4 PE=1 SV=1	Q9HC38	GLOD4	Glyoxalase domain-containing protein 4	Homo sapiens	15.4417	15.8076	15.8639	NA	NA	NA	NA	NA	NA	15.7044	NA	NA	NA	NA	NA	NA
A0A0D9RZW1	A0A0D9RZW1	YWHAG	Chlorocebus sabaeus	14-3-3 protein gamma	A0A0D9RZW1	>tr|A0A0D9RZW1|A0A0D9RZW1_CHLSB 14-3-3 protein gamma OS=Chlorocebus sabaeus OX=60711 GN=YWHAG PE=3 SV=1	>tr|A0A0D9RZW1|A0A0D9RZW1_CHLSB 14-3-3 protein gamma OS=Chlorocebus sabaeus OX=60711 GN=YWHAG PE=3 SV=1	A0A0D9RZW1	YWHAG	14-3-3 protein gamma	Chlorocebus sabaeus	NA	NA	NA	15.6283	16.1893	15.2871	NA	NA	NA	15.7016	NA	NA	NA	NA	NA	NA
P05026	P05026	ATP1B1	Homo sapiens	Sodium/potassium-transporting ATPase subunit beta-1	P05026	>sp|P05026|AT1B1_HUMAN Sodium/potassium-transporting ATPase subunit beta-1 OS=Homo sapiens OX=9606 GN=ATP1B1 PE=1 SV=1	>sp|P05026|AT1B1_HUMAN Sodium/potassium-transporting ATPase subunit beta-1 OS=Homo sapiens OX=9606 GN=ATP1B1 PE=1 SV=1	P05026	ATP1B1	Sodium/potassium-transporting ATPase subunit beta-1	Homo sapiens	15.5092	15.6092	15.9849	NA	NA	NA	NA	NA	NA	15.7011	NA	NA	NA	NA	NA	NA
Q9P003	Q9P003	CNIH4	Homo sapiens	Protein cornichon homolog 4	Q9P003	>sp|Q9P003|CNIH4_HUMAN Protein cornichon homolog 4 OS=Homo sapiens OX=9606 GN=CNIH4 PE=1 SV=1	>sp|Q9P003|CNIH4_HUMAN Protein cornichon homolog 4 OS=Homo sapiens OX=9606 GN=CNIH4 PE=1 SV=1	Q9P003	CNIH4	Protein cornichon homolog 4	Homo sapiens	15.837	15.5948	15.6689	NA	NA	NA	NA	NA	NA	15.7002	NA	NA	NA	NA	NA	NA
P31939	P31939	ATIC	Homo sapiens	Bifunctional purine biosynthesis protein ATIC	P31939	>sp|P31939|PUR9_HUMAN Bifunctional purine biosynthesis protein ATIC OS=Homo sapiens OX=9606 GN=ATIC PE=1 SV=3	>sp|P31939|PUR9_HUMAN Bifunctional purine biosynthesis protein ATIC OS=Homo sapiens OX=9606 GN=ATIC PE=1 SV=3	P31939	ATIC	Bifunctional purine biosynthesis protein ATIC	Homo sapiens	15.692	15.6648	15.7428	NA	NA	NA	NA	NA	NA	15.6999	NA	NA	NA	NA	NA	NA
A0A0D9RP68	A0A0D9RP68	SPTAN1	Chlorocebus sabaeus	Spectrin alpha, non-erythrocytic 1	A0A0D9RP68	>tr|A0A0D9RP68|A0A0D9RP68_CHLSB Spectrin alpha, non-erythrocytic 1 OS=Chlorocebus sabaeus OX=60711 GN=SPTAN1 PE=3 SV=1	>tr|A0A0D9RP68|A0A0D9RP68_CHLSB Spectrin alpha, non-erythrocytic 1 OS=Chlorocebus sabaeus OX=60711 GN=SPTAN1 PE=3 SV=1	A0A0D9RP68	SPTAN1	Spectrin alpha, non-erythrocytic 1	Chlorocebus sabaeus	NA	NA	NA	15.6713	15.5711	15.8505	NA	NA	NA	15.6976	NA	NA	NA	NA	NA	NA
Q9UQ80	Q9UQ80	PA2G4	Homo sapiens	Proliferation-associated protein 2G4	Q9UQ80	>sp|Q9UQ80|PA2G4_HUMAN Proliferation-associated protein 2G4 OS=Homo sapiens OX=9606 GN=PA2G4 PE=1 SV=3	>sp|Q9UQ80|PA2G4_HUMAN Proliferation-associated protein 2G4 OS=Homo sapiens OX=9606 GN=PA2G4 PE=1 SV=3	Q9UQ80	PA2G4	Proliferation-associated protein 2G4	Homo sapiens	15.642	15.6111	15.8359	NA	NA	NA	NA	NA	NA	15.6964	NA	NA	NA	NA	NA	NA
A0A0D9R322	A0A0D9R322	TMEM179B	Chlorocebus sabaeus	Transmembrane protein 179B	A0A0D9R322	>tr|A0A0D9R322|A0A0D9R322_CHLSB Transmembrane protein 179B OS=Chlorocebus sabaeus OX=60711 GN=TMEM179B PE=4 SV=1	>tr|A0A0D9R322|A0A0D9R322_CHLSB Transmembrane protein 179B OS=Chlorocebus sabaeus OX=60711 GN=TMEM179B PE=4 SV=1	A0A0D9R322	TMEM179B	Transmembrane protein 179B	Chlorocebus sabaeus	NA	NA	NA	15.6502	15.8893	15.548	NA	NA	NA	15.6958	NA	NA	NA	NA	NA	NA
O00515	O00515	LAD1	Homo sapiens	Ladinin-1	O00515	>sp|O00515|LAD1_HUMAN Ladinin-1 OS=Homo sapiens OX=9606 GN=LAD1 PE=1 SV=2	>sp|O00515|LAD1_HUMAN Ladinin-1 OS=Homo sapiens OX=9606 GN=LAD1 PE=1 SV=2	O00515	LAD1	Ladinin-1	Homo sapiens	15.8703	15.8201	15.3705	NA	NA	NA	NA	NA	NA	15.687	NA	NA	NA	NA	NA	NA
A0A0D9RHD1	A0A0D9RHD1;A0A0D9RJW0	;EIF5A2	Chlorocebus sabaeus	Eukaryotic translation initiation factor 5A-1;Eukaryotic translation initiation factor 5A	A0A0D9RHD1;A0A0D9RJW0	>tr|A0A0D9RHD1|A0A0D9RHD1_CHLSB Eukaryotic translation initiation factor 5A-1 OS=Chlorocebus sabaeus OX=60711 PE=3 SV=1;>tr|A0A0D9RJW0|A0A0D9RJW0_CHLSB Eukaryotic translation initiation factor 5A OS=Chlorocebus sabaeus OX=60711 GN=EIF5A2 PE=3 SV=1	>tr|A0A0D9RHD1|A0A0D9RHD1_CHLSB Eukaryotic translation initiation factor 5A-1 OS=Chlorocebus sabaeus OX=60711 PE=3 SV=1	A0A0D9RHD1	NA	Eukaryotic translation initiation factor 5A-1	Chlorocebus sabaeus	NA	NA	NA	15.6114	15.4364	16.012	NA	NA	NA	15.6866	NA	NA	NA	NA	NA	NA
A0A0D9RDS4	A0A0D9RDS4	TLN1	Chlorocebus sabaeus	Talin 1	A0A0D9RDS4	>tr|A0A0D9RDS4|A0A0D9RDS4_CHLSB Talin 1 OS=Chlorocebus sabaeus OX=60711 GN=TLN1 PE=4 SV=1	>tr|A0A0D9RDS4|A0A0D9RDS4_CHLSB Talin 1 OS=Chlorocebus sabaeus OX=60711 GN=TLN1 PE=4 SV=1	A0A0D9RDS4	TLN1	Talin 1	Chlorocebus sabaeus	NA	NA	NA	15.7006	15.6726	15.6808	NA	NA	NA	15.6847	NA	NA	NA	NA	NA	NA
A0A0D9R621	A0A0D9R621	VPS26A	Chlorocebus sabaeus	VPS26 retromer complex component A	A0A0D9R621	>tr|A0A0D9R621|A0A0D9R621_CHLSB VPS26 retromer complex component A OS=Chlorocebus sabaeus OX=60711 GN=VPS26A PE=3 SV=1	>tr|A0A0D9R621|A0A0D9R621_CHLSB VPS26 retromer complex component A OS=Chlorocebus sabaeus OX=60711 GN=VPS26A PE=3 SV=1	A0A0D9R621	VPS26A	VPS26 retromer complex component A	Chlorocebus sabaeus	NA	NA	NA	15.6657	15.7685	15.6063	NA	NA	NA	15.6802	NA	NA	NA	NA	NA	NA
P61160	P61160	ACTR2	Homo sapiens	Actin-related protein 2	P61160	>sp|P61160|ARP2_HUMAN Actin-related protein 2 OS=Homo sapiens OX=9606 GN=ACTR2 PE=1 SV=1	>sp|P61160|ARP2_HUMAN Actin-related protein 2 OS=Homo sapiens OX=9606 GN=ACTR2 PE=1 SV=1	P61160	ACTR2	Actin-related protein 2	Homo sapiens	15.544	15.3743	16.1187	NA	NA	NA	NA	NA	NA	15.679	NA	NA	NA	NA	NA	NA
P41250	P41250	GARS1	Homo sapiens	Glycine--tRNA ligase	P41250	>sp|P41250|GARS_HUMAN Glycine--tRNA ligase OS=Homo sapiens OX=9606 GN=GARS1 PE=1 SV=3	>sp|P41250|GARS_HUMAN Glycine--tRNA ligase OS=Homo sapiens OX=9606 GN=GARS1 PE=1 SV=3	P41250	GARS1	Glycine--tRNA ligase	Homo sapiens	15.7758	15.613	15.6436	NA	NA	NA	NA	NA	NA	15.6775	NA	NA	NA	NA	NA	NA
A0A0D9SA62	A0A0D9SA62	NA	Chlorocebus sabaeus	Peptidyl-prolyl cis-trans isomerase	A0A0D9SA62	>tr|A0A0D9SA62|A0A0D9SA62_CHLSB Peptidyl-prolyl cis-trans isomerase OS=Chlorocebus sabaeus OX=60711 PE=3 SV=1	>tr|A0A0D9SA62|A0A0D9SA62_CHLSB Peptidyl-prolyl cis-trans isomerase OS=Chlorocebus sabaeus OX=60711 PE=3 SV=1	A0A0D9SA62	NA	Peptidyl-prolyl cis-trans isomerase	Chlorocebus sabaeus	NA	NA	NA	15.4944	15.8573	15.6755	NA	NA	NA	15.6757	NA	NA	NA	NA	NA	NA
O14579	O14579	COPE	Homo sapiens	Coatomer subunit epsilon	O14579	>sp|O14579|COPE_HUMAN Coatomer subunit epsilon OS=Homo sapiens OX=9606 GN=COPE PE=1 SV=3	>sp|O14579|COPE_HUMAN Coatomer subunit epsilon OS=Homo sapiens OX=9606 GN=COPE PE=1 SV=3	O14579	COPE	Coatomer subunit epsilon	Homo sapiens	15.6643	15.6628	15.6916	NA	NA	NA	NA	NA	NA	15.6729	NA	NA	NA	NA	NA	NA
P21333	P21333	FLNA	Homo sapiens	Filamin-A	P21333	>sp|P21333|FLNA_HUMAN Filamin-A OS=Homo sapiens OX=9606 GN=FLNA PE=1 SV=4	>sp|P21333|FLNA_HUMAN Filamin-A OS=Homo sapiens OX=9606 GN=FLNA PE=1 SV=4	P21333	FLNA	Filamin-A	Homo sapiens	15.4849	15.5796	15.9467	NA	NA	NA	NA	NA	NA	15.6704	NA	NA	NA	NA	NA	NA
A0A0D9R091	A0A0D9R091	GOT1	Chlorocebus sabaeus	Aspartate aminotransferase	A0A0D9R091	>tr|A0A0D9R091|A0A0D9R091_CHLSB Aspartate aminotransferase OS=Chlorocebus sabaeus OX=60711 GN=GOT1 PE=3 SV=1	>tr|A0A0D9R091|A0A0D9R091_CHLSB Aspartate aminotransferase OS=Chlorocebus sabaeus OX=60711 GN=GOT1 PE=3 SV=1	A0A0D9R091	GOT1	Aspartate aminotransferase	Chlorocebus sabaeus	NA	NA	NA	15.7065	15.7851	15.5092	NA	NA	NA	15.6669	NA	NA	NA	NA	NA	NA
P25685	P25685	DNAJB1	Homo sapiens	DnaJ homolog subfamily B member 1	P25685	>sp|P25685|DNJB1_HUMAN DnaJ homolog subfamily B member 1 OS=Homo sapiens OX=9606 GN=DNAJB1 PE=1 SV=4	>sp|P25685|DNJB1_HUMAN DnaJ homolog subfamily B member 1 OS=Homo sapiens OX=9606 GN=DNAJB1 PE=1 SV=4	P25685	DNAJB1	DnaJ homolog subfamily B member 1	Homo sapiens	15.8734	15.7276	15.3832	NA	NA	NA	NA	NA	NA	15.6614	NA	NA	NA	NA	NA	NA
P05388	P05388	RPLP0	Homo sapiens	Large ribosomal subunit protein uL10	P05388	>sp|P05388|RLA0_HUMAN Large ribosomal subunit protein uL10 OS=Homo sapiens OX=9606 GN=RPLP0 PE=1 SV=1	>sp|P05388|RLA0_HUMAN Large ribosomal subunit protein uL10 OS=Homo sapiens OX=9606 GN=RPLP0 PE=1 SV=1	P05388	RPLP0	Large ribosomal subunit protein uL10	Homo sapiens	15.5222	15.928	15.5309	NA	NA	NA	NA	NA	NA	15.6604	NA	NA	NA	NA	NA	NA
A0A0D9RJE3	A0A0D9RJE3	ENPP4	Chlorocebus sabaeus	bis(5'-adenosyl)-triphosphatase	A0A0D9RJE3	>tr|A0A0D9RJE3|A0A0D9RJE3_CHLSB bis(5'-adenosyl)-triphosphatase OS=Chlorocebus sabaeus OX=60711 GN=ENPP4 PE=3 SV=1	>tr|A0A0D9RJE3|A0A0D9RJE3_CHLSB bis(5'-adenosyl)-triphosphatase OS=Chlorocebus sabaeus OX=60711 GN=ENPP4 PE=3 SV=1	A0A0D9RJE3	ENPP4	bis(5'-adenosyl)-triphosphatase	Chlorocebus sabaeus	NA	NA	NA	15.6605	15.5847	15.7124	NA	NA	NA	15.6525	NA	NA	NA	NA	NA	NA
A0A0D9QZK1	A0A0D9QZK1	ABCC3	Chlorocebus sabaeus	ABC-type glutathione-S-conjugate transporter	A0A0D9QZK1	>tr|A0A0D9QZK1|A0A0D9QZK1_CHLSB ABC-type glutathione-S-conjugate transporter OS=Chlorocebus sabaeus OX=60711 GN=ABCC3 PE=4 SV=1	>tr|A0A0D9QZK1|A0A0D9QZK1_CHLSB ABC-type glutathione-S-conjugate transporter OS=Chlorocebus sabaeus OX=60711 GN=ABCC3 PE=4 SV=1	A0A0D9QZK1	ABCC3	ABC-type glutathione-S-conjugate transporter	Chlorocebus sabaeus	NA	NA	NA	15.818	15.3045	15.8297	NA	NA	NA	15.6507	NA	NA	NA	NA	NA	NA
P14550	P14550	AKR1A1	Homo sapiens	Aldo-keto reductase family 1 member A1	P14550	>sp|P14550|AK1A1_HUMAN Aldo-keto reductase family 1 member A1 OS=Homo sapiens OX=9606 GN=AKR1A1 PE=1 SV=3	>sp|P14550|AK1A1_HUMAN Aldo-keto reductase family 1 member A1 OS=Homo sapiens OX=9606 GN=AKR1A1 PE=1 SV=3	P14550	AKR1A1	Aldo-keto reductase family 1 member A1	Homo sapiens	15.4422	15.7236	15.7698	NA	NA	NA	NA	NA	NA	15.6452	NA	NA	NA	NA	NA	NA
A0A0D9SAC9	A0A0D9SAC9	NA	Chlorocebus sabaeus	Small ribosomal subunit protein eS28	A0A0D9SAC9	>tr|A0A0D9SAC9|A0A0D9SAC9_CHLSB Small ribosomal subunit protein eS28 OS=Chlorocebus sabaeus OX=60711 PE=3 SV=1	>tr|A0A0D9SAC9|A0A0D9SAC9_CHLSB Small ribosomal subunit protein eS28 OS=Chlorocebus sabaeus OX=60711 PE=3 SV=1	A0A0D9SAC9	NA	Small ribosomal subunit protein eS28	Chlorocebus sabaeus	NA	NA	NA	15.7497	15.2514	15.9151	NA	NA	NA	15.6387	NA	NA	NA	NA	NA	NA
O95857	O95857	TSPAN13	Homo sapiens	Tetraspanin-13	O95857	>sp|O95857|TSN13_HUMAN Tetraspanin-13 OS=Homo sapiens OX=9606 GN=TSPAN13 PE=1 SV=1	>sp|O95857|TSN13_HUMAN Tetraspanin-13 OS=Homo sapiens OX=9606 GN=TSPAN13 PE=1 SV=1	O95857	TSPAN13	Tetraspanin-13	Homo sapiens	15.872	15.7511	15.278	NA	NA	NA	NA	NA	NA	15.6337	NA	NA	NA	NA	NA	NA
A0A0D9QVN1	A0A0D9QVN1	RAB6A	Chlorocebus sabaeus	RAB6A, member RAS oncogene family	A0A0D9QVN1	>tr|A0A0D9QVN1|A0A0D9QVN1_CHLSB RAB6A, member RAS oncogene family OS=Chlorocebus sabaeus OX=60711 GN=RAB6A PE=3 SV=1	>tr|A0A0D9QVN1|A0A0D9QVN1_CHLSB RAB6A, member RAS oncogene family OS=Chlorocebus sabaeus OX=60711 GN=RAB6A PE=3 SV=1	A0A0D9QVN1	RAB6A	RAB6A, member RAS oncogene family	Chlorocebus sabaeus	NA	NA	NA	15.7803	15.7587	15.3572	NA	NA	NA	15.6321	NA	NA	NA	NA	NA	NA
Q9Y617	Q9Y617	PSAT1	Homo sapiens	Phosphoserine aminotransferase	Q9Y617	>sp|Q9Y617|SERC_HUMAN Phosphoserine aminotransferase OS=Homo sapiens OX=9606 GN=PSAT1 PE=1 SV=2	>sp|Q9Y617|SERC_HUMAN Phosphoserine aminotransferase OS=Homo sapiens OX=9606 GN=PSAT1 PE=1 SV=2	Q9Y617	PSAT1	Phosphoserine aminotransferase	Homo sapiens	15.558	15.5897	15.7473	NA	NA	NA	NA	NA	NA	15.6316	NA	NA	NA	NA	NA	NA
Q13813	Q13813	SPTAN1	Homo sapiens	Spectrin alpha chain, non-erythrocytic 1	Q13813	>sp|Q13813|SPTN1_HUMAN Spectrin alpha chain, non-erythrocytic 1 OS=Homo sapiens OX=9606 GN=SPTAN1 PE=1 SV=3	>sp|Q13813|SPTN1_HUMAN Spectrin alpha chain, non-erythrocytic 1 OS=Homo sapiens OX=9606 GN=SPTAN1 PE=1 SV=3	Q13813	SPTAN1	Spectrin alpha chain, non-erythrocytic 1	Homo sapiens	15.3732	15.7272	15.7902	NA	NA	NA	NA	NA	NA	15.6302	NA	NA	NA	NA	NA	NA
Q93050	Q93050	ATP6V0A1	Homo sapiens	V-type proton ATPase 116 kDa subunit a 1	Q93050	>sp|Q93050|VPP1_HUMAN V-type proton ATPase 116 kDa subunit a 1 OS=Homo sapiens OX=9606 GN=ATP6V0A1 PE=1 SV=3	>sp|Q93050|VPP1_HUMAN V-type proton ATPase 116 kDa subunit a 1 OS=Homo sapiens OX=9606 GN=ATP6V0A1 PE=1 SV=3	Q93050	ATP6V0A1	V-type proton ATPase 116 kDa subunit a 1	Homo sapiens	15.5614	15.7277	15.5955	NA	NA	NA	NA	NA	NA	15.6282	NA	NA	NA	NA	NA	NA
P35579	P35579	MYH9	Homo sapiens	Myosin-9	P35579	>sp|P35579|MYH9_HUMAN Myosin-9 OS=Homo sapiens OX=9606 GN=MYH9 PE=1 SV=4	>sp|P35579|MYH9_HUMAN Myosin-9 OS=Homo sapiens OX=9606 GN=MYH9 PE=1 SV=4	P35579	MYH9	Myosin-9	Homo sapiens	15.5683	15.5822	15.7153	NA	NA	NA	NA	NA	NA	15.622	NA	NA	NA	NA	NA	NA
P30044	P30044	PRDX5	Homo sapiens	Peroxiredoxin-5, mitochondrial	P30044	>sp|P30044|PRDX5_HUMAN Peroxiredoxin-5, mitochondrial OS=Homo sapiens OX=9606 GN=PRDX5 PE=1 SV=4	>sp|P30044|PRDX5_HUMAN Peroxiredoxin-5, mitochondrial OS=Homo sapiens OX=9606 GN=PRDX5 PE=1 SV=4	P30044	PRDX5	Peroxiredoxin-5, mitochondrial	Homo sapiens	15.5275	15.2827	16.0531	NA	NA	NA	NA	NA	NA	15.6211	NA	NA	NA	NA	NA	NA
Q16851	Q16851	UGP2	Homo sapiens	UTP--glucose-1-phosphate uridylyltransferase	Q16851	>sp|Q16851|UGPA_HUMAN UTP--glucose-1-phosphate uridylyltransferase OS=Homo sapiens OX=9606 GN=UGP2 PE=1 SV=5	>sp|Q16851|UGPA_HUMAN UTP--glucose-1-phosphate uridylyltransferase OS=Homo sapiens OX=9606 GN=UGP2 PE=1 SV=5	Q16851	UGP2	UTP--glucose-1-phosphate uridylyltransferase	Homo sapiens	15.359	15.6435	15.8502	NA	NA	NA	NA	NA	NA	15.6176	NA	NA	NA	NA	NA	NA
P11586	P11586	MTHFD1	Homo sapiens	C-1-tetrahydrofolate synthase, cytoplasmic	P11586	>sp|P11586|C1TC_HUMAN C-1-tetrahydrofolate synthase, cytoplasmic OS=Homo sapiens OX=9606 GN=MTHFD1 PE=1 SV=4	>sp|P11586|C1TC_HUMAN C-1-tetrahydrofolate synthase, cytoplasmic OS=Homo sapiens OX=9606 GN=MTHFD1 PE=1 SV=4	P11586	MTHFD1	C-1-tetrahydrofolate synthase, cytoplasmic	Homo sapiens	15.5998	15.5547	15.6807	NA	NA	NA	NA	NA	NA	15.6117	NA	NA	NA	NA	NA	NA
Q9Y230	Q9Y230	RUVBL2	Homo sapiens	RuvB-like 2	Q9Y230	>sp|Q9Y230|RUVB2_HUMAN RuvB-like 2 OS=Homo sapiens OX=9606 GN=RUVBL2 PE=1 SV=3	>sp|Q9Y230|RUVB2_HUMAN RuvB-like 2 OS=Homo sapiens OX=9606 GN=RUVBL2 PE=1 SV=3	Q9Y230	RUVBL2	RuvB-like 2	Homo sapiens	15.5414	15.6728	15.616	NA	NA	NA	NA	NA	NA	15.6101	NA	NA	NA	NA	NA	NA
P43490	P43490	NAMPT	Homo sapiens	Nicotinamide phosphoribosyltransferase	P43490	>sp|P43490|NAMPT_HUMAN Nicotinamide phosphoribosyltransferase OS=Homo sapiens OX=9606 GN=NAMPT PE=1 SV=1	>sp|P43490|NAMPT_HUMAN Nicotinamide phosphoribosyltransferase OS=Homo sapiens OX=9606 GN=NAMPT PE=1 SV=1	P43490	NAMPT	Nicotinamide phosphoribosyltransferase	Homo sapiens	15.4189	15.5042	15.8968	NA	NA	NA	NA	NA	NA	15.6066	NA	NA	NA	NA	NA	NA
A0A0D9RAF7	A0A0D9RAF7	PDCD6IP	Chlorocebus sabaeus	Programmed cell death 6 interacting protein	A0A0D9RAF7	>tr|A0A0D9RAF7|A0A0D9RAF7_CHLSB Programmed cell death 6 interacting protein OS=Chlorocebus sabaeus OX=60711 GN=PDCD6IP PE=4 SV=1	>tr|A0A0D9RAF7|A0A0D9RAF7_CHLSB Programmed cell death 6 interacting protein OS=Chlorocebus sabaeus OX=60711 GN=PDCD6IP PE=4 SV=1	A0A0D9RAF7	PDCD6IP	Programmed cell death 6 interacting protein	Chlorocebus sabaeus	NA	NA	NA	15.5321	15.8626	15.424	NA	NA	NA	15.6062	NA	NA	NA	NA	NA	NA
Q9NP72	Q9NP72	RAB18	Homo sapiens	Ras-related protein Rab-18	Q9NP72	>sp|Q9NP72|RAB18_HUMAN Ras-related protein Rab-18 OS=Homo sapiens OX=9606 GN=RAB18 PE=1 SV=1	>sp|Q9NP72|RAB18_HUMAN Ras-related protein Rab-18 OS=Homo sapiens OX=9606 GN=RAB18 PE=1 SV=1	Q9NP72	RAB18	Ras-related protein Rab-18	Homo sapiens	15.8126	15.5152	15.4903	NA	NA	NA	NA	NA	NA	15.606	NA	NA	NA	NA	NA	NA
A0A0D9RR47	A0A0D9RR47	DAG1	Chlorocebus sabaeus	Dystroglycan 1	A0A0D9RR47	>tr|A0A0D9RR47|A0A0D9RR47_CHLSB Dystroglycan 1 OS=Chlorocebus sabaeus OX=60711 GN=DAG1 PE=4 SV=1	>tr|A0A0D9RR47|A0A0D9RR47_CHLSB Dystroglycan 1 OS=Chlorocebus sabaeus OX=60711 GN=DAG1 PE=4 SV=1	A0A0D9RR47	DAG1	Dystroglycan 1	Chlorocebus sabaeus	NA	NA	NA	15.5562	15.5603	15.6896	NA	NA	NA	15.602	NA	NA	NA	NA	NA	NA
P04156	P04156	PRNP	Homo sapiens	Major prion protein	P04156	>sp|P04156|PRIO_HUMAN Major prion protein OS=Homo sapiens OX=9606 GN=PRNP PE=1 SV=1	>sp|P04156|PRIO_HUMAN Major prion protein OS=Homo sapiens OX=9606 GN=PRNP PE=1 SV=1	P04156	PRNP	Major prion protein	Homo sapiens	15.7258	15.514	15.5625	NA	NA	NA	NA	NA	NA	15.6008	NA	NA	NA	NA	NA	NA
Q9Y265	Q9Y265	RUVBL1	Homo sapiens	RuvB-like 1	Q9Y265	>sp|Q9Y265|RUVB1_HUMAN RuvB-like 1 OS=Homo sapiens OX=9606 GN=RUVBL1 PE=1 SV=1	>sp|Q9Y265|RUVB1_HUMAN RuvB-like 1 OS=Homo sapiens OX=9606 GN=RUVBL1 PE=1 SV=1	Q9Y265	RUVBL1	RuvB-like 1	Homo sapiens	15.6991	15.8392	15.2603	NA	NA	NA	NA	NA	NA	15.5996	NA	NA	NA	NA	NA	NA
A0A0D9RT77	A0A0D9RT77	PSMA7	Chlorocebus sabaeus	Proteasome subunit alpha type	A0A0D9RT77	>tr|A0A0D9RT77|A0A0D9RT77_CHLSB Proteasome subunit alpha type OS=Chlorocebus sabaeus OX=60711 GN=PSMA7 PE=3 SV=1	>tr|A0A0D9RT77|A0A0D9RT77_CHLSB Proteasome subunit alpha type OS=Chlorocebus sabaeus OX=60711 GN=PSMA7 PE=3 SV=1	A0A0D9RT77	PSMA7	Proteasome subunit alpha type	Chlorocebus sabaeus	NA	NA	NA	15.6267	15.6702	15.5018	NA	NA	NA	15.5995	NA	NA	NA	NA	NA	NA
JX142173.1_prot_AFP86410.1_49	JX142173.1_prot_AFP86410.1_49	NA	HSV-1 Mckrae	[gene=UL46] [locus_tag=HHV1gp068] [protein=tegument protein VP11/12] [protein_id=AFP86410.1] [location=complement(98777..100933)] [gbkey=CDS]	JX142173.1_prot_AFP86410.1_49	>lcl|JX142173.1_prot_AFP86410.1_49 [gene=UL46] [locus_tag=HHV1gp068] [protein=tegument protein VP11/12] [protein_id=AFP86410.1] [location=complement(98777..100933)] [gbkey=CDS]	>lcl|JX142173.1_prot_AFP86410.1_49 [gene=UL46] [locus_tag=HHV1gp068] [protein=tegument protein VP11/12] [protein_id=AFP86410.1] [location=complement(98777..100933)] [gbkey=CDS]	AFP86410.1_	UL46	tegument protein VP11/12	HSV-1 Mckrae	16.8706	15.935	15.762	13.6081	14.5728	16.8485	1.17941	-0.7546	3.11342	15.5995	1.46165	-6.50087	0.189996	0.239995	0	0
A0A0D9S2E7	A0A0D9S2E7	TXNRD1	Chlorocebus sabaeus	Thioredoxin reductase 1, cytoplasmic	A0A0D9S2E7	>tr|A0A0D9S2E7|A0A0D9S2E7_CHLSB Thioredoxin reductase 1, cytoplasmic OS=Chlorocebus sabaeus OX=60711 GN=TXNRD1 PE=3 SV=1	>tr|A0A0D9S2E7|A0A0D9S2E7_CHLSB Thioredoxin reductase 1, cytoplasmic OS=Chlorocebus sabaeus OX=60711 GN=TXNRD1 PE=3 SV=1	A0A0D9S2E7	TXNRD1	Thioredoxin reductase 1, cytoplasmic	Chlorocebus sabaeus	NA	NA	NA	15.8402	15.1835	15.7508	NA	NA	NA	15.5915	NA	NA	NA	NA	NA	NA
Q9NY33	Q9NY33	DPP3	Homo sapiens	Dipeptidyl peptidase 3	Q9NY33	>sp|Q9NY33|DPP3_HUMAN Dipeptidyl peptidase 3 OS=Homo sapiens OX=9606 GN=DPP3 PE=1 SV=2	>sp|Q9NY33|DPP3_HUMAN Dipeptidyl peptidase 3 OS=Homo sapiens OX=9606 GN=DPP3 PE=1 SV=2	Q9NY33	DPP3	Dipeptidyl peptidase 3	Homo sapiens	15.5194	15.5	15.7473	NA	NA	NA	NA	NA	NA	15.5889	NA	NA	NA	NA	NA	NA
P19174	P19174	PLCG1	Homo sapiens	1-phosphatidylinositol 4,5-bisphosphate phosphodiesterase gamma-1	P19174	>sp|P19174|PLCG1_HUMAN 1-phosphatidylinositol 4,5-bisphosphate phosphodiesterase gamma-1 OS=Homo sapiens OX=9606 GN=PLCG1 PE=1 SV=1	>sp|P19174|PLCG1_HUMAN 1-phosphatidylinositol 4,5-bisphosphate phosphodiesterase gamma-1 OS=Homo sapiens OX=9606 GN=PLCG1 PE=1 SV=1	P19174	PLCG1	1-phosphatidylinositol 4,5-bisphosphate phosphodiesterase gamma-1	Homo sapiens	15.9404	15.5077	15.3152	NA	NA	NA	NA	NA	NA	15.5878	NA	NA	NA	NA	NA	NA
A0A0D9QY09	A0A0D9QY09	PLXNB2	Chlorocebus sabaeus	Plexin B2	A0A0D9QY09	>tr|A0A0D9QY09|A0A0D9QY09_CHLSB Plexin B2 OS=Chlorocebus sabaeus OX=60711 GN=PLXNB2 PE=3 SV=1	>tr|A0A0D9QY09|A0A0D9QY09_CHLSB Plexin B2 OS=Chlorocebus sabaeus OX=60711 GN=PLXNB2 PE=3 SV=1	A0A0D9QY09	PLXNB2	Plexin B2	Chlorocebus sabaeus	NA	NA	NA	15.5953	15.6267	15.5316	NA	NA	NA	15.5845	NA	NA	NA	NA	NA	NA
A0A0D9SE10	A0A0D9SE10	NA	Chlorocebus sabaeus	WD40 repeat-containing protein SMU1	A0A0D9SE10	>tr|A0A0D9SE10|A0A0D9SE10_CHLSB WD40 repeat-containing protein SMU1 OS=Chlorocebus sabaeus OX=60711 PE=3 SV=1	>tr|A0A0D9SE10|A0A0D9SE10_CHLSB WD40 repeat-containing protein SMU1 OS=Chlorocebus sabaeus OX=60711 PE=3 SV=1	A0A0D9SE10	NA	WD40 repeat-containing protein SMU1	Chlorocebus sabaeus	NA	NA	NA	15.53	15.5729	15.6498	NA	NA	NA	15.5842	NA	NA	NA	NA	NA	NA
A0A0D9S4M8	A0A0D9S4M8	ARHGDIA	Chlorocebus sabaeus	Rho GDP-dissociation inhibitor 1	A0A0D9S4M8	>tr|A0A0D9S4M8|A0A0D9S4M8_CHLSB Rho GDP-dissociation inhibitor 1 OS=Chlorocebus sabaeus OX=60711 GN=ARHGDIA PE=3 SV=1	>tr|A0A0D9S4M8|A0A0D9S4M8_CHLSB Rho GDP-dissociation inhibitor 1 OS=Chlorocebus sabaeus OX=60711 GN=ARHGDIA PE=3 SV=1	A0A0D9S4M8	ARHGDIA	Rho GDP-dissociation inhibitor 1	Chlorocebus sabaeus	NA	NA	NA	15.4222	15.906	15.4039	NA	NA	NA	15.5774	NA	NA	NA	NA	NA	NA
P26006	P26006	ITGA3	Homo sapiens	Integrin alpha-3	P26006	>sp|P26006|ITA3_HUMAN Integrin alpha-3 OS=Homo sapiens OX=9606 GN=ITGA3 PE=1 SV=5	>sp|P26006|ITA3_HUMAN Integrin alpha-3 OS=Homo sapiens OX=9606 GN=ITGA3 PE=1 SV=5	P26006	ITGA3	Integrin alpha-3	Homo sapiens	15.6137	15.504	15.612	NA	NA	NA	NA	NA	NA	15.5766	NA	NA	NA	NA	NA	NA
P22314	P22314	UBA1	Homo sapiens	Ubiquitin-like modifier-activating enzyme 1	P22314	>sp|P22314|UBA1_HUMAN Ubiquitin-like modifier-activating enzyme 1 OS=Homo sapiens OX=9606 GN=UBA1 PE=1 SV=3	>sp|P22314|UBA1_HUMAN Ubiquitin-like modifier-activating enzyme 1 OS=Homo sapiens OX=9606 GN=UBA1 PE=1 SV=3	P22314	UBA1	Ubiquitin-like modifier-activating enzyme 1	Homo sapiens	15.6193	15.5319	15.5582	NA	NA	NA	NA	NA	NA	15.5698	NA	NA	NA	NA	NA	NA
Q15257	Q15257	PTPA	Homo sapiens	Serine/threonine-protein phosphatase 2A activator	Q15257	>sp|Q15257|PTPA_HUMAN Serine/threonine-protein phosphatase 2A activator OS=Homo sapiens OX=9606 GN=PTPA PE=1 SV=3	>sp|Q15257|PTPA_HUMAN Serine/threonine-protein phosphatase 2A activator OS=Homo sapiens OX=9606 GN=PTPA PE=1 SV=3	Q15257	PTPA	Serine/threonine-protein phosphatase 2A activator	Homo sapiens	15.7755	15.3305	15.5959	NA	NA	NA	NA	NA	NA	15.5673	NA	NA	NA	NA	NA	NA
P05187	P05187	ALPP	Homo sapiens	Alkaline phosphatase, placental type	P05187	>sp|P05187|PPB1_HUMAN Alkaline phosphatase, placental type OS=Homo sapiens OX=9606 GN=ALPP PE=1 SV=2	>sp|P05187|PPB1_HUMAN Alkaline phosphatase, placental type OS=Homo sapiens OX=9606 GN=ALPP PE=1 SV=2	P05187	ALPP	Alkaline phosphatase, placental type	Homo sapiens	15.5203	15.5115	15.6677	NA	NA	NA	NA	NA	NA	15.5665	NA	NA	NA	NA	NA	NA
O14662	O14662	STX16	Homo sapiens	Syntaxin-16	O14662	>sp|O14662|STX16_HUMAN Syntaxin-16 OS=Homo sapiens OX=9606 GN=STX16 PE=1 SV=3	>sp|O14662|STX16_HUMAN Syntaxin-16 OS=Homo sapiens OX=9606 GN=STX16 PE=1 SV=3	O14662	STX16	Syntaxin-16	Homo sapiens	15.6893	15.5957	15.3957	NA	NA	NA	NA	NA	NA	15.5602	NA	NA	NA	NA	NA	NA
Q6P3W7	Q6P3W7	SCYL2	Homo sapiens	SCY1-like protein 2	Q6P3W7	>sp|Q6P3W7|SCYL2_HUMAN SCY1-like protein 2 OS=Homo sapiens OX=9606 GN=SCYL2 PE=1 SV=1	>sp|Q6P3W7|SCYL2_HUMAN SCY1-like protein 2 OS=Homo sapiens OX=9606 GN=SCYL2 PE=1 SV=1	Q6P3W7	SCYL2	SCY1-like protein 2	Homo sapiens	15.7153	15.4389	15.5249	NA	NA	NA	NA	NA	NA	15.5597	NA	NA	NA	NA	NA	NA
A0A0D9S6D9	A0A0D9S6D9	NA	Chlorocebus sabaeus	Small ribosomal subunit protein uS7	A0A0D9S6D9	>tr|A0A0D9S6D9|A0A0D9S6D9_CHLSB Small ribosomal subunit protein uS7 OS=Chlorocebus sabaeus OX=60711 PE=3 SV=1	>tr|A0A0D9S6D9|A0A0D9S6D9_CHLSB Small ribosomal subunit protein uS7 OS=Chlorocebus sabaeus OX=60711 PE=3 SV=1	A0A0D9S6D9	NA	Small ribosomal subunit protein uS7	Chlorocebus sabaeus	NA	NA	NA	15.5405	15.3155	15.816	NA	NA	NA	15.5573	NA	NA	NA	NA	NA	NA
A0A0D9RNJ1	A0A0D9RNJ1	NA	Chlorocebus sabaeus	Elongation factor 1-alpha	A0A0D9RNJ1	>tr|A0A0D9RNJ1|A0A0D9RNJ1_CHLSB Elongation factor 1-alpha OS=Chlorocebus sabaeus OX=60711 PE=3 SV=1	>tr|A0A0D9RNJ1|A0A0D9RNJ1_CHLSB Elongation factor 1-alpha OS=Chlorocebus sabaeus OX=60711 PE=3 SV=1	A0A0D9RNJ1	NA	Elongation factor 1-alpha	Chlorocebus sabaeus	NA	NA	NA	15.3325	15.55	15.7522	NA	NA	NA	15.5449	NA	NA	NA	NA	NA	NA
O60635	O60635	TSPAN1	Homo sapiens	Tetraspanin-1	O60635	>sp|O60635|TSN1_HUMAN Tetraspanin-1 OS=Homo sapiens OX=9606 GN=TSPAN1 PE=1 SV=2	>sp|O60635|TSN1_HUMAN Tetraspanin-1 OS=Homo sapiens OX=9606 GN=TSPAN1 PE=1 SV=2	O60635	TSPAN1	Tetraspanin-1	Homo sapiens	15.5036	15.5854	15.5437	NA	NA	NA	NA	NA	NA	15.5442	NA	NA	NA	NA	NA	NA
O95757	O95757	HSPA4L	Homo sapiens	Heat shock 70 kDa protein 4L	O95757	>sp|O95757|HS74L_HUMAN Heat shock 70 kDa protein 4L OS=Homo sapiens OX=9606 GN=HSPA4L PE=1 SV=3	>sp|O95757|HS74L_HUMAN Heat shock 70 kDa protein 4L OS=Homo sapiens OX=9606 GN=HSPA4L PE=1 SV=3	O95757	HSPA4L	Heat shock 70 kDa protein 4L	Homo sapiens	15.6075	15.6068	15.3982	NA	NA	NA	NA	NA	NA	15.5375	NA	NA	NA	NA	NA	NA
Q86Y82	Q86Y82	STX12	Homo sapiens	Syntaxin-12	Q86Y82	>sp|Q86Y82|STX12_HUMAN Syntaxin-12 OS=Homo sapiens OX=9606 GN=STX12 PE=1 SV=1	>sp|Q86Y82|STX12_HUMAN Syntaxin-12 OS=Homo sapiens OX=9606 GN=STX12 PE=1 SV=1	Q86Y82	STX12	Syntaxin-12	Homo sapiens	15.7499	15.5948	15.2671	NA	NA	NA	NA	NA	NA	15.5373	NA	NA	NA	NA	NA	NA
A0A0D9RS97	A0A0D9RS97	PSMA2	Chlorocebus sabaeus	Proteasome subunit alpha type	A0A0D9RS97	>tr|A0A0D9RS97|A0A0D9RS97_CHLSB Proteasome subunit alpha type OS=Chlorocebus sabaeus OX=60711 GN=PSMA2 PE=3 SV=1	>tr|A0A0D9RS97|A0A0D9RS97_CHLSB Proteasome subunit alpha type OS=Chlorocebus sabaeus OX=60711 GN=PSMA2 PE=3 SV=1	A0A0D9RS97	PSMA2	Proteasome subunit alpha type	Chlorocebus sabaeus	NA	NA	NA	16.0103	14.966	15.6196	NA	NA	NA	15.532	NA	NA	NA	NA	NA	NA
A0A0D9RFQ9	A0A0D9RFQ9	ATP1B3	Chlorocebus sabaeus	Sodium/potassium-transporting ATPase subunit beta	A0A0D9RFQ9	>tr|A0A0D9RFQ9|A0A0D9RFQ9_CHLSB Sodium/potassium-transporting ATPase subunit beta OS=Chlorocebus sabaeus OX=60711 GN=ATP1B3 PE=3 SV=1	>tr|A0A0D9RFQ9|A0A0D9RFQ9_CHLSB Sodium/potassium-transporting ATPase subunit beta OS=Chlorocebus sabaeus OX=60711 GN=ATP1B3 PE=3 SV=1	A0A0D9RFQ9	ATP1B3	Sodium/potassium-transporting ATPase subunit beta	Chlorocebus sabaeus	NA	NA	NA	15.6048	15.3939	15.5869	NA	NA	NA	15.5285	NA	NA	NA	NA	NA	NA
P49721	P49721	PSMB2	Homo sapiens	Proteasome subunit beta type-2	P49721	>sp|P49721|PSB2_HUMAN Proteasome subunit beta type-2 OS=Homo sapiens OX=9606 GN=PSMB2 PE=1 SV=1	>sp|P49721|PSB2_HUMAN Proteasome subunit beta type-2 OS=Homo sapiens OX=9606 GN=PSMB2 PE=1 SV=1	P49721	PSMB2	Proteasome subunit beta type-2	Homo sapiens	15.4961	15.3826	15.7019	NA	NA	NA	NA	NA	NA	15.5269	NA	NA	NA	NA	NA	NA
P01111	P01111	NRAS	Homo sapiens	GTPase NRas	P01111	>sp|P01111|RASN_HUMAN GTPase NRas OS=Homo sapiens OX=9606 GN=NRAS PE=1 SV=1	>sp|P01111|RASN_HUMAN GTPase NRas OS=Homo sapiens OX=9606 GN=NRAS PE=1 SV=1	P01111	NRAS	GTPase NRas	Homo sapiens	15.5796	15.4238	15.573	NA	NA	NA	NA	NA	NA	15.5255	NA	NA	NA	NA	NA	NA
Q9NUQ9	Q9NUQ9	CYRIB	Homo sapiens	CYFIP-related Rac1 interactor B	Q9NUQ9	>sp|Q9NUQ9|CYRIB_HUMAN CYFIP-related Rac1 interactor B OS=Homo sapiens OX=9606 GN=CYRIB PE=1 SV=1	>sp|Q9NUQ9|CYRIB_HUMAN CYFIP-related Rac1 interactor B OS=Homo sapiens OX=9606 GN=CYRIB PE=1 SV=1	Q9NUQ9	CYRIB	CYFIP-related Rac1 interactor B	Homo sapiens	15.554	15.4648	15.5555	NA	NA	NA	NA	NA	NA	15.5248	NA	NA	NA	NA	NA	NA
A0A0D9RQ19	A0A0D9RQ19	GARS1	Chlorocebus sabaeus	Glycine--tRNA ligase	A0A0D9RQ19	>tr|A0A0D9RQ19|A0A0D9RQ19_CHLSB Glycine--tRNA ligase OS=Chlorocebus sabaeus OX=60711 GN=GARS1 PE=3 SV=1	>tr|A0A0D9RQ19|A0A0D9RQ19_CHLSB Glycine--tRNA ligase OS=Chlorocebus sabaeus OX=60711 GN=GARS1 PE=3 SV=1	A0A0D9RQ19	GARS1	Glycine--tRNA ligase	Chlorocebus sabaeus	NA	NA	NA	15.6889	15.3643	15.5189	NA	NA	NA	15.524	NA	NA	NA	NA	NA	NA
A0A0D9SC01	A0A0D9SC01	NA	Chlorocebus sabaeus	RRM domain-containing protein	A0A0D9SC01	>tr|A0A0D9SC01|A0A0D9SC01_CHLSB RRM domain-containing protein OS=Chlorocebus sabaeus OX=60711 PE=4 SV=1	>tr|A0A0D9SC01|A0A0D9SC01_CHLSB RRM domain-containing protein OS=Chlorocebus sabaeus OX=60711 PE=4 SV=1	A0A0D9SC01	NA	RRM domain-containing protein	Chlorocebus sabaeus	NA	NA	NA	16.2792	14.844	15.4475	NA	NA	NA	15.5236	NA	NA	NA	NA	NA	NA
A0A0D9R6N7	A0A0D9R6N7	ABCC1	Chlorocebus sabaeus	Multidrug resistance-associated protein 1	A0A0D9R6N7	>tr|A0A0D9R6N7|A0A0D9R6N7_CHLSB Multidrug resistance-associated protein 1 OS=Chlorocebus sabaeus OX=60711 GN=ABCC1 PE=4 SV=1	>tr|A0A0D9R6N7|A0A0D9R6N7_CHLSB Multidrug resistance-associated protein 1 OS=Chlorocebus sabaeus OX=60711 GN=ABCC1 PE=4 SV=1	A0A0D9R6N7	ABCC1	Multidrug resistance-associated protein 1	Chlorocebus sabaeus	NA	NA	NA	15.6257	15.382	15.5612	NA	NA	NA	15.5229	NA	NA	NA	NA	NA	NA
A0A0D9R9I2	A0A0D9R9I2	CLDN1	Chlorocebus sabaeus	Claudin	A0A0D9R9I2	>tr|A0A0D9R9I2|A0A0D9R9I2_CHLSB Claudin OS=Chlorocebus sabaeus OX=60711 GN=CLDN1 PE=3 SV=1	>tr|A0A0D9R9I2|A0A0D9R9I2_CHLSB Claudin OS=Chlorocebus sabaeus OX=60711 GN=CLDN1 PE=3 SV=1	A0A0D9R9I2	CLDN1	Claudin	Chlorocebus sabaeus	NA	NA	NA	15.6351	15.2959	15.6352	NA	NA	NA	15.5221	NA	NA	NA	NA	NA	NA
Q8NFJ5	Q8NFJ5	GPRC5A	Homo sapiens	Retinoic acid-induced protein 3	Q8NFJ5	>sp|Q8NFJ5|RAI3_HUMAN Retinoic acid-induced protein 3 OS=Homo sapiens OX=9606 GN=GPRC5A PE=1 SV=2	>sp|Q8NFJ5|RAI3_HUMAN Retinoic acid-induced protein 3 OS=Homo sapiens OX=9606 GN=GPRC5A PE=1 SV=2	Q8NFJ5	GPRC5A	Retinoic acid-induced protein 3	Homo sapiens	15.6719	15.9058	14.986	NA	NA	NA	NA	NA	NA	15.5213	NA	NA	NA	NA	NA	NA
A0A0D9S680	A0A0D9S680	NRAS	Chlorocebus sabaeus	GTPase NRas	A0A0D9S680	>tr|A0A0D9S680|A0A0D9S680_CHLSB GTPase NRas OS=Chlorocebus sabaeus OX=60711 GN=NRAS PE=4 SV=1	>tr|A0A0D9S680|A0A0D9S680_CHLSB GTPase NRas OS=Chlorocebus sabaeus OX=60711 GN=NRAS PE=4 SV=1	A0A0D9S680	NRAS	GTPase NRas	Chlorocebus sabaeus	NA	NA	NA	15.4552	15.5586	15.5458	NA	NA	NA	15.5199	NA	NA	NA	NA	NA	NA
P29966	P29966	MARCKS	Homo sapiens	Myristoylated alanine-rich C-kinase substrate	P29966	>sp|P29966|MARCS_HUMAN Myristoylated alanine-rich C-kinase substrate OS=Homo sapiens OX=9606 GN=MARCKS PE=1 SV=4	>sp|P29966|MARCS_HUMAN Myristoylated alanine-rich C-kinase substrate OS=Homo sapiens OX=9606 GN=MARCKS PE=1 SV=4	P29966	MARCKS	Myristoylated alanine-rich C-kinase substrate	Homo sapiens	15.1869	15.5369	15.8179	NA	NA	NA	NA	NA	NA	15.5139	NA	NA	NA	NA	NA	NA
A0A0D9QZ56	A0A0D9QZ56;A0A0D9R8X7;A0A0D9RNT7;A0A0D9S5B0	UBA52;;;	Chlorocebus sabaeus	Ubiquitin-ribosomal protein eL40 fusion protein;Ubiquitin-like domain-containing protein;Ubiquitin-ribosomal protein eS31 fusion protein;Ubiquitin-like domain-containing protein	A0A0D9QZ56;A0A0D9R8X7;A0A0D9RNT7;A0A0D9S5B0	>tr|A0A0D9QZ56|A0A0D9QZ56_CHLSB Ubiquitin-ribosomal protein eL40 fusion protein OS=Chlorocebus sabaeus OX=60711 GN=UBA52 PE=3 SV=1;>tr|A0A0D9R8X7|A0A0D9R8X7_CHLSB Ubiquitin-like domain-containing protein OS=Chlorocebus sabaeus OX=60711 PE=4 SV=1;>tr|A0A0D9RNT7|A0A0D9RNT7_CHLSB Ubiquitin-ribosomal protein eS31 fusion protein OS=Chlorocebus sabaeus OX=60711 PE=3 SV=1;>tr|A0A0D9S5B0|A0A0D9S5B0_CHLSB…	>tr|A0A0D9QZ56|A0A0D9QZ56_CHLSB Ubiquitin-ribosomal protein eL40 fusion protein OS=Chlorocebus sabaeus OX=60711 GN=UBA52 PE=3 SV=1	A0A0D9QZ56	UBA52	Ubiquitin-ribosomal protein eL40 fusion protein	Chlorocebus sabaeus	NA	NA	NA	15.5989	15.7401	15.1991	NA	NA	NA	15.5127	NA	NA	NA	NA	NA	NA
P00390	P00390	GSR	Homo sapiens	Glutathione reductase, mitochondrial	P00390	>sp|P00390|GSHR_HUMAN Glutathione reductase, mitochondrial OS=Homo sapiens OX=9606 GN=GSR PE=1 SV=2	>sp|P00390|GSHR_HUMAN Glutathione reductase, mitochondrial OS=Homo sapiens OX=9606 GN=GSR PE=1 SV=2	P00390	GSR	Glutathione reductase, mitochondrial	Homo sapiens	15.3769	15.5632	15.584	NA	NA	NA	NA	NA	NA	15.508	NA	NA	NA	NA	NA	NA
A0A0D9RPY1	A0A0D9RPY1	BPNT2	Chlorocebus sabaeus	Golgi-resident adenosine 3',5'-bisphosphate 3'-phosphatase	A0A0D9RPY1	>tr|A0A0D9RPY1|A0A0D9RPY1_CHLSB Golgi-resident adenosine 3',5'-bisphosphate 3'-phosphatase OS=Chlorocebus sabaeus OX=60711 GN=BPNT2 PE=3 SV=1	>tr|A0A0D9RPY1|A0A0D9RPY1_CHLSB Golgi-resident adenosine 3',5'-bisphosphate 3'-phosphatase OS=Chlorocebus sabaeus OX=60711 GN=BPNT2 PE=3 SV=1	A0A0D9RPY1	BPNT2	Golgi-resident adenosine 3',5'-bisphosphate 3'-phosphatase	Chlorocebus sabaeus	NA	NA	NA	15.4947	15.732	15.2964	NA	NA	NA	15.5077	NA	NA	NA	NA	NA	NA
A0A0D9RW72	A0A0D9RW72	GYPC	Chlorocebus sabaeus	Glycophorin C (Gerbich blood group)	A0A0D9RW72	>tr|A0A0D9RW72|A0A0D9RW72_CHLSB Glycophorin C (Gerbich blood group) OS=Chlorocebus sabaeus OX=60711 GN=GYPC PE=4 SV=1	>tr|A0A0D9RW72|A0A0D9RW72_CHLSB Glycophorin C (Gerbich blood group) OS=Chlorocebus sabaeus OX=60711 GN=GYPC PE=4 SV=1	A0A0D9RW72	GYPC	Glycophorin C (Gerbich blood group)	Chlorocebus sabaeus	NA	NA	NA	15.6763	15.2845	15.5595	NA	NA	NA	15.5068	NA	NA	NA	NA	NA	NA
P49589	P49589	CARS1	Homo sapiens	Cysteine--tRNA ligase, cytoplasmic	P49589	>sp|P49589|SYCC_HUMAN Cysteine--tRNA ligase, cytoplasmic OS=Homo sapiens OX=9606 GN=CARS1 PE=1 SV=3	>sp|P49589|SYCC_HUMAN Cysteine--tRNA ligase, cytoplasmic OS=Homo sapiens OX=9606 GN=CARS1 PE=1 SV=3	P49589	CARS1	Cysteine--tRNA ligase, cytoplasmic	Homo sapiens	15.6288	15.3673	15.502	NA	NA	NA	NA	NA	NA	15.4994	NA	NA	NA	NA	NA	NA
A0A0D9S4E8	A0A0D9S4E8	BAIAP2	Chlorocebus sabaeus	BAR/IMD domain-containing adapter protein 2	A0A0D9S4E8	>tr|A0A0D9S4E8|A0A0D9S4E8_CHLSB BAR/IMD domain-containing adapter protein 2 OS=Chlorocebus sabaeus OX=60711 GN=BAIAP2 PE=4 SV=1	>tr|A0A0D9S4E8|A0A0D9S4E8_CHLSB BAR/IMD domain-containing adapter protein 2 OS=Chlorocebus sabaeus OX=60711 GN=BAIAP2 PE=4 SV=1	A0A0D9S4E8	BAIAP2	BAR/IMD domain-containing adapter protein 2	Chlorocebus sabaeus	NA	NA	NA	15.1737	15.8097	15.5109	NA	NA	NA	15.4981	NA	NA	NA	NA	NA	NA
P49257	P49257	LMAN1	Homo sapiens	Protein ERGIC-53	P49257	>sp|P49257|LMAN1_HUMAN Protein ERGIC-53 OS=Homo sapiens OX=9606 GN=LMAN1 PE=1 SV=2	>sp|P49257|LMAN1_HUMAN Protein ERGIC-53 OS=Homo sapiens OX=9606 GN=LMAN1 PE=1 SV=2	P49257	LMAN1	Protein ERGIC-53	Homo sapiens	15.5263	15.4429	15.5007	NA	NA	NA	NA	NA	NA	15.49	NA	NA	NA	NA	NA	NA
A0A0D9RD83	A0A0D9RD83	STX8	Chlorocebus sabaeus	Syntaxin 8	A0A0D9RD83	>tr|A0A0D9RD83|A0A0D9RD83_CHLSB Syntaxin 8 OS=Chlorocebus sabaeus OX=60711 GN=STX8 PE=3 SV=1	>tr|A0A0D9RD83|A0A0D9RD83_CHLSB Syntaxin 8 OS=Chlorocebus sabaeus OX=60711 GN=STX8 PE=3 SV=1	A0A0D9RD83	STX8	Syntaxin 8	Chlorocebus sabaeus	NA	NA	NA	15.4594	15.3595	15.6507	NA	NA	NA	15.4899	NA	NA	NA	NA	NA	NA
A0A0D9RH37	A0A0D9RH37	PRDX6	Chlorocebus sabaeus	Peroxiredoxin-6	A0A0D9RH37	>tr|A0A0D9RH37|A0A0D9RH37_CHLSB Peroxiredoxin-6 OS=Chlorocebus sabaeus OX=60711 GN=PRDX6 PE=3 SV=1	>tr|A0A0D9RH37|A0A0D9RH37_CHLSB Peroxiredoxin-6 OS=Chlorocebus sabaeus OX=60711 GN=PRDX6 PE=3 SV=1	A0A0D9RH37	PRDX6	Peroxiredoxin-6	Chlorocebus sabaeus	NA	NA	NA	15.4779	15.2774	15.7082	NA	NA	NA	15.4878	NA	NA	NA	NA	NA	NA
O00505	O00505	KPNA3	Homo sapiens	Importin subunit alpha-4	O00505	>sp|O00505|IMA4_HUMAN Importin subunit alpha-4 OS=Homo sapiens OX=9606 GN=KPNA3 PE=1 SV=2	>sp|O00505|IMA4_HUMAN Importin subunit alpha-4 OS=Homo sapiens OX=9606 GN=KPNA3 PE=1 SV=2	O00505	KPNA3	Importin subunit alpha-4	Homo sapiens	15.5359	15.5914	15.3332	NA	NA	NA	NA	NA	NA	15.4869	NA	NA	NA	NA	NA	NA
A0A0D9RMF3	A0A0D9RMF3	HSPA5	Chlorocebus sabaeus	78 kDa glucose-regulated protein	A0A0D9RMF3	>tr|A0A0D9RMF3|A0A0D9RMF3_CHLSB 78 kDa glucose-regulated protein OS=Chlorocebus sabaeus OX=60711 GN=HSPA5 PE=3 SV=1	>tr|A0A0D9RMF3|A0A0D9RMF3_CHLSB 78 kDa glucose-regulated protein OS=Chlorocebus sabaeus OX=60711 GN=HSPA5 PE=3 SV=1	A0A0D9RMF3	HSPA5	78 kDa glucose-regulated protein	Chlorocebus sabaeus	NA	NA	NA	15.4288	15.5905	15.4303	NA	NA	NA	15.4832	NA	NA	NA	NA	NA	NA
Q5VW38	Q5VW38	GPR107	Homo sapiens	Protein GPR107	Q5VW38	>sp|Q5VW38|GP107_HUMAN Protein GPR107 OS=Homo sapiens OX=9606 GN=GPR107 PE=1 SV=1	>sp|Q5VW38|GP107_HUMAN Protein GPR107 OS=Homo sapiens OX=9606 GN=GPR107 PE=1 SV=1	Q5VW38	GPR107	Protein GPR107	Homo sapiens	15.7635	15.3459	15.3369	NA	NA	NA	NA	NA	NA	15.4821	NA	NA	NA	NA	NA	NA
P31949	P31949	S100A11	Homo sapiens	Protein S100-A11	P31949	>sp|P31949|S10AB_HUMAN Protein S100-A11 OS=Homo sapiens OX=9606 GN=S100A11 PE=1 SV=2	>sp|P31949|S10AB_HUMAN Protein S100-A11 OS=Homo sapiens OX=9606 GN=S100A11 PE=1 SV=2	P31949	S100A11	Protein S100-A11	Homo sapiens	15.3468	15.4764	15.5928	NA	NA	NA	NA	NA	NA	15.472	NA	NA	NA	NA	NA	NA
O00571	O00571	DDX3X	Homo sapiens	ATP-dependent RNA helicase DDX3X	O00571	>sp|O00571|DDX3X_HUMAN ATP-dependent RNA helicase DDX3X OS=Homo sapiens OX=9606 GN=DDX3X PE=1 SV=3	>sp|O00571|DDX3X_HUMAN ATP-dependent RNA helicase DDX3X OS=Homo sapiens OX=9606 GN=DDX3X PE=1 SV=3	O00571	DDX3X	ATP-dependent RNA helicase DDX3X	Homo sapiens	15.7706	15.4053	15.2366	NA	NA	NA	NA	NA	NA	15.4708	NA	NA	NA	NA	NA	NA
P04843	P04843	RPN1	Homo sapiens	Dolichyl-diphosphooligosaccharide--protein glycosyltransferase subunit 1	P04843	>sp|P04843|RPN1_HUMAN Dolichyl-diphosphooligosaccharide--protein glycosyltransferase subunit 1 OS=Homo sapiens OX=9606 GN=RPN1 PE=1 SV=1	>sp|P04843|RPN1_HUMAN Dolichyl-diphosphooligosaccharide--protein glycosyltransferase subunit 1 OS=Homo sapiens OX=9606 GN=RPN1 PE=1 SV=1	P04843	RPN1	Dolichyl-diphosphooligosaccharide--protein glycosyltransferase subunit 1	Homo sapiens	15.5535	15.3525	15.5064	NA	NA	NA	NA	NA	NA	15.4708	NA	NA	NA	NA	NA	NA
Q9NPH2	Q9NPH2	ISYNA1	Homo sapiens	Inositol-3-phosphate synthase 1	Q9NPH2	>sp|Q9NPH2|INO1_HUMAN Inositol-3-phosphate synthase 1 OS=Homo sapiens OX=9606 GN=ISYNA1 PE=1 SV=1	>sp|Q9NPH2|INO1_HUMAN Inositol-3-phosphate synthase 1 OS=Homo sapiens OX=9606 GN=ISYNA1 PE=1 SV=1	Q9NPH2	ISYNA1	Inositol-3-phosphate synthase 1	Homo sapiens	15.4269	15.5732	15.3694	NA	NA	NA	NA	NA	NA	15.4565	NA	NA	NA	NA	NA	NA
Q9NQQ7	Q9NQQ7	SLC35C2	Homo sapiens	Solute carrier family 35 member C2	Q9NQQ7	>sp|Q9NQQ7|S35C2_HUMAN Solute carrier family 35 member C2 OS=Homo sapiens OX=9606 GN=SLC35C2 PE=1 SV=2	>sp|Q9NQQ7|S35C2_HUMAN Solute carrier family 35 member C2 OS=Homo sapiens OX=9606 GN=SLC35C2 PE=1 SV=2	Q9NQQ7	SLC35C2	Solute carrier family 35 member C2	Homo sapiens	15.6627	15.419	15.2808	NA	NA	NA	NA	NA	NA	15.4542	NA	NA	NA	NA	NA	NA
P11766	P11766	ADH5	Homo sapiens	Alcohol dehydrogenase class-3	P11766	>sp|P11766|ADHX_HUMAN Alcohol dehydrogenase class-3 OS=Homo sapiens OX=9606 GN=ADH5 PE=1 SV=4	>sp|P11766|ADHX_HUMAN Alcohol dehydrogenase class-3 OS=Homo sapiens OX=9606 GN=ADH5 PE=1 SV=4	P11766	ADH5	Alcohol dehydrogenase class-3	Homo sapiens	15.4112	15.4383	15.5063	NA	NA	NA	NA	NA	NA	15.4519	NA	NA	NA	NA	NA	NA
O95782	O95782	AP2A1	Homo sapiens	AP-2 complex subunit alpha-1	O95782	>sp|O95782|AP2A1_HUMAN AP-2 complex subunit alpha-1 OS=Homo sapiens OX=9606 GN=AP2A1 PE=1 SV=3	>sp|O95782|AP2A1_HUMAN AP-2 complex subunit alpha-1 OS=Homo sapiens OX=9606 GN=AP2A1 PE=1 SV=3	O95782	AP2A1	AP-2 complex subunit alpha-1	Homo sapiens	15.4967	15.3787	15.4534	NA	NA	NA	NA	NA	NA	15.4429	NA	NA	NA	NA	NA	NA
Q9BRX8	Q9BRX8	PRXL2A	Homo sapiens	Peroxiredoxin-like 2A	Q9BRX8	>sp|Q9BRX8|PXL2A_HUMAN Peroxiredoxin-like 2A OS=Homo sapiens OX=9606 GN=PRXL2A PE=1 SV=3	>sp|Q9BRX8|PXL2A_HUMAN Peroxiredoxin-like 2A OS=Homo sapiens OX=9606 GN=PRXL2A PE=1 SV=3	Q9BRX8	PRXL2A	Peroxiredoxin-like 2A	Homo sapiens	15.4891	15.3332	15.4944	NA	NA	NA	NA	NA	NA	15.4389	NA	NA	NA	NA	NA	NA
Q969E2	Q969E2	SCAMP4	Homo sapiens	Secretory carrier-associated membrane protein 4	Q969E2	>sp|Q969E2|SCAM4_HUMAN Secretory carrier-associated membrane protein 4 OS=Homo sapiens OX=9606 GN=SCAMP4 PE=1 SV=1	>sp|Q969E2|SCAM4_HUMAN Secretory carrier-associated membrane protein 4 OS=Homo sapiens OX=9606 GN=SCAMP4 PE=1 SV=1	Q969E2	SCAMP4	Secretory carrier-associated membrane protein 4	Homo sapiens	15.4607	15.2289	15.6247	NA	NA	NA	NA	NA	NA	15.4381	NA	NA	NA	NA	NA	NA
Q9C0D9	Q9C0D9	SELENOI	Homo sapiens	Ethanolaminephosphotransferase 1	Q9C0D9	>sp|Q9C0D9|EPT1_HUMAN Ethanolaminephosphotransferase 1 OS=Homo sapiens OX=9606 GN=SELENOI PE=1 SV=3	>sp|Q9C0D9|EPT1_HUMAN Ethanolaminephosphotransferase 1 OS=Homo sapiens OX=9606 GN=SELENOI PE=1 SV=3	Q9C0D9	SELENOI	Ethanolaminephosphotransferase 1	Homo sapiens	15.549	15.4659	15.295	NA	NA	NA	NA	NA	NA	15.4366	NA	NA	NA	NA	NA	NA
O43752	O43752	STX6	Homo sapiens	Syntaxin-6	O43752	>sp|O43752|STX6_HUMAN Syntaxin-6 OS=Homo sapiens OX=9606 GN=STX6 PE=1 SV=1	>sp|O43752|STX6_HUMAN Syntaxin-6 OS=Homo sapiens OX=9606 GN=STX6 PE=1 SV=1	O43752	STX6	Syntaxin-6	Homo sapiens	15.5542	15.5059	15.2487	NA	NA	NA	NA	NA	NA	15.4363	NA	NA	NA	NA	NA	NA
A0A0D9QWF7	A0A0D9QWF7	CAND1	Chlorocebus sabaeus	Cullin-associated NEDD8-dissociated protein 1	A0A0D9QWF7	>tr|A0A0D9QWF7|A0A0D9QWF7_CHLSB Cullin-associated NEDD8-dissociated protein 1 OS=Chlorocebus sabaeus OX=60711 GN=CAND1 PE=3 SV=1	>tr|A0A0D9QWF7|A0A0D9QWF7_CHLSB Cullin-associated NEDD8-dissociated protein 1 OS=Chlorocebus sabaeus OX=60711 GN=CAND1 PE=3 SV=1	A0A0D9QWF7	CAND1	Cullin-associated NEDD8-dissociated protein 1	Chlorocebus sabaeus	NA	NA	NA	15.5452	15.3265	15.4281	NA	NA	NA	15.4333	NA	NA	NA	NA	NA	NA
A0A0D9R2H5	A0A0D9R2H5	CALR	Chlorocebus sabaeus	Calreticulin	A0A0D9R2H5	>tr|A0A0D9R2H5|A0A0D9R2H5_CHLSB Calreticulin OS=Chlorocebus sabaeus OX=60711 GN=CALR PE=3 SV=1	>tr|A0A0D9R2H5|A0A0D9R2H5_CHLSB Calreticulin OS=Chlorocebus sabaeus OX=60711 GN=CALR PE=3 SV=1	A0A0D9R2H5	CALR	Calreticulin	Chlorocebus sabaeus	NA	NA	NA	15.2412	15.4512	15.6053	NA	NA	NA	15.4325	NA	NA	NA	NA	NA	NA
Q9NTK5	Q9NTK5	OLA1	Homo sapiens	Obg-like ATPase 1	Q9NTK5	>sp|Q9NTK5|OLA1_HUMAN Obg-like ATPase 1 OS=Homo sapiens OX=9606 GN=OLA1 PE=1 SV=2	>sp|Q9NTK5|OLA1_HUMAN Obg-like ATPase 1 OS=Homo sapiens OX=9606 GN=OLA1 PE=1 SV=2	Q9NTK5	OLA1	Obg-like ATPase 1	Homo sapiens	15.2985	15.3771	15.6191	NA	NA	NA	NA	NA	NA	15.4315	NA	NA	NA	NA	NA	NA
P27824	P27824	CANX	Homo sapiens	Calnexin	P27824	>sp|P27824|CALX_HUMAN Calnexin OS=Homo sapiens OX=9606 GN=CANX PE=1 SV=2	>sp|P27824|CALX_HUMAN Calnexin OS=Homo sapiens OX=9606 GN=CANX PE=1 SV=2	P27824	CANX	Calnexin	Homo sapiens	15.3887	15.4411	15.4542	NA	NA	NA	NA	NA	NA	15.428	NA	NA	NA	NA	NA	NA
P78406	P78406	RAE1	Homo sapiens	mRNA export factor RAE1	P78406	>sp|P78406|RAE1L_HUMAN mRNA export factor RAE1 OS=Homo sapiens OX=9606 GN=RAE1 PE=1 SV=1	>sp|P78406|RAE1L_HUMAN mRNA export factor RAE1 OS=Homo sapiens OX=9606 GN=RAE1 PE=1 SV=1	P78406	RAE1	mRNA export factor RAE1	Homo sapiens	15.5609	15.4158	15.3054	NA	NA	NA	NA	NA	NA	15.4273	NA	NA	NA	NA	NA	NA
Q96CN7	Q96CN7	ISOC1	Homo sapiens	Isochorismatase domain-containing protein 1	Q96CN7	>sp|Q96CN7|ISOC1_HUMAN Isochorismatase domain-containing protein 1 OS=Homo sapiens OX=9606 GN=ISOC1 PE=1 SV=3	>sp|Q96CN7|ISOC1_HUMAN Isochorismatase domain-containing protein 1 OS=Homo sapiens OX=9606 GN=ISOC1 PE=1 SV=3	Q96CN7	ISOC1	Isochorismatase domain-containing protein 1	Homo sapiens	15.4474	15.374	15.4317	NA	NA	NA	NA	NA	NA	15.4177	NA	NA	NA	NA	NA	NA
P31153	P31153	MAT2A	Homo sapiens	S-adenosylmethionine synthase isoform type-2	P31153	>sp|P31153|METK2_HUMAN S-adenosylmethionine synthase isoform type-2 OS=Homo sapiens OX=9606 GN=MAT2A PE=1 SV=1	>sp|P31153|METK2_HUMAN S-adenosylmethionine synthase isoform type-2 OS=Homo sapiens OX=9606 GN=MAT2A PE=1 SV=1	P31153	MAT2A	S-adenosylmethionine synthase isoform type-2	Homo sapiens	15.2833	15.3755	15.5843	NA	NA	NA	NA	NA	NA	15.4144	NA	NA	NA	NA	NA	NA
A0A0D9S1T3	A0A0D9S1T3	ATP6V0A1	Chlorocebus sabaeus	V-type proton ATPase subunit a	A0A0D9S1T3	>tr|A0A0D9S1T3|A0A0D9S1T3_CHLSB V-type proton ATPase subunit a OS=Chlorocebus sabaeus OX=60711 GN=ATP6V0A1 PE=3 SV=1	>tr|A0A0D9S1T3|A0A0D9S1T3_CHLSB V-type proton ATPase subunit a OS=Chlorocebus sabaeus OX=60711 GN=ATP6V0A1 PE=3 SV=1	A0A0D9S1T3	ATP6V0A1	V-type proton ATPase subunit a	Chlorocebus sabaeus	NA	NA	NA	15.4735	15.3737	15.3667	NA	NA	NA	15.4046	NA	NA	NA	NA	NA	NA
Q12907	Q12907	LMAN2	Homo sapiens	Vesicular integral-membrane protein VIP36	Q12907	>sp|Q12907|LMAN2_HUMAN Vesicular integral-membrane protein VIP36 OS=Homo sapiens OX=9606 GN=LMAN2 PE=1 SV=1	>sp|Q12907|LMAN2_HUMAN Vesicular integral-membrane protein VIP36 OS=Homo sapiens OX=9606 GN=LMAN2 PE=1 SV=1	Q12907	LMAN2	Vesicular integral-membrane protein VIP36	Homo sapiens	15.3441	15.3476	15.5165	NA	NA	NA	NA	NA	NA	15.4028	NA	NA	NA	NA	NA	NA
Q9HB07	Q9HB07	MYG1	Homo sapiens	MYG1 exonuclease	Q9HB07	>sp|Q9HB07|MYG1_HUMAN MYG1 exonuclease OS=Homo sapiens OX=9606 GN=MYG1 PE=1 SV=4	>sp|Q9HB07|MYG1_HUMAN MYG1 exonuclease OS=Homo sapiens OX=9606 GN=MYG1 PE=1 SV=4	Q9HB07	MYG1	MYG1 exonuclease	Homo sapiens	15.4101	15.48	15.3056	NA	NA	NA	NA	NA	NA	15.3986	NA	NA	NA	NA	NA	NA
Q14697	Q14697	GANAB	Homo sapiens	Neutral alpha-glucosidase AB	Q14697	>sp|Q14697|GANAB_HUMAN Neutral alpha-glucosidase AB OS=Homo sapiens OX=9606 GN=GANAB PE=1 SV=3	>sp|Q14697|GANAB_HUMAN Neutral alpha-glucosidase AB OS=Homo sapiens OX=9606 GN=GANAB PE=1 SV=3	Q14697	GANAB	Neutral alpha-glucosidase AB	Homo sapiens	15.368	15.1826	15.62	NA	NA	NA	NA	NA	NA	15.3902	NA	NA	NA	NA	NA	NA
Q99460	Q99460	PSMD1	Homo sapiens	26S proteasome non-ATPase regulatory subunit 1	Q99460	>sp|Q99460|PSMD1_HUMAN 26S proteasome non-ATPase regulatory subunit 1 OS=Homo sapiens OX=9606 GN=PSMD1 PE=1 SV=2	>sp|Q99460|PSMD1_HUMAN 26S proteasome non-ATPase regulatory subunit 1 OS=Homo sapiens OX=9606 GN=PSMD1 PE=1 SV=2	Q99460	PSMD1	26S proteasome non-ATPase regulatory subunit 1	Homo sapiens	15.176	15.4303	15.5614	NA	NA	NA	NA	NA	NA	15.3893	NA	NA	NA	NA	NA	NA
Q92542	Q92542	NCSTN	Homo sapiens	Nicastrin	Q92542	>sp|Q92542|NICA_HUMAN Nicastrin OS=Homo sapiens OX=9606 GN=NCSTN PE=1 SV=2	>sp|Q92542|NICA_HUMAN Nicastrin OS=Homo sapiens OX=9606 GN=NCSTN PE=1 SV=2	Q92542	NCSTN	Nicastrin	Homo sapiens	15.5515	15.3185	15.294	NA	NA	NA	NA	NA	NA	15.388	NA	NA	NA	NA	NA	NA
P16333	P16333	NCK1	Homo sapiens	SH2/SH3 adapter protein NCK1	P16333	>sp|P16333|NCK1_HUMAN SH2/SH3 adapter protein NCK1 OS=Homo sapiens OX=9606 GN=NCK1 PE=1 SV=1	>sp|P16333|NCK1_HUMAN SH2/SH3 adapter protein NCK1 OS=Homo sapiens OX=9606 GN=NCK1 PE=1 SV=1	P16333	NCK1	SH2/SH3 adapter protein NCK1	Homo sapiens	15.6469	15.3959	15.1197	NA	NA	NA	NA	NA	NA	15.3875	NA	NA	NA	NA	NA	NA
Q30201	Q30201	HFE	Homo sapiens	Hereditary hemochromatosis protein	Q30201	>sp|Q30201|HFE_HUMAN Hereditary hemochromatosis protein OS=Homo sapiens OX=9606 GN=HFE PE=1 SV=1	>sp|Q30201|HFE_HUMAN Hereditary hemochromatosis protein OS=Homo sapiens OX=9606 GN=HFE PE=1 SV=1	Q30201	HFE	Hereditary hemochromatosis protein	Homo sapiens	15.816	15.3624	14.9638	NA	NA	NA	NA	NA	NA	15.3808	NA	NA	NA	NA	NA	NA
P61966	P61966	AP1S1	Homo sapiens	AP-1 complex subunit sigma-1A	P61966	>sp|P61966|AP1S1_HUMAN AP-1 complex subunit sigma-1A OS=Homo sapiens OX=9606 GN=AP1S1 PE=1 SV=1	>sp|P61966|AP1S1_HUMAN AP-1 complex subunit sigma-1A OS=Homo sapiens OX=9606 GN=AP1S1 PE=1 SV=1	P61966	AP1S1	AP-1 complex subunit sigma-1A	Homo sapiens	15.3018	15.295	15.5421	NA	NA	NA	NA	NA	NA	15.3796	NA	NA	NA	NA	NA	NA
A0A0D9RQ25	A0A0D9RQ25	SH3KBP1	Chlorocebus sabaeus	SH3 domain containing kinase binding protein 1	A0A0D9RQ25	>tr|A0A0D9RQ25|A0A0D9RQ25_CHLSB SH3 domain containing kinase binding protein 1 OS=Chlorocebus sabaeus OX=60711 GN=SH3KBP1 PE=4 SV=1	>tr|A0A0D9RQ25|A0A0D9RQ25_CHLSB SH3 domain containing kinase binding protein 1 OS=Chlorocebus sabaeus OX=60711 GN=SH3KBP1 PE=4 SV=1	A0A0D9RQ25	SH3KBP1	SH3 domain containing kinase binding protein 1	Chlorocebus sabaeus	NA	NA	NA	15.1876	15.5009	15.4423	NA	NA	NA	15.377	NA	NA	NA	NA	NA	NA
A0A0D9S2M1	A0A0D9S2M1	RDX	Chlorocebus sabaeus	Radixin	A0A0D9S2M1	>tr|A0A0D9S2M1|A0A0D9S2M1_CHLSB Radixin OS=Chlorocebus sabaeus OX=60711 GN=RDX PE=4 SV=1	>tr|A0A0D9S2M1|A0A0D9S2M1_CHLSB Radixin OS=Chlorocebus sabaeus OX=60711 GN=RDX PE=4 SV=1	A0A0D9S2M1	RDX	Radixin	Chlorocebus sabaeus	NA	NA	NA	15.4334	15.5127	15.1803	NA	NA	NA	15.3754	NA	NA	NA	NA	NA	NA
Q08431	Q08431	MFGE8	Homo sapiens	Lactadherin	Q08431	>sp|Q08431|MFGM_HUMAN Lactadherin OS=Homo sapiens OX=9606 GN=MFGE8 PE=1 SV=3	>sp|Q08431|MFGM_HUMAN Lactadherin OS=Homo sapiens OX=9606 GN=MFGE8 PE=1 SV=3	Q08431	MFGE8	Lactadherin	Homo sapiens	15.4028	15.1793	15.5344	NA	NA	NA	NA	NA	NA	15.3722	NA	NA	NA	NA	NA	NA
P23246	P23246	SFPQ	Homo sapiens	Splicing factor, proline- and glutamine-rich	P23246	>sp|P23246|SFPQ_HUMAN Splicing factor, proline- and glutamine-rich OS=Homo sapiens OX=9606 GN=SFPQ PE=1 SV=2	>sp|P23246|SFPQ_HUMAN Splicing factor, proline- and glutamine-rich OS=Homo sapiens OX=9606 GN=SFPQ PE=1 SV=2	P23246	SFPQ	Splicing factor, proline- and glutamine-rich	Homo sapiens	15.5432	15.2924	15.2772	NA	NA	NA	NA	NA	NA	15.3709	NA	NA	NA	NA	NA	NA
Q9P2D3	Q9P2D3	HEATR5B	Homo sapiens	HEAT repeat-containing protein 5B	Q9P2D3	>sp|Q9P2D3|HTR5B_HUMAN HEAT repeat-containing protein 5B OS=Homo sapiens OX=9606 GN=HEATR5B PE=1 SV=2	>sp|Q9P2D3|HTR5B_HUMAN HEAT repeat-containing protein 5B OS=Homo sapiens OX=9606 GN=HEATR5B PE=1 SV=2	Q9P2D3	HEATR5B	HEAT repeat-containing protein 5B	Homo sapiens	15.4135	15.2595	15.4365	NA	NA	NA	NA	NA	NA	15.3698	NA	NA	NA	NA	NA	NA
A0A0D9RXD6	A0A0D9RXD6	WDR73	Chlorocebus sabaeus	WD repeat domain 73	A0A0D9RXD6	>tr|A0A0D9RXD6|A0A0D9RXD6_CHLSB WD repeat domain 73 OS=Chlorocebus sabaeus OX=60711 GN=WDR73 PE=4 SV=1	>tr|A0A0D9RXD6|A0A0D9RXD6_CHLSB WD repeat domain 73 OS=Chlorocebus sabaeus OX=60711 GN=WDR73 PE=4 SV=1	A0A0D9RXD6	WDR73	WD repeat domain 73	Chlorocebus sabaeus	NA	NA	NA	14.9364	15.4506	15.7091	NA	NA	NA	15.3654	NA	NA	NA	NA	NA	NA
Q8N9N2	Q8N9N2	ASCC1	Homo sapiens	Activating signal cointegrator 1 complex subunit 1	Q8N9N2	>sp|Q8N9N2|ASCC1_HUMAN Activating signal cointegrator 1 complex subunit 1 OS=Homo sapiens OX=9606 GN=ASCC1 PE=1 SV=1	>sp|Q8N9N2|ASCC1_HUMAN Activating signal cointegrator 1 complex subunit 1 OS=Homo sapiens OX=9606 GN=ASCC1 PE=1 SV=1	Q8N9N2	ASCC1	Activating signal cointegrator 1 complex subunit 1	Homo sapiens	15.3419	15.4704	15.2816	NA	NA	NA	NA	NA	NA	15.3646	NA	NA	NA	NA	NA	NA
A0A0D9S2F0	A0A0D9S2F0	KRT14	Chlorocebus sabaeus	Keratin 14	A0A0D9S2F0	>tr|A0A0D9S2F0|A0A0D9S2F0_CHLSB Keratin 14 OS=Chlorocebus sabaeus OX=60711 GN=KRT14 PE=3 SV=1	>tr|A0A0D9S2F0|A0A0D9S2F0_CHLSB Keratin 14 OS=Chlorocebus sabaeus OX=60711 GN=KRT14 PE=3 SV=1	A0A0D9S2F0	KRT14	Keratin 14	Chlorocebus sabaeus	NA	NA	NA	14.8551	17.1087	14.123	NA	NA	NA	15.3623	NA	NA	NA	NA	NA	NA
A0A0D9QZN3	A0A0D9QZN3	NME2	Chlorocebus sabaeus	Nucleoside diphosphate kinase	A0A0D9QZN3	>tr|A0A0D9QZN3|A0A0D9QZN3_CHLSB Nucleoside diphosphate kinase OS=Chlorocebus sabaeus OX=60711 GN=NME2 PE=3 SV=1	>tr|A0A0D9QZN3|A0A0D9QZN3_CHLSB Nucleoside diphosphate kinase OS=Chlorocebus sabaeus OX=60711 GN=NME2 PE=3 SV=1	A0A0D9QZN3	NME2	Nucleoside diphosphate kinase	Chlorocebus sabaeus	NA	NA	NA	15.506	15.0397	15.5231	NA	NA	NA	15.3563	NA	NA	NA	NA	NA	NA
Q9NX62	Q9NX62	BPNT2	Homo sapiens	Golgi-resident adenosine 3',5'-bisphosphate 3'-phosphatase	Q9NX62	>sp|Q9NX62|IMPA3_HUMAN Golgi-resident adenosine 3',5'-bisphosphate 3'-phosphatase OS=Homo sapiens OX=9606 GN=BPNT2 PE=1 SV=1	>sp|Q9NX62|IMPA3_HUMAN Golgi-resident adenosine 3',5'-bisphosphate 3'-phosphatase OS=Homo sapiens OX=9606 GN=BPNT2 PE=1 SV=1	Q9NX62	BPNT2	Golgi-resident adenosine 3',5'-bisphosphate 3'-phosphatase	Homo sapiens	15.3558	15.4641	15.2465	NA	NA	NA	NA	NA	NA	15.3554	NA	NA	NA	NA	NA	NA
A0A0D9R3L1	A0A0D9R3L1	STIP1	Chlorocebus sabaeus	Stress-induced-phosphoprotein 1	A0A0D9R3L1	>tr|A0A0D9R3L1|A0A0D9R3L1_CHLSB Stress-induced-phosphoprotein 1 OS=Chlorocebus sabaeus OX=60711 GN=STIP1 PE=4 SV=1	>tr|A0A0D9R3L1|A0A0D9R3L1_CHLSB Stress-induced-phosphoprotein 1 OS=Chlorocebus sabaeus OX=60711 GN=STIP1 PE=4 SV=1	A0A0D9R3L1	STIP1	Stress-induced-phosphoprotein 1	Chlorocebus sabaeus	NA	NA	NA	15.3763	15.4856	15.1841	NA	NA	NA	15.3487	NA	NA	NA	NA	NA	NA
P19623	P19623	SRM	Homo sapiens	Spermidine synthase	P19623	>sp|P19623|SPEE_HUMAN Spermidine synthase OS=Homo sapiens OX=9606 GN=SRM PE=1 SV=1	>sp|P19623|SPEE_HUMAN Spermidine synthase OS=Homo sapiens OX=9606 GN=SRM PE=1 SV=1	P19623	SRM	Spermidine synthase	Homo sapiens	15.4891	15.1733	15.3682	NA	NA	NA	NA	NA	NA	15.3435	NA	NA	NA	NA	NA	NA
Q92783	Q92783	STAM	Homo sapiens	Signal transducing adapter molecule 1	Q92783	>sp|Q92783|STAM1_HUMAN Signal transducing adapter molecule 1 OS=Homo sapiens OX=9606 GN=STAM PE=1 SV=3	>sp|Q92783|STAM1_HUMAN Signal transducing adapter molecule 1 OS=Homo sapiens OX=9606 GN=STAM PE=1 SV=3	Q92783	STAM	Signal transducing adapter molecule 1	Homo sapiens	15.4041	15.6676	14.9389	NA	NA	NA	NA	NA	NA	15.3368	NA	NA	NA	NA	NA	NA
P35606	P35606	COPB2	Homo sapiens	Coatomer subunit beta'	P35606	>sp|P35606|COPB2_HUMAN Coatomer subunit beta' OS=Homo sapiens OX=9606 GN=COPB2 PE=1 SV=2	>sp|P35606|COPB2_HUMAN Coatomer subunit beta' OS=Homo sapiens OX=9606 GN=COPB2 PE=1 SV=2	P35606	COPB2	Coatomer subunit beta'	Homo sapiens	15.3214	15.3494	15.3317	NA	NA	NA	NA	NA	NA	15.3341	NA	NA	NA	NA	NA	NA
Q8IZV2	Q8IZV2	CMTM8	Homo sapiens	CKLF-like MARVEL transmembrane domain-containing protein 8	Q8IZV2	>sp|Q8IZV2|CKLF8_HUMAN CKLF-like MARVEL transmembrane domain-containing protein 8 OS=Homo sapiens OX=9606 GN=CMTM8 PE=1 SV=2	>sp|Q8IZV2|CKLF8_HUMAN CKLF-like MARVEL transmembrane domain-containing protein 8 OS=Homo sapiens OX=9606 GN=CMTM8 PE=1 SV=2	Q8IZV2	CMTM8	CKLF-like MARVEL transmembrane domain-containing protein 8	Homo sapiens	15.7016	15.1481	15.1482	NA	NA	NA	NA	NA	NA	15.3327	NA	NA	NA	NA	NA	NA
Q15181	Q15181	PPA1	Homo sapiens	Inorganic pyrophosphatase	Q15181	>sp|Q15181|IPYR_HUMAN Inorganic pyrophosphatase OS=Homo sapiens OX=9606 GN=PPA1 PE=1 SV=2	>sp|Q15181|IPYR_HUMAN Inorganic pyrophosphatase OS=Homo sapiens OX=9606 GN=PPA1 PE=1 SV=2	Q15181	PPA1	Inorganic pyrophosphatase	Homo sapiens	15.3345	15.4435	15.2166	NA	NA	NA	NA	NA	NA	15.3315	NA	NA	NA	NA	NA	NA
Q13310	Q13310	PABPC4	Homo sapiens	Polyadenylate-binding protein 4	Q13310	>sp|Q13310|PABP4_HUMAN Polyadenylate-binding protein 4 OS=Homo sapiens OX=9606 GN=PABPC4 PE=1 SV=1	>sp|Q13310|PABP4_HUMAN Polyadenylate-binding protein 4 OS=Homo sapiens OX=9606 GN=PABPC4 PE=1 SV=1	Q13310	PABPC4	Polyadenylate-binding protein 4	Homo sapiens	15.5768	15.2561	15.1554	NA	NA	NA	NA	NA	NA	15.3294	NA	NA	NA	NA	NA	NA
Q96A72	Q96A72	MAGOHB	Homo sapiens	Protein mago nashi homolog 2	Q96A72	>sp|Q96A72|MGN2_HUMAN Protein mago nashi homolog 2 OS=Homo sapiens OX=9606 GN=MAGOHB PE=1 SV=1	>sp|Q96A72|MGN2_HUMAN Protein mago nashi homolog 2 OS=Homo sapiens OX=9606 GN=MAGOHB PE=1 SV=1	Q96A72	MAGOHB	Protein mago nashi homolog 2	Homo sapiens	15.3175	15.4153	15.2554	NA	NA	NA	NA	NA	NA	15.3294	NA	NA	NA	NA	NA	NA
P22059	P22059	OSBP	Homo sapiens	Oxysterol-binding protein 1	P22059	>sp|P22059|OSBP1_HUMAN Oxysterol-binding protein 1 OS=Homo sapiens OX=9606 GN=OSBP PE=1 SV=1	>sp|P22059|OSBP1_HUMAN Oxysterol-binding protein 1 OS=Homo sapiens OX=9606 GN=OSBP PE=1 SV=1	P22059	OSBP	Oxysterol-binding protein 1	Homo sapiens	15.3198	15.1084	15.5356	NA	NA	NA	NA	NA	NA	15.3213	NA	NA	NA	NA	NA	NA
P07108	P07108	DBI	Homo sapiens	Acyl-CoA-binding protein	P07108	>sp|P07108|ACBP_HUMAN Acyl-CoA-binding protein OS=Homo sapiens OX=9606 GN=DBI PE=1 SV=2	>sp|P07108|ACBP_HUMAN Acyl-CoA-binding protein OS=Homo sapiens OX=9606 GN=DBI PE=1 SV=2	P07108	DBI	Acyl-CoA-binding protein	Homo sapiens	15.2597	15.9563	14.7474	NA	NA	NA	NA	NA	NA	15.3211	NA	NA	NA	NA	NA	NA
A0A0D9RLN0	A0A0D9RLN0	SCIN	Chlorocebus sabaeus	Scinderin	A0A0D9RLN0	>tr|A0A0D9RLN0|A0A0D9RLN0_CHLSB Scinderin OS=Chlorocebus sabaeus OX=60711 GN=SCIN PE=3 SV=1	>tr|A0A0D9RLN0|A0A0D9RLN0_CHLSB Scinderin OS=Chlorocebus sabaeus OX=60711 GN=SCIN PE=3 SV=1	A0A0D9RLN0	SCIN	Scinderin	Chlorocebus sabaeus	NA	NA	NA	15.1873	15.3306	15.4207	NA	NA	NA	15.3129	NA	NA	NA	NA	NA	NA
P62857	P62857	RPS28	Homo sapiens	Small ribosomal subunit protein eS28	P62857	>sp|P62857|RS28_HUMAN Small ribosomal subunit protein eS28 OS=Homo sapiens OX=9606 GN=RPS28 PE=1 SV=1	>sp|P62857|RS28_HUMAN Small ribosomal subunit protein eS28 OS=Homo sapiens OX=9606 GN=RPS28 PE=1 SV=1	P62857	RPS28	Small ribosomal subunit protein eS28	Homo sapiens	14.6302	15.6577	15.6369	NA	NA	NA	NA	NA	NA	15.3083	NA	NA	NA	NA	NA	NA
A0A0D9RAH6	A0A0D9RAH6	CTTN	Chlorocebus sabaeus	Cortactin	A0A0D9RAH6	>tr|A0A0D9RAH6|A0A0D9RAH6_CHLSB Cortactin OS=Chlorocebus sabaeus OX=60711 GN=CTTN PE=4 SV=1	>tr|A0A0D9RAH6|A0A0D9RAH6_CHLSB Cortactin OS=Chlorocebus sabaeus OX=60711 GN=CTTN PE=4 SV=1	A0A0D9RAH6	CTTN	Cortactin	Chlorocebus sabaeus	NA	NA	NA	15.0423	15.7546	15.1271	NA	NA	NA	15.308	NA	NA	NA	NA	NA	NA
P33176	P33176	KIF5B	Homo sapiens	Kinesin-1 heavy chain	P33176	>sp|P33176|KINH_HUMAN Kinesin-1 heavy chain OS=Homo sapiens OX=9606 GN=KIF5B PE=1 SV=1	>sp|P33176|KINH_HUMAN Kinesin-1 heavy chain OS=Homo sapiens OX=9606 GN=KIF5B PE=1 SV=1	P33176	KIF5B	Kinesin-1 heavy chain	Homo sapiens	15.4221	15.3769	15.1241	NA	NA	NA	NA	NA	NA	15.3077	NA	NA	NA	NA	NA	NA
Q01085	Q01085	TIAL1	Homo sapiens	Nucleolysin TIAR	Q01085	>sp|Q01085|TIAR_HUMAN Nucleolysin TIAR OS=Homo sapiens OX=9606 GN=TIAL1 PE=1 SV=1	>sp|Q01085|TIAR_HUMAN Nucleolysin TIAR OS=Homo sapiens OX=9606 GN=TIAL1 PE=1 SV=1	Q01085	TIAL1	Nucleolysin TIAR	Homo sapiens	15.4827	15.0997	15.3347	NA	NA	NA	NA	NA	NA	15.3057	NA	NA	NA	NA	NA	NA
A0A0D9QXT6	A0A0D9QXT6	MOB1B	Chlorocebus sabaeus	MOB kinase activator 1B	A0A0D9QXT6	>tr|A0A0D9QXT6|A0A0D9QXT6_CHLSB MOB kinase activator 1B OS=Chlorocebus sabaeus OX=60711 GN=MOB1B PE=3 SV=1	>tr|A0A0D9QXT6|A0A0D9QXT6_CHLSB MOB kinase activator 1B OS=Chlorocebus sabaeus OX=60711 GN=MOB1B PE=3 SV=1	A0A0D9QXT6	MOB1B	MOB kinase activator 1B	Chlorocebus sabaeus	NA	NA	NA	14.9248	15.9012	15.0853	NA	NA	NA	15.3038	NA	NA	NA	NA	NA	NA
Q13526	Q13526	PIN1	Homo sapiens	Peptidyl-prolyl cis-trans isomerase NIMA-interacting 1	Q13526	>sp|Q13526|PIN1_HUMAN Peptidyl-prolyl cis-trans isomerase NIMA-interacting 1 OS=Homo sapiens OX=9606 GN=PIN1 PE=1 SV=1	>sp|Q13526|PIN1_HUMAN Peptidyl-prolyl cis-trans isomerase NIMA-interacting 1 OS=Homo sapiens OX=9606 GN=PIN1 PE=1 SV=1	Q13526	PIN1	Peptidyl-prolyl cis-trans isomerase NIMA-interacting 1	Homo sapiens	15.3612	15.525	15.0239	NA	NA	NA	NA	NA	NA	15.3034	NA	NA	NA	NA	NA	NA
Q9Y6E2	Q9Y6E2	BZW2	Homo sapiens	eIF5-mimic protein 1	Q9Y6E2	>sp|Q9Y6E2|5MP1_HUMAN eIF5-mimic protein 1 OS=Homo sapiens OX=9606 GN=BZW2 PE=1 SV=1	>sp|Q9Y6E2|5MP1_HUMAN eIF5-mimic protein 1 OS=Homo sapiens OX=9606 GN=BZW2 PE=1 SV=1	Q9Y6E2	BZW2	eIF5-mimic protein 1	Homo sapiens	15.3218	15.3061	15.262	NA	NA	NA	NA	NA	NA	15.2966	NA	NA	NA	NA	NA	NA
Q9HC07	Q9HC07	TMEM165	Homo sapiens	Putative divalent cation/proton antiporter TMEM165	Q9HC07	>sp|Q9HC07|TM165_HUMAN Putative divalent cation/proton antiporter TMEM165 OS=Homo sapiens OX=9606 GN=TMEM165 PE=1 SV=1	>sp|Q9HC07|TM165_HUMAN Putative divalent cation/proton antiporter TMEM165 OS=Homo sapiens OX=9606 GN=TMEM165 PE=1 SV=1	Q9HC07	TMEM165	Putative divalent cation/proton antiporter TMEM165	Homo sapiens	15.4253	15.2345	15.2191	NA	NA	NA	NA	NA	NA	15.293	NA	NA	NA	NA	NA	NA
P14314	P14314	PRKCSH	Homo sapiens	Glucosidase 2 subunit beta	P14314	>sp|P14314|GLU2B_HUMAN Glucosidase 2 subunit beta OS=Homo sapiens OX=9606 GN=PRKCSH PE=1 SV=2	>sp|P14314|GLU2B_HUMAN Glucosidase 2 subunit beta OS=Homo sapiens OX=9606 GN=PRKCSH PE=1 SV=2	P14314	PRKCSH	Glucosidase 2 subunit beta	Homo sapiens	15.153	15.1352	15.5856	NA	NA	NA	NA	NA	NA	15.2913	NA	NA	NA	NA	NA	NA
O60437	O60437	PPL	Homo sapiens	Periplakin	O60437	>sp|O60437|PEPL_HUMAN Periplakin OS=Homo sapiens OX=9606 GN=PPL PE=1 SV=4	>sp|O60437|PEPL_HUMAN Periplakin OS=Homo sapiens OX=9606 GN=PPL PE=1 SV=4	O60437	PPL	Periplakin	Homo sapiens	15.2205	15.272	15.3762	NA	NA	NA	NA	NA	NA	15.2896	NA	NA	NA	NA	NA	NA
A0A0D9RD85	A0A0D9RD85	WARS1	Chlorocebus sabaeus	Tryptophan--tRNA ligase, cytoplasmic	A0A0D9RD85	>tr|A0A0D9RD85|A0A0D9RD85_CHLSB Tryptophan--tRNA ligase, cytoplasmic OS=Chlorocebus sabaeus OX=60711 GN=WARS1 PE=3 SV=1	>tr|A0A0D9RD85|A0A0D9RD85_CHLSB Tryptophan--tRNA ligase, cytoplasmic OS=Chlorocebus sabaeus OX=60711 GN=WARS1 PE=3 SV=1	A0A0D9RD85	WARS1	Tryptophan--tRNA ligase, cytoplasmic	Chlorocebus sabaeus	NA	NA	NA	15.2469	15.3184	15.3005	NA	NA	NA	15.2886	NA	NA	NA	NA	NA	NA
Q9GZN8	Q9GZN8	ADISSP	Homo sapiens	Adipose-secreted signaling protein	Q9GZN8	>sp|Q9GZN8|ADSSP_HUMAN Adipose-secreted signaling protein OS=Homo sapiens OX=9606 GN=ADISSP PE=1 SV=3	>sp|Q9GZN8|ADSSP_HUMAN Adipose-secreted signaling protein OS=Homo sapiens OX=9606 GN=ADISSP PE=1 SV=3	Q9GZN8	ADISSP	Adipose-secreted signaling protein	Homo sapiens	15.5334	15.3113	15.0194	NA	NA	NA	NA	NA	NA	15.288	NA	NA	NA	NA	NA	NA
Q8IYT4	Q8IYT4	KATNAL2	Homo sapiens	Katanin p60 ATPase-containing subunit A-like 2	Q8IYT4	>sp|Q8IYT4|KATL2_HUMAN Katanin p60 ATPase-containing subunit A-like 2 OS=Homo sapiens OX=9606 GN=KATNAL2 PE=1 SV=3	>sp|Q8IYT4|KATL2_HUMAN Katanin p60 ATPase-containing subunit A-like 2 OS=Homo sapiens OX=9606 GN=KATNAL2 PE=1 SV=3	Q8IYT4	KATNAL2	Katanin p60 ATPase-containing subunit A-like 2	Homo sapiens	15.3478	15.3172	15.1891	NA	NA	NA	NA	NA	NA	15.2847	NA	NA	NA	NA	NA	NA
A0A0D9RQH0	A0A0D9RQH0	MBLAC2	Chlorocebus sabaeus	Metallo-beta-lactamase domain containing 2	A0A0D9RQH0	>tr|A0A0D9RQH0|A0A0D9RQH0_CHLSB Metallo-beta-lactamase domain containing 2 OS=Chlorocebus sabaeus OX=60711 GN=MBLAC2 PE=4 SV=1	>tr|A0A0D9RQH0|A0A0D9RQH0_CHLSB Metallo-beta-lactamase domain containing 2 OS=Chlorocebus sabaeus OX=60711 GN=MBLAC2 PE=4 SV=1	A0A0D9RQH0	MBLAC2	Metallo-beta-lactamase domain containing 2	Chlorocebus sabaeus	NA	NA	NA	15.4564	15.0846	15.3037	NA	NA	NA	15.2816	NA	NA	NA	NA	NA	NA
A0A0D9RHT2	A0A0D9RHT2	MME	Chlorocebus sabaeus	Neprilysin	A0A0D9RHT2	>tr|A0A0D9RHT2|A0A0D9RHT2_CHLSB Neprilysin OS=Chlorocebus sabaeus OX=60711 GN=MME PE=4 SV=1	>tr|A0A0D9RHT2|A0A0D9RHT2_CHLSB Neprilysin OS=Chlorocebus sabaeus OX=60711 GN=MME PE=4 SV=1	A0A0D9RHT2	MME	Neprilysin	Chlorocebus sabaeus	NA	NA	NA	15.3266	15.1909	15.3168	NA	NA	NA	15.2781	NA	NA	NA	NA	NA	NA
A0A0D9S5A4	A0A0D9S5A4	PPP2R1A	Chlorocebus sabaeus	Protein phosphatase 2 scaffold subunit Aalpha	A0A0D9S5A4	>tr|A0A0D9S5A4|A0A0D9S5A4_CHLSB Protein phosphatase 2 scaffold subunit Aalpha OS=Chlorocebus sabaeus OX=60711 GN=PPP2R1A PE=4 SV=1	>tr|A0A0D9S5A4|A0A0D9S5A4_CHLSB Protein phosphatase 2 scaffold subunit Aalpha OS=Chlorocebus sabaeus OX=60711 GN=PPP2R1A PE=4 SV=1	A0A0D9S5A4	PPP2R1A	Protein phosphatase 2 scaffold subunit Aalpha	Chlorocebus sabaeus	NA	NA	NA	15.5963	14.8928	15.3405	NA	NA	NA	15.2765	NA	NA	NA	NA	NA	NA
A0A0D9RA47	A0A0D9RA47	CDHR2	Chlorocebus sabaeus	Cadherin related family member 2	A0A0D9RA47	>tr|A0A0D9RA47|A0A0D9RA47_CHLSB Cadherin related family member 2 OS=Chlorocebus sabaeus OX=60711 GN=CDHR2 PE=4 SV=1	>tr|A0A0D9RA47|A0A0D9RA47_CHLSB Cadherin related family member 2 OS=Chlorocebus sabaeus OX=60711 GN=CDHR2 PE=4 SV=1	A0A0D9RA47	CDHR2	Cadherin related family member 2	Chlorocebus sabaeus	NA	NA	NA	15.458	14.9437	15.4256	NA	NA	NA	15.2758	NA	NA	NA	NA	NA	NA
O75131	O75131	CPNE3	Homo sapiens	Copine-3	O75131	>sp|O75131|CPNE3_HUMAN Copine-3 OS=Homo sapiens OX=9606 GN=CPNE3 PE=1 SV=1	>sp|O75131|CPNE3_HUMAN Copine-3 OS=Homo sapiens OX=9606 GN=CPNE3 PE=1 SV=1	O75131	CPNE3	Copine-3	Homo sapiens	15.0994	15.2505	15.4595	NA	NA	NA	NA	NA	NA	15.2698	NA	NA	NA	NA	NA	NA
P62899	P62899	RPL31	Homo sapiens	Large ribosomal subunit protein eL31	P62899	>sp|P62899|RL31_HUMAN Large ribosomal subunit protein eL31 OS=Homo sapiens OX=9606 GN=RPL31 PE=1 SV=1	>sp|P62899|RL31_HUMAN Large ribosomal subunit protein eL31 OS=Homo sapiens OX=9606 GN=RPL31 PE=1 SV=1	P62899	RPL31	Large ribosomal subunit protein eL31	Homo sapiens	14.6786	16.0977	15.0305	NA	NA	NA	NA	NA	NA	15.2689	NA	NA	NA	NA	NA	NA
P27797	P27797	CALR	Homo sapiens	Calreticulin	P27797	>sp|P27797|CALR_HUMAN Calreticulin OS=Homo sapiens OX=9606 GN=CALR PE=1 SV=1	>sp|P27797|CALR_HUMAN Calreticulin OS=Homo sapiens OX=9606 GN=CALR PE=1 SV=1	P27797	CALR	Calreticulin	Homo sapiens	15.2055	15.1259	15.4663	NA	NA	NA	NA	NA	NA	15.2659	NA	NA	NA	NA	NA	NA
A0A0D9QZN2	A0A0D9QZN2	NME1	Chlorocebus sabaeus	Nucleoside diphosphate kinase	A0A0D9QZN2	>tr|A0A0D9QZN2|A0A0D9QZN2_CHLSB Nucleoside diphosphate kinase OS=Chlorocebus sabaeus OX=60711 GN=NME1 PE=3 SV=1	>tr|A0A0D9QZN2|A0A0D9QZN2_CHLSB Nucleoside diphosphate kinase OS=Chlorocebus sabaeus OX=60711 GN=NME1 PE=3 SV=1	A0A0D9QZN2	NME1	Nucleoside diphosphate kinase	Chlorocebus sabaeus	NA	NA	NA	15.0494	15.7639	14.9831	NA	NA	NA	15.2655	NA	NA	NA	NA	NA	NA
A0A0D9S2S8	A0A0D9S2S8	EMP3	Chlorocebus sabaeus	Epithelial membrane protein 3	A0A0D9S2S8	>tr|A0A0D9S2S8|A0A0D9S2S8_CHLSB Epithelial membrane protein 3 OS=Chlorocebus sabaeus OX=60711 GN=EMP3 PE=3 SV=1	>tr|A0A0D9S2S8|A0A0D9S2S8_CHLSB Epithelial membrane protein 3 OS=Chlorocebus sabaeus OX=60711 GN=EMP3 PE=3 SV=1	A0A0D9S2S8	EMP3	Epithelial membrane protein 3	Chlorocebus sabaeus	NA	NA	NA	15.2322	15.3317	15.2323	NA	NA	NA	15.2654	NA	NA	NA	NA	NA	NA
P17987	P17987	TCP1	Homo sapiens	T-complex protein 1 subunit alpha	P17987	>sp|P17987|TCPA_HUMAN T-complex protein 1 subunit alpha OS=Homo sapiens OX=9606 GN=TCP1 PE=1 SV=1	>sp|P17987|TCPA_HUMAN T-complex protein 1 subunit alpha OS=Homo sapiens OX=9606 GN=TCP1 PE=1 SV=1	P17987	TCP1	T-complex protein 1 subunit alpha	Homo sapiens	15.1877	15.1969	15.3897	NA	NA	NA	NA	NA	NA	15.2581	NA	NA	NA	NA	NA	NA
O76003	O76003	GLRX3	Homo sapiens	Glutaredoxin-3	O76003	>sp|O76003|GLRX3_HUMAN Glutaredoxin-3 OS=Homo sapiens OX=9606 GN=GLRX3 PE=1 SV=2	>sp|O76003|GLRX3_HUMAN Glutaredoxin-3 OS=Homo sapiens OX=9606 GN=GLRX3 PE=1 SV=2	O76003	GLRX3	Glutaredoxin-3	Homo sapiens	15.0923	15.3044	15.3732	NA	NA	NA	NA	NA	NA	15.2566	NA	NA	NA	NA	NA	NA
A0A0D9QX77	A0A0D9QX77	TSPAN31	Chlorocebus sabaeus	Tetraspanin-31	A0A0D9QX77	>tr|A0A0D9QX77|A0A0D9QX77_CHLSB Tetraspanin-31 OS=Chlorocebus sabaeus OX=60711 GN=TSPAN31 PE=3 SV=1	>tr|A0A0D9QX77|A0A0D9QX77_CHLSB Tetraspanin-31 OS=Chlorocebus sabaeus OX=60711 GN=TSPAN31 PE=3 SV=1	A0A0D9QX77	TSPAN31	Tetraspanin-31	Chlorocebus sabaeus	NA	NA	NA	15.3053	15.8101	14.651	NA	NA	NA	15.2555	NA	NA	NA	NA	NA	NA
P33527	P33527	ABCC1	Homo sapiens	Multidrug resistance-associated protein 1	P33527	>sp|P33527|MRP1_HUMAN Multidrug resistance-associated protein 1 OS=Homo sapiens OX=9606 GN=ABCC1 PE=1 SV=3	>sp|P33527|MRP1_HUMAN Multidrug resistance-associated protein 1 OS=Homo sapiens OX=9606 GN=ABCC1 PE=1 SV=3	P33527	ABCC1	Multidrug resistance-associated protein 1	Homo sapiens	15.0355	15.2324	15.4934	NA	NA	NA	NA	NA	NA	15.2538	NA	NA	NA	NA	NA	NA
A0A0D9RFF9	A0A0D9RFF9	SPPL2A	Chlorocebus sabaeus	Signal peptide peptidase like 2A	A0A0D9RFF9	>tr|A0A0D9RFF9|A0A0D9RFF9_CHLSB Signal peptide peptidase like 2A OS=Chlorocebus sabaeus OX=60711 GN=SPPL2A PE=3 SV=1	>tr|A0A0D9RFF9|A0A0D9RFF9_CHLSB Signal peptide peptidase like 2A OS=Chlorocebus sabaeus OX=60711 GN=SPPL2A PE=3 SV=1	A0A0D9RFF9	SPPL2A	Signal peptide peptidase like 2A	Chlorocebus sabaeus	NA	NA	NA	15.2673	15.2064	15.2653	NA	NA	NA	15.2463	NA	NA	NA	NA	NA	NA
Q9H7M9	Q9H7M9	VSIR	Homo sapiens	V-type immunoglobulin domain-containing suppressor of T-cell activation	Q9H7M9	>sp|Q9H7M9|VISTA_HUMAN V-type immunoglobulin domain-containing suppressor of T-cell activation OS=Homo sapiens OX=9606 GN=VSIR PE=1 SV=3	>sp|Q9H7M9|VISTA_HUMAN V-type immunoglobulin domain-containing suppressor of T-cell activation OS=Homo sapiens OX=9606 GN=VSIR PE=1 SV=3	Q9H7M9	VSIR	V-type immunoglobulin domain-containing suppressor of T-cell activation	Homo sapiens	15.2804	15.5168	14.9337	NA	NA	NA	NA	NA	NA	15.2437	NA	NA	NA	NA	NA	NA
A0A0D9S293	A0A0D9S293	CNP	Chlorocebus sabaeus	2',3'-cyclic-nucleotide 3'-phosphodiesterase	A0A0D9S293	>tr|A0A0D9S293|A0A0D9S293_CHLSB 2',3'-cyclic-nucleotide 3'-phosphodiesterase OS=Chlorocebus sabaeus OX=60711 GN=CNP PE=3 SV=1	>tr|A0A0D9S293|A0A0D9S293_CHLSB 2',3'-cyclic-nucleotide 3'-phosphodiesterase OS=Chlorocebus sabaeus OX=60711 GN=CNP PE=3 SV=1	A0A0D9S293	CNP	2',3'-cyclic-nucleotide 3'-phosphodiesterase	Chlorocebus sabaeus	NA	NA	NA	15.1706	15.5772	14.9773	NA	NA	NA	15.2417	NA	NA	NA	NA	NA	NA
A0A0D9RPF5	A0A0D9RPF5	SDC4	Chlorocebus sabaeus	Syndecan	A0A0D9RPF5	>tr|A0A0D9RPF5|A0A0D9RPF5_CHLSB Syndecan OS=Chlorocebus sabaeus OX=60711 GN=SDC4 PE=3 SV=1	>tr|A0A0D9RPF5|A0A0D9RPF5_CHLSB Syndecan OS=Chlorocebus sabaeus OX=60711 GN=SDC4 PE=3 SV=1	A0A0D9RPF5	SDC4	Syndecan	Chlorocebus sabaeus	NA	NA	NA	14.2037	16.29	15.2295	NA	NA	NA	15.2411	NA	NA	NA	NA	NA	NA
P53992	P53992	SEC24C	Homo sapiens	Protein transport protein Sec24C	P53992	>sp|P53992|SC24C_HUMAN Protein transport protein Sec24C OS=Homo sapiens OX=9606 GN=SEC24C PE=1 SV=3	>sp|P53992|SC24C_HUMAN Protein transport protein Sec24C OS=Homo sapiens OX=9606 GN=SEC24C PE=1 SV=3	P53992	SEC24C	Protein transport protein Sec24C	Homo sapiens	15.5199	15.1365	15.066	NA	NA	NA	NA	NA	NA	15.2408	NA	NA	NA	NA	NA	NA
A0A0D9RHM6	A0A0D9RHM6	ATP6V1C1	Chlorocebus sabaeus	V-type proton ATPase subunit C	A0A0D9RHM6	>tr|A0A0D9RHM6|A0A0D9RHM6_CHLSB V-type proton ATPase subunit C OS=Chlorocebus sabaeus OX=60711 GN=ATP6V1C1 PE=3 SV=1	>tr|A0A0D9RHM6|A0A0D9RHM6_CHLSB V-type proton ATPase subunit C OS=Chlorocebus sabaeus OX=60711 GN=ATP6V1C1 PE=3 SV=1	A0A0D9RHM6	ATP6V1C1	V-type proton ATPase subunit C	Chlorocebus sabaeus	NA	NA	NA	15.171	15.2238	15.3147	NA	NA	NA	15.2365	NA	NA	NA	NA	NA	NA
A0A0D9RNA6	A0A0D9RNA6	PLCG1	Chlorocebus sabaeus	Phosphoinositide phospholipase C	A0A0D9RNA6	>tr|A0A0D9RNA6|A0A0D9RNA6_CHLSB Phosphoinositide phospholipase C OS=Chlorocebus sabaeus OX=60711 GN=PLCG1 PE=4 SV=1	>tr|A0A0D9RNA6|A0A0D9RNA6_CHLSB Phosphoinositide phospholipase C OS=Chlorocebus sabaeus OX=60711 GN=PLCG1 PE=4 SV=1	A0A0D9RNA6	PLCG1	Phosphoinositide phospholipase C	Chlorocebus sabaeus	NA	NA	NA	15.3523	15.1528	15.1999	NA	NA	NA	15.235	NA	NA	NA	NA	NA	NA
P50895	P50895	BCAM	Homo sapiens	Basal cell adhesion molecule	P50895	>sp|P50895|BCAM_HUMAN Basal cell adhesion molecule OS=Homo sapiens OX=9606 GN=BCAM PE=1 SV=2	>sp|P50895|BCAM_HUMAN Basal cell adhesion molecule OS=Homo sapiens OX=9606 GN=BCAM PE=1 SV=2	P50895	BCAM	Basal cell adhesion molecule	Homo sapiens	15.3571	15.2777	15.0669	NA	NA	NA	NA	NA	NA	15.2339	NA	NA	NA	NA	NA	NA
P31150	P31150	GDI1	Homo sapiens	Rab GDP dissociation inhibitor alpha	P31150	>sp|P31150|GDIA_HUMAN Rab GDP dissociation inhibitor alpha OS=Homo sapiens OX=9606 GN=GDI1 PE=1 SV=2	>sp|P31150|GDIA_HUMAN Rab GDP dissociation inhibitor alpha OS=Homo sapiens OX=9606 GN=GDI1 PE=1 SV=2	P31150	GDI1	Rab GDP dissociation inhibitor alpha	Homo sapiens	15.211	15.2214	15.2455	NA	NA	NA	NA	NA	NA	15.226	NA	NA	NA	NA	NA	NA
A0A0D9RV45	A0A0D9RV45	BST1	Chlorocebus sabaeus	ADP-ribosyl cyclase/cyclic ADP-ribose hydrolase	A0A0D9RV45	>tr|A0A0D9RV45|A0A0D9RV45_CHLSB ADP-ribosyl cyclase/cyclic ADP-ribose hydrolase OS=Chlorocebus sabaeus OX=60711 GN=BST1 PE=3 SV=1	>tr|A0A0D9RV45|A0A0D9RV45_CHLSB ADP-ribosyl cyclase/cyclic ADP-ribose hydrolase OS=Chlorocebus sabaeus OX=60711 GN=BST1 PE=3 SV=1	A0A0D9RV45	BST1	ADP-ribosyl cyclase/cyclic ADP-ribose hydrolase	Chlorocebus sabaeus	NA	NA	NA	15.2952	15.0391	15.3387	NA	NA	NA	15.2243	NA	NA	NA	NA	NA	NA
A0A0D9RVT2	A0A0D9RVT2	ENPP1	Chlorocebus sabaeus	Ectonucleotide pyrophosphatase/phosphodiesterase 1	A0A0D9RVT2	>tr|A0A0D9RVT2|A0A0D9RVT2_CHLSB Ectonucleotide pyrophosphatase/phosphodiesterase 1 OS=Chlorocebus sabaeus OX=60711 GN=ENPP1 PE=4 SV=1	>tr|A0A0D9RVT2|A0A0D9RVT2_CHLSB Ectonucleotide pyrophosphatase/phosphodiesterase 1 OS=Chlorocebus sabaeus OX=60711 GN=ENPP1 PE=4 SV=1	A0A0D9RVT2	ENPP1	Ectonucleotide pyrophosphatase/phosphodiesterase 1	Chlorocebus sabaeus	NA	NA	NA	15.5082	14.8066	15.3518	NA	NA	NA	15.2222	NA	NA	NA	NA	NA	NA
A0A0D9S8L8	A0A0D9S8L8	AGTRAP	Chlorocebus sabaeus	Angiotensin II receptor associated protein	A0A0D9S8L8	>tr|A0A0D9S8L8|A0A0D9S8L8_CHLSB Angiotensin II receptor associated protein OS=Chlorocebus sabaeus OX=60711 GN=AGTRAP PE=4 SV=1	>tr|A0A0D9S8L8|A0A0D9S8L8_CHLSB Angiotensin II receptor associated protein OS=Chlorocebus sabaeus OX=60711 GN=AGTRAP PE=4 SV=1	A0A0D9S8L8	AGTRAP	Angiotensin II receptor associated protein	Chlorocebus sabaeus	NA	NA	NA	15.1004	15.339	15.2244	NA	NA	NA	15.2213	NA	NA	NA	NA	NA	NA
A0A0D9SD09	A0A0D9SD09	NA	Chlorocebus sabaeus	Histone H4	A0A0D9SD09	>tr|A0A0D9SD09|A0A0D9SD09_CHLSB Histone H4 OS=Chlorocebus sabaeus OX=60711 PE=3 SV=1	>tr|A0A0D9SD09|A0A0D9SD09_CHLSB Histone H4 OS=Chlorocebus sabaeus OX=60711 PE=3 SV=1	A0A0D9SD09	NA	Histone H4	Chlorocebus sabaeus	NA	NA	NA	15.0728	15.2944	15.2736	NA	NA	NA	15.2136	NA	NA	NA	NA	NA	NA
A0A0D9R068	A0A0D9R068	ACP2	Chlorocebus sabaeus	Lysosomal acid phosphatase	A0A0D9R068	>tr|A0A0D9R068|A0A0D9R068_CHLSB Lysosomal acid phosphatase OS=Chlorocebus sabaeus OX=60711 GN=ACP2 PE=3 SV=1	>tr|A0A0D9R068|A0A0D9R068_CHLSB Lysosomal acid phosphatase OS=Chlorocebus sabaeus OX=60711 GN=ACP2 PE=3 SV=1	A0A0D9R068	ACP2	Lysosomal acid phosphatase	Chlorocebus sabaeus	NA	NA	NA	15.0909	15.3662	15.1684	NA	NA	NA	15.2085	NA	NA	NA	NA	NA	NA
Q9UIV8	Q9UIV8	SERPINB13	Homo sapiens	Serpin B13	Q9UIV8	>sp|Q9UIV8|SPB13_HUMAN Serpin B13 OS=Homo sapiens OX=9606 GN=SERPINB13 PE=1 SV=2	>sp|Q9UIV8|SPB13_HUMAN Serpin B13 OS=Homo sapiens OX=9606 GN=SERPINB13 PE=1 SV=2	Q9UIV8	SERPINB13	Serpin B13	Homo sapiens	15.1834	15.1136	15.3241	NA	NA	NA	NA	NA	NA	15.207	NA	NA	NA	NA	NA	NA
P51858	P51858	HDGF	Homo sapiens	Hepatoma-derived growth factor	P51858	>sp|P51858|HDGF_HUMAN Hepatoma-derived growth factor OS=Homo sapiens OX=9606 GN=HDGF PE=1 SV=1	>sp|P51858|HDGF_HUMAN Hepatoma-derived growth factor OS=Homo sapiens OX=9606 GN=HDGF PE=1 SV=1	P51858	HDGF	Hepatoma-derived growth factor	Homo sapiens	15.0806	15.2669	15.2656	NA	NA	NA	NA	NA	NA	15.2044	NA	NA	NA	NA	NA	NA
P00492	P00492	HPRT1	Homo sapiens	Hypoxanthine-guanine phosphoribosyltransferase	P00492	>sp|P00492|HPRT_HUMAN Hypoxanthine-guanine phosphoribosyltransferase OS=Homo sapiens OX=9606 GN=HPRT1 PE=1 SV=2	>sp|P00492|HPRT_HUMAN Hypoxanthine-guanine phosphoribosyltransferase OS=Homo sapiens OX=9606 GN=HPRT1 PE=1 SV=2	P00492	HPRT1	Hypoxanthine-guanine phosphoribosyltransferase	Homo sapiens	15.2097	15.3507	15.0492	NA	NA	NA	NA	NA	NA	15.2032	NA	NA	NA	NA	NA	NA
P56537	P56537	EIF6	Homo sapiens	Eukaryotic translation initiation factor 6	P56537	>sp|P56537|IF6_HUMAN Eukaryotic translation initiation factor 6 OS=Homo sapiens OX=9606 GN=EIF6 PE=1 SV=1	>sp|P56537|IF6_HUMAN Eukaryotic translation initiation factor 6 OS=Homo sapiens OX=9606 GN=EIF6 PE=1 SV=1	P56537	EIF6	Eukaryotic translation initiation factor 6	Homo sapiens	15.2093	15.2609	15.1381	NA	NA	NA	NA	NA	NA	15.2028	NA	NA	NA	NA	NA	NA
P62942	P62942	FKBP1A	Homo sapiens	Peptidyl-prolyl cis-trans isomerase FKBP1A	P62942	>sp|P62942|FKB1A_HUMAN Peptidyl-prolyl cis-trans isomerase FKBP1A OS=Homo sapiens OX=9606 GN=FKBP1A PE=1 SV=2	>sp|P62942|FKB1A_HUMAN Peptidyl-prolyl cis-trans isomerase FKBP1A OS=Homo sapiens OX=9606 GN=FKBP1A PE=1 SV=2	P62942	FKBP1A	Peptidyl-prolyl cis-trans isomerase FKBP1A	Homo sapiens	15.0307	15.5244	15.0419	NA	NA	NA	NA	NA	NA	15.199	NA	NA	NA	NA	NA	NA
O75348	O75348	ATP6V1G1	Homo sapiens	V-type proton ATPase subunit G 1	O75348	>sp|O75348|VATG1_HUMAN V-type proton ATPase subunit G 1 OS=Homo sapiens OX=9606 GN=ATP6V1G1 PE=1 SV=3	>sp|O75348|VATG1_HUMAN V-type proton ATPase subunit G 1 OS=Homo sapiens OX=9606 GN=ATP6V1G1 PE=1 SV=3	O75348	ATP6V1G1	V-type proton ATPase subunit G 1	Homo sapiens	15.1504	15.3881	15.0554	NA	NA	NA	NA	NA	NA	15.1979	NA	NA	NA	NA	NA	NA
A0A0D9S8D8	A0A0D9S8D8	CAPZB	Chlorocebus sabaeus	F-actin-capping protein subunit beta	A0A0D9S8D8	>tr|A0A0D9S8D8|A0A0D9S8D8_CHLSB F-actin-capping protein subunit beta OS=Chlorocebus sabaeus OX=60711 GN=CAPZB PE=3 SV=1	>tr|A0A0D9S8D8|A0A0D9S8D8_CHLSB F-actin-capping protein subunit beta OS=Chlorocebus sabaeus OX=60711 GN=CAPZB PE=3 SV=1	A0A0D9S8D8	CAPZB	F-actin-capping protein subunit beta	Chlorocebus sabaeus	NA	NA	NA	14.6949	15.5894	15.3093	NA	NA	NA	15.1979	NA	NA	NA	NA	NA	NA
Q99733	Q99733	NAP1L4	Homo sapiens	Nucleosome assembly protein 1-like 4	Q99733	>sp|Q99733|NP1L4_HUMAN Nucleosome assembly protein 1-like 4 OS=Homo sapiens OX=9606 GN=NAP1L4 PE=1 SV=1	>sp|Q99733|NP1L4_HUMAN Nucleosome assembly protein 1-like 4 OS=Homo sapiens OX=9606 GN=NAP1L4 PE=1 SV=1	Q99733	NAP1L4	Nucleosome assembly protein 1-like 4	Homo sapiens	15.1331	15.1147	15.3439	NA	NA	NA	NA	NA	NA	15.1972	NA	NA	NA	NA	NA	NA
A0A0D9RDK2	A0A0D9RDK2	NA	Chlorocebus sabaeus	Casein kinase II subunit alpha	A0A0D9RDK2	>tr|A0A0D9RDK2|A0A0D9RDK2_CHLSB Casein kinase II subunit alpha OS=Chlorocebus sabaeus OX=60711 PE=3 SV=1	>tr|A0A0D9RDK2|A0A0D9RDK2_CHLSB Casein kinase II subunit alpha OS=Chlorocebus sabaeus OX=60711 PE=3 SV=1	A0A0D9RDK2	NA	Casein kinase II subunit alpha	Chlorocebus sabaeus	NA	NA	NA	15.1603	14.7369	15.6881	NA	NA	NA	15.1951	NA	NA	NA	NA	NA	NA
A0A0D9S8G2	A0A0D9S8G2	NECAP2	Chlorocebus sabaeus	NECAP endocytosis associated 2	A0A0D9S8G2	>tr|A0A0D9S8G2|A0A0D9S8G2_CHLSB NECAP endocytosis associated 2 OS=Chlorocebus sabaeus OX=60711 GN=NECAP2 PE=3 SV=1	>tr|A0A0D9S8G2|A0A0D9S8G2_CHLSB NECAP endocytosis associated 2 OS=Chlorocebus sabaeus OX=60711 GN=NECAP2 PE=3 SV=1	A0A0D9S8G2	NECAP2	NECAP endocytosis associated 2	Chlorocebus sabaeus	NA	NA	NA	15.1384	15.0984	15.3456	NA	NA	NA	15.1941	NA	NA	NA	NA	NA	NA
Q9UBI6	Q9UBI6	GNG12	Homo sapiens	Guanine nucleotide-binding protein G(I)/G(S)/G(O) subunit gamma-12	Q9UBI6	>sp|Q9UBI6|GBG12_HUMAN Guanine nucleotide-binding protein G(I)/G(S)/G(O) subunit gamma-12 OS=Homo sapiens OX=9606 GN=GNG12 PE=1 SV=3	>sp|Q9UBI6|GBG12_HUMAN Guanine nucleotide-binding protein G(I)/G(S)/G(O) subunit gamma-12 OS=Homo sapiens OX=9606 GN=GNG12 PE=1 SV=3	Q9UBI6	GNG12	Guanine nucleotide-binding protein G(I)/G(S)/G(O) subunit gamma-12	Homo sapiens	15.352	15.1167	15.1131	NA	NA	NA	NA	NA	NA	15.1939	NA	NA	NA	NA	NA	NA
P02538	P02538	KRT6A	Homo sapiens	Keratin, type II cytoskeletal 6A	P02538	>sp|P02538|K2C6A_HUMAN Keratin, type II cytoskeletal 6A OS=Homo sapiens OX=9606 GN=KRT6A PE=1 SV=3	>sp|P02538|K2C6A_HUMAN Keratin, type II cytoskeletal 6A OS=Homo sapiens OX=9606 GN=KRT6A PE=1 SV=3	P02538	KRT6A	Keratin, type II cytoskeletal 6A	Homo sapiens	14.8969	15.3833	15.3012	NA	NA	NA	NA	NA	NA	15.1938	NA	NA	NA	NA	NA	NA
A0A0D9RZ35	A0A0D9RZ35	LAMTOR4	Chlorocebus sabaeus	Ragulator complex protein LAMTOR4	A0A0D9RZ35	>tr|A0A0D9RZ35|A0A0D9RZ35_CHLSB Ragulator complex protein LAMTOR4 OS=Chlorocebus sabaeus OX=60711 GN=LAMTOR4 PE=3 SV=1	>tr|A0A0D9RZ35|A0A0D9RZ35_CHLSB Ragulator complex protein LAMTOR4 OS=Chlorocebus sabaeus OX=60711 GN=LAMTOR4 PE=3 SV=1	A0A0D9RZ35	LAMTOR4	Ragulator complex protein LAMTOR4	Chlorocebus sabaeus	NA	NA	NA	15.0895	15.4401	15.0455	NA	NA	NA	15.1917	NA	NA	NA	NA	NA	NA
A0A0D9R357	A0A0D9R357	GOSR1	Chlorocebus sabaeus	Golgi SNAP receptor complex member 1	A0A0D9R357	>tr|A0A0D9R357|A0A0D9R357_CHLSB Golgi SNAP receptor complex member 1 OS=Chlorocebus sabaeus OX=60711 GN=GOSR1 PE=3 SV=1	>tr|A0A0D9R357|A0A0D9R357_CHLSB Golgi SNAP receptor complex member 1 OS=Chlorocebus sabaeus OX=60711 GN=GOSR1 PE=3 SV=1	A0A0D9R357	GOSR1	Golgi SNAP receptor complex member 1	Chlorocebus sabaeus	NA	NA	NA	15.213	15.3809	14.9738	NA	NA	NA	15.1892	NA	NA	NA	NA	NA	NA
P50570	P50570	DNM2	Homo sapiens	Dynamin-2	P50570	>sp|P50570|DYN2_HUMAN Dynamin-2 OS=Homo sapiens OX=9606 GN=DNM2 PE=1 SV=2	>sp|P50570|DYN2_HUMAN Dynamin-2 OS=Homo sapiens OX=9606 GN=DNM2 PE=1 SV=2	P50570	DNM2	Dynamin-2	Homo sapiens	15.2633	15.1227	15.17	NA	NA	NA	NA	NA	NA	15.1853	NA	NA	NA	NA	NA	NA
Q9Y275	Q9Y275	TNFSF13B	Homo sapiens	Tumor necrosis factor ligand superfamily member 13B	Q9Y275	>sp|Q9Y275|TN13B_HUMAN Tumor necrosis factor ligand superfamily member 13B OS=Homo sapiens OX=9606 GN=TNFSF13B PE=1 SV=1	>sp|Q9Y275|TN13B_HUMAN Tumor necrosis factor ligand superfamily member 13B OS=Homo sapiens OX=9606 GN=TNFSF13B PE=1 SV=1	Q9Y275	TNFSF13B	Tumor necrosis factor ligand superfamily member 13B	Homo sapiens	15.896	15.5064	14.1528	NA	NA	NA	NA	NA	NA	15.185	NA	NA	NA	NA	NA	NA
Q96PN6	Q96PN6	ADCY10	Homo sapiens	Adenylate cyclase type 10	Q96PN6	>sp|Q96PN6|ADCYA_HUMAN Adenylate cyclase type 10 OS=Homo sapiens OX=9606 GN=ADCY10 PE=1 SV=3	>sp|Q96PN6|ADCYA_HUMAN Adenylate cyclase type 10 OS=Homo sapiens OX=9606 GN=ADCY10 PE=1 SV=3	Q96PN6	ADCY10	Adenylate cyclase type 10	Homo sapiens	14.9842	15.1764	15.39	NA	NA	NA	NA	NA	NA	15.1835	NA	NA	NA	NA	NA	NA
P21926	P21926	CD9	Homo sapiens	CD9 antigen	P21926	>sp|P21926|CD9_HUMAN CD9 antigen OS=Homo sapiens OX=9606 GN=CD9 PE=1 SV=4	>sp|P21926|CD9_HUMAN CD9 antigen OS=Homo sapiens OX=9606 GN=CD9 PE=1 SV=4	P21926	CD9	CD9 antigen	Homo sapiens	14.952	15.4803	15.114	NA	NA	NA	NA	NA	NA	15.1821	NA	NA	NA	NA	NA	NA
A0A0D9S8I7	A0A0D9S8I7	EFHD2	Chlorocebus sabaeus	EF-hand domain family member D2	A0A0D9S8I7	>tr|A0A0D9S8I7|A0A0D9S8I7_CHLSB EF-hand domain family member D2 OS=Chlorocebus sabaeus OX=60711 GN=EFHD2 PE=4 SV=1	>tr|A0A0D9S8I7|A0A0D9S8I7_CHLSB EF-hand domain family member D2 OS=Chlorocebus sabaeus OX=60711 GN=EFHD2 PE=4 SV=1	A0A0D9S8I7	EFHD2	EF-hand domain family member D2	Chlorocebus sabaeus	NA	NA	NA	14.9944	15.3392	15.207	NA	NA	NA	15.1802	NA	NA	NA	NA	NA	NA
A0A0D9SCU7	A0A0D9SCU7	LRRN4CL	Chlorocebus sabaeus	LRRN4 C-terminal like	A0A0D9SCU7	>tr|A0A0D9SCU7|A0A0D9SCU7_CHLSB LRRN4 C-terminal like OS=Chlorocebus sabaeus OX=60711 GN=LRRN4CL PE=4 SV=1	>tr|A0A0D9SCU7|A0A0D9SCU7_CHLSB LRRN4 C-terminal like OS=Chlorocebus sabaeus OX=60711 GN=LRRN4CL PE=4 SV=1	A0A0D9SCU7	LRRN4CL	LRRN4 C-terminal like	Chlorocebus sabaeus	NA	NA	NA	15.0156	15.4401	15.0807	NA	NA	NA	15.1788	NA	NA	NA	NA	NA	NA
A0A0D9QVK4	A0A0D9QVK4	BDH2	Chlorocebus sabaeus	Dehydrogenase/reductase SDR family member 6	A0A0D9QVK4	>tr|A0A0D9QVK4|A0A0D9QVK4_CHLSB Dehydrogenase/reductase SDR family member 6 OS=Chlorocebus sabaeus OX=60711 GN=BDH2 PE=3 SV=1	>tr|A0A0D9QVK4|A0A0D9QVK4_CHLSB Dehydrogenase/reductase SDR family member 6 OS=Chlorocebus sabaeus OX=60711 GN=BDH2 PE=3 SV=1	A0A0D9QVK4	BDH2	Dehydrogenase/reductase SDR family member 6	Chlorocebus sabaeus	NA	NA	NA	15.1335	15.3146	15.0807	NA	NA	NA	15.1763	NA	NA	NA	NA	NA	NA
P13473	P13473	LAMP2	Homo sapiens	Lysosome-associated membrane glycoprotein 2	P13473	>sp|P13473|LAMP2_HUMAN Lysosome-associated membrane glycoprotein 2 OS=Homo sapiens OX=9606 GN=LAMP2 PE=1 SV=2	>sp|P13473|LAMP2_HUMAN Lysosome-associated membrane glycoprotein 2 OS=Homo sapiens OX=9606 GN=LAMP2 PE=1 SV=2	P13473	LAMP2	Lysosome-associated membrane glycoprotein 2	Homo sapiens	14.7189	14.9134	15.8744	NA	NA	NA	NA	NA	NA	15.1689	NA	NA	NA	NA	NA	NA
P19784	P19784	CSNK2A2	Homo sapiens	Casein kinase II subunit alpha'	P19784	>sp|P19784|CSK22_HUMAN Casein kinase II subunit alpha' OS=Homo sapiens OX=9606 GN=CSNK2A2 PE=1 SV=1	>sp|P19784|CSK22_HUMAN Casein kinase II subunit alpha' OS=Homo sapiens OX=9606 GN=CSNK2A2 PE=1 SV=1	P19784	CSNK2A2	Casein kinase II subunit alpha'	Homo sapiens	15.2886	15.2805	14.9197	NA	NA	NA	NA	NA	NA	15.1629	NA	NA	NA	NA	NA	NA
A0A0D9R434	A0A0D9R434	FLOT2	Chlorocebus sabaeus	Flotillin	A0A0D9R434	>tr|A0A0D9R434|A0A0D9R434_CHLSB Flotillin OS=Chlorocebus sabaeus OX=60711 GN=FLOT2 PE=3 SV=1	>tr|A0A0D9R434|A0A0D9R434_CHLSB Flotillin OS=Chlorocebus sabaeus OX=60711 GN=FLOT2 PE=3 SV=1	A0A0D9R434	FLOT2	Flotillin	Chlorocebus sabaeus	NA	NA	NA	15.1926	15.0776	15.2143	NA	NA	NA	15.1615	NA	NA	NA	NA	NA	NA
Q9Y266	Q9Y266	NUDC	Homo sapiens	Nuclear migration protein nudC	Q9Y266	>sp|Q9Y266|NUDC_HUMAN Nuclear migration protein nudC OS=Homo sapiens OX=9606 GN=NUDC PE=1 SV=1	>sp|Q9Y266|NUDC_HUMAN Nuclear migration protein nudC OS=Homo sapiens OX=9606 GN=NUDC PE=1 SV=1	Q9Y266	NUDC	Nuclear migration protein nudC	Homo sapiens	14.9093	15.1181	15.4489	NA	NA	NA	NA	NA	NA	15.1587	NA	NA	NA	NA	NA	NA
A0A0D9RQC0	A0A0D9RQC0	MDH1	Chlorocebus sabaeus	Malate dehydrogenase	A0A0D9RQC0	>tr|A0A0D9RQC0|A0A0D9RQC0_CHLSB Malate dehydrogenase OS=Chlorocebus sabaeus OX=60711 GN=MDH1 PE=3 SV=1	>tr|A0A0D9RQC0|A0A0D9RQC0_CHLSB Malate dehydrogenase OS=Chlorocebus sabaeus OX=60711 GN=MDH1 PE=3 SV=1	A0A0D9RQC0	MDH1	Malate dehydrogenase	Chlorocebus sabaeus	NA	NA	NA	15.1971	15.347	14.9232	NA	NA	NA	15.1557	NA	NA	NA	NA	NA	NA
A0A0D9RXL9	A0A0D9RXL9	CCT5	Chlorocebus sabaeus	T-complex protein 1 subunit epsilon	A0A0D9RXL9	>tr|A0A0D9RXL9|A0A0D9RXL9_CHLSB T-complex protein 1 subunit epsilon OS=Chlorocebus sabaeus OX=60711 GN=CCT5 PE=3 SV=1	>tr|A0A0D9RXL9|A0A0D9RXL9_CHLSB T-complex protein 1 subunit epsilon OS=Chlorocebus sabaeus OX=60711 GN=CCT5 PE=3 SV=1	A0A0D9RXL9	CCT5	T-complex protein 1 subunit epsilon	Chlorocebus sabaeus	NA	NA	NA	15.1801	15.1728	15.1082	NA	NA	NA	15.1537	NA	NA	NA	NA	NA	NA
Q9Y547	Q9Y547	IFT25	Homo sapiens	Intraflagellar transport protein 25 homolog	Q9Y547	>sp|Q9Y547|IFT25_HUMAN Intraflagellar transport protein 25 homolog OS=Homo sapiens OX=9606 GN=IFT25 PE=1 SV=1	>sp|Q9Y547|IFT25_HUMAN Intraflagellar transport protein 25 homolog OS=Homo sapiens OX=9606 GN=IFT25 PE=1 SV=1	Q9Y547	IFT25	Intraflagellar transport protein 25 homolog	Homo sapiens	15.2121	14.9364	15.3118	NA	NA	NA	NA	NA	NA	15.1534	NA	NA	NA	NA	NA	NA
Q9NP79	Q9NP79	VTA1	Homo sapiens	Vacuolar protein sorting-associated protein VTA1 homolog	Q9NP79	>sp|Q9NP79|VTA1_HUMAN Vacuolar protein sorting-associated protein VTA1 homolog OS=Homo sapiens OX=9606 GN=VTA1 PE=1 SV=1	>sp|Q9NP79|VTA1_HUMAN Vacuolar protein sorting-associated protein VTA1 homolog OS=Homo sapiens OX=9606 GN=VTA1 PE=1 SV=1	Q9NP79	VTA1	Vacuolar protein sorting-associated protein VTA1 homolog	Homo sapiens	15.1631	15.2102	15.0789	NA	NA	NA	NA	NA	NA	15.1507	NA	NA	NA	NA	NA	NA
A0A0D9QZF1	A0A0D9QZF1	NA	Chlorocebus sabaeus	RRM domain-containing protein	A0A0D9QZF1	>tr|A0A0D9QZF1|A0A0D9QZF1_CHLSB RRM domain-containing protein OS=Chlorocebus sabaeus OX=60711 PE=4 SV=1	>tr|A0A0D9QZF1|A0A0D9QZF1_CHLSB RRM domain-containing protein OS=Chlorocebus sabaeus OX=60711 PE=4 SV=1	A0A0D9QZF1	NA	RRM domain-containing protein	Chlorocebus sabaeus	NA	NA	NA	15.0777	15.2164	15.1579	NA	NA	NA	15.1507	NA	NA	NA	NA	NA	NA
O95832	O95832	CLDN1	Homo sapiens	Claudin-1	O95832	>sp|O95832|CLD1_HUMAN Claudin-1 OS=Homo sapiens OX=9606 GN=CLDN1 PE=1 SV=1	>sp|O95832|CLD1_HUMAN Claudin-1 OS=Homo sapiens OX=9606 GN=CLDN1 PE=1 SV=1	O95832	CLDN1	Claudin-1	Homo sapiens	15.35	15.2744	14.8258	NA	NA	NA	NA	NA	NA	15.1501	NA	NA	NA	NA	NA	NA
P13798	P13798	APEH	Homo sapiens	Acylamino-acid-releasing enzyme	P13798	>sp|P13798|ACPH_HUMAN Acylamino-acid-releasing enzyme OS=Homo sapiens OX=9606 GN=APEH PE=1 SV=4	>sp|P13798|ACPH_HUMAN Acylamino-acid-releasing enzyme OS=Homo sapiens OX=9606 GN=APEH PE=1 SV=4	P13798	APEH	Acylamino-acid-releasing enzyme	Homo sapiens	15.0354	15.1023	15.3075	NA	NA	NA	NA	NA	NA	15.1484	NA	NA	NA	NA	NA	NA
P14324	P14324	FDPS	Homo sapiens	Farnesyl pyrophosphate synthase	P14324	>sp|P14324|FPPS_HUMAN Farnesyl pyrophosphate synthase OS=Homo sapiens OX=9606 GN=FDPS PE=1 SV=4	>sp|P14324|FPPS_HUMAN Farnesyl pyrophosphate synthase OS=Homo sapiens OX=9606 GN=FDPS PE=1 SV=4	P14324	FDPS	Farnesyl pyrophosphate synthase	Homo sapiens	14.9978	15.0385	15.4071	NA	NA	NA	NA	NA	NA	15.1478	NA	NA	NA	NA	NA	NA
A0A0D9R392	A0A0D9R392	ATP6V1A	Chlorocebus sabaeus	H(+)-transporting two-sector ATPase	A0A0D9R392	>tr|A0A0D9R392|A0A0D9R392_CHLSB H(+)-transporting two-sector ATPase OS=Chlorocebus sabaeus OX=60711 GN=ATP6V1A PE=3 SV=1	>tr|A0A0D9R392|A0A0D9R392_CHLSB H(+)-transporting two-sector ATPase OS=Chlorocebus sabaeus OX=60711 GN=ATP6V1A PE=3 SV=1	A0A0D9R392	ATP6V1A	H(+)-transporting two-sector ATPase	Chlorocebus sabaeus	NA	NA	NA	15.1706	15.0592	15.2128	NA	NA	NA	15.1476	NA	NA	NA	NA	NA	NA
A0A0D9RUD1	A0A0D9RUD1	CAPN2	Chlorocebus sabaeus	Calpain-2 catalytic subunit	A0A0D9RUD1	>tr|A0A0D9RUD1|A0A0D9RUD1_CHLSB Calpain-2 catalytic subunit OS=Chlorocebus sabaeus OX=60711 GN=CAPN2 PE=3 SV=1	>tr|A0A0D9RUD1|A0A0D9RUD1_CHLSB Calpain-2 catalytic subunit OS=Chlorocebus sabaeus OX=60711 GN=CAPN2 PE=3 SV=1	A0A0D9RUD1	CAPN2	Calpain-2 catalytic subunit	Chlorocebus sabaeus	NA	NA	NA	15.0989	15.2004	15.1303	NA	NA	NA	15.1432	NA	NA	NA	NA	NA	NA
A0A0D9RSM7	A0A0D9RSM7	PSMA6	Chlorocebus sabaeus	Proteasome subunit alpha type	A0A0D9RSM7	>tr|A0A0D9RSM7|A0A0D9RSM7_CHLSB Proteasome subunit alpha type OS=Chlorocebus sabaeus OX=60711 GN=PSMA6 PE=3 SV=1	>tr|A0A0D9RSM7|A0A0D9RSM7_CHLSB Proteasome subunit alpha type OS=Chlorocebus sabaeus OX=60711 GN=PSMA6 PE=3 SV=1	A0A0D9RSM7	PSMA6	Proteasome subunit alpha type	Chlorocebus sabaeus	NA	NA	NA	15.1341	15.2883	15.0044	NA	NA	NA	15.1423	NA	NA	NA	NA	NA	NA
JX142173.1_prot_AFP86375.1_14	JX142173.1_prot_AFP86375.1_14	NA	HSV-1 Mckrae	[gene=UL12] [locus_tag=HHV1gp019] [protein=deoxyribonuclease] [protein_id=AFP86375.1] [location=complement(24990..26870)] [gbkey=CDS]	JX142173.1_prot_AFP86375.1_14	>lcl|JX142173.1_prot_AFP86375.1_14 [gene=UL12] [locus_tag=HHV1gp019] [protein=deoxyribonuclease] [protein_id=AFP86375.1] [location=complement(24990..26870)] [gbkey=CDS]	>lcl|JX142173.1_prot_AFP86375.1_14 [gene=UL12] [locus_tag=HHV1gp019] [protein=deoxyribonuclease] [protein_id=AFP86375.1] [location=complement(24990..26870)] [gbkey=CDS]	AFP86375.1_	UL12	deoxyribonuclease	HSV-1 Mckrae	15.2994	15.2384	15.4451	14.4977	14.8595	15.4934	0.377438	-0.255576	1.01045	15.1389	1.42539	-6.54659	0.199287	0.245277	0	0
A0A0D9S702	A0A0D9S702	CTH	Chlorocebus sabaeus	Cystathionine gamma-lyase	A0A0D9S702	>tr|A0A0D9S702|A0A0D9S702_CHLSB Cystathionine gamma-lyase OS=Chlorocebus sabaeus OX=60711 GN=CTH PE=3 SV=1	>tr|A0A0D9S702|A0A0D9S702_CHLSB Cystathionine gamma-lyase OS=Chlorocebus sabaeus OX=60711 GN=CTH PE=3 SV=1	A0A0D9S702	CTH	Cystathionine gamma-lyase	Chlorocebus sabaeus	NA	NA	NA	15.405	14.8124	15.196	NA	NA	NA	15.1378	NA	NA	NA	NA	NA	NA
A0A0D9QV75	A0A0D9QV75	ATP6V0D1	Chlorocebus sabaeus	V-type proton ATPase subunit	A0A0D9QV75	>tr|A0A0D9QV75|A0A0D9QV75_CHLSB V-type proton ATPase subunit OS=Chlorocebus sabaeus OX=60711 GN=ATP6V0D1 PE=3 SV=1	>tr|A0A0D9QV75|A0A0D9QV75_CHLSB V-type proton ATPase subunit OS=Chlorocebus sabaeus OX=60711 GN=ATP6V0D1 PE=3 SV=1	A0A0D9QV75	ATP6V0D1	V-type proton ATPase subunit	Chlorocebus sabaeus	NA	NA	NA	15.1896	15.061	15.1553	NA	NA	NA	15.1353	NA	NA	NA	NA	NA	NA
P08582	P08582	MELTF	Homo sapiens	Melanotransferrin	P08582	>sp|P08582|TRFM_HUMAN Melanotransferrin OS=Homo sapiens OX=9606 GN=MELTF PE=1 SV=2	>sp|P08582|TRFM_HUMAN Melanotransferrin OS=Homo sapiens OX=9606 GN=MELTF PE=1 SV=2	P08582	MELTF	Melanotransferrin	Homo sapiens	15.213	15.1745	15.0144	NA	NA	NA	NA	NA	NA	15.134	NA	NA	NA	NA	NA	NA
Q9BZH6	Q9BZH6	WDR11	Homo sapiens	WD repeat-containing protein 11	Q9BZH6	>sp|Q9BZH6|WDR11_HUMAN WD repeat-containing protein 11 OS=Homo sapiens OX=9606 GN=WDR11 PE=1 SV=1	>sp|Q9BZH6|WDR11_HUMAN WD repeat-containing protein 11 OS=Homo sapiens OX=9606 GN=WDR11 PE=1 SV=1	Q9BZH6	WDR11	WD repeat-containing protein 11	Homo sapiens	15.2205	14.868	15.3128	NA	NA	NA	NA	NA	NA	15.1338	NA	NA	NA	NA	NA	NA
O00151	O00151	PDLIM1	Homo sapiens	PDZ and LIM domain protein 1	O00151	>sp|O00151|PDLI1_HUMAN PDZ and LIM domain protein 1 OS=Homo sapiens OX=9606 GN=PDLIM1 PE=1 SV=4	>sp|O00151|PDLI1_HUMAN PDZ and LIM domain protein 1 OS=Homo sapiens OX=9606 GN=PDLIM1 PE=1 SV=4	O00151	PDLIM1	PDZ and LIM domain protein 1	Homo sapiens	14.4622	15.5547	15.3805	NA	NA	NA	NA	NA	NA	15.1325	NA	NA	NA	NA	NA	NA
Q9BS26	Q9BS26	ERP44	Homo sapiens	Endoplasmic reticulum resident protein 44	Q9BS26	>sp|Q9BS26|ERP44_HUMAN Endoplasmic reticulum resident protein 44 OS=Homo sapiens OX=9606 GN=ERP44 PE=1 SV=1	>sp|Q9BS26|ERP44_HUMAN Endoplasmic reticulum resident protein 44 OS=Homo sapiens OX=9606 GN=ERP44 PE=1 SV=1	Q9BS26	ERP44	Endoplasmic reticulum resident protein 44	Homo sapiens	15.1256	15.2063	15.0458	NA	NA	NA	NA	NA	NA	15.1259	NA	NA	NA	NA	NA	NA
A0A0D9RJY3	A0A0D9RJY3	CDH17	Chlorocebus sabaeus	Cadherin 17	A0A0D9RJY3	>tr|A0A0D9RJY3|A0A0D9RJY3_CHLSB Cadherin 17 OS=Chlorocebus sabaeus OX=60711 GN=CDH17 PE=4 SV=1	>tr|A0A0D9RJY3|A0A0D9RJY3_CHLSB Cadherin 17 OS=Chlorocebus sabaeus OX=60711 GN=CDH17 PE=4 SV=1	A0A0D9RJY3	CDH17	Cadherin 17	Chlorocebus sabaeus	NA	NA	NA	15.1193	15.123	15.1228	NA	NA	NA	15.1217	NA	NA	NA	NA	NA	NA
O14964	O14964	HGS	Homo sapiens	Hepatocyte growth factor-regulated tyrosine kinase substrate	O14964	>sp|O14964|HGS_HUMAN Hepatocyte growth factor-regulated tyrosine kinase substrate OS=Homo sapiens OX=9606 GN=HGS PE=1 SV=1	>sp|O14964|HGS_HUMAN Hepatocyte growth factor-regulated tyrosine kinase substrate OS=Homo sapiens OX=9606 GN=HGS PE=1 SV=1	O14964	HGS	Hepatocyte growth factor-regulated tyrosine kinase substrate	Homo sapiens	15.1217	15.088	15.1421	NA	NA	NA	NA	NA	NA	15.1173	NA	NA	NA	NA	NA	NA
P98194	P98194	ATP2C1	Homo sapiens	Calcium-transporting ATPase type 2C member 1	P98194	>sp|P98194|AT2C1_HUMAN Calcium-transporting ATPase type 2C member 1 OS=Homo sapiens OX=9606 GN=ATP2C1 PE=1 SV=3	>sp|P98194|AT2C1_HUMAN Calcium-transporting ATPase type 2C member 1 OS=Homo sapiens OX=9606 GN=ATP2C1 PE=1 SV=3	P98194	ATP2C1	Calcium-transporting ATPase type 2C member 1	Homo sapiens	15.3563	14.9957	14.9992	NA	NA	NA	NA	NA	NA	15.1171	NA	NA	NA	NA	NA	NA
A0A0D9QZP1	A0A0D9QZP1	ITFG1	Chlorocebus sabaeus	Integrin alpha FG-GAP repeat containing 1	A0A0D9QZP1	>tr|A0A0D9QZP1|A0A0D9QZP1_CHLSB Integrin alpha FG-GAP repeat containing 1 OS=Chlorocebus sabaeus OX=60711 GN=ITFG1 PE=3 SV=1	>tr|A0A0D9QZP1|A0A0D9QZP1_CHLSB Integrin alpha FG-GAP repeat containing 1 OS=Chlorocebus sabaeus OX=60711 GN=ITFG1 PE=3 SV=1	A0A0D9QZP1	ITFG1	Integrin alpha FG-GAP repeat containing 1	Chlorocebus sabaeus	NA	NA	NA	15.211	14.8955	15.2376	NA	NA	NA	15.1147	NA	NA	NA	NA	NA	NA
P62330	P62330	ARF6	Homo sapiens	ADP-ribosylation factor 6	P62330	>sp|P62330|ARF6_HUMAN ADP-ribosylation factor 6 OS=Homo sapiens OX=9606 GN=ARF6 PE=1 SV=2	>sp|P62330|ARF6_HUMAN ADP-ribosylation factor 6 OS=Homo sapiens OX=9606 GN=ARF6 PE=1 SV=2	P62330	ARF6	ADP-ribosylation factor 6	Homo sapiens	15.4721	15.0883	14.7609	NA	NA	NA	NA	NA	NA	15.1071	NA	NA	NA	NA	NA	NA
Q9HCN4	Q9HCN4	GPN1	Homo sapiens	GPN-loop GTPase 1	Q9HCN4	>sp|Q9HCN4|GPN1_HUMAN GPN-loop GTPase 1 OS=Homo sapiens OX=9606 GN=GPN1 PE=1 SV=1	>sp|Q9HCN4|GPN1_HUMAN GPN-loop GTPase 1 OS=Homo sapiens OX=9606 GN=GPN1 PE=1 SV=1	Q9HCN4	GPN1	GPN-loop GTPase 1	Homo sapiens	15.3619	15.033	14.918	NA	NA	NA	NA	NA	NA	15.1043	NA	NA	NA	NA	NA	NA
P63010	P63010	AP2B1	Homo sapiens	AP-2 complex subunit beta	P63010	>sp|P63010|AP2B1_HUMAN AP-2 complex subunit beta OS=Homo sapiens OX=9606 GN=AP2B1 PE=1 SV=1	>sp|P63010|AP2B1_HUMAN AP-2 complex subunit beta OS=Homo sapiens OX=9606 GN=AP2B1 PE=1 SV=1	P63010	AP2B1	AP-2 complex subunit beta	Homo sapiens	15.0907	15.0872	15.1327	NA	NA	NA	NA	NA	NA	15.1036	NA	NA	NA	NA	NA	NA
P46782	P46782	RPS5	Homo sapiens	Small ribosomal subunit protein uS7	P46782	>sp|P46782|RS5_HUMAN Small ribosomal subunit protein uS7 OS=Homo sapiens OX=9606 GN=RPS5 PE=1 SV=4	>sp|P46782|RS5_HUMAN Small ribosomal subunit protein uS7 OS=Homo sapiens OX=9606 GN=RPS5 PE=1 SV=4	P46782	RPS5	Small ribosomal subunit protein uS7	Homo sapiens	15.115	15.4011	14.787	NA	NA	NA	NA	NA	NA	15.101	NA	NA	NA	NA	NA	NA
Q12959	Q12959	DLG1	Homo sapiens	Disks large homolog 1	Q12959	>sp|Q12959|DLG1_HUMAN Disks large homolog 1 OS=Homo sapiens OX=9606 GN=DLG1 PE=1 SV=2	>sp|Q12959|DLG1_HUMAN Disks large homolog 1 OS=Homo sapiens OX=9606 GN=DLG1 PE=1 SV=2	Q12959	DLG1	Disks large homolog 1	Homo sapiens	14.9791	15.1257	15.1728	NA	NA	NA	NA	NA	NA	15.0926	NA	NA	NA	NA	NA	NA
A0A0D9SDP0	A0A0D9SDP0	NA	Chlorocebus sabaeus	EF-hand domain-containing protein	A0A0D9SDP0	>tr|A0A0D9SDP0|A0A0D9SDP0_CHLSB EF-hand domain-containing protein OS=Chlorocebus sabaeus OX=60711 PE=4 SV=1	>tr|A0A0D9SDP0|A0A0D9SDP0_CHLSB EF-hand domain-containing protein OS=Chlorocebus sabaeus OX=60711 PE=4 SV=1	A0A0D9SDP0	NA	EF-hand domain-containing protein	Chlorocebus sabaeus	NA	NA	NA	14.8304	15.2496	15.1875	NA	NA	NA	15.0892	NA	NA	NA	NA	NA	NA
A0A0D9R336	A0A0D9R336	FAM3A	Chlorocebus sabaeus	FAM3 metabolism regulating signaling molecule A	A0A0D9R336	>tr|A0A0D9R336|A0A0D9R336_CHLSB FAM3 metabolism regulating signaling molecule A OS=Chlorocebus sabaeus OX=60711 GN=FAM3A PE=3 SV=1	>tr|A0A0D9R336|A0A0D9R336_CHLSB FAM3 metabolism regulating signaling molecule A OS=Chlorocebus sabaeus OX=60711 GN=FAM3A PE=3 SV=1	A0A0D9R336	FAM3A	FAM3 metabolism regulating signaling molecule A	Chlorocebus sabaeus	NA	NA	NA	14.9542	15.3326	14.9778	NA	NA	NA	15.0882	NA	NA	NA	NA	NA	NA
C4AMC7	C4AMC7;Q6VEQ5	WASH3P;WASH2P	Homo sapiens	Putative WAS protein family homolog 3;WAS protein family homolog 2	C4AMC7;Q6VEQ5	>sp|C4AMC7|WASH3_HUMAN Putative WAS protein family homolog 3 OS=Homo sapiens OX=9606 GN=WASH3P PE=1 SV=2;>sp|Q6VEQ5|WASH2_HUMAN WAS protein family homolog 2 OS=Homo sapiens OX=9606 GN=WASH2P PE=2 SV=2	>sp|C4AMC7|WASH3_HUMAN Putative WAS protein family homolog 3 OS=Homo sapiens OX=9606 GN=WASH3P PE=1 SV=2	C4AMC7	WASH3P	Putative WAS protein family homolog 3	Homo sapiens	15.0963	15.336	14.8304	NA	NA	NA	NA	NA	NA	15.0876	NA	NA	NA	NA	NA	NA
Q15365	Q15365	PCBP1	Homo sapiens	Poly(rC)-binding protein 1	Q15365	>sp|Q15365|PCBP1_HUMAN Poly(rC)-binding protein 1 OS=Homo sapiens OX=9606 GN=PCBP1 PE=1 SV=2	>sp|Q15365|PCBP1_HUMAN Poly(rC)-binding protein 1 OS=Homo sapiens OX=9606 GN=PCBP1 PE=1 SV=2	Q15365	PCBP1	Poly(rC)-binding protein 1	Homo sapiens	15.0126	15.3179	14.9222	NA	NA	NA	NA	NA	NA	15.0842	NA	NA	NA	NA	NA	NA
Q8WXX5	Q8WXX5	DNAJC9	Homo sapiens	DnaJ homolog subfamily C member 9	Q8WXX5	>sp|Q8WXX5|DNJC9_HUMAN DnaJ homolog subfamily C member 9 OS=Homo sapiens OX=9606 GN=DNAJC9 PE=1 SV=1	>sp|Q8WXX5|DNJC9_HUMAN DnaJ homolog subfamily C member 9 OS=Homo sapiens OX=9606 GN=DNAJC9 PE=1 SV=1	Q8WXX5	DNAJC9	DnaJ homolog subfamily C member 9	Homo sapiens	15.0867	15.0722	15.0849	NA	NA	NA	NA	NA	NA	15.0812	NA	NA	NA	NA	NA	NA
Q2M389	Q2M389	WASHC4	Homo sapiens	WASH complex subunit 4	Q2M389	>sp|Q2M389|WASC4_HUMAN WASH complex subunit 4 OS=Homo sapiens OX=9606 GN=WASHC4 PE=1 SV=2	>sp|Q2M389|WASC4_HUMAN WASH complex subunit 4 OS=Homo sapiens OX=9606 GN=WASHC4 PE=1 SV=2	Q2M389	WASHC4	WASH complex subunit 4	Homo sapiens	15.181	15.1509	14.9078	NA	NA	NA	NA	NA	NA	15.0799	NA	NA	NA	NA	NA	NA
P11233	P11233	RALA	Homo sapiens	Ras-related protein Ral-A	P11233	>sp|P11233|RALA_HUMAN Ras-related protein Ral-A OS=Homo sapiens OX=9606 GN=RALA PE=1 SV=1	>sp|P11233|RALA_HUMAN Ras-related protein Ral-A OS=Homo sapiens OX=9606 GN=RALA PE=1 SV=1	P11233	RALA	Ras-related protein Ral-A	Homo sapiens	14.9153	15.0172	15.3062	NA	NA	NA	NA	NA	NA	15.0796	NA	NA	NA	NA	NA	NA
Q9NZL4	Q9NZL4	HSPBP1	Homo sapiens	Hsp70-binding protein 1	Q9NZL4	>sp|Q9NZL4|HPBP1_HUMAN Hsp70-binding protein 1 OS=Homo sapiens OX=9606 GN=HSPBP1 PE=1 SV=2	>sp|Q9NZL4|HPBP1_HUMAN Hsp70-binding protein 1 OS=Homo sapiens OX=9606 GN=HSPBP1 PE=1 SV=2	Q9NZL4	HSPBP1	Hsp70-binding protein 1	Homo sapiens	15.1575	15.0926	14.9782	NA	NA	NA	NA	NA	NA	15.0761	NA	NA	NA	NA	NA	NA
Q9Y3A6	Q9Y3A6	TMED5	Homo sapiens	Transmembrane emp24 domain-containing protein 5	Q9Y3A6	>sp|Q9Y3A6|TMED5_HUMAN Transmembrane emp24 domain-containing protein 5 OS=Homo sapiens OX=9606 GN=TMED5 PE=1 SV=1	>sp|Q9Y3A6|TMED5_HUMAN Transmembrane emp24 domain-containing protein 5 OS=Homo sapiens OX=9606 GN=TMED5 PE=1 SV=1	Q9Y3A6	TMED5	Transmembrane emp24 domain-containing protein 5	Homo sapiens	14.9723	15.0532	15.1832	NA	NA	NA	NA	NA	NA	15.0696	NA	NA	NA	NA	NA	NA
A0A0D9R0L1	A0A0D9R0L1	PI4K2A	Chlorocebus sabaeus	Phosphatidylinositol 4-kinase type 2	A0A0D9R0L1	>tr|A0A0D9R0L1|A0A0D9R0L1_CHLSB Phosphatidylinositol 4-kinase type 2 OS=Chlorocebus sabaeus OX=60711 GN=PI4K2A PE=3 SV=1	>tr|A0A0D9R0L1|A0A0D9R0L1_CHLSB Phosphatidylinositol 4-kinase type 2 OS=Chlorocebus sabaeus OX=60711 GN=PI4K2A PE=3 SV=1	A0A0D9R0L1	PI4K2A	Phosphatidylinositol 4-kinase type 2	Chlorocebus sabaeus	NA	NA	NA	15.0714	14.9915	15.1341	NA	NA	NA	15.0657	NA	NA	NA	NA	NA	NA
P26885	P26885	FKBP2	Homo sapiens	Peptidyl-prolyl cis-trans isomerase FKBP2	P26885	>sp|P26885|FKBP2_HUMAN Peptidyl-prolyl cis-trans isomerase FKBP2 OS=Homo sapiens OX=9606 GN=FKBP2 PE=1 SV=2	>sp|P26885|FKBP2_HUMAN Peptidyl-prolyl cis-trans isomerase FKBP2 OS=Homo sapiens OX=9606 GN=FKBP2 PE=1 SV=2	P26885	FKBP2	Peptidyl-prolyl cis-trans isomerase FKBP2	Homo sapiens	15.065	14.9516	15.1722	NA	NA	NA	NA	NA	NA	15.0629	NA	NA	NA	NA	NA	NA
A0A0D9S7F9	A0A0D9S7F9	PRDX1	Chlorocebus sabaeus	Peroxiredoxin-1	A0A0D9S7F9	>tr|A0A0D9S7F9|A0A0D9S7F9_CHLSB Peroxiredoxin-1 OS=Chlorocebus sabaeus OX=60711 GN=PRDX1 PE=3 SV=1	>tr|A0A0D9S7F9|A0A0D9S7F9_CHLSB Peroxiredoxin-1 OS=Chlorocebus sabaeus OX=60711 GN=PRDX1 PE=3 SV=1	A0A0D9S7F9	PRDX1	Peroxiredoxin-1	Chlorocebus sabaeus	NA	NA	NA	14.8225	15.4939	14.8687	NA	NA	NA	15.0617	NA	NA	NA	NA	NA	NA
P23396	P23396	RPS3	Homo sapiens	Small ribosomal subunit protein uS3	P23396	>sp|P23396|RS3_HUMAN Small ribosomal subunit protein uS3 OS=Homo sapiens OX=9606 GN=RPS3 PE=1 SV=2	>sp|P23396|RS3_HUMAN Small ribosomal subunit protein uS3 OS=Homo sapiens OX=9606 GN=RPS3 PE=1 SV=2	P23396	RPS3	Small ribosomal subunit protein uS3	Homo sapiens	15.079	14.9826	15.1195	NA	NA	NA	NA	NA	NA	15.0604	NA	NA	NA	NA	NA	NA
P62269	P62269	RPS18	Homo sapiens	Small ribosomal subunit protein uS13	P62269	>sp|P62269|RS18_HUMAN Small ribosomal subunit protein uS13 OS=Homo sapiens OX=9606 GN=RPS18 PE=1 SV=3	>sp|P62269|RS18_HUMAN Small ribosomal subunit protein uS13 OS=Homo sapiens OX=9606 GN=RPS18 PE=1 SV=3	P62269	RPS18	Small ribosomal subunit protein uS13	Homo sapiens	15.0065	15.071	15.0981	NA	NA	NA	NA	NA	NA	15.0585	NA	NA	NA	NA	NA	NA
O00303	O00303	EIF3F	Homo sapiens	Eukaryotic translation initiation factor 3 subunit F	O00303	>sp|O00303|EIF3F_HUMAN Eukaryotic translation initiation factor 3 subunit F OS=Homo sapiens OX=9606 GN=EIF3F PE=1 SV=1	>sp|O00303|EIF3F_HUMAN Eukaryotic translation initiation factor 3 subunit F OS=Homo sapiens OX=9606 GN=EIF3F PE=1 SV=1	O00303	EIF3F	Eukaryotic translation initiation factor 3 subunit F	Homo sapiens	14.7781	15.1281	15.2555	NA	NA	NA	NA	NA	NA	15.0539	NA	NA	NA	NA	NA	NA
Q15717	Q15717	ELAVL1	Homo sapiens	ELAV-like protein 1	Q15717	>sp|Q15717|ELAV1_HUMAN ELAV-like protein 1 OS=Homo sapiens OX=9606 GN=ELAVL1 PE=1 SV=2	>sp|Q15717|ELAV1_HUMAN ELAV-like protein 1 OS=Homo sapiens OX=9606 GN=ELAVL1 PE=1 SV=2	Q15717	ELAVL1	ELAV-like protein 1	Homo sapiens	15.2824	14.9575	14.9102	NA	NA	NA	NA	NA	NA	15.05	NA	NA	NA	NA	NA	NA
P37108	P37108	SRP14	Homo sapiens	Signal recognition particle 14 kDa protein	P37108	>sp|P37108|SRP14_HUMAN Signal recognition particle 14 kDa protein OS=Homo sapiens OX=9606 GN=SRP14 PE=1 SV=2	>sp|P37108|SRP14_HUMAN Signal recognition particle 14 kDa protein OS=Homo sapiens OX=9606 GN=SRP14 PE=1 SV=2	P37108	SRP14	Signal recognition particle 14 kDa protein	Homo sapiens	15.1489	14.794	15.2055	NA	NA	NA	NA	NA	NA	15.0495	NA	NA	NA	NA	NA	NA
A0A0D9RJR5	A0A0D9RJR5	ARPC5	Chlorocebus sabaeus	Actin-related protein 2/3 complex subunit 5	A0A0D9RJR5	>tr|A0A0D9RJR5|A0A0D9RJR5_CHLSB Actin-related protein 2/3 complex subunit 5 OS=Chlorocebus sabaeus OX=60711 GN=ARPC5 PE=3 SV=1	>tr|A0A0D9RJR5|A0A0D9RJR5_CHLSB Actin-related protein 2/3 complex subunit 5 OS=Chlorocebus sabaeus OX=60711 GN=ARPC5 PE=3 SV=1	A0A0D9RJR5	ARPC5	Actin-related protein 2/3 complex subunit 5	Chlorocebus sabaeus	NA	NA	NA	14.677	15.398	15.0593	NA	NA	NA	15.0447	NA	NA	NA	NA	NA	NA
Q5VW32	Q5VW32	BROX	Homo sapiens	BRO1 domain-containing protein BROX	Q5VW32	>sp|Q5VW32|BROX_HUMAN BRO1 domain-containing protein BROX OS=Homo sapiens OX=9606 GN=BROX PE=1 SV=1	>sp|Q5VW32|BROX_HUMAN BRO1 domain-containing protein BROX OS=Homo sapiens OX=9606 GN=BROX PE=1 SV=1	Q5VW32	BROX	BRO1 domain-containing protein BROX	Homo sapiens	15.2493	15.0288	14.8419	NA	NA	NA	NA	NA	NA	15.04	NA	NA	NA	NA	NA	NA
A0A0D9RU64	A0A0D9RU64	EDF1	Chlorocebus sabaeus	Endothelial differentiation related factor 1	A0A0D9RU64	>tr|A0A0D9RU64|A0A0D9RU64_CHLSB Endothelial differentiation related factor 1 OS=Chlorocebus sabaeus OX=60711 GN=EDF1 PE=4 SV=1	>tr|A0A0D9RU64|A0A0D9RU64_CHLSB Endothelial differentiation related factor 1 OS=Chlorocebus sabaeus OX=60711 GN=EDF1 PE=4 SV=1	A0A0D9RU64	EDF1	Endothelial differentiation related factor 1	Chlorocebus sabaeus	NA	NA	NA	14.7809	15.4616	14.8676	NA	NA	NA	15.0367	NA	NA	NA	NA	NA	NA
A0A0D9R5X8	A0A0D9R5X8	HPRT1	Chlorocebus sabaeus	Hypoxanthine-guanine phosphoribosyltransferase	A0A0D9R5X8	>tr|A0A0D9R5X8|A0A0D9R5X8_CHLSB Hypoxanthine-guanine phosphoribosyltransferase OS=Chlorocebus sabaeus OX=60711 GN=HPRT1 PE=4 SV=1	>tr|A0A0D9R5X8|A0A0D9R5X8_CHLSB Hypoxanthine-guanine phosphoribosyltransferase OS=Chlorocebus sabaeus OX=60711 GN=HPRT1 PE=4 SV=1	A0A0D9R5X8	HPRT1	Hypoxanthine-guanine phosphoribosyltransferase	Chlorocebus sabaeus	NA	NA	NA	14.9822	15.0986	15.0168	NA	NA	NA	15.0325	NA	NA	NA	NA	NA	NA
P61978	P61978	HNRNPK	Homo sapiens	Heterogeneous nuclear ribonucleoprotein K	P61978	>sp|P61978|HNRPK_HUMAN Heterogeneous nuclear ribonucleoprotein K OS=Homo sapiens OX=9606 GN=HNRNPK PE=1 SV=1	>sp|P61978|HNRPK_HUMAN Heterogeneous nuclear ribonucleoprotein K OS=Homo sapiens OX=9606 GN=HNRNPK PE=1 SV=1	P61978	HNRNPK	Heterogeneous nuclear ribonucleoprotein K	Homo sapiens	15.1055	15.1159	14.8679	NA	NA	NA	NA	NA	NA	15.0298	NA	NA	NA	NA	NA	NA
A0A0D9R2K6	A0A0D9R2K6	CYFIP1	Chlorocebus sabaeus	Cytoplasmic FMR1-interacting protein	A0A0D9R2K6	>tr|A0A0D9R2K6|A0A0D9R2K6_CHLSB Cytoplasmic FMR1-interacting protein OS=Chlorocebus sabaeus OX=60711 GN=CYFIP1 PE=3 SV=1	>tr|A0A0D9R2K6|A0A0D9R2K6_CHLSB Cytoplasmic FMR1-interacting protein OS=Chlorocebus sabaeus OX=60711 GN=CYFIP1 PE=3 SV=1	A0A0D9R2K6	CYFIP1	Cytoplasmic FMR1-interacting protein	Chlorocebus sabaeus	NA	NA	NA	14.9366	14.9735	15.1765	NA	NA	NA	15.0289	NA	NA	NA	NA	NA	NA
A0A0D9RQ31	A0A0D9RQ31	CSPG4	Chlorocebus sabaeus	Chondroitin sulfate proteoglycan 4	A0A0D9RQ31	>tr|A0A0D9RQ31|A0A0D9RQ31_CHLSB Chondroitin sulfate proteoglycan 4 OS=Chlorocebus sabaeus OX=60711 GN=CSPG4 PE=4 SV=1	>tr|A0A0D9RQ31|A0A0D9RQ31_CHLSB Chondroitin sulfate proteoglycan 4 OS=Chlorocebus sabaeus OX=60711 GN=CSPG4 PE=4 SV=1	A0A0D9RQ31	CSPG4	Chondroitin sulfate proteoglycan 4	Chlorocebus sabaeus	NA	NA	NA	15.0564	15.1078	14.9205	NA	NA	NA	15.0282	NA	NA	NA	NA	NA	NA
A0A0D9RMI8	A0A0D9RMI8	HSPA4	Chlorocebus sabaeus	Heat shock 70 kDa protein 4	A0A0D9RMI8	>tr|A0A0D9RMI8|A0A0D9RMI8_CHLSB Heat shock 70 kDa protein 4 OS=Chlorocebus sabaeus OX=60711 GN=HSPA4 PE=3 SV=1	>tr|A0A0D9RMI8|A0A0D9RMI8_CHLSB Heat shock 70 kDa protein 4 OS=Chlorocebus sabaeus OX=60711 GN=HSPA4 PE=3 SV=1	A0A0D9RMI8	HSPA4	Heat shock 70 kDa protein 4	Chlorocebus sabaeus	NA	NA	NA	14.95	15.0721	15.056	NA	NA	NA	15.026	NA	NA	NA	NA	NA	NA
Q9H3S7	Q9H3S7	PTPN23	Homo sapiens	Tyrosine-protein phosphatase non-receptor type 23	Q9H3S7	>sp|Q9H3S7|PTN23_HUMAN Tyrosine-protein phosphatase non-receptor type 23 OS=Homo sapiens OX=9606 GN=PTPN23 PE=1 SV=1	>sp|Q9H3S7|PTN23_HUMAN Tyrosine-protein phosphatase non-receptor type 23 OS=Homo sapiens OX=9606 GN=PTPN23 PE=1 SV=1	Q9H3S7	PTPN23	Tyrosine-protein phosphatase non-receptor type 23	Homo sapiens	15.1245	14.8254	15.1195	NA	NA	NA	NA	NA	NA	15.0231	NA	NA	NA	NA	NA	NA
Q14103	Q14103	HNRNPD	Homo sapiens	Heterogeneous nuclear ribonucleoprotein D0	Q14103	>sp|Q14103|HNRPD_HUMAN Heterogeneous nuclear ribonucleoprotein D0 OS=Homo sapiens OX=9606 GN=HNRNPD PE=1 SV=1	>sp|Q14103|HNRPD_HUMAN Heterogeneous nuclear ribonucleoprotein D0 OS=Homo sapiens OX=9606 GN=HNRNPD PE=1 SV=1	Q14103	HNRNPD	Heterogeneous nuclear ribonucleoprotein D0	Homo sapiens	15.2611	15.0998	14.6926	NA	NA	NA	NA	NA	NA	15.0178	NA	NA	NA	NA	NA	NA
A0A0D9RMC0	A0A0D9RMC0	ARPC5L	Chlorocebus sabaeus	Actin-related protein 2/3 complex subunit 5	A0A0D9RMC0	>tr|A0A0D9RMC0|A0A0D9RMC0_CHLSB Actin-related protein 2/3 complex subunit 5 OS=Chlorocebus sabaeus OX=60711 GN=ARPC5L PE=3 SV=1	>tr|A0A0D9RMC0|A0A0D9RMC0_CHLSB Actin-related protein 2/3 complex subunit 5 OS=Chlorocebus sabaeus OX=60711 GN=ARPC5L PE=3 SV=1	A0A0D9RMC0	ARPC5L	Actin-related protein 2/3 complex subunit 5	Chlorocebus sabaeus	NA	NA	NA	14.4591	15.3575	15.2291	NA	NA	NA	15.0153	NA	NA	NA	NA	NA	NA
P20339	P20339	RAB5A	Homo sapiens	Ras-related protein Rab-5A	P20339	>sp|P20339|RAB5A_HUMAN Ras-related protein Rab-5A OS=Homo sapiens OX=9606 GN=RAB5A PE=1 SV=2	>sp|P20339|RAB5A_HUMAN Ras-related protein Rab-5A OS=Homo sapiens OX=9606 GN=RAB5A PE=1 SV=2	P20339	RAB5A	Ras-related protein Rab-5A	Homo sapiens	15.36	14.9807	14.6873	NA	NA	NA	NA	NA	NA	15.0093	NA	NA	NA	NA	NA	NA
O43237	O43237	DYNC1LI2	Homo sapiens	Cytoplasmic dynein 1 light intermediate chain 2	O43237	>sp|O43237|DC1L2_HUMAN Cytoplasmic dynein 1 light intermediate chain 2 OS=Homo sapiens OX=9606 GN=DYNC1LI2 PE=1 SV=1	>sp|O43237|DC1L2_HUMAN Cytoplasmic dynein 1 light intermediate chain 2 OS=Homo sapiens OX=9606 GN=DYNC1LI2 PE=1 SV=1	O43237	DYNC1LI2	Cytoplasmic dynein 1 light intermediate chain 2	Homo sapiens	14.9093	15.0812	15.0361	NA	NA	NA	NA	NA	NA	15.0089	NA	NA	NA	NA	NA	NA
A0A0D9R8K5	A0A0D9R8K5	CBR1	Chlorocebus sabaeus	Carbonyl reductase (NADPH)	A0A0D9R8K5	>tr|A0A0D9R8K5|A0A0D9R8K5_CHLSB Carbonyl reductase (NADPH) OS=Chlorocebus sabaeus OX=60711 GN=CBR1 PE=3 SV=1	>tr|A0A0D9R8K5|A0A0D9R8K5_CHLSB Carbonyl reductase (NADPH) OS=Chlorocebus sabaeus OX=60711 GN=CBR1 PE=3 SV=1	A0A0D9R8K5	CBR1	Carbonyl reductase (NADPH)	Chlorocebus sabaeus	NA	NA	NA	15.2673	14.9075	14.8517	NA	NA	NA	15.0088	NA	NA	NA	NA	NA	NA
P09972	P09972	ALDOC	Homo sapiens	Fructose-bisphosphate aldolase C	P09972	>sp|P09972|ALDOC_HUMAN Fructose-bisphosphate aldolase C OS=Homo sapiens OX=9606 GN=ALDOC PE=1 SV=2	>sp|P09972|ALDOC_HUMAN Fructose-bisphosphate aldolase C OS=Homo sapiens OX=9606 GN=ALDOC PE=1 SV=2	P09972	ALDOC	Fructose-bisphosphate aldolase C	Homo sapiens	14.8005	15.0039	15.2153	NA	NA	NA	NA	NA	NA	15.0066	NA	NA	NA	NA	NA	NA
Q96KG9	Q96KG9	SCYL1	Homo sapiens	N-terminal kinase-like protein	Q96KG9	>sp|Q96KG9|SCYL1_HUMAN N-terminal kinase-like protein OS=Homo sapiens OX=9606 GN=SCYL1 PE=1 SV=1	>sp|Q96KG9|SCYL1_HUMAN N-terminal kinase-like protein OS=Homo sapiens OX=9606 GN=SCYL1 PE=1 SV=1	Q96KG9	SCYL1	N-terminal kinase-like protein	Homo sapiens	15.1651	14.7529	15.088	NA	NA	NA	NA	NA	NA	15.002	NA	NA	NA	NA	NA	NA
JX142173.1_prot_AFP86404.1_43	JX142173.1_prot_AFP86404.1_43	NA	HSV-1 Mckrae	[gene=UL40] [locus_tag=HHV1gp058] [protein=ribonucleotide reductase subunit 2] [protein_id=AFP86404.1] [location=89904..90926] [gbkey=CDS]	JX142173.1_prot_AFP86404.1_43	>lcl|JX142173.1_prot_AFP86404.1_43 [gene=UL40] [locus_tag=HHV1gp058] [protein=ribonucleotide reductase subunit 2] [protein_id=AFP86404.1] [location=89904..90926] [gbkey=CDS]	>lcl|JX142173.1_prot_AFP86404.1_43 [gene=UL40] [locus_tag=HHV1gp058] [protein=ribonucleotide reductase subunit 2] [protein_id=AFP86404.1] [location=89904..90926] [gbkey=CDS]	AFP86404.1_	UL40	ribonucleotide reductase subunit 2	HSV-1 Mckrae	16.729	16.7904	16.6995	12.798	13.6657	13.32	3.47838	2.91473	4.04203	15.0004	14.7526	5.56955	2.52566e-06	4.04106e-05	1	1
A0A0D9RAK2	A0A0D9RAK2	SLC6A6	Chlorocebus sabaeus	Transporter	A0A0D9RAK2	>tr|A0A0D9RAK2|A0A0D9RAK2_CHLSB Transporter OS=Chlorocebus sabaeus OX=60711 GN=SLC6A6 PE=3 SV=1	>tr|A0A0D9RAK2|A0A0D9RAK2_CHLSB Transporter OS=Chlorocebus sabaeus OX=60711 GN=SLC6A6 PE=3 SV=1	A0A0D9RAK2	SLC6A6	Transporter	Chlorocebus sabaeus	NA	NA	NA	14.9645	15.1019	14.9243	NA	NA	NA	14.9969	NA	NA	NA	NA	NA	NA
A0A0D9QV84	A0A0D9QV84	SERPINH1	Chlorocebus sabaeus	Serpin H1	A0A0D9QV84	>tr|A0A0D9QV84|A0A0D9QV84_CHLSB Serpin H1 OS=Chlorocebus sabaeus OX=60711 GN=SERPINH1 PE=3 SV=1	>tr|A0A0D9QV84|A0A0D9QV84_CHLSB Serpin H1 OS=Chlorocebus sabaeus OX=60711 GN=SERPINH1 PE=3 SV=1	A0A0D9QV84	SERPINH1	Serpin H1	Chlorocebus sabaeus	NA	NA	NA	14.6967	14.4733	15.8142	NA	NA	NA	14.9947	NA	NA	NA	NA	NA	NA
O15118	O15118	NPC1	Homo sapiens	NPC intracellular cholesterol transporter 1	O15118	>sp|O15118|NPC1_HUMAN NPC intracellular cholesterol transporter 1 OS=Homo sapiens OX=9606 GN=NPC1 PE=1 SV=2	>sp|O15118|NPC1_HUMAN NPC intracellular cholesterol transporter 1 OS=Homo sapiens OX=9606 GN=NPC1 PE=1 SV=2	O15118	NPC1	NPC intracellular cholesterol transporter 1	Homo sapiens	15.0106	14.8285	15.1405	NA	NA	NA	NA	NA	NA	14.9932	NA	NA	NA	NA	NA	NA
Q8NCC5	Q8NCC5	SLC37A3	Homo sapiens	Sugar phosphate exchanger 3	Q8NCC5	>sp|Q8NCC5|SPX3_HUMAN Sugar phosphate exchanger 3 OS=Homo sapiens OX=9606 GN=SLC37A3 PE=1 SV=2	>sp|Q8NCC5|SPX3_HUMAN Sugar phosphate exchanger 3 OS=Homo sapiens OX=9606 GN=SLC37A3 PE=1 SV=2	Q8NCC5	SLC37A3	Sugar phosphate exchanger 3	Homo sapiens	15.0953	15.1125	14.7679	NA	NA	NA	NA	NA	NA	14.9919	NA	NA	NA	NA	NA	NA
A0A0D9R827	A0A0D9R827	YWHAH	Chlorocebus sabaeus	Tyrosine 3-monooxygenase/tryptophan 5-monooxygenase activation protein eta	A0A0D9R827	>tr|A0A0D9R827|A0A0D9R827_CHLSB Tyrosine 3-monooxygenase/tryptophan 5-monooxygenase activation protein eta OS=Chlorocebus sabaeus OX=60711 GN=YWHAH PE=3 SV=1	>tr|A0A0D9R827|A0A0D9R827_CHLSB Tyrosine 3-monooxygenase/tryptophan 5-monooxygenase activation protein eta OS=Chlorocebus sabaeus OX=60711 GN=YWHAH PE=3 SV=1	A0A0D9R827	YWHAH	Tyrosine 3-monooxygenase/tryptophan 5-monooxygenase activation protein eta	Chlorocebus sabaeus	NA	NA	NA	15.0661	15.4947	14.4101	NA	NA	NA	14.9903	NA	NA	NA	NA	NA	NA
P29373	P29373	CRABP2	Homo sapiens	Cellular retinoic acid-binding protein 2	P29373	>sp|P29373|RABP2_HUMAN Cellular retinoic acid-binding protein 2 OS=Homo sapiens OX=9606 GN=CRABP2 PE=1 SV=2	>sp|P29373|RABP2_HUMAN Cellular retinoic acid-binding protein 2 OS=Homo sapiens OX=9606 GN=CRABP2 PE=1 SV=2	P29373	CRABP2	Cellular retinoic acid-binding protein 2	Homo sapiens	14.6454	15.2668	15.0422	NA	NA	NA	NA	NA	NA	14.9848	NA	NA	NA	NA	NA	NA
A0A0D9QZR7	A0A0D9QZR7	NA	Chlorocebus sabaeus	DnaJ heat shock protein family (Hsp40) member A2	A0A0D9QZR7	>tr|A0A0D9QZR7|A0A0D9QZR7_CHLSB DnaJ heat shock protein family (Hsp40) member A2 OS=Chlorocebus sabaeus OX=60711 PE=3 SV=1	>tr|A0A0D9QZR7|A0A0D9QZR7_CHLSB DnaJ heat shock protein family (Hsp40) member A2 OS=Chlorocebus sabaeus OX=60711 PE=3 SV=1	A0A0D9QZR7	NA	DnaJ heat shock protein family (Hsp40) member A2	Chlorocebus sabaeus	NA	NA	NA	14.8335	14.8204	15.2951	NA	NA	NA	14.983	NA	NA	NA	NA	NA	NA
Q16401	Q16401	PSMD5	Homo sapiens	26S proteasome non-ATPase regulatory subunit 5	Q16401	>sp|Q16401|PSMD5_HUMAN 26S proteasome non-ATPase regulatory subunit 5 OS=Homo sapiens OX=9606 GN=PSMD5 PE=1 SV=3	>sp|Q16401|PSMD5_HUMAN 26S proteasome non-ATPase regulatory subunit 5 OS=Homo sapiens OX=9606 GN=PSMD5 PE=1 SV=3	Q16401	PSMD5	26S proteasome non-ATPase regulatory subunit 5	Homo sapiens	15.099	15.0423	14.8073	NA	NA	NA	NA	NA	NA	14.9829	NA	NA	NA	NA	NA	NA
Q00688	Q00688	FKBP3	Homo sapiens	Peptidyl-prolyl cis-trans isomerase FKBP3	Q00688	>sp|Q00688|FKBP3_HUMAN Peptidyl-prolyl cis-trans isomerase FKBP3 OS=Homo sapiens OX=9606 GN=FKBP3 PE=1 SV=1	>sp|Q00688|FKBP3_HUMAN Peptidyl-prolyl cis-trans isomerase FKBP3 OS=Homo sapiens OX=9606 GN=FKBP3 PE=1 SV=1	Q00688	FKBP3	Peptidyl-prolyl cis-trans isomerase FKBP3	Homo sapiens	14.9364	14.9594	15.052	NA	NA	NA	NA	NA	NA	14.9826	NA	NA	NA	NA	NA	NA
A0A0D9S2A8	A0A0D9S2A8	TENM3	Chlorocebus sabaeus	Teneurin transmembrane protein 3	A0A0D9S2A8	>tr|A0A0D9S2A8|A0A0D9S2A8_CHLSB Teneurin transmembrane protein 3 OS=Chlorocebus sabaeus OX=60711 GN=TENM3 PE=3 SV=1	>tr|A0A0D9S2A8|A0A0D9S2A8_CHLSB Teneurin transmembrane protein 3 OS=Chlorocebus sabaeus OX=60711 GN=TENM3 PE=3 SV=1	A0A0D9S2A8	TENM3	Teneurin transmembrane protein 3	Chlorocebus sabaeus	NA	NA	NA	14.9311	15.0389	14.9628	NA	NA	NA	14.9776	NA	NA	NA	NA	NA	NA
P46060	P46060	RANGAP1	Homo sapiens	Ran GTPase-activating protein 1	P46060	>sp|P46060|RAGP1_HUMAN Ran GTPase-activating protein 1 OS=Homo sapiens OX=9606 GN=RANGAP1 PE=1 SV=1	>sp|P46060|RAGP1_HUMAN Ran GTPase-activating protein 1 OS=Homo sapiens OX=9606 GN=RANGAP1 PE=1 SV=1	P46060	RANGAP1	Ran GTPase-activating protein 1	Homo sapiens	15.1377	14.9527	14.8345	NA	NA	NA	NA	NA	NA	14.975	NA	NA	NA	NA	NA	NA
P15291	P15291	B4GALT1	Homo sapiens	Beta-1,4-galactosyltransferase 1	P15291	>sp|P15291|B4GT1_HUMAN Beta-1,4-galactosyltransferase 1 OS=Homo sapiens OX=9606 GN=B4GALT1 PE=1 SV=5	>sp|P15291|B4GT1_HUMAN Beta-1,4-galactosyltransferase 1 OS=Homo sapiens OX=9606 GN=B4GALT1 PE=1 SV=5	P15291	B4GALT1	Beta-1,4-galactosyltransferase 1	Homo sapiens	15.1223	15.0128	14.7796	NA	NA	NA	NA	NA	NA	14.9716	NA	NA	NA	NA	NA	NA
Q9Y3E0	Q9Y3E0	GOLT1B	Homo sapiens	Vesicle transport protein GOT1B	Q9Y3E0	>sp|Q9Y3E0|GOT1B_HUMAN Vesicle transport protein GOT1B OS=Homo sapiens OX=9606 GN=GOLT1B PE=1 SV=1	>sp|Q9Y3E0|GOT1B_HUMAN Vesicle transport protein GOT1B OS=Homo sapiens OX=9606 GN=GOLT1B PE=1 SV=1	Q9Y3E0	GOLT1B	Vesicle transport protein GOT1B	Homo sapiens	15.0032	14.9696	14.9354	NA	NA	NA	NA	NA	NA	14.9694	NA	NA	NA	NA	NA	NA
A0A0D9RSS3	A0A0D9RSS3	GNAS	Chlorocebus sabaeus	Guanine nucleotide-binding protein G(s) subunit alpha	A0A0D9RSS3	>tr|A0A0D9RSS3|A0A0D9RSS3_CHLSB Guanine nucleotide-binding protein G(s) subunit alpha OS=Chlorocebus sabaeus OX=60711 GN=GNAS PE=3 SV=1	>tr|A0A0D9RSS3|A0A0D9RSS3_CHLSB Guanine nucleotide-binding protein G(s) subunit alpha OS=Chlorocebus sabaeus OX=60711 GN=GNAS PE=3 SV=1	A0A0D9RSS3	GNAS	Guanine nucleotide-binding protein G(s) subunit alpha	Chlorocebus sabaeus	NA	NA	NA	14.8273	15.2341	14.842	NA	NA	NA	14.9678	NA	NA	NA	NA	NA	NA
Q9BWD1	Q9BWD1	ACAT2	Homo sapiens	Acetyl-CoA acetyltransferase, cytosolic	Q9BWD1	>sp|Q9BWD1|THIC_HUMAN Acetyl-CoA acetyltransferase, cytosolic OS=Homo sapiens OX=9606 GN=ACAT2 PE=1 SV=2	>sp|Q9BWD1|THIC_HUMAN Acetyl-CoA acetyltransferase, cytosolic OS=Homo sapiens OX=9606 GN=ACAT2 PE=1 SV=2	Q9BWD1	ACAT2	Acetyl-CoA acetyltransferase, cytosolic	Homo sapiens	14.9095	15.1618	14.8312	NA	NA	NA	NA	NA	NA	14.9675	NA	NA	NA	NA	NA	NA
Q9H974	Q9H974	QTRT2	Homo sapiens	Queuine tRNA-ribosyltransferase accessory subunit 2	Q9H974	>sp|Q9H974|QTRT2_HUMAN Queuine tRNA-ribosyltransferase accessory subunit 2 OS=Homo sapiens OX=9606 GN=QTRT2 PE=1 SV=1	>sp|Q9H974|QTRT2_HUMAN Queuine tRNA-ribosyltransferase accessory subunit 2 OS=Homo sapiens OX=9606 GN=QTRT2 PE=1 SV=1	Q9H974	QTRT2	Queuine tRNA-ribosyltransferase accessory subunit 2	Homo sapiens	15.1759	14.59	15.1349	NA	NA	NA	NA	NA	NA	14.967	NA	NA	NA	NA	NA	NA
A0A0D9RAA2	A0A0D9RAA2	NA	Chlorocebus sabaeus	NADP-dependent oxidoreductase domain-containing protein	A0A0D9RAA2	>tr|A0A0D9RAA2|A0A0D9RAA2_CHLSB NADP-dependent oxidoreductase domain-containing protein OS=Chlorocebus sabaeus OX=60711 PE=3 SV=1	>tr|A0A0D9RAA2|A0A0D9RAA2_CHLSB NADP-dependent oxidoreductase domain-containing protein OS=Chlorocebus sabaeus OX=60711 PE=3 SV=1	A0A0D9RAA2	NA	NADP-dependent oxidoreductase domain-containing protein	Chlorocebus sabaeus	NA	NA	NA	14.9417	14.8559	15.1003	NA	NA	NA	14.966	NA	NA	NA	NA	NA	NA
Q9GZT9	Q9GZT9;Q9H6Z9	EGLN1;EGLN3	Homo sapiens	Egl nine homolog 1;Prolyl hydroxylase EGLN3	Q9GZT9;Q9H6Z9	>sp|Q9GZT9|EGLN1_HUMAN Egl nine homolog 1 OS=Homo sapiens OX=9606 GN=EGLN1 PE=1 SV=1;>sp|Q9H6Z9|EGLN3_HUMAN Prolyl hydroxylase EGLN3 OS=Homo sapiens OX=9606 GN=EGLN3 PE=1 SV=1	>sp|Q9GZT9|EGLN1_HUMAN Egl nine homolog 1 OS=Homo sapiens OX=9606 GN=EGLN1 PE=1 SV=1	Q9GZT9	EGLN1	Egl nine homolog 1	Homo sapiens	15.3236	14.9693	14.5899	NA	NA	NA	NA	NA	NA	14.9609	NA	NA	NA	NA	NA	NA
P49189	P49189	ALDH9A1	Homo sapiens	4-trimethylaminobutyraldehyde dehydrogenase	P49189	>sp|P49189|AL9A1_HUMAN 4-trimethylaminobutyraldehyde dehydrogenase OS=Homo sapiens OX=9606 GN=ALDH9A1 PE=1 SV=3	>sp|P49189|AL9A1_HUMAN 4-trimethylaminobutyraldehyde dehydrogenase OS=Homo sapiens OX=9606 GN=ALDH9A1 PE=1 SV=3	P49189	ALDH9A1	4-trimethylaminobutyraldehyde dehydrogenase	Homo sapiens	14.914	14.8199	15.1343	NA	NA	NA	NA	NA	NA	14.9561	NA	NA	NA	NA	NA	NA
P22234	P22234	PAICS	Homo sapiens	Bifunctional phosphoribosylaminoimidazole carboxylase/phosphoribosylaminoimidazole succinocarboxamide synthetase	P22234	>sp|P22234|PUR6_HUMAN Bifunctional phosphoribosylaminoimidazole carboxylase/phosphoribosylaminoimidazole succinocarboxamide synthetase OS=Homo sapiens OX=9606 GN=PAICS PE=1 SV=3	>sp|P22234|PUR6_HUMAN Bifunctional phosphoribosylaminoimidazole carboxylase/phosphoribosylaminoimidazole succinocarboxamide synthetase OS=Homo sapiens OX=9606 GN=PAICS PE=1 SV=3	P22234	PAICS	Bifunctional phosphoribosylaminoimidazole carboxylase/phosphoribosylaminoimidazole succinocarboxamide synthetase	Homo sapiens	14.6559	14.9352	15.2764	NA	NA	NA	NA	NA	NA	14.9558	NA	NA	NA	NA	NA	NA
A0A0D9R2L5	A0A0D9R2L5	IDE	Chlorocebus sabaeus	Insulin degrading enzyme	A0A0D9R2L5	>tr|A0A0D9R2L5|A0A0D9R2L5_CHLSB Insulin degrading enzyme OS=Chlorocebus sabaeus OX=60711 GN=IDE PE=3 SV=1	>tr|A0A0D9R2L5|A0A0D9R2L5_CHLSB Insulin degrading enzyme OS=Chlorocebus sabaeus OX=60711 GN=IDE PE=3 SV=1	A0A0D9R2L5	IDE	Insulin degrading enzyme	Chlorocebus sabaeus	NA	NA	NA	14.9756	15.0253	14.8664	NA	NA	NA	14.9558	NA	NA	NA	NA	NA	NA
A0A0D9RZC5	A0A0D9RZC5	HSPH1	Chlorocebus sabaeus	Heat shock protein 105 kDa	A0A0D9RZC5	>tr|A0A0D9RZC5|A0A0D9RZC5_CHLSB Heat shock protein 105 kDa OS=Chlorocebus sabaeus OX=60711 GN=HSPH1 PE=3 SV=1	>tr|A0A0D9RZC5|A0A0D9RZC5_CHLSB Heat shock protein 105 kDa OS=Chlorocebus sabaeus OX=60711 GN=HSPH1 PE=3 SV=1	A0A0D9RZC5	HSPH1	Heat shock protein 105 kDa	Chlorocebus sabaeus	NA	NA	NA	15.0548	14.6671	15.1371	NA	NA	NA	14.953	NA	NA	NA	NA	NA	NA
P29353	P29353	SHC1	Homo sapiens	SHC-transforming protein 1	P29353	>sp|P29353|SHC1_HUMAN SHC-transforming protein 1 OS=Homo sapiens OX=9606 GN=SHC1 PE=1 SV=4	>sp|P29353|SHC1_HUMAN SHC-transforming protein 1 OS=Homo sapiens OX=9606 GN=SHC1 PE=1 SV=4	P29353	SHC1	SHC-transforming protein 1	Homo sapiens	15.2373	14.8436	14.7775	NA	NA	NA	NA	NA	NA	14.9528	NA	NA	NA	NA	NA	NA
P51665	P51665	PSMD7	Homo sapiens	26S proteasome non-ATPase regulatory subunit 7	P51665	>sp|P51665|PSMD7_HUMAN 26S proteasome non-ATPase regulatory subunit 7 OS=Homo sapiens OX=9606 GN=PSMD7 PE=1 SV=2	>sp|P51665|PSMD7_HUMAN 26S proteasome non-ATPase regulatory subunit 7 OS=Homo sapiens OX=9606 GN=PSMD7 PE=1 SV=2	P51665	PSMD7	26S proteasome non-ATPase regulatory subunit 7	Homo sapiens	15.0368	15.1786	14.6391	NA	NA	NA	NA	NA	NA	14.9515	NA	NA	NA	NA	NA	NA
A0A0D9S713	A0A0D9S713	SERBP1	Chlorocebus sabaeus	SERPINE1 mRNA binding protein 1	A0A0D9S713	>tr|A0A0D9S713|A0A0D9S713_CHLSB SERPINE1 mRNA binding protein 1 OS=Chlorocebus sabaeus OX=60711 GN=SERBP1 PE=3 SV=1	>tr|A0A0D9S713|A0A0D9S713_CHLSB SERPINE1 mRNA binding protein 1 OS=Chlorocebus sabaeus OX=60711 GN=SERBP1 PE=3 SV=1	A0A0D9S713	SERBP1	SERPINE1 mRNA binding protein 1	Chlorocebus sabaeus	NA	NA	NA	15.435	14.4353	14.9733	NA	NA	NA	14.9479	NA	NA	NA	NA	NA	NA
A0A0D9RVS9	A0A0D9RVS9	PNP	Chlorocebus sabaeus	Purine nucleoside phosphorylase	A0A0D9RVS9	>tr|A0A0D9RVS9|A0A0D9RVS9_CHLSB Purine nucleoside phosphorylase OS=Chlorocebus sabaeus OX=60711 GN=PNP PE=3 SV=1	>tr|A0A0D9RVS9|A0A0D9RVS9_CHLSB Purine nucleoside phosphorylase OS=Chlorocebus sabaeus OX=60711 GN=PNP PE=3 SV=1	A0A0D9RVS9	PNP	Purine nucleoside phosphorylase	Chlorocebus sabaeus	NA	NA	NA	15.0677	14.7978	14.9745	NA	NA	NA	14.9467	NA	NA	NA	NA	NA	NA
P0DI81	P0DI81;P0DI82	TRAPPC2;TRAPPC2B	Homo sapiens	Trafficking protein particle complex subunit 2;Trafficking protein particle complex subunit 2B	P0DI81;P0DI82	>sp|P0DI81|TPC2A_HUMAN Trafficking protein particle complex subunit 2 OS=Homo sapiens OX=9606 GN=TRAPPC2 PE=1 SV=1;>sp|P0DI82|TPC2B_HUMAN Trafficking protein particle complex subunit 2B OS=Homo sapiens OX=9606 GN=TRAPPC2B PE=1 SV=1	>sp|P0DI81|TPC2A_HUMAN Trafficking protein particle complex subunit 2 OS=Homo sapiens OX=9606 GN=TRAPPC2 PE=1 SV=1	P0DI81	TRAPPC2	Trafficking protein particle complex subunit 2	Homo sapiens	15.0074	15.0123	14.8173	NA	NA	NA	NA	NA	NA	14.9457	NA	NA	NA	NA	NA	NA
Q8IYB5	Q8IYB5	SMAP1	Homo sapiens	Stromal membrane-associated protein 1	Q8IYB5	>sp|Q8IYB5|SMAP1_HUMAN Stromal membrane-associated protein 1 OS=Homo sapiens OX=9606 GN=SMAP1 PE=1 SV=2	>sp|Q8IYB5|SMAP1_HUMAN Stromal membrane-associated protein 1 OS=Homo sapiens OX=9606 GN=SMAP1 PE=1 SV=2	Q8IYB5	SMAP1	Stromal membrane-associated protein 1	Homo sapiens	14.9633	15.0636	14.8098	NA	NA	NA	NA	NA	NA	14.9455	NA	NA	NA	NA	NA	NA
P43003	P43003	SLC1A3	Homo sapiens	Excitatory amino acid transporter 1	P43003	>sp|P43003|EAA1_HUMAN Excitatory amino acid transporter 1 OS=Homo sapiens OX=9606 GN=SLC1A3 PE=1 SV=1	>sp|P43003|EAA1_HUMAN Excitatory amino acid transporter 1 OS=Homo sapiens OX=9606 GN=SLC1A3 PE=1 SV=1	P43003	SLC1A3	Excitatory amino acid transporter 1	Homo sapiens	15.1231	15.193	14.5204	NA	NA	NA	NA	NA	NA	14.9455	NA	NA	NA	NA	NA	NA
A0A0D9RHV8	A0A0D9RHV8	SLC39A10	Chlorocebus sabaeus	Solute carrier family 39 member 10	A0A0D9RHV8	>tr|A0A0D9RHV8|A0A0D9RHV8_CHLSB Solute carrier family 39 member 10 OS=Chlorocebus sabaeus OX=60711 GN=SLC39A10 PE=3 SV=1	>tr|A0A0D9RHV8|A0A0D9RHV8_CHLSB Solute carrier family 39 member 10 OS=Chlorocebus sabaeus OX=60711 GN=SLC39A10 PE=3 SV=1	A0A0D9RHV8	SLC39A10	Solute carrier family 39 member 10	Chlorocebus sabaeus	NA	NA	NA	14.7252	15.4293	14.6789	NA	NA	NA	14.9445	NA	NA	NA	NA	NA	NA
A0A0D9QZD1	A0A0D9QZD1	COPZ1	Chlorocebus sabaeus	Coatomer subunit zeta	A0A0D9QZD1	>tr|A0A0D9QZD1|A0A0D9QZD1_CHLSB Coatomer subunit zeta OS=Chlorocebus sabaeus OX=60711 GN=COPZ1 PE=3 SV=1	>tr|A0A0D9QZD1|A0A0D9QZD1_CHLSB Coatomer subunit zeta OS=Chlorocebus sabaeus OX=60711 GN=COPZ1 PE=3 SV=1	A0A0D9QZD1	COPZ1	Coatomer subunit zeta	Chlorocebus sabaeus	NA	NA	NA	15.1429	14.564	15.1211	NA	NA	NA	14.9427	NA	NA	NA	NA	NA	NA
A0A0D9R8U2	A0A0D9R8U2	DBN1	Chlorocebus sabaeus	Drebrin 1	A0A0D9R8U2	>tr|A0A0D9R8U2|A0A0D9R8U2_CHLSB Drebrin 1 OS=Chlorocebus sabaeus OX=60711 GN=DBN1 PE=4 SV=1	>tr|A0A0D9R8U2|A0A0D9R8U2_CHLSB Drebrin 1 OS=Chlorocebus sabaeus OX=60711 GN=DBN1 PE=4 SV=1	A0A0D9R8U2	DBN1	Drebrin 1	Chlorocebus sabaeus	NA	NA	NA	14.5811	15.0602	15.1849	NA	NA	NA	14.9421	NA	NA	NA	NA	NA	NA
Q96FN4	Q96FN4	CPNE2	Homo sapiens	Copine-2	Q96FN4	>sp|Q96FN4|CPNE2_HUMAN Copine-2 OS=Homo sapiens OX=9606 GN=CPNE2 PE=1 SV=3	>sp|Q96FN4|CPNE2_HUMAN Copine-2 OS=Homo sapiens OX=9606 GN=CPNE2 PE=1 SV=3	Q96FN4	CPNE2	Copine-2	Homo sapiens	14.8639	15.1147	14.8449	NA	NA	NA	NA	NA	NA	14.9412	NA	NA	NA	NA	NA	NA
A0A0D9R924	A0A0D9R924	PLEC	Chlorocebus sabaeus	Plectin	A0A0D9R924	>tr|A0A0D9R924|A0A0D9R924_CHLSB Plectin OS=Chlorocebus sabaeus OX=60711 GN=PLEC PE=4 SV=1	>tr|A0A0D9R924|A0A0D9R924_CHLSB Plectin OS=Chlorocebus sabaeus OX=60711 GN=PLEC PE=4 SV=1	A0A0D9R924	PLEC	Plectin	Chlorocebus sabaeus	NA	NA	NA	14.8492	15.029	14.9447	NA	NA	NA	14.941	NA	NA	NA	NA	NA	NA
A0A0D9RSY8	A0A0D9RSY8	LAMA4	Chlorocebus sabaeus	Laminin subunit alpha 4	A0A0D9RSY8	>tr|A0A0D9RSY8|A0A0D9RSY8_CHLSB Laminin subunit alpha 4 OS=Chlorocebus sabaeus OX=60711 GN=LAMA4 PE=4 SV=1	>tr|A0A0D9RSY8|A0A0D9RSY8_CHLSB Laminin subunit alpha 4 OS=Chlorocebus sabaeus OX=60711 GN=LAMA4 PE=4 SV=1	A0A0D9RSY8	LAMA4	Laminin subunit alpha 4	Chlorocebus sabaeus	NA	NA	NA	14.8713	14.9626	14.9877	NA	NA	NA	14.9406	NA	NA	NA	NA	NA	NA
A0A0D9RJC0	A0A0D9RJC0	TCP1	Chlorocebus sabaeus	T-complex protein 1 subunit alpha	A0A0D9RJC0	>tr|A0A0D9RJC0|A0A0D9RJC0_CHLSB T-complex protein 1 subunit alpha OS=Chlorocebus sabaeus OX=60711 GN=TCP1 PE=3 SV=1	>tr|A0A0D9RJC0|A0A0D9RJC0_CHLSB T-complex protein 1 subunit alpha OS=Chlorocebus sabaeus OX=60711 GN=TCP1 PE=3 SV=1	A0A0D9RJC0	TCP1	T-complex protein 1 subunit alpha	Chlorocebus sabaeus	NA	NA	NA	15.0644	14.903	14.8522	NA	NA	NA	14.9399	NA	NA	NA	NA	NA	NA
Q8IZA0	Q8IZA0	KIAA0319L	Homo sapiens	Dyslexia-associated protein KIAA0319-like protein	Q8IZA0	>sp|Q8IZA0|K319L_HUMAN Dyslexia-associated protein KIAA0319-like protein OS=Homo sapiens OX=9606 GN=KIAA0319L PE=1 SV=2	>sp|Q8IZA0|K319L_HUMAN Dyslexia-associated protein KIAA0319-like protein OS=Homo sapiens OX=9606 GN=KIAA0319L PE=1 SV=2	Q8IZA0	KIAA0319L	Dyslexia-associated protein KIAA0319-like protein	Homo sapiens	15.2132	14.8884	14.7126	NA	NA	NA	NA	NA	NA	14.9381	NA	NA	NA	NA	NA	NA
O00203	O00203	AP3B1	Homo sapiens	AP-3 complex subunit beta-1	O00203	>sp|O00203|AP3B1_HUMAN AP-3 complex subunit beta-1 OS=Homo sapiens OX=9606 GN=AP3B1 PE=1 SV=3	>sp|O00203|AP3B1_HUMAN AP-3 complex subunit beta-1 OS=Homo sapiens OX=9606 GN=AP3B1 PE=1 SV=3	O00203	AP3B1	AP-3 complex subunit beta-1	Homo sapiens	14.8188	15.0208	14.9694	NA	NA	NA	NA	NA	NA	14.9363	NA	NA	NA	NA	NA	NA
Q9H223	Q9H223	EHD4	Homo sapiens	EH domain-containing protein 4	Q9H223	>sp|Q9H223|EHD4_HUMAN EH domain-containing protein 4 OS=Homo sapiens OX=9606 GN=EHD4 PE=1 SV=1	>sp|Q9H223|EHD4_HUMAN EH domain-containing protein 4 OS=Homo sapiens OX=9606 GN=EHD4 PE=1 SV=1	Q9H223	EHD4	EH domain-containing protein 4	Homo sapiens	15.1701	14.8074	14.8254	NA	NA	NA	NA	NA	NA	14.9343	NA	NA	NA	NA	NA	NA
A0A0D9R6N8	A0A0D9R6N8	RACK1	Chlorocebus sabaeus	Small ribosomal subunit protein RACK1	A0A0D9R6N8	>tr|A0A0D9R6N8|A0A0D9R6N8_CHLSB Small ribosomal subunit protein RACK1 OS=Chlorocebus sabaeus OX=60711 GN=RACK1 PE=3 SV=1	>tr|A0A0D9R6N8|A0A0D9R6N8_CHLSB Small ribosomal subunit protein RACK1 OS=Chlorocebus sabaeus OX=60711 GN=RACK1 PE=3 SV=1	A0A0D9R6N8	RACK1	Small ribosomal subunit protein RACK1	Chlorocebus sabaeus	NA	NA	NA	14.8526	15.0594	14.8869	NA	NA	NA	14.933	NA	NA	NA	NA	NA	NA
A0A0D9R2X3	A0A0D9R2X3	KDELR3	Chlorocebus sabaeus	ER lumen protein-retaining receptor	A0A0D9R2X3	>tr|A0A0D9R2X3|A0A0D9R2X3_CHLSB ER lumen protein-retaining receptor OS=Chlorocebus sabaeus OX=60711 GN=KDELR3 PE=3 SV=1	>tr|A0A0D9R2X3|A0A0D9R2X3_CHLSB ER lumen protein-retaining receptor OS=Chlorocebus sabaeus OX=60711 GN=KDELR3 PE=3 SV=1	A0A0D9R2X3	KDELR3	ER lumen protein-retaining receptor	Chlorocebus sabaeus	NA	NA	NA	14.9925	14.8647	14.9292	NA	NA	NA	14.9288	NA	NA	NA	NA	NA	NA
P48506	P48506	GCLC	Homo sapiens	Glutamate--cysteine ligase catalytic subunit	P48506	>sp|P48506|GSH1_HUMAN Glutamate--cysteine ligase catalytic subunit OS=Homo sapiens OX=9606 GN=GCLC PE=1 SV=2	>sp|P48506|GSH1_HUMAN Glutamate--cysteine ligase catalytic subunit OS=Homo sapiens OX=9606 GN=GCLC PE=1 SV=2	P48506	GCLC	Glutamate--cysteine ligase catalytic subunit	Homo sapiens	14.8987	14.9464	14.9307	NA	NA	NA	NA	NA	NA	14.9253	NA	NA	NA	NA	NA	NA
A0A0D9RWA7	A0A0D9RWA7	PGM2	Chlorocebus sabaeus	Phosphoglucomutase 2	A0A0D9RWA7	>tr|A0A0D9RWA7|A0A0D9RWA7_CHLSB Phosphoglucomutase 2 OS=Chlorocebus sabaeus OX=60711 GN=PGM2 PE=3 SV=1	>tr|A0A0D9RWA7|A0A0D9RWA7_CHLSB Phosphoglucomutase 2 OS=Chlorocebus sabaeus OX=60711 GN=PGM2 PE=3 SV=1	A0A0D9RWA7	PGM2	Phosphoglucomutase 2	Chlorocebus sabaeus	NA	NA	NA	14.9837	15.1032	14.6784	NA	NA	NA	14.9218	NA	NA	NA	NA	NA	NA
Q02790	Q02790	FKBP4	Homo sapiens	Peptidyl-prolyl cis-trans isomerase FKBP4	Q02790	>sp|Q02790|FKBP4_HUMAN Peptidyl-prolyl cis-trans isomerase FKBP4 OS=Homo sapiens OX=9606 GN=FKBP4 PE=1 SV=3	>sp|Q02790|FKBP4_HUMAN Peptidyl-prolyl cis-trans isomerase FKBP4 OS=Homo sapiens OX=9606 GN=FKBP4 PE=1 SV=3	Q02790	FKBP4	Peptidyl-prolyl cis-trans isomerase FKBP4	Homo sapiens	14.8554	14.8126	15.0962	NA	NA	NA	NA	NA	NA	14.9214	NA	NA	NA	NA	NA	NA
P62304	P62304	SNRPE	Homo sapiens	Small nuclear ribonucleoprotein E	P62304	>sp|P62304|RUXE_HUMAN Small nuclear ribonucleoprotein E OS=Homo sapiens OX=9606 GN=SNRPE PE=1 SV=1	>sp|P62304|RUXE_HUMAN Small nuclear ribonucleoprotein E OS=Homo sapiens OX=9606 GN=SNRPE PE=1 SV=1	P62304	SNRPE	Small nuclear ribonucleoprotein E	Homo sapiens	14.9449	14.8708	14.941	NA	NA	NA	NA	NA	NA	14.9189	NA	NA	NA	NA	NA	NA
A0A0D9RX79	A0A0D9RX79	MFGE8	Chlorocebus sabaeus	Milk fat globule EGF and factor V/VIII domain containing	A0A0D9RX79	>tr|A0A0D9RX79|A0A0D9RX79_CHLSB Milk fat globule EGF and factor V/VIII domain containing OS=Chlorocebus sabaeus OX=60711 GN=MFGE8 PE=4 SV=1	>tr|A0A0D9RX79|A0A0D9RX79_CHLSB Milk fat globule EGF and factor V/VIII domain containing OS=Chlorocebus sabaeus OX=60711 GN=MFGE8 PE=4 SV=1	A0A0D9RX79	MFGE8	Milk fat globule EGF and factor V/VIII domain containing	Chlorocebus sabaeus	NA	NA	NA	15.1313	14.6009	15.0226	NA	NA	NA	14.9183	NA	NA	NA	NA	NA	NA
A0A0D9RB49	A0A0D9RB49	CUTA	Chlorocebus sabaeus	CutA divalent cation tolerance homolog	A0A0D9RB49	>tr|A0A0D9RB49|A0A0D9RB49_CHLSB CutA divalent cation tolerance homolog OS=Chlorocebus sabaeus OX=60711 GN=CUTA PE=3 SV=1	>tr|A0A0D9RB49|A0A0D9RB49_CHLSB CutA divalent cation tolerance homolog OS=Chlorocebus sabaeus OX=60711 GN=CUTA PE=3 SV=1	A0A0D9RB49	CUTA	CutA divalent cation tolerance homolog	Chlorocebus sabaeus	NA	NA	NA	15.0552	13.8165	15.874	NA	NA	NA	14.9152	NA	NA	NA	NA	NA	NA
P23588	P23588	EIF4B	Homo sapiens	Eukaryotic translation initiation factor 4B	P23588	>sp|P23588|IF4B_HUMAN Eukaryotic translation initiation factor 4B OS=Homo sapiens OX=9606 GN=EIF4B PE=1 SV=2	>sp|P23588|IF4B_HUMAN Eukaryotic translation initiation factor 4B OS=Homo sapiens OX=9606 GN=EIF4B PE=1 SV=2	P23588	EIF4B	Eukaryotic translation initiation factor 4B	Homo sapiens	14.7374	15.2147	14.7764	NA	NA	NA	NA	NA	NA	14.9095	NA	NA	NA	NA	NA	NA
A0A0D9R7J7	A0A0D9R7J7	EPS8	Chlorocebus sabaeus	Epidermal growth factor receptor pathway substrate 8	A0A0D9R7J7	>tr|A0A0D9R7J7|A0A0D9R7J7_CHLSB Epidermal growth factor receptor pathway substrate 8 OS=Chlorocebus sabaeus OX=60711 GN=EPS8 PE=3 SV=1	>tr|A0A0D9R7J7|A0A0D9R7J7_CHLSB Epidermal growth factor receptor pathway substrate 8 OS=Chlorocebus sabaeus OX=60711 GN=EPS8 PE=3 SV=1	A0A0D9R7J7	EPS8	Epidermal growth factor receptor pathway substrate 8	Chlorocebus sabaeus	NA	NA	NA	14.8761	14.8025	15.0468	NA	NA	NA	14.9085	NA	NA	NA	NA	NA	NA
Q9NYM9	Q9NYM9	BET1L	Homo sapiens	BET1-like protein	Q9NYM9	>sp|Q9NYM9|BET1L_HUMAN BET1-like protein OS=Homo sapiens OX=9606 GN=BET1L PE=1 SV=1	>sp|Q9NYM9|BET1L_HUMAN BET1-like protein OS=Homo sapiens OX=9606 GN=BET1L PE=1 SV=1	Q9NYM9	BET1L	BET1-like protein	Homo sapiens	14.9182	14.9735	14.8315	NA	NA	NA	NA	NA	NA	14.9078	NA	NA	NA	NA	NA	NA
A0A0D9RZX0	A0A0D9RZX0	MDH2	Chlorocebus sabaeus	Malate dehydrogenase, mitochondrial	A0A0D9RZX0	>tr|A0A0D9RZX0|A0A0D9RZX0_CHLSB Malate dehydrogenase, mitochondrial OS=Chlorocebus sabaeus OX=60711 GN=MDH2 PE=3 SV=1	>tr|A0A0D9RZX0|A0A0D9RZX0_CHLSB Malate dehydrogenase, mitochondrial OS=Chlorocebus sabaeus OX=60711 GN=MDH2 PE=3 SV=1	A0A0D9RZX0	MDH2	Malate dehydrogenase, mitochondrial	Chlorocebus sabaeus	NA	NA	NA	15.0998	14.7405	14.8779	NA	NA	NA	14.9061	NA	NA	NA	NA	NA	NA
P04040	P04040	CAT	Homo sapiens	Catalase	P04040	>sp|P04040|CATA_HUMAN Catalase OS=Homo sapiens OX=9606 GN=CAT PE=1 SV=3	>sp|P04040|CATA_HUMAN Catalase OS=Homo sapiens OX=9606 GN=CAT PE=1 SV=3	P04040	CAT	Catalase	Homo sapiens	14.7601	14.9867	14.9676	NA	NA	NA	NA	NA	NA	14.9048	NA	NA	NA	NA	NA	NA
A0A0D9QYB1	A0A0D9QYB1	ATP5F1B	Chlorocebus sabaeus	ATP synthase subunit beta	A0A0D9QYB1	>tr|A0A0D9QYB1|A0A0D9QYB1_CHLSB ATP synthase subunit beta OS=Chlorocebus sabaeus OX=60711 GN=ATP5F1B PE=3 SV=1	>tr|A0A0D9QYB1|A0A0D9QYB1_CHLSB ATP synthase subunit beta OS=Chlorocebus sabaeus OX=60711 GN=ATP5F1B PE=3 SV=1	A0A0D9QYB1	ATP5F1B	ATP synthase subunit beta	Chlorocebus sabaeus	NA	NA	NA	15.2451	14.894	14.5704	NA	NA	NA	14.9031	NA	NA	NA	NA	NA	NA
P01130	P01130	LDLR	Homo sapiens	Low-density lipoprotein receptor	P01130	>sp|P01130|LDLR_HUMAN Low-density lipoprotein receptor OS=Homo sapiens OX=9606 GN=LDLR PE=1 SV=1	>sp|P01130|LDLR_HUMAN Low-density lipoprotein receptor OS=Homo sapiens OX=9606 GN=LDLR PE=1 SV=1	P01130	LDLR	Low-density lipoprotein receptor	Homo sapiens	15.0183	14.864	14.8162	NA	NA	NA	NA	NA	NA	14.8995	NA	NA	NA	NA	NA	NA
A0A0D9RLE5	A0A0D9RLE5	NA	Chlorocebus sabaeus	Fatty acid-binding protein 5	A0A0D9RLE5	>tr|A0A0D9RLE5|A0A0D9RLE5_CHLSB Fatty acid-binding protein 5 OS=Chlorocebus sabaeus OX=60711 PE=3 SV=1	>tr|A0A0D9RLE5|A0A0D9RLE5_CHLSB Fatty acid-binding protein 5 OS=Chlorocebus sabaeus OX=60711 PE=3 SV=1	A0A0D9RLE5	NA	Fatty acid-binding protein 5	Chlorocebus sabaeus	NA	NA	NA	14.794	15.0857	14.8167	NA	NA	NA	14.8988	NA	NA	NA	NA	NA	NA
Q9BPX5	Q9BPX5	ARPC5L	Homo sapiens	Actin-related protein 2/3 complex subunit 5-like protein	Q9BPX5	>sp|Q9BPX5|ARP5L_HUMAN Actin-related protein 2/3 complex subunit 5-like protein OS=Homo sapiens OX=9606 GN=ARPC5L PE=1 SV=1	>sp|Q9BPX5|ARP5L_HUMAN Actin-related protein 2/3 complex subunit 5-like protein OS=Homo sapiens OX=9606 GN=ARPC5L PE=1 SV=1	Q9BPX5	ARPC5L	Actin-related protein 2/3 complex subunit 5-like protein	Homo sapiens	14.0781	15.215	15.3971	NA	NA	NA	NA	NA	NA	14.8967	NA	NA	NA	NA	NA	NA
Q13057	Q13057	COASY	Homo sapiens	Bifunctional coenzyme A synthase	Q13057	>sp|Q13057|COASY_HUMAN Bifunctional coenzyme A synthase OS=Homo sapiens OX=9606 GN=COASY PE=1 SV=4	>sp|Q13057|COASY_HUMAN Bifunctional coenzyme A synthase OS=Homo sapiens OX=9606 GN=COASY PE=1 SV=4	Q13057	COASY	Bifunctional coenzyme A synthase	Homo sapiens	15.2086	15.0509	14.4283	NA	NA	NA	NA	NA	NA	14.8959	NA	NA	NA	NA	NA	NA
Q14258	Q14258	TRIM25	Homo sapiens	E3 ubiquitin/ISG15 ligase TRIM25	Q14258	>sp|Q14258|TRI25_HUMAN E3 ubiquitin/ISG15 ligase TRIM25 OS=Homo sapiens OX=9606 GN=TRIM25 PE=1 SV=2	>sp|Q14258|TRI25_HUMAN E3 ubiquitin/ISG15 ligase TRIM25 OS=Homo sapiens OX=9606 GN=TRIM25 PE=1 SV=2	Q14258	TRIM25	E3 ubiquitin/ISG15 ligase TRIM25	Homo sapiens	15.2435	14.6866	14.754	NA	NA	NA	NA	NA	NA	14.8947	NA	NA	NA	NA	NA	NA
A0A0D9RJW7	A0A0D9RJW7	SLC2A2	Chlorocebus sabaeus	Solute carrier family 2, facilitated glucose transporter member 2	A0A0D9RJW7	>tr|A0A0D9RJW7|A0A0D9RJW7_CHLSB Solute carrier family 2, facilitated glucose transporter member 2 OS=Chlorocebus sabaeus OX=60711 GN=SLC2A2 PE=3 SV=1	>tr|A0A0D9RJW7|A0A0D9RJW7_CHLSB Solute carrier family 2, facilitated glucose transporter member 2 OS=Chlorocebus sabaeus OX=60711 GN=SLC2A2 PE=3 SV=1	A0A0D9RJW7	SLC2A2	Solute carrier family 2, facilitated glucose transporter member 2	Chlorocebus sabaeus	NA	NA	NA	14.8746	14.9254	14.8801	NA	NA	NA	14.8934	NA	NA	NA	NA	NA	NA
Q6RW13	Q6RW13	AGTRAP	Homo sapiens	Type-1 angiotensin II receptor-associated protein	Q6RW13	>sp|Q6RW13|ATRAP_HUMAN Type-1 angiotensin II receptor-associated protein OS=Homo sapiens OX=9606 GN=AGTRAP PE=1 SV=1	>sp|Q6RW13|ATRAP_HUMAN Type-1 angiotensin II receptor-associated protein OS=Homo sapiens OX=9606 GN=AGTRAP PE=1 SV=1	Q6RW13	AGTRAP	Type-1 angiotensin II receptor-associated protein	Homo sapiens	14.9186	14.9504	14.8096	NA	NA	NA	NA	NA	NA	14.8928	NA	NA	NA	NA	NA	NA
[truncated: 3,161 more rows]

## Sheet: Supplementary Table 2B
Supplementary Table 2B: Quantitative comparison of viral and cellular proteins detected in HaCaT-HSV and HFF-HSV
[truncated: 2,657 more rows]

## Sheet: Supplementary Table 2C
Supplementary Table 2C: Quantitative comparison of viral and cellular proteins detected in Vero-HSV and HFF-HSV
[truncated: 3,867 more rows]

[truncated: 2 more sheets: Supplementary Table 2D, Supplementary Table 2E]
