# Supplementary material for: The producer cell type of HSV-1 alters the proteomic contents and infectious capacity of virions
Source: J Virol. 2025 Aug 19;99(9):e00829-25. doi: 10.1128/jvi.00829-25 (PMC12455977; doi:10.1128/jvi.00829-25)
Supplement: Table S3 — Proteins identified in control samples and comparisons between cell types and HSV-1 strains. [file jvi.00829-25-s0003.xlsx]

## Sheet: Supplementary table 3A
Supplementary table 3A: cellular proteins that were detected from mock-infected HaCaT and HFF-1 cells
PG.ProteinGroups	genesymbol	PG.Organisms	Descriptions	PG.UniProtIds	PG.FastaHeaders	Mock-infected HaCaT cells	Mock-Infected HFF-1 cells
P01023	A2M	Homo sapiens	Alpha-2-macroglobulin	P01023	>sp|P01023|A2MG_HUMAN Alpha-2-macroglobulin OS=Homo sapiens OX=9606 GN=A2M PE=1 SV=3	NaN	36435.8
Q9NP58	ABCB6	Homo sapiens	ATP-binding cassette sub-family B member 6	Q9NP58	>sp|Q9NP58|ABCB6_HUMAN ATP-binding cassette sub-family B member 6 OS=Homo sapiens OX=9606 GN=ABCB6 PE=1 SV=1	1711.95	NaN
P33527	ABCC1	Homo sapiens	Multidrug resistance-associated protein 1	P33527	>sp|P33527|MRP1_HUMAN Multidrug resistance-associated protein 1 OS=Homo sapiens OX=9606 GN=ABCC1 PE=1 SV=3	8372.78	3805.84
O15439	ABCC4	Homo sapiens	ATP-binding cassette sub-family C member 4	O15439	>sp|O15439|MRP4_HUMAN ATP-binding cassette sub-family C member 4 OS=Homo sapiens OX=9606 GN=ABCC4 PE=1 SV=3	1783.9	1960.18
O15440	ABCC5	Homo sapiens	ATP-binding cassette sub-family C member 5	O15440	>sp|O15440|MRP5_HUMAN ATP-binding cassette sub-family C member 5 OS=Homo sapiens OX=9606 GN=ABCC5 PE=1 SV=2	2691.25	NaN
Q9UNQ0	ABCG2	Homo sapiens	Broad substrate specificity ATP-binding cassette transporter ABCG2	Q9UNQ0	>sp|Q9UNQ0|ABCG2_HUMAN Broad substrate specificity ATP-binding cassette transporter ABCG2 OS=Homo sapiens OX=9606 GN=ABCG2 PE=1 SV=3	6726.82	NaN
Q8IZP0	ABI1	Homo sapiens	Abl interactor 1	Q8IZP0	>sp|Q8IZP0|ABI1_HUMAN Abl interactor 1 OS=Homo sapiens OX=9606 GN=ABI1 PE=1 SV=4	577.847	NaN
Q9H845	ACAD9	Homo sapiens	Complex I assembly factor ACAD9, mitochondrial	Q9H845	>sp|Q9H845|ACAD9_HUMAN Complex I assembly factor ACAD9, mitochondrial OS=Homo sapiens OX=9606 GN=ACAD9 PE=1 SV=1	2142.67	NaN
P49748	ACADVL	Homo sapiens	Very long-chain specific acyl-CoA dehydrogenase, mitochondrial	P49748	>sp|P49748|ACADV_HUMAN Very long-chain specific acyl-CoA dehydrogenase, mitochondrial OS=Homo sapiens OX=9606 GN=ACADVL PE=1 SV=1	4387.7	NaN
Q9BWD1	ACAT2	Homo sapiens	Acetyl-CoA acetyltransferase, cytosolic	Q9BWD1	>sp|Q9BWD1|THIC_HUMAN Acetyl-CoA acetyltransferase, cytosolic OS=Homo sapiens OX=9606 GN=ACAT2 PE=1 SV=2	4923.38	2043.26
P53396	ACLY	Homo sapiens	ATP-citrate synthase	P53396	>sp|P53396|ACLY_HUMAN ATP-citrate synthase OS=Homo sapiens OX=9606 GN=ACLY PE=1 SV=3	8594.94	3501.23
Q99798	ACO2	Homo sapiens	Aconitate hydratase, mitochondrial	Q99798	>sp|Q99798|ACON_HUMAN Aconitate hydratase, mitochondrial OS=Homo sapiens OX=9606 GN=ACO2 PE=1 SV=2	1546.17	NaN
O00154	ACOT7	Homo sapiens	Cytosolic acyl coenzyme A thioester hydrolase	O00154	>sp|O00154|BACH_HUMAN Cytosolic acyl coenzyme A thioester hydrolase OS=Homo sapiens OX=9606 GN=ACOT7 PE=1 SV=3	2331.27	NaN
P11117	ACP2	Homo sapiens	Lysosomal acid phosphatase	P11117	>sp|P11117|PPAL_HUMAN Lysosomal acid phosphatase OS=Homo sapiens OX=9606 GN=ACP2 PE=1 SV=3	1735.11	4036.69
P62736;P63267;P68032;P68133	ACTA2;ACTG2;ACTC1;ACTA1	Homo sapiens	Actin, aortic smooth muscle;Actin, gamma-enteric smooth muscle;Actin, alpha cardiac muscle 1;Actin, alpha skeletal muscle	P62736;P63267;P68032;P68133	>sp|P62736|ACTA_HUMAN Actin, aortic smooth muscle OS=Homo sapiens OX=9606 GN=ACTA2 PE=1 SV=1;>sp|P63267|ACTH_HUMAN Actin, gamma-enteric smooth muscle OS=Homo sapiens OX=9606 GN=ACTG2 PE=1 SV=1;>sp|P68032|ACTC_HUMAN Actin, alpha cardiac muscle 1 OS=Homo sapiens OX=9606 GN=ACTC1 PE=1 SV=1;>sp|P68133|ACTS_HUMAN Actin, alpha skeletal muscle OS=Homo sapiens OX=9606 GN=ACTA1 PE=1 SV=1	6786.62	16064.9
P60709	ACTB	Homo sapiens	Actin, cytoplasmic 1	P60709	>sp|P60709|ACTB_HUMAN Actin, cytoplasmic 1 OS=Homo sapiens OX=9606 GN=ACTB PE=1 SV=1	44561.5	59507.6
P63261	ACTG1	Homo sapiens	Actin, cytoplasmic 2	P63261	>sp|P63261|ACTG_HUMAN Actin, cytoplasmic 2 OS=Homo sapiens OX=9606 GN=ACTG1 PE=1 SV=1	279016	428801
P12814	ACTN1	Homo sapiens	Alpha-actinin-1	P12814	>sp|P12814|ACTN1_HUMAN Alpha-actinin-1 OS=Homo sapiens OX=9606 GN=ACTN1 PE=1 SV=2	108230	121542
O43707	ACTN4	Homo sapiens	Alpha-actinin-4	O43707	>sp|O43707|ACTN4_HUMAN Alpha-actinin-4 OS=Homo sapiens OX=9606 GN=ACTN4 PE=1 SV=2	22509	14489.8
P61163	ACTR1A	Homo sapiens	Alpha-centractin	P61163	>sp|P61163|ACTZ_HUMAN Alpha-centractin OS=Homo sapiens OX=9606 GN=ACTR1A PE=1 SV=1	3371.98	1620.65
P42025	ACTR1B	Homo sapiens	Beta-centractin	P42025	>sp|P42025|ACTY_HUMAN Beta-centractin OS=Homo sapiens OX=9606 GN=ACTR1B PE=1 SV=1	3255.26	NaN
P61160	ACTR2	Homo sapiens	Actin-related protein 2	P61160	>sp|P61160|ARP2_HUMAN Actin-related protein 2 OS=Homo sapiens OX=9606 GN=ACTR2 PE=1 SV=1	4814.35	2375.51
P61158	ACTR3	Homo sapiens	Actin-related protein 3	P61158	>sp|P61158|ARP3_HUMAN Actin-related protein 3 OS=Homo sapiens OX=9606 GN=ACTR3 PE=1 SV=3	10483.5	11208.1
O14672	ADAM10	Homo sapiens	Disintegrin and metalloproteinase domain-containing protein 10	O14672	>sp|O14672|ADA10_HUMAN Disintegrin and metalloproteinase domain-containing protein 10 OS=Homo sapiens OX=9606 GN=ADAM10 PE=1 SV=1	17023.2	751.57
Q13443	ADAM9	Homo sapiens	Disintegrin and metalloproteinase domain-containing protein 9	Q13443	>sp|Q13443|ADAM9_HUMAN Disintegrin and metalloproteinase domain-containing protein 9 OS=Homo sapiens OX=9606 GN=ADAM9 PE=1 SV=1	3137	NaN
P48960	ADGRE5	Homo sapiens	Adhesion G protein-coupled receptor E5	P48960	>sp|P48960|AGRE5_HUMAN Adhesion G protein-coupled receptor E5 OS=Homo sapiens OX=9606 GN=ADGRE5 PE=1 SV=4	2410.27	1997.11
Q9Y653	ADGRG1	Homo sapiens	Adhesion G-protein coupled receptor G1	Q9Y653	>sp|Q9Y653|AGRG1_HUMAN Adhesion G-protein coupled receptor G1 OS=Homo sapiens OX=9606 GN=ADGRG1 PE=1 SV=2	1423.9	NaN
P11766	ADH5	Homo sapiens	Alcohol dehydrogenase class-3	P11766	>sp|P11766|ADHX_HUMAN Alcohol dehydrogenase class-3 OS=Homo sapiens OX=9606 GN=ADH5 PE=1 SV=4	6527.45	5477.21
Q16186	ADRM1	Homo sapiens	Proteasomal ubiquitin receptor ADRM1	Q16186	>sp|Q16186|ADRM1_HUMAN Proteasomal ubiquitin receptor ADRM1 OS=Homo sapiens OX=9606 GN=ADRM1 PE=1 SV=2	375.086	NaN
P30520	ADSS2	Homo sapiens	Adenylosuccinate synthetase isozyme 2	P30520	>sp|P30520|PURA2_HUMAN Adenylosuccinate synthetase isozyme 2 OS=Homo sapiens OX=9606 GN=ADSS2 PE=1 SV=3	4671.4	686.63
Q53H12	AGK	Homo sapiens	Acylglycerol kinase, mitochondrial	Q53H12	>sp|Q53H12|AGK_HUMAN Acylglycerol kinase, mitochondrial OS=Homo sapiens OX=9606 GN=AGK PE=1 SV=2	4286.3	245.016
O00468	AGRN	Homo sapiens	Agrin	O00468	>sp|O00468|AGRIN_HUMAN Agrin OS=Homo sapiens OX=9606 GN=AGRN PE=1 SV=6	6475.16	318.629
P23526	AHCY	Homo sapiens	Adenosylhomocysteinase	P23526	>sp|P23526|SAHH_HUMAN Adenosylhomocysteinase OS=Homo sapiens OX=9606 GN=AHCY PE=1 SV=4	15002.5	1356.07
Q09666	AHNAK	Homo sapiens	Neuroblast differentiation-associated protein AHNAK	Q09666	>sp|Q09666|AHNK_HUMAN Neuroblast differentiation-associated protein AHNAK OS=Homo sapiens OX=9606 GN=AHNAK PE=1 SV=2	56233	16073.5
O95831	AIFM1	Homo sapiens	Apoptosis-inducing factor 1, mitochondrial	O95831	>sp|O95831|AIFM1_HUMAN Apoptosis-inducing factor 1, mitochondrial OS=Homo sapiens OX=9606 GN=AIFM1 PE=1 SV=1	7072.24	NaN
P14550	AKR1A1	Homo sapiens	Aldo-keto reductase family 1 member A1	P14550	>sp|P14550|AK1A1_HUMAN Aldo-keto reductase family 1 member A1 OS=Homo sapiens OX=9606 GN=AKR1A1 PE=1 SV=3	1606.08	5156.31
P15121	AKR1B1	Homo sapiens	Aldo-keto reductase family 1 member B1	P15121	>sp|P15121|ALDR_HUMAN Aldo-keto reductase family 1 member B1 OS=Homo sapiens OX=9606 GN=AKR1B1 PE=1 SV=3	1047.42	5443.36
O43488;Q8NHP1	AKR7A2;AKR7L	Homo sapiens	Aflatoxin B1 aldehyde reductase member 2;Aflatoxin B1 aldehyde reductase member 4	O43488;Q8NHP1	>sp|O43488|ARK72_HUMAN Aflatoxin B1 aldehyde reductase member 2 OS=Homo sapiens OX=9606 GN=AKR7A2 PE=1 SV=3;>sp|Q8NHP1|ARK74_HUMAN Aflatoxin B1 aldehyde reductase member 4 OS=Homo sapiens OX=9606 GN=AKR7L PE=1 SV=7	4600.85	1408.99
P02768	ALB	Homo sapiens	Albumin	P02768	>sp|P02768|ALBU_HUMAN Albumin OS=Homo sapiens OX=9606 GN=ALB PE=1 SV=2	2704.55	3571.02
Q13740	ALCAM	Homo sapiens	CD166 antigen	Q13740	>sp|Q13740|CD166_HUMAN CD166 antigen OS=Homo sapiens OX=9606 GN=ALCAM PE=1 SV=2	8398.08	9752.03
Q8IZ83	ALDH16A1	Homo sapiens	Aldehyde dehydrogenase family 16 member A1	Q8IZ83	>sp|Q8IZ83|A16A1_HUMAN Aldehyde dehydrogenase family 16 member A1 OS=Homo sapiens OX=9606 GN=ALDH16A1 PE=1 SV=2	1750.93	NaN
P00352	ALDH1A1	Homo sapiens	Aldehyde dehydrogenase 1A1	P00352	>sp|P00352|AL1A1_HUMAN Aldehyde dehydrogenase 1A1 OS=Homo sapiens OX=9606 GN=ALDH1A1 PE=1 SV=2	2391.11	13463.6
P47895	ALDH1A3	Homo sapiens	Retinaldehyde dehydrogenase 3	P47895	>sp|P47895|AL1A3_HUMAN Retinaldehyde dehydrogenase 3 OS=Homo sapiens OX=9606 GN=ALDH1A3 PE=1 SV=2	7475.2	NaN
P49189	ALDH9A1	Homo sapiens	4-trimethylaminobutyraldehyde dehydrogenase	P49189	>sp|P49189|AL9A1_HUMAN 4-trimethylaminobutyraldehyde dehydrogenase OS=Homo sapiens OX=9606 GN=ALDH9A1 PE=1 SV=3	5242.91	3785.03
P04075	ALDOA	Homo sapiens	Fructose-bisphosphate aldolase A	P04075	>sp|P04075|ALDOA_HUMAN Fructose-bisphosphate aldolase A OS=Homo sapiens OX=9606 GN=ALDOA PE=1 SV=2	46720.7	17156.8
P09972	ALDOC	Homo sapiens	Fructose-bisphosphate aldolase C	P09972	>sp|P09972|ALDOC_HUMAN Fructose-bisphosphate aldolase C OS=Homo sapiens OX=9606 GN=ALDOC PE=1 SV=2	7365.67	617.637
Q9Y673	ALG5	Homo sapiens	Dolichyl-phosphate beta-glucosyltransferase	Q9Y673	>sp|Q9Y673|ALG5_HUMAN Dolichyl-phosphate beta-glucosyltransferase OS=Homo sapiens OX=9606 GN=ALG5 PE=1 SV=1	1244.05	422.305
P10696	ALPG	Homo sapiens	Alkaline phosphatase, germ cell type	P10696	>sp|P10696|PPBN_HUMAN Alkaline phosphatase, germ cell type OS=Homo sapiens OX=9606 GN=ALPG PE=1 SV=4	9562	NaN
P05187	ALPP	Homo sapiens	Alkaline phosphatase, placental type	P05187	>sp|P05187|PPB1_HUMAN Alkaline phosphatase, placental type OS=Homo sapiens OX=9606 GN=ALPP PE=1 SV=2	15124.4	1614.53
Q5XXA6	ANO1	Homo sapiens	Anoctamin-1	Q5XXA6	>sp|Q5XXA6|ANO1_HUMAN Anoctamin-1 OS=Homo sapiens OX=9606 GN=ANO1 PE=1 SV=1	2997.66	301.948
Q9NW15	ANO10	Homo sapiens	Anoctamin-10	Q9NW15	>sp|Q9NW15|ANO10_HUMAN Anoctamin-10 OS=Homo sapiens OX=9606 GN=ANO10 PE=1 SV=2	NaN	956.92
Q4KMQ2	ANO6	Homo sapiens	Anoctamin-6	Q4KMQ2	>sp|Q4KMQ2|ANO6_HUMAN Anoctamin-6 OS=Homo sapiens OX=9606 GN=ANO6 PE=1 SV=2	4241.07	1854.97
P39687	ANP32A	Homo sapiens	Acidic leucine-rich nuclear phosphoprotein 32 family member A	P39687	>sp|P39687|AN32A_HUMAN Acidic leucine-rich nuclear phosphoprotein 32 family member A OS=Homo sapiens OX=9606 GN=ANP32A PE=1 SV=1	2282.29	NaN
Q92688	ANP32B	Homo sapiens	Acidic leucine-rich nuclear phosphoprotein 32 family member B	Q92688	>sp|Q92688|AN32B_HUMAN Acidic leucine-rich nuclear phosphoprotein 32 family member B OS=Homo sapiens OX=9606 GN=ANP32B PE=1 SV=1	9457.41	NaN
P15144	ANPEP	Homo sapiens	Aminopeptidase N	P15144	>sp|P15144|AMPN_HUMAN Aminopeptidase N OS=Homo sapiens OX=9606 GN=ANPEP PE=1 SV=4	511.153	216782
P04083	ANXA1	Homo sapiens	Annexin A1	P04083	>sp|P04083|ANXA1_HUMAN Annexin A1 OS=Homo sapiens OX=9606 GN=ANXA1 PE=1 SV=2	609168	309014
P50995	ANXA11	Homo sapiens	Annexin A11	P50995	>sp|P50995|ANX11_HUMAN Annexin A11 OS=Homo sapiens OX=9606 GN=ANXA11 PE=1 SV=1	145841	82213.5
P27216	ANXA13	Homo sapiens	Annexin A13	P27216	>sp|P27216|ANX13_HUMAN Annexin A13 OS=Homo sapiens OX=9606 GN=ANXA13 PE=1 SV=3	82864.1	63189.1
P07355	ANXA2	Homo sapiens	Annexin A2	P07355	>sp|P07355|ANXA2_HUMAN Annexin A2 OS=Homo sapiens OX=9606 GN=ANXA2 PE=1 SV=2	2.55554e+06	1.71789e+06
P12429	ANXA3	Homo sapiens	Annexin A3	P12429	>sp|P12429|ANXA3_HUMAN Annexin A3 OS=Homo sapiens OX=9606 GN=ANXA3 PE=1 SV=3	42393.9	910.211
P09525	ANXA4	Homo sapiens	Annexin A4	P09525	>sp|P09525|ANXA4_HUMAN Annexin A4 OS=Homo sapiens OX=9606 GN=ANXA4 PE=1 SV=4	174152	143729
P08758	ANXA5	Homo sapiens	Annexin A5	P08758	>sp|P08758|ANXA5_HUMAN Annexin A5 OS=Homo sapiens OX=9606 GN=ANXA5 PE=1 SV=2	316166	1.33975e+06
P08133	ANXA6	Homo sapiens	Annexin A6	P08133	>sp|P08133|ANXA6_HUMAN Annexin A6 OS=Homo sapiens OX=9606 GN=ANXA6 PE=1 SV=3	1409.05	811380
P20073	ANXA7	Homo sapiens	Annexin A7	P20073	>sp|P20073|ANXA7_HUMAN Annexin A7 OS=Homo sapiens OX=9606 GN=ANXA7 PE=1 SV=3	28422.6	14046.4
P13928	ANXA8	Homo sapiens	Annexin A8	P13928	>sp|P13928|ANXA8_HUMAN Annexin A8 OS=Homo sapiens OX=9606 GN=ANXA8 PE=1 SV=3	3145.92	NaN
Q5VT79	ANXA8L1	Homo sapiens	Annexin A8-like protein 1	Q5VT79	>sp|Q5VT79|AXA81_HUMAN Annexin A8-like protein 1 OS=Homo sapiens OX=9606 GN=ANXA8L1 PE=1 SV=2	36799.1	365.87
Q10567	AP1B1	Homo sapiens	AP-1 complex subunit beta-1	Q10567	>sp|Q10567|AP1B1_HUMAN AP-1 complex subunit beta-1 OS=Homo sapiens OX=9606 GN=AP1B1 PE=1 SV=3	7161.68	2208.25
O95782	AP2A1	Homo sapiens	AP-2 complex subunit alpha-1	O95782	>sp|O95782|AP2A1_HUMAN AP-2 complex subunit alpha-1 OS=Homo sapiens OX=9606 GN=AP2A1 PE=1 SV=3	5302.82	3838.91
P63010	AP2B1	Homo sapiens	AP-2 complex subunit beta	P63010	>sp|P63010|AP2B1_HUMAN AP-2 complex subunit beta OS=Homo sapiens OX=9606 GN=AP2B1 PE=1 SV=1	502.223	NaN
O14617	AP3D1	Homo sapiens	AP-3 complex subunit delta-1	O14617	>sp|O14617|AP3D1_HUMAN AP-3 complex subunit delta-1 OS=Homo sapiens OX=9606 GN=AP3D1 PE=1 SV=1	662.248	NaN
Q02410	APBA1	Homo sapiens	Amyloid-beta A4 precursor protein-binding family A member 1	Q02410	>sp|Q02410|APBA1_HUMAN Amyloid-beta A4 precursor protein-binding family A member 1 OS=Homo sapiens OX=9606 GN=APBA1 PE=1 SV=3	10026.2	7774.02
P13798	APEH	Homo sapiens	Acylamino-acid-releasing enzyme	P13798	>sp|P13798|ACPH_HUMAN Acylamino-acid-releasing enzyme OS=Homo sapiens OX=9606 GN=APEH PE=1 SV=4	5129.26	2194.33
P27695	APEX1	Homo sapiens	DNA repair nuclease/redox regulator APEX1	P27695	>sp|P27695|APEX1_HUMAN DNA repair nuclease/redox regulator APEX1 OS=Homo sapiens OX=9606 GN=APEX1 PE=1 SV=2	3243.4	NaN
Q9BZZ5	API5	Homo sapiens	Apoptosis inhibitor 5	Q9BZZ5	>sp|Q9BZZ5|API5_HUMAN Apoptosis inhibitor 5 OS=Homo sapiens OX=9606 GN=API5 PE=1 SV=3	3296.59	NaN
Q9HDC9	APMAP	Homo sapiens	Adipocyte plasma membrane-associated protein	Q9HDC9	>sp|Q9HDC9|APMAP_HUMAN Adipocyte plasma membrane-associated protein OS=Homo sapiens OX=9606 GN=APMAP PE=1 SV=2	4262.06	6131.38
P02647	APOA1	Homo sapiens	Apolipoprotein A-I	P02647	>sp|P02647|APOA1_HUMAN Apolipoprotein A-I OS=Homo sapiens OX=9606 GN=APOA1 PE=1 SV=1	2896.28	NaN
P04114	APOB	Homo sapiens	Apolipoprotein B-100	P04114	>sp|P04114|APOB_HUMAN Apolipoprotein B-100 OS=Homo sapiens OX=9606 GN=APOB PE=1 SV=3	2152.99	NaN
P48444	ARCN1	Homo sapiens	Coatomer subunit delta	P48444	>sp|P48444|COPD_HUMAN Coatomer subunit delta OS=Homo sapiens OX=9606 GN=ARCN1 PE=1 SV=1	8996.31	1649.54
P61204;P84077	ARF3;ARF1	Homo sapiens	ADP-ribosylation factor 3;ADP-ribosylation factor 1	P61204;P84077	>sp|P61204|ARF3_HUMAN ADP-ribosylation factor 3 OS=Homo sapiens OX=9606 GN=ARF3 PE=1 SV=2;>sp|P84077|ARF1_HUMAN ADP-ribosylation factor 1 OS=Homo sapiens OX=9606 GN=ARF1 PE=1 SV=2	81738.5	19397.3
P18085	ARF4	Homo sapiens	ADP-ribosylation factor 4	P18085	>sp|P18085|ARF4_HUMAN ADP-ribosylation factor 4 OS=Homo sapiens OX=9606 GN=ARF4 PE=1 SV=3	1868.94	5846.08
P62330	ARF6	Homo sapiens	ADP-ribosylation factor 6	P62330	>sp|P62330|ARF6_HUMAN ADP-ribosylation factor 6 OS=Homo sapiens OX=9606 GN=ARF6 PE=1 SV=2	11917.7	2835.19
P05089	ARG1	Homo sapiens	Arginase-1	P05089	>sp|P05089|ARGI1_HUMAN Arginase-1 OS=Homo sapiens OX=9606 GN=ARG1 PE=1 SV=2	947.086	2920.87
Q07960	ARHGAP1	Homo sapiens	Rho GTPase-activating protein 1	Q07960	>sp|Q07960|RHG01_HUMAN Rho GTPase-activating protein 1 OS=Homo sapiens OX=9606 GN=ARHGAP1 PE=1 SV=1	3624.71	1339.54
P52565	ARHGDIA	Homo sapiens	Rho GDP-dissociation inhibitor 1	P52565	>sp|P52565|GDIR1_HUMAN Rho GDP-dissociation inhibitor 1 OS=Homo sapiens OX=9606 GN=ARHGDIA PE=1 SV=3	6386.01	3840.65
O75915	ARL6IP5	Homo sapiens	PRA1 family protein 3	O75915	>sp|O75915|PRAF3_HUMAN PRA1 family protein 3 OS=Homo sapiens OX=9606 GN=ARL6IP5 PE=1 SV=1	1277.51	5162.84
Q9NVJ2	ARL8B	Homo sapiens	ADP-ribosylation factor-like protein 8B	Q9NVJ2	>sp|Q9NVJ2|ARL8B_HUMAN ADP-ribosylation factor-like protein 8B OS=Homo sapiens OX=9606 GN=ARL8B PE=1 SV=1	535.846	1024.72
Q92747	ARPC1A	Homo sapiens	Actin-related protein 2/3 complex subunit 1A	Q92747	>sp|Q92747|ARC1A_HUMAN Actin-related protein 2/3 complex subunit 1A OS=Homo sapiens OX=9606 GN=ARPC1A PE=1 SV=2	458.842	NaN
O15143	ARPC1B	Homo sapiens	Actin-related protein 2/3 complex subunit 1B	O15143	>sp|O15143|ARC1B_HUMAN Actin-related protein 2/3 complex subunit 1B OS=Homo sapiens OX=9606 GN=ARPC1B PE=1 SV=3	2091.28	1341.46
O15144	ARPC2	Homo sapiens	Actin-related protein 2/3 complex subunit 2	O15144	>sp|O15144|ARPC2_HUMAN Actin-related protein 2/3 complex subunit 2 OS=Homo sapiens OX=9606 GN=ARPC2 PE=1 SV=1	1809.38	2248.53
P59998	ARPC4	Homo sapiens	Actin-related protein 2/3 complex subunit 4	P59998	>sp|P59998|ARPC4_HUMAN Actin-related protein 2/3 complex subunit 4 OS=Homo sapiens OX=9606 GN=ARPC4 PE=1 SV=3	9588.03	10309.8
O15511	ARPC5	Homo sapiens	Actin-related protein 2/3 complex subunit 5	O15511	>sp|O15511|ARPC5_HUMAN Actin-related protein 2/3 complex subunit 5 OS=Homo sapiens OX=9606 GN=ARPC5 PE=1 SV=3	1068.62	2857.28
P15848	ARSB	Homo sapiens	Arylsulfatase B	P15848	>sp|P15848|ARSB_HUMAN Arylsulfatase B OS=Homo sapiens OX=9606 GN=ARSB PE=1 SV=1	953.964	1468.47
Q13510	ASAH1	Homo sapiens	Acid ceramidase	Q13510	>sp|Q13510|ASAH1_HUMAN Acid ceramidase OS=Homo sapiens OX=9606 GN=ASAH1 PE=1 SV=5	1053.08	5042.85
Q12797	ASPH	Homo sapiens	Aspartyl/asparaginyl beta-hydroxylase	Q12797	>sp|Q12797|ASPH_HUMAN Aspartyl/asparaginyl beta-hydroxylase OS=Homo sapiens OX=9606 GN=ASPH PE=1 SV=3	486.147	2036.93
P00966	ASS1	Homo sapiens	Argininosuccinate synthase	P00966	>sp|P00966|ASSY_HUMAN Argininosuccinate synthase OS=Homo sapiens OX=9606 GN=ASS1 PE=1 SV=2	3448.25	250.322
P31939	ATIC	Homo sapiens	Bifunctional purine biosynthesis protein ATIC	P31939	>sp|P31939|PUR9_HUMAN Bifunctional purine biosynthesis protein ATIC OS=Homo sapiens OX=9606 GN=ATIC PE=1 SV=3	7922.75	1395.18
P05023	ATP1A1	Homo sapiens	Sodium/potassium-transporting ATPase subunit alpha-1	P05023	>sp|P05023|AT1A1_HUMAN Sodium/potassium-transporting ATPase subunit alpha-1 OS=Homo sapiens OX=9606 GN=ATP1A1 PE=1 SV=1	137352	20264.7
P05026	ATP1B1	Homo sapiens	Sodium/potassium-transporting ATPase subunit beta-1	P05026	>sp|P05026|AT1B1_HUMAN Sodium/potassium-transporting ATPase subunit beta-1 OS=Homo sapiens OX=9606 GN=ATP1B1 PE=1 SV=1	15621.6	876.408
P54709	ATP1B3	Homo sapiens	Sodium/potassium-transporting ATPase subunit beta-3	P54709	>sp|P54709|AT1B3_HUMAN Sodium/potassium-transporting ATPase subunit beta-3 OS=Homo sapiens OX=9606 GN=ATP1B3 PE=1 SV=1	171699	27219.3
P16615	ATP2A2	Homo sapiens	Sarcoplasmic/endoplasmic reticulum calcium ATPase 2	P16615	>sp|P16615|AT2A2_HUMAN Sarcoplasmic/endoplasmic reticulum calcium ATPase 2 OS=Homo sapiens OX=9606 GN=ATP2A2 PE=1 SV=1	3133.4	1709.05
P20020	ATP2B1	Homo sapiens	Plasma membrane calcium-transporting ATPase 1	P20020	>sp|P20020|AT2B1_HUMAN Plasma membrane calcium-transporting ATPase 1 OS=Homo sapiens OX=9606 GN=ATP2B1 PE=1 SV=4	410.227	2953.75
P23634	ATP2B4	Homo sapiens	Plasma membrane calcium-transporting ATPase 4	P23634	>sp|P23634|AT2B4_HUMAN Plasma membrane calcium-transporting ATPase 4 OS=Homo sapiens OX=9606 GN=ATP2B4 PE=1 SV=2	11069.1	21962.4
P25705	ATP5F1A	Homo sapiens	ATP synthase subunit alpha, mitochondrial	P25705	>sp|P25705|ATPA_HUMAN ATP synthase subunit alpha, mitochondrial OS=Homo sapiens OX=9606 GN=ATP5F1A PE=1 SV=1	29433.4	1626.64
P06576	ATP5F1B	Homo sapiens	ATP synthase subunit beta, mitochondrial	P06576	>sp|P06576|ATPB_HUMAN ATP synthase subunit beta, mitochondrial OS=Homo sapiens OX=9606 GN=ATP5F1B PE=1 SV=3	56323.9	5230.07
P36542	ATP5F1C	Homo sapiens	ATP synthase subunit gamma, mitochondrial	P36542	>sp|P36542|ATPG_HUMAN ATP synthase subunit gamma, mitochondrial OS=Homo sapiens OX=9606 GN=ATP5F1C PE=1 SV=1	4929.63	NaN
P56134	ATP5MF	Homo sapiens	ATP synthase subunit f, mitochondrial	P56134	>sp|P56134|ATPK_HUMAN ATP synthase subunit f, mitochondrial OS=Homo sapiens OX=9606 GN=ATP5MF PE=1 SV=3	9404.49	NaN
P24539	ATP5PB	Homo sapiens	ATP synthase F(0) complex subunit B1, mitochondrial	P24539	>sp|P24539|AT5F1_HUMAN ATP synthase F(0) complex subunit B1, mitochondrial OS=Homo sapiens OX=9606 GN=ATP5PB PE=1 SV=2	1701.9	758.457
Q15904	ATP6AP1	Homo sapiens	V-type proton ATPase subunit S1	Q15904	>sp|Q15904|VAS1_HUMAN V-type proton ATPase subunit S1 OS=Homo sapiens OX=9606 GN=ATP6AP1 PE=1 SV=2	359.516	1814.18
Q93050	ATP6V0A1	Homo sapiens	V-type proton ATPase 116 kDa subunit a 1	Q93050	>sp|Q93050|VPP1_HUMAN V-type proton ATPase 116 kDa subunit a 1 OS=Homo sapiens OX=9606 GN=ATP6V0A1 PE=1 SV=3	4064.66	7625.59
P61421	ATP6V0D1	Homo sapiens	V-type proton ATPase subunit d 1	P61421	>sp|P61421|VA0D1_HUMAN V-type proton ATPase subunit d 1 OS=Homo sapiens OX=9606 GN=ATP6V0D1 PE=1 SV=1	1914.02	8779.72
P38606	ATP6V1A	Homo sapiens	V-type proton ATPase catalytic subunit A	P38606	>sp|P38606|VATA_HUMAN V-type proton ATPase catalytic subunit A OS=Homo sapiens OX=9606 GN=ATP6V1A PE=1 SV=2	3966.86	15854.3
P15313	ATP6V1B1	Homo sapiens	V-type proton ATPase subunit B, kidney isoform	P15313	>sp|P15313|VATB1_HUMAN V-type proton ATPase subunit B, kidney isoform OS=Homo sapiens OX=9606 GN=ATP6V1B1 PE=1 SV=3	354	NaN
P21281	ATP6V1B2	Homo sapiens	V-type proton ATPase subunit B, brain isoform	P21281	>sp|P21281|VATB2_HUMAN V-type proton ATPase subunit B, brain isoform OS=Homo sapiens OX=9606 GN=ATP6V1B2 PE=1 SV=3	4887.26	11317.2
P21283	ATP6V1C1	Homo sapiens	V-type proton ATPase subunit C 1	P21283	>sp|P21283|VATC1_HUMAN V-type proton ATPase subunit C 1 OS=Homo sapiens OX=9606 GN=ATP6V1C1 PE=1 SV=4	1471.43	2405.1
Q9Y5K8	ATP6V1D	Homo sapiens	V-type proton ATPase subunit D	Q9Y5K8	>sp|Q9Y5K8|VATD_HUMAN V-type proton ATPase subunit D OS=Homo sapiens OX=9606 GN=ATP6V1D PE=1 SV=1	2366.23	3838.5
P36543	ATP6V1E1	Homo sapiens	V-type proton ATPase subunit E 1	P36543	>sp|P36543|VATE1_HUMAN V-type proton ATPase subunit E 1 OS=Homo sapiens OX=9606 GN=ATP6V1E1 PE=1 SV=1	2248.33	3432.99
O75348	ATP6V1G1	Homo sapiens	V-type proton ATPase subunit G 1	O75348	>sp|O75348|VATG1_HUMAN V-type proton ATPase subunit G 1 OS=Homo sapiens OX=9606 GN=ATP6V1G1 PE=1 SV=3	1632.9	5002.4
Q9UI12	ATP6V1H	Homo sapiens	V-type proton ATPase subunit H	Q9UI12	>sp|Q9UI12|VATH_HUMAN V-type proton ATPase subunit H OS=Homo sapiens OX=9606 GN=ATP6V1H PE=1 SV=1	896.09	3640
O43520	ATP8B1	Homo sapiens	Phospholipid-transporting ATPase IC	O43520	>sp|O43520|AT8B1_HUMAN Phospholipid-transporting ATPase IC OS=Homo sapiens OX=9606 GN=ATP8B1 PE=1 SV=3	3425.13	150.511
O95817	BAG3	Homo sapiens	BAG family molecular chaperone regulator 3	O95817	>sp|O95817|BAG3_HUMAN BAG family molecular chaperone regulator 3 OS=Homo sapiens OX=9606 GN=BAG3 PE=1 SV=3	1195.65	NaN
Q9UQB8	BAIAP2	Homo sapiens	BAR/IMD domain-containing adapter protein 2	Q9UQB8	>sp|Q9UQB8|BAIP2_HUMAN BAR/IMD domain-containing adapter protein 2 OS=Homo sapiens OX=9606 GN=BAIAP2 PE=1 SV=1	5314.36	NaN
P80723	BASP1	Homo sapiens	Brain acid soluble protein 1	P80723	>sp|P80723|BASP1_HUMAN Brain acid soluble protein 1 OS=Homo sapiens OX=9606 GN=BASP1 PE=1 SV=2	NaN	1233.79
Q07812	BAX	Homo sapiens	Apoptosis regulator BAX	Q07812	>sp|Q07812|BAX_HUMAN Apoptosis regulator BAX OS=Homo sapiens OX=9606 GN=BAX PE=1 SV=1	1971.9	3556.95
P50895	BCAM	Homo sapiens	Basal cell adhesion molecule	P50895	>sp|P50895|BCAM_HUMAN Basal cell adhesion molecule OS=Homo sapiens OX=9606 GN=BCAM PE=1 SV=2	8167.64	NaN
P51572	BCAP31	Homo sapiens	B-cell receptor-associated protein 31	P51572	>sp|P51572|BAP31_HUMAN B-cell receptor-associated protein 31 OS=Homo sapiens OX=9606 GN=BCAP31 PE=1 SV=3	249.751	677.253
Q13867	BLMH	Homo sapiens	Bleomycin hydrolase	Q13867	>sp|Q13867|BLMH_HUMAN Bleomycin hydrolase OS=Homo sapiens OX=9606 GN=BLMH PE=1 SV=1	5488.88	17664.4
P35613	BSG	Homo sapiens	Basigin	P35613	>sp|P35613|BASI_HUMAN Basigin OS=Homo sapiens OX=9606 GN=BSG PE=1 SV=2	26289.9	14520
Q10588	BST1	Homo sapiens	ADP-ribosyl cyclase/cyclic ADP-ribose hydrolase 2	Q10588	>sp|Q10588|BST1_HUMAN ADP-ribosyl cyclase/cyclic ADP-ribose hydrolase 2 OS=Homo sapiens OX=9606 GN=BST1 PE=1 SV=2	NaN	2036.37
Q9Y6E2	BZW2	Homo sapiens	eIF5-mimic protein 1	Q9Y6E2	>sp|Q9Y6E2|5MP1_HUMAN eIF5-mimic protein 1 OS=Homo sapiens OX=9606 GN=BZW2 PE=1 SV=1	4119.71	NaN
Q07021	C1QBP	Homo sapiens	Complement component 1 Q subcomponent-binding protein, mitochondrial	Q07021	>sp|Q07021|C1QBP_HUMAN Complement component 1 Q subcomponent-binding protein, mitochondrial OS=Homo sapiens OX=9606 GN=C1QBP PE=1 SV=1	22350.1	1973.75
Q9BRJ6	C7orf50	Homo sapiens	Uncharacterized protein C7orf50	Q9BRJ6	>sp|Q9BRJ6|CG050_HUMAN Uncharacterized protein C7orf50 OS=Homo sapiens OX=9606 GN=C7orf50 PE=1 SV=1	1632.41	NaN
P00918	CA2	Homo sapiens	Carbonic anhydrase 2	P00918	>sp|P00918|CAH2_HUMAN Carbonic anhydrase 2 OS=Homo sapiens OX=9606 GN=CA2 PE=1 SV=2	16279.6	424.405
Q9Y376	CAB39	Homo sapiens	Calcium-binding protein 39	Q9Y376	>sp|Q9Y376|CAB39_HUMAN Calcium-binding protein 39 OS=Homo sapiens OX=9606 GN=CAB39 PE=1 SV=1	4472.11	770.913
P54289	CACNA2D1	Homo sapiens	Voltage-dependent calcium channel subunit alpha-2/delta-1	P54289	>sp|P54289|CA2D1_HUMAN Voltage-dependent calcium channel subunit alpha-2/delta-1 OS=Homo sapiens OX=9606 GN=CACNA2D1 PE=1 SV=3	918.988	5976.17
Q05682	CALD1	Homo sapiens	Caldesmon	Q05682	>sp|Q05682|CALD1_HUMAN Caldesmon OS=Homo sapiens OX=9606 GN=CALD1 PE=1 SV=3	NaN	14465.8
Q8N5C1	CALHM5	Homo sapiens	Calcium homeostasis modulator protein 5	Q8N5C1	>sp|Q8N5C1|CAHM5_HUMAN Calcium homeostasis modulator protein 5 OS=Homo sapiens OX=9606 GN=CALHM5 PE=1 SV=1	NaN	1282.5
P0DP23;P0DP24;P0DP25	CALM1;CALM2;CALM3	Homo sapiens	Calmodulin-1;Calmodulin-2;Calmodulin-3	P0DP23;P0DP24;P0DP25	>sp|P0DP23|CALM1_HUMAN Calmodulin-1 OS=Homo sapiens OX=9606 GN=CALM1 PE=1 SV=1;>sp|P0DP24|CALM2_HUMAN Calmodulin-2 OS=Homo sapiens OX=9606 GN=CALM2 PE=1 SV=1;>sp|P0DP25|CALM3_HUMAN Calmodulin-3 OS=Homo sapiens OX=9606 GN=CALM3 PE=1 SV=1	62357.8	20463
P27797	CALR	Homo sapiens	Calreticulin	P27797	>sp|P27797|CALR_HUMAN Calreticulin OS=Homo sapiens OX=9606 GN=CALR PE=1 SV=1	47104.3	85399
O43852	CALU	Homo sapiens	Calumenin	O43852	>sp|O43852|CALU_HUMAN Calumenin OS=Homo sapiens OX=9606 GN=CALU PE=1 SV=2	2833.4	11988.8
Q86VP6	CAND1	Homo sapiens	Cullin-associated NEDD8-dissociated protein 1	Q86VP6	>sp|Q86VP6|CAND1_HUMAN Cullin-associated NEDD8-dissociated protein 1 OS=Homo sapiens OX=9606 GN=CAND1 PE=1 SV=2	17788.9	4753.67
P27824	CANX	Homo sapiens	Calnexin	P27824	>sp|P27824|CALX_HUMAN Calnexin OS=Homo sapiens OX=9606 GN=CANX PE=1 SV=2	28390.3	48319
Q01518	CAP1	Homo sapiens	Adenylyl cyclase-associated protein 1	Q01518	>sp|Q01518|CAP1_HUMAN Adenylyl cyclase-associated protein 1 OS=Homo sapiens OX=9606 GN=CAP1 PE=1 SV=5	12666.7	9544.28
P40121	CAPG	Homo sapiens	Macrophage-capping protein	P40121	>sp|P40121|CAPG_HUMAN Macrophage-capping protein OS=Homo sapiens OX=9606 GN=CAPG PE=1 SV=2	13024.5	297.012
P07384	CAPN1	Homo sapiens	Calpain-1 catalytic subunit	P07384	>sp|P07384|CAN1_HUMAN Calpain-1 catalytic subunit OS=Homo sapiens OX=9606 GN=CAPN1 PE=1 SV=1	13070.5	2533.76
P17655	CAPN2	Homo sapiens	Calpain-2 catalytic subunit	P17655	>sp|P17655|CAN2_HUMAN Calpain-2 catalytic subunit OS=Homo sapiens OX=9606 GN=CAPN2 PE=1 SV=6	4577.32	3337.4
Q14444	CAPRIN1	Homo sapiens	Caprin-1	Q14444	>sp|Q14444|CAPR1_HUMAN Caprin-1 OS=Homo sapiens OX=9606 GN=CAPRIN1 PE=1 SV=2	2206.63	NaN
P52907	CAPZA1	Homo sapiens	F-actin-capping protein subunit alpha-1	P52907	>sp|P52907|CAZA1_HUMAN F-actin-capping protein subunit alpha-1 OS=Homo sapiens OX=9606 GN=CAPZA1 PE=1 SV=3	15365.7	5956.68
P47755	CAPZA2	Homo sapiens	F-actin-capping protein subunit alpha-2	P47755	>sp|P47755|CAZA2_HUMAN F-actin-capping protein subunit alpha-2 OS=Homo sapiens OX=9606 GN=CAPZA2 PE=1 SV=3	5624.5	3735.84
P47756	CAPZB	Homo sapiens	F-actin-capping protein subunit beta	P47756	>sp|P47756|CAPZB_HUMAN F-actin-capping protein subunit beta OS=Homo sapiens OX=9606 GN=CAPZB PE=1 SV=5	5800.19	3784.59
P49589	CARS1	Homo sapiens	Cysteine--tRNA ligase, cytoplasmic	P49589	>sp|P49589|SYCC_HUMAN Cysteine--tRNA ligase, cytoplasmic OS=Homo sapiens OX=9606 GN=CARS1 PE=1 SV=3	5514.64	1138.08
O14936	CASK	Homo sapiens	Peripheral plasma membrane protein CASK	O14936	>sp|O14936|CSKP_HUMAN Peripheral plasma membrane protein CASK OS=Homo sapiens OX=9606 GN=CASK PE=1 SV=3	1498.63	NaN
P31944	CASP14	Homo sapiens	Caspase-14	P31944	>sp|P31944|CASPE_HUMAN Caspase-14 OS=Homo sapiens OX=9606 GN=CASP14 PE=1 SV=2	1853.02	2752.88
P20810	CAST	Homo sapiens	Calpastatin	P20810	>sp|P20810|ICAL_HUMAN Calpastatin OS=Homo sapiens OX=9606 GN=CAST PE=1 SV=4	6173.83	152.904
P04040	CAT	Homo sapiens	Catalase	P04040	>sp|P04040|CATA_HUMAN Catalase OS=Homo sapiens OX=9606 GN=CAT PE=1 SV=3	2717.67	1539.42
Q03135	CAV1	Homo sapiens	Caveolin-1	Q03135	>sp|Q03135|CAV1_HUMAN Caveolin-1 OS=Homo sapiens OX=9606 GN=CAV1 PE=1 SV=4	11080.4	9231.66
P51636	CAV2	Homo sapiens	Caveolin-2	P51636	>sp|P51636|CAV2_HUMAN Caveolin-2 OS=Homo sapiens OX=9606 GN=CAV2 PE=1 SV=2	3593.99	336.84
Q6NZI2	CAVIN1	Homo sapiens	Caveolae-associated protein 1	Q6NZI2	>sp|Q6NZI2|CAVN1_HUMAN Caveolae-associated protein 1 OS=Homo sapiens OX=9606 GN=CAVIN1 PE=1 SV=1	1364.86	4664.03
Q969G5	CAVIN3	Homo sapiens	Caveolae-associated protein 3	Q969G5	>sp|Q969G5|CAVN3_HUMAN Caveolae-associated protein 3 OS=Homo sapiens OX=9606 GN=CAVIN3 PE=1 SV=3	937.566	2550.37
P16152	CBR1	Homo sapiens	Carbonyl reductase [NADPH] 1	P16152	>sp|P16152|CBR1_HUMAN Carbonyl reductase [NADPH] 1 OS=Homo sapiens OX=9606 GN=CBR1 PE=1 SV=3	5535.06	474.199
Q8N163	CCAR2	Homo sapiens	Cell cycle and apoptosis regulator protein 2	Q8N163	>sp|Q8N163|CCAR2_HUMAN Cell cycle and apoptosis regulator protein 2 OS=Homo sapiens OX=9606 GN=CCAR2 PE=1 SV=2	4610.83	NaN
P78371	CCT2	Homo sapiens	T-complex protein 1 subunit beta	P78371	>sp|P78371|TCPB_HUMAN T-complex protein 1 subunit beta OS=Homo sapiens OX=9606 GN=CCT2 PE=1 SV=4	9117.33	988.804
P49368	CCT3	Homo sapiens	T-complex protein 1 subunit gamma	P49368	>sp|P49368|TCPG_HUMAN T-complex protein 1 subunit gamma OS=Homo sapiens OX=9606 GN=CCT3 PE=1 SV=4	11377.4	2618.64
P50991	CCT4	Homo sapiens	T-complex protein 1 subunit delta	P50991	>sp|P50991|TCPD_HUMAN T-complex protein 1 subunit delta OS=Homo sapiens OX=9606 GN=CCT4 PE=1 SV=4	7576.59	1449.2
P48643	CCT5	Homo sapiens	T-complex protein 1 subunit epsilon	P48643	>sp|P48643|TCPE_HUMAN T-complex protein 1 subunit epsilon OS=Homo sapiens OX=9606 GN=CCT5 PE=1 SV=1	7194.22	805.03
P40227	CCT6A	Homo sapiens	T-complex protein 1 subunit zeta	P40227	>sp|P40227|TCPZ_HUMAN T-complex protein 1 subunit zeta OS=Homo sapiens OX=9606 GN=CCT6A PE=1 SV=3	7975.3	1451.31
Q99832	CCT7	Homo sapiens	T-complex protein 1 subunit eta	Q99832	>sp|Q99832|TCPH_HUMAN T-complex protein 1 subunit eta OS=Homo sapiens OX=9606 GN=CCT7 PE=1 SV=2	606.478	15.5168
P50990	CCT8	Homo sapiens	T-complex protein 1 subunit theta	P50990	>sp|P50990|TCPQ_HUMAN T-complex protein 1 subunit theta OS=Homo sapiens OX=9606 GN=CCT8 PE=1 SV=4	35887.7	10230.5
Q6YHK3	CD109	Homo sapiens	CD109 antigen	Q6YHK3	>sp|Q6YHK3|CD109_HUMAN CD109 antigen OS=Homo sapiens OX=9606 GN=CD109 PE=1 SV=2	14835.5	2362.8
P48509	CD151	Homo sapiens	CD151 antigen	P48509	>sp|P48509|CD151_HUMAN CD151 antigen OS=Homo sapiens OX=9606 GN=CD151 PE=1 SV=3	4445.83	3116.82
Q5ZPR3	CD276	Homo sapiens	CD276 antigen	Q5ZPR3	>sp|Q5ZPR3|CD276_HUMAN CD276 antigen OS=Homo sapiens OX=9606 GN=CD276 PE=1 SV=1	855.974	736.503
P16070	CD44	Homo sapiens	CD44 antigen	P16070	>sp|P16070|CD44_HUMAN CD44 antigen OS=Homo sapiens OX=9606 GN=CD44 PE=1 SV=3	18612.5	63175.8
Q08722	CD47	Homo sapiens	Leukocyte surface antigen CD47	Q08722	>sp|Q08722|CD47_HUMAN Leukocyte surface antigen CD47 OS=Homo sapiens OX=9606 GN=CD47 PE=1 SV=1	12027.6	7325.37
P08174	CD55	Homo sapiens	Complement decay-accelerating factor	P08174	>sp|P08174|DAF_HUMAN Complement decay-accelerating factor OS=Homo sapiens OX=9606 GN=CD55 PE=1 SV=4	136.952	406.146
P19256	CD58	Homo sapiens	Lymphocyte function-associated antigen 3	P19256	>sp|P19256|LFA3_HUMAN Lymphocyte function-associated antigen 3 OS=Homo sapiens OX=9606 GN=CD58 PE=1 SV=1	3175.39	NaN
P13987	CD59	Homo sapiens	CD59 glycoprotein	P13987	>sp|P13987|CD59_HUMAN CD59 glycoprotein OS=Homo sapiens OX=9606 GN=CD59 PE=1 SV=1	4309.56	10164.1
P08962	CD63	Homo sapiens	CD63 antigen	P08962	>sp|P08962|CD63_HUMAN CD63 antigen OS=Homo sapiens OX=9606 GN=CD63 PE=1 SV=2	562.546	6857.63
P32970	CD70	Homo sapiens	CD70 antigen	P32970	>sp|P32970|CD70_HUMAN CD70 antigen OS=Homo sapiens OX=9606 GN=CD70 PE=1 SV=2	5424.76	NaN
P60033	CD81	Homo sapiens	CD81 antigen	P60033	>sp|P60033|CD81_HUMAN CD81 antigen OS=Homo sapiens OX=9606 GN=CD81 PE=1 SV=1	15134.7	16634
P27701	CD82	Homo sapiens	CD82 antigen	P27701	>sp|P27701|CD82_HUMAN CD82 antigen OS=Homo sapiens OX=9606 GN=CD82 PE=1 SV=1	12480.7	3040.83
P21926	CD9	Homo sapiens	CD9 antigen	P21926	>sp|P21926|CD9_HUMAN CD9 antigen OS=Homo sapiens OX=9606 GN=CD9 PE=1 SV=4	43477.8	726.29
Q16543	CDC37	Homo sapiens	Hsp90 co-chaperone Cdc37	Q16543	>sp|Q16543|CDC37_HUMAN Hsp90 co-chaperone Cdc37 OS=Homo sapiens OX=9606 GN=CDC37 PE=1 SV=1	4190.77	NaN
P60953	CDC42	Homo sapiens	Cell division control protein 42 homolog	P60953	>sp|P60953|CDC42_HUMAN Cell division control protein 42 homolog OS=Homo sapiens OX=9606 GN=CDC42 PE=1 SV=2	24943.3	3753.69
Q9H5V8	CDCP1	Homo sapiens	CUB domain-containing protein 1	Q9H5V8	>sp|Q9H5V8|CDCP1_HUMAN CUB domain-containing protein 1 OS=Homo sapiens OX=9606 GN=CDCP1 PE=1 SV=3	1627.1	NaN
P12830	CDH1	Homo sapiens	Cadherin-1	P12830	>sp|P12830|CADH1_HUMAN Cadherin-1 OS=Homo sapiens OX=9606 GN=CDH1 PE=1 SV=3	9264.81	NaN
P55290	CDH13	Homo sapiens	Cadherin-13	P55290	>sp|P55290|CAD13_HUMAN Cadherin-13 OS=Homo sapiens OX=9606 GN=CDH13 PE=1 SV=1	22499.2	2266.53
P19022;P55283	CDH2;CDH4	Homo sapiens	Cadherin-2;Cadherin-4	P19022;P55283	>sp|P19022|CADH2_HUMAN Cadherin-2 OS=Homo sapiens OX=9606 GN=CDH2 PE=1 SV=4;>sp|P55283|CADH4_HUMAN Cadherin-4 OS=Homo sapiens OX=9606 GN=CDH4 PE=1 SV=2	2000.19	4360.41
P23528	CFL1	Homo sapiens	Cofilin-1	P23528	>sp|P23528|COF1_HUMAN Cofilin-1 OS=Homo sapiens OX=9606 GN=CFL1 PE=1 SV=3	23107.2	13123
Q9Y281	CFL2	Homo sapiens	Cofilin-2	Q9Y281	>sp|Q9Y281|COF2_HUMAN Cofilin-2 OS=Homo sapiens OX=9606 GN=CFL2 PE=1 SV=1	NaN	660.213
Q9BWS9	CHID1	Homo sapiens	Chitinase domain-containing protein 1	Q9BWS9	>sp|Q9BWS9|CHID1_HUMAN Chitinase domain-containing protein 1 OS=Homo sapiens OX=9606 GN=CHID1 PE=1 SV=1	1089.23	NaN
Q9H444	CHMP4B	Homo sapiens	Charged multivesicular body protein 4b	Q9H444	>sp|Q9H444|CHM4B_HUMAN Charged multivesicular body protein 4b OS=Homo sapiens OX=9606 GN=CHMP4B PE=1 SV=1	1140.95	1513.54
Q96FZ7	CHMP6	Homo sapiens	Charged multivesicular body protein 6	Q96FZ7	>sp|Q96FZ7|CHMP6_HUMAN Charged multivesicular body protein 6 OS=Homo sapiens OX=9606 GN=CHMP6 PE=1 SV=3	593.844	424.506
Q99653	CHP1	Homo sapiens	Calcineurin B homologous protein 1	Q99653	>sp|Q99653|CHP1_HUMAN Calcineurin B homologous protein 1 OS=Homo sapiens OX=9606 GN=CHP1 PE=1 SV=3	2891.71	1167.43
Q07065	CKAP4	Homo sapiens	Cytoskeleton-associated protein 4	Q07065	>sp|Q07065|CKAP4_HUMAN Cytoskeleton-associated protein 4 OS=Homo sapiens OX=9606 GN=CKAP4 PE=1 SV=2	5881.65	13264.6
P12532	CKMT1B	Homo sapiens	Creatine kinase U-type, mitochondrial	P12532	>sp|P12532|KCRU_HUMAN Creatine kinase U-type, mitochondrial OS=Homo sapiens OX=9606 GN=CKMT1B PE=1 SV=1	18354.4	685.999
Q14CN2	CLCA4	Homo sapiens	Calcium-activated chloride channel regulator 4	Q14CN2	>sp|Q14CN2|CLCA4_HUMAN Calcium-activated chloride channel regulator 4 OS=Homo sapiens OX=9606 GN=CLCA4 PE=1 SV=2	760.778	NaN
O95832	CLDN1	Homo sapiens	Claudin-1	O95832	>sp|O95832|CLD1_HUMAN Claudin-1 OS=Homo sapiens OX=9606 GN=CLDN1 PE=1 SV=1	27343	515.568
O14493;O15551;O95484;P56747	CLDN4;CLDN3;CLDN9;CLDN6	Homo sapiens	Claudin-4;Claudin-3;Claudin-9;Claudin-6	O14493;O15551;O95484;P56747	>sp|O14493|CLD4_HUMAN Claudin-4 OS=Homo sapiens OX=9606 GN=CLDN4 PE=1 SV=1;>sp|O15551|CLD3_HUMAN Claudin-3 OS=Homo sapiens OX=9606 GN=CLDN3 PE=1 SV=1;>sp|O95484|CLD9_HUMAN Claudin-9 OS=Homo sapiens OX=9606 GN=CLDN9 PE=1 SV=1;>sp|P56747|CLD6_HUMAN Claudin-6 OS=Homo sapiens OX=9606 GN=CLDN6 PE=1 SV=2	13603.2	NaN
Q9NY35	CLDND1	Homo sapiens	Claudin domain-containing protein 1	Q9NY35	>sp|Q9NY35|CLDN1_HUMAN Claudin domain-containing protein 1 OS=Homo sapiens OX=9606 GN=CLDND1 PE=1 SV=1	731.602	12.1063
O00299	CLIC1	Homo sapiens	Chloride intracellular channel protein 1	O00299	>sp|O00299|CLIC1_HUMAN Chloride intracellular channel protein 1 OS=Homo sapiens OX=9606 GN=CLIC1 PE=1 SV=4	24119.7	13962.9
Q13286	CLN3	Homo sapiens	Battenin	Q13286	>sp|Q13286|CLN3_HUMAN Battenin OS=Homo sapiens OX=9606 GN=CLN3 PE=1 SV=1	611.896	1468.02
Q00610	CLTC	Homo sapiens	Clathrin heavy chain 1	Q00610	>sp|Q00610|CLH1_HUMAN Clathrin heavy chain 1 OS=Homo sapiens OX=9606 GN=CLTC PE=1 SV=5	18285.9	9043.7
P10909	CLU	Homo sapiens	Clusterin	P10909	>sp|P10909|CLUS_HUMAN Clusterin OS=Homo sapiens OX=9606 GN=CLU PE=1 SV=1	6340.96	NaN
Q96KP4	CNDP2	Homo sapiens	Cytosolic non-specific dipeptidase	Q96KP4	>sp|Q96KP4|CNDP2_HUMAN Cytosolic non-specific dipeptidase OS=Homo sapiens OX=9606 GN=CNDP2 PE=1 SV=2	15220	2526.97
Q99715	COL12A1	Homo sapiens	Collagen alpha-1(XII) chain	Q99715	>sp|Q99715|COCA1_HUMAN Collagen alpha-1(XII) chain OS=Homo sapiens OX=9606 GN=COL12A1 PE=1 SV=2	NaN	1714.9
P12109	COL6A1	Homo sapiens	Collagen alpha-1(VI) chain	P12109	>sp|P12109|CO6A1_HUMAN Collagen alpha-1(VI) chain OS=Homo sapiens OX=9606 GN=COL6A1 PE=1 SV=3	NaN	2849.34
P12110	COL6A2	Homo sapiens	Collagen alpha-2(VI) chain	P12110	>sp|P12110|CO6A2_HUMAN Collagen alpha-2(VI) chain OS=Homo sapiens OX=9606 GN=COL6A2 PE=1 SV=4	NaN	1247.37
P12111	COL6A3	Homo sapiens	Collagen alpha-3(VI) chain	P12111	>sp|P12111|CO6A3_HUMAN Collagen alpha-3(VI) chain OS=Homo sapiens OX=9606 GN=COL6A3 PE=1 SV=5	512.441	1255.32
P53621	COPA	Homo sapiens	Coatomer subunit alpha	P53621	>sp|P53621|COPA_HUMAN Coatomer subunit alpha OS=Homo sapiens OX=9606 GN=COPA PE=1 SV=2	1699.44	670.524
P35606	COPB2	Homo sapiens	Coatomer subunit beta'	P35606	>sp|P35606|COPB2_HUMAN Coatomer subunit beta' OS=Homo sapiens OX=9606 GN=COPB2 PE=1 SV=2	1591.13	337.675
O14579	COPE	Homo sapiens	Coatomer subunit epsilon	O14579	>sp|O14579|COPE_HUMAN Coatomer subunit epsilon OS=Homo sapiens OX=9606 GN=COPE PE=1 SV=3	2484.01	1146.72
Q9UBF2;Q9Y678	COPG2;COPG1	Homo sapiens	Coatomer subunit gamma-2;Coatomer subunit gamma-1	Q9UBF2;Q9Y678	>sp|Q9UBF2|COPG2_HUMAN Coatomer subunit gamma-2 OS=Homo sapiens OX=9606 GN=COPG2 PE=1 SV=1;>sp|Q9Y678|COPG1_HUMAN Coatomer subunit gamma-1 OS=Homo sapiens OX=9606 GN=COPG1 PE=1 SV=1	407.532	NaN
Q9UNS2	COPS3	Homo sapiens	COP9 signalosome complex subunit 3	Q9UNS2	>sp|Q9UNS2|CSN3_HUMAN COP9 signalosome complex subunit 3 OS=Homo sapiens OX=9606 GN=COPS3 PE=1 SV=3	6097.12	1661.46
P61923	COPZ1	Homo sapiens	Coatomer subunit zeta-1	P61923	>sp|P61923|COPZ1_HUMAN Coatomer subunit zeta-1 OS=Homo sapiens OX=9606 GN=COPZ1 PE=1 SV=1	1304.04	431.823
Q9BR76	CORO1B	Homo sapiens	Coronin-1B	Q9BR76	>sp|Q9BR76|COR1B_HUMAN Coronin-1B OS=Homo sapiens OX=9606 GN=CORO1B PE=1 SV=1	8202.78	1445.66
Q9ULV4	CORO1C	Homo sapiens	Coronin-1C	Q9ULV4	>sp|Q9ULV4|COR1C_HUMAN Coronin-1C OS=Homo sapiens OX=9606 GN=CORO1C PE=1 SV=1	2961.86	1299.72
Q14019	COTL1	Homo sapiens	Coactosin-like protein	Q14019	>sp|Q14019|COTL1_HUMAN Coactosin-like protein OS=Homo sapiens OX=9606 GN=COTL1 PE=1 SV=3	2753.05	NaN
P13073	COX4I1	Homo sapiens	Cytochrome c oxidase subunit 4 isoform 1, mitochondrial	P13073	>sp|P13073|COX41_HUMAN Cytochrome c oxidase subunit 4 isoform 1, mitochondrial OS=Homo sapiens OX=9606 GN=COX4I1 PE=1 SV=1	721.551	NaN
Q99829	CPNE1	Homo sapiens	Copine-1	Q99829	>sp|Q99829|CPNE1_HUMAN Copine-1 OS=Homo sapiens OX=9606 GN=CPNE1 PE=1 SV=1	16286.7	15032.7
O75131	CPNE3	Homo sapiens	Copine-3	O75131	>sp|O75131|CPNE3_HUMAN Copine-3 OS=Homo sapiens OX=9606 GN=CPNE3 PE=1 SV=1	54759.7	18474
P36551	CPOX	Homo sapiens	Oxygen-dependent coproporphyrinogen-III oxidase, mitochondrial	P36551	>sp|P36551|HEM6_HUMAN Oxygen-dependent coproporphyrinogen-III oxidase, mitochondrial OS=Homo sapiens OX=9606 GN=CPOX PE=1 SV=3	1902.37	NaN
Q9BRF8	CPPED1	Homo sapiens	Serine/threonine-protein phosphatase CPPED1	Q9BRF8	>sp|Q9BRF8|CPPED_HUMAN Serine/threonine-protein phosphatase CPPED1 OS=Homo sapiens OX=9606 GN=CPPED1 PE=1 SV=3	NaN	319.903
O75390	CS	Homo sapiens	Citrate synthase, mitochondrial	O75390	>sp|O75390|CISY_HUMAN Citrate synthase, mitochondrial OS=Homo sapiens OX=9606 GN=CS PE=1 SV=2	6809.36	654.696
P55060	CSE1L	Homo sapiens	Exportin-2	P55060	>sp|P55060|XPO2_HUMAN Exportin-2 OS=Homo sapiens OX=9606 GN=CSE1L PE=1 SV=3	914.279	NaN
P48729;Q8N752	CSNK1A1;CSNK1A1L	Homo sapiens	Casein kinase I isoform alpha;Casein kinase I isoform alpha-like	P48729;Q8N752	>sp|P48729|KC1A_HUMAN Casein kinase I isoform alpha OS=Homo sapiens OX=9606 GN=CSNK1A1 PE=1 SV=2;>sp|Q8N752|KC1AL_HUMAN Casein kinase I isoform alpha-like OS=Homo sapiens OX=9606 GN=CSNK1A1L PE=1 SV=2	1891.08	NaN
P68400;Q8NEV1	CSNK2A1;CSNK2A3	Homo sapiens	Casein kinase II subunit alpha;Casein kinase II subunit alpha 3	P68400;Q8NEV1	>sp|P68400|CSK21_HUMAN Casein kinase II subunit alpha OS=Homo sapiens OX=9606 GN=CSNK2A1 PE=1 SV=1;>sp|Q8NEV1|CSK23_HUMAN Casein kinase II subunit alpha 3 OS=Homo sapiens OX=9606 GN=CSNK2A3 PE=1 SV=2	1317	565.638
P19784	CSNK2A2	Homo sapiens	Casein kinase II subunit alpha'	P19784	>sp|P19784|CSK22_HUMAN Casein kinase II subunit alpha' OS=Homo sapiens OX=9606 GN=CSNK2A2 PE=1 SV=1	709.248	NaN
P21291	CSRP1	Homo sapiens	Cysteine and glycine-rich protein 1	P21291	>sp|P21291|CSRP1_HUMAN Cysteine and glycine-rich protein 1 OS=Homo sapiens OX=9606 GN=CSRP1 PE=1 SV=3	3477.35	5161.26
P32929	CTH	Homo sapiens	Cystathionine gamma-lyase	P32929	>sp|P32929|CGL_HUMAN Cystathionine gamma-lyase OS=Homo sapiens OX=9606 GN=CTH PE=1 SV=3	2790.6	NaN
P35221	CTNNA1	Homo sapiens	Catenin alpha-1	P35221	>sp|P35221|CTNA1_HUMAN Catenin alpha-1 OS=Homo sapiens OX=9606 GN=CTNNA1 PE=1 SV=1	50538.6	3179.32
P35222	CTNNB1	Homo sapiens	Catenin beta-1	P35222	>sp|P35222|CTNB1_HUMAN Catenin beta-1 OS=Homo sapiens OX=9606 GN=CTNNB1 PE=1 SV=1	13484.9	2640.6
O60716	CTNND1	Homo sapiens	Catenin delta-1	O60716	>sp|O60716|CTND1_HUMAN Catenin delta-1 OS=Homo sapiens OX=9606 GN=CTNND1 PE=1 SV=1	7267.8	290.303
P07858	CTSB	Homo sapiens	Cathepsin B	P07858	>sp|P07858|CATB_HUMAN Cathepsin B OS=Homo sapiens OX=9606 GN=CTSB PE=1 SV=3	144.456	5613.97
P07339	CTSD	Homo sapiens	Cathepsin D	P07339	>sp|P07339|CATD_HUMAN Cathepsin D OS=Homo sapiens OX=9606 GN=CTSD PE=1 SV=1	1093.63	7608.67
Q14247	CTTN	Homo sapiens	Src substrate cortactin	Q14247	>sp|Q14247|SRC8_HUMAN Src substrate cortactin OS=Homo sapiens OX=9606 GN=CTTN PE=1 SV=2	4250.14	998.742
Q13618	CUL3	Homo sapiens	Cullin-3	Q13618	>sp|Q13618|CUL3_HUMAN Cullin-3 OS=Homo sapiens OX=9606 GN=CUL3 PE=1 SV=2	1740.53	NaN
Q13619;Q13620	CUL4A;CUL4B	Homo sapiens	Cullin-4A;Cullin-4B	Q13619;Q13620	>sp|Q13619|CUL4A_HUMAN Cullin-4A OS=Homo sapiens OX=9606 GN=CUL4A PE=1 SV=3;>sp|Q13620|CUL4B_HUMAN Cullin-4B OS=Homo sapiens OX=9606 GN=CUL4B PE=1 SV=4	1940.47	476.522
P78310	CXADR	Homo sapiens	Coxsackievirus and adenovirus receptor	P78310	>sp|P78310|CXAR_HUMAN Coxsackievirus and adenovirus receptor OS=Homo sapiens OX=9606 GN=CXADR PE=1 SV=1	1891.74	222.281
O43169	CYB5B	Homo sapiens	Cytochrome b5 type B	O43169	>sp|O43169|CYB5B_HUMAN Cytochrome b5 type B OS=Homo sapiens OX=9606 GN=CYB5B PE=1 SV=3	2750.86	1230.38
P00387	CYB5R3	Homo sapiens	NADH-cytochrome b5 reductase 3	P00387	>sp|P00387|NB5R3_HUMAN NADH-cytochrome b5 reductase 3 OS=Homo sapiens OX=9606 GN=CYB5R3 PE=1 SV=3	2440.69	14070.8
Q53TN4	CYBRD1	Homo sapiens	Plasma membrane ascorbate-dependent reductase CYBRD1	Q53TN4	>sp|Q53TN4|CYBR1_HUMAN Plasma membrane ascorbate-dependent reductase CYBRD1 OS=Homo sapiens OX=9606 GN=CYBRD1 PE=1 SV=1	1057.72	3299.68
P99999	CYCS	Homo sapiens	Cytochrome c	P99999	>sp|P99999|CYC_HUMAN Cytochrome c OS=Homo sapiens OX=9606 GN=CYCS PE=1 SV=2	2772.15	NaN
Q7L576	CYFIP1	Homo sapiens	Cytoplasmic FMR1-interacting protein 1	Q7L576	>sp|Q7L576|CYFP1_HUMAN Cytoplasmic FMR1-interacting protein 1 OS=Homo sapiens OX=9606 GN=CYFIP1 PE=1 SV=1	4247.62	418.314
Q96F07	CYFIP2	Homo sapiens	Cytoplasmic FMR1-interacting protein 2	Q96F07	>sp|Q96F07|CYFP2_HUMAN Cytoplasmic FMR1-interacting protein 2 OS=Homo sapiens OX=9606 GN=CYFIP2 PE=1 SV=2	3364.42	NaN
Q96SQ9	CYP2S1	Homo sapiens	Cytochrome P450 2S1	Q96SQ9	>sp|Q96SQ9|CP2S1_HUMAN Cytochrome P450 2S1 OS=Homo sapiens OX=9606 GN=CYP2S1 PE=1 SV=2	1312.74	NaN
Q9HCS2	CYP4F12	Homo sapiens	Cytochrome P450 4F12	Q9HCS2	>sp|Q9HCS2|CP4FC_HUMAN Cytochrome P450 4F12 OS=Homo sapiens OX=9606 GN=CYP4F12 PE=1 SV=3	804.868	NaN
Q9NUQ9	CYRIB	Homo sapiens	CYFIP-related Rac1 interactor B	Q9NUQ9	>sp|Q9NUQ9|CYRIB_HUMAN CYFIP-related Rac1 interactor B OS=Homo sapiens OX=9606 GN=CYRIB PE=1 SV=1	12602.3	998.293
P61803	DAD1	Homo sapiens	Dolichyl-diphosphooligosaccharide--protein glycosyltransferase subunit DAD1	P61803	>sp|P61803|DAD1_HUMAN Dolichyl-diphosphooligosaccharide--protein glycosyltransferase subunit DAD1 OS=Homo sapiens OX=9606 GN=DAD1 PE=1 SV=3	7627.53	8425.98
Q14118	DAG1	Homo sapiens	Dystroglycan 1	Q14118	>sp|Q14118|DAG1_HUMAN Dystroglycan 1 OS=Homo sapiens OX=9606 GN=DAG1 PE=1 SV=2	4944.93	959.763
P14868	DARS1	Homo sapiens	Aspartate--tRNA ligase, cytoplasmic	P14868	>sp|P14868|SYDC_HUMAN Aspartate--tRNA ligase, cytoplasmic OS=Homo sapiens OX=9606 GN=DARS1 PE=1 SV=2	1251.94	NaN
P07108	DBI	Homo sapiens	Acyl-CoA-binding protein	P07108	>sp|P07108|ACBP_HUMAN Acyl-CoA-binding protein OS=Homo sapiens OX=9606 GN=DBI PE=1 SV=2	2516.74	398.703
Q9UJU6	DBNL	Homo sapiens	Drebrin-like protein	Q9UJU6	>sp|Q9UJU6|DBNL_HUMAN Drebrin-like protein OS=Homo sapiens OX=9606 GN=DBNL PE=1 SV=1	2345.3	NaN
P81605	DCD	Homo sapiens	Dermcidin	P81605	>sp|P81605|DCD_HUMAN Dermcidin OS=Homo sapiens OX=9606 GN=DCD PE=1 SV=2	2555.29	12637.9
Q16531	DDB1	Homo sapiens	DNA damage-binding protein 1	Q16531	>sp|Q16531|DDB1_HUMAN DNA damage-binding protein 1 OS=Homo sapiens OX=9606 GN=DDB1 PE=1 SV=1	2895.1	274.975
P39656	DDOST	Homo sapiens	Dolichyl-diphosphooligosaccharide--protein glycosyltransferase 48 kDa subunit	P39656	>sp|P39656|OST48_HUMAN Dolichyl-diphosphooligosaccharide--protein glycosyltransferase 48 kDa subunit OS=Homo sapiens OX=9606 GN=DDOST PE=1 SV=4	21915.6	17838.5
Q13838	DDX39B	Homo sapiens	Spliceosome RNA helicase DDX39B	Q13838	>sp|Q13838|DX39B_HUMAN Spliceosome RNA helicase DDX39B OS=Homo sapiens OX=9606 GN=DDX39B PE=1 SV=1	2770.63	NaN
P26196	DDX6	Homo sapiens	Probable ATP-dependent RNA helicase DDX6	P26196	>sp|P26196|DDX6_HUMAN Probable ATP-dependent RNA helicase DDX6 OS=Homo sapiens OX=9606 GN=DDX6 PE=1 SV=2	1995.41	NaN
Q16698	DECR1	Homo sapiens	2,4-dienoyl-CoA reductase [(3E)-enoyl-CoA-producing], mitochondrial	Q16698	>sp|Q16698|DECR_HUMAN 2,4-dienoyl-CoA reductase [(3E)-enoyl-CoA-producing], mitochondrial OS=Homo sapiens OX=9606 GN=DECR1 PE=1 SV=1	1506.65	NaN
O15121	DEGS1	Homo sapiens	Sphingolipid delta(4)-desaturase DES1	O15121	>sp|O15121|DEGS1_HUMAN Sphingolipid delta(4)-desaturase DES1 OS=Homo sapiens OX=9606 GN=DEGS1 PE=1 SV=1	NaN	1292.12
P35659	DEK	Homo sapiens	Protein DEK	P35659	>sp|P35659|DEK_HUMAN Protein DEK OS=Homo sapiens OX=9606 GN=DEK PE=1 SV=1	2433.13	NaN
Q9Y315	DERA	Homo sapiens	Deoxyribose-phosphate aldolase	Q9Y315	>sp|Q9Y315|DEOC_HUMAN Deoxyribose-phosphate aldolase OS=Homo sapiens OX=9606 GN=DERA PE=1 SV=2	2001.13	166.078
Q9BUN8	DERL1	Homo sapiens	Derlin-1	Q9BUN8	>sp|Q9BUN8|DERL1_HUMAN Derlin-1 OS=Homo sapiens OX=9606 GN=DERL1 PE=1 SV=1	9220.82	8194.95
Q15392	DHCR24	Homo sapiens	Delta(24)-sterol reductase	Q15392	>sp|Q15392|DHC24_HUMAN Delta(24)-sterol reductase OS=Homo sapiens OX=9606 GN=DHCR24 PE=1 SV=2	924.937	1591.92
Q9UBM7	DHCR7	Homo sapiens	7-dehydrocholesterol reductase	Q9UBM7	>sp|Q9UBM7|DHCR7_HUMAN 7-dehydrocholesterol reductase OS=Homo sapiens OX=9606 GN=DHCR7 PE=1 SV=1	NaN	143.169
Q9Y394	DHRS7	Homo sapiens	Dehydrogenase/reductase SDR family member 7	Q9Y394	>sp|Q9Y394|DHRS7_HUMAN Dehydrogenase/reductase SDR family member 7 OS=Homo sapiens OX=9606 GN=DHRS7 PE=1 SV=1	3824.46	4886.58
Q08211	DHX9	Homo sapiens	ATP-dependent RNA helicase A	Q08211	>sp|Q08211|DHX9_HUMAN ATP-dependent RNA helicase A OS=Homo sapiens OX=9606 GN=DHX9 PE=1 SV=4	2031.49	NaN
O60610	DIAPH1	Homo sapiens	Protein diaphanous homolog 1	O60610	>sp|O60610|DIAP1_HUMAN Protein diaphanous homolog 1 OS=Homo sapiens OX=9606 GN=DIAPH1 PE=1 SV=2	1176.79	NaN
P09622	DLD	Homo sapiens	Dihydrolipoyl dehydrogenase, mitochondrial	P09622	>sp|P09622|DLDH_HUMAN Dihydrolipoyl dehydrogenase, mitochondrial OS=Homo sapiens OX=9606 GN=DLD PE=1 SV=2	2865.6	780.001
Q12959	DLG1	Homo sapiens	Disks large homolog 1	Q12959	>sp|Q12959|DLG1_HUMAN Disks large homolog 1 OS=Homo sapiens OX=9606 GN=DLG1 PE=1 SV=2	5207.56	204.397
P36957	DLST	Homo sapiens	Dihydrolipoyllysine-residue succinyltransferase component of 2-oxoglutarate dehydrogenase complex, mitochondrial	P36957	>sp|P36957|ODO2_HUMAN Dihydrolipoyllysine-residue succinyltransferase component of 2-oxoglutarate dehydrogenase complex, mitochondrial OS=Homo sapiens OX=9606 GN=DLST PE=1 SV=4	1308.2	982.053
O60884	DNAJA2	Homo sapiens	DnaJ homolog subfamily A member 2	O60884	>sp|O60884|DNJA2_HUMAN DnaJ homolog subfamily A member 2 OS=Homo sapiens OX=9606 GN=DNAJA2 PE=1 SV=1	2630.53	169.704
Q9UBS4	DNAJB11	Homo sapiens	DnaJ homolog subfamily B member 11	Q9UBS4	>sp|Q9UBS4|DJB11_HUMAN DnaJ homolog subfamily B member 11 OS=Homo sapiens OX=9606 GN=DNAJB11 PE=1 SV=1	4869.26	3482.25
Q9H3Z4	DNAJC5	Homo sapiens	DnaJ homolog subfamily C member 5	Q9H3Z4	>sp|Q9H3Z4|DNJC5_HUMAN DnaJ homolog subfamily C member 5 OS=Homo sapiens OX=9606 GN=DNAJC5 PE=1 SV=1	387.256	NaN
Q8WXX5	DNAJC9	Homo sapiens	DnaJ homolog subfamily C member 9	Q8WXX5	>sp|Q8WXX5|DNJC9_HUMAN DnaJ homolog subfamily C member 9 OS=Homo sapiens OX=9606 GN=DNAJC9 PE=1 SV=1	1508.55	NaN
O00429	DNM1L	Homo sapiens	Dynamin-1-like protein	O00429	>sp|O00429|DNM1L_HUMAN Dynamin-1-like protein OS=Homo sapiens OX=9606 GN=DNM1L PE=1 SV=2	1911.07	157.195
O60762	DPM1	Homo sapiens	Dolichol-phosphate mannosyltransferase subunit 1	O60762	>sp|O60762|DPM1_HUMAN Dolichol-phosphate mannosyltransferase subunit 1 OS=Homo sapiens OX=9606 GN=DPM1 PE=1 SV=1	691.854	NaN
Q9NY33	DPP3	Homo sapiens	Dipeptidyl peptidase 3	Q9NY33	>sp|Q9NY33|DPP3_HUMAN Dipeptidyl peptidase 3 OS=Homo sapiens OX=9606 GN=DPP3 PE=1 SV=2	1395.36	NaN
P27487	DPP4	Homo sapiens	Dipeptidyl peptidase 4	P27487	>sp|P27487|DPP4_HUMAN Dipeptidyl peptidase 4 OS=Homo sapiens OX=9606 GN=DPP4 PE=1 SV=2	56.7502	132537
Q9UHL4	DPP7	Homo sapiens	Dipeptidyl peptidase 2	Q9UHL4	>sp|Q9UHL4|DPP2_HUMAN Dipeptidyl peptidase 2 OS=Homo sapiens OX=9606 GN=DPP7 PE=1 SV=3	1361.69	7376.82
Q16555	DPYSL2	Homo sapiens	Dihydropyrimidinase-related protein 2	Q16555	>sp|Q16555|DPYL2_HUMAN Dihydropyrimidinase-related protein 2 OS=Homo sapiens OX=9606 GN=DPYSL2 PE=1 SV=1	4747.81	4744.98
Q14195	DPYSL3	Homo sapiens	Dihydropyrimidinase-related protein 3	Q14195	>sp|Q14195|DPYL3_HUMAN Dihydropyrimidinase-related protein 3 OS=Homo sapiens OX=9606 GN=DPYSL3 PE=1 SV=1	NaN	1095.15
Q08554	DSC1	Homo sapiens	Desmocollin-1	Q08554	>sp|Q08554|DSC1_HUMAN Desmocollin-1 OS=Homo sapiens OX=9606 GN=DSC1 PE=1 SV=2	1413.25	2851.99
Q02413	DSG1	Homo sapiens	Desmoglein-1	Q02413	>sp|Q02413|DSG1_HUMAN Desmoglein-1 OS=Homo sapiens OX=9606 GN=DSG1 PE=1 SV=2	890.318	1491.43
Q14126	DSG2	Homo sapiens	Desmoglein-2	Q14126	>sp|Q14126|DSG2_HUMAN Desmoglein-2 OS=Homo sapiens OX=9606 GN=DSG2 PE=1 SV=2	20646.4	NaN
P32926	DSG3	Homo sapiens	Desmoglein-3	P32926	>sp|P32926|DSG3_HUMAN Desmoglein-3 OS=Homo sapiens OX=9606 GN=DSG3 PE=1 SV=2	12977.4	NaN
P15924	DSP	Homo sapiens	Desmoplakin	P15924	>sp|P15924|DESP_HUMAN Desmoplakin OS=Homo sapiens OX=9606 GN=DSP PE=1 SV=3	3163.54	5324.04
P60981	DSTN	Homo sapiens	Destrin	P60981	>sp|P60981|DEST_HUMAN Destrin OS=Homo sapiens OX=9606 GN=DSTN PE=1 SV=3	2728.09	5253.56
Q13409	DYNC1I2	Homo sapiens	Cytoplasmic dynein 1 intermediate chain 2	Q13409	>sp|Q13409|DC1I2_HUMAN Cytoplasmic dynein 1 intermediate chain 2 OS=Homo sapiens OX=9606 GN=DYNC1I2 PE=1 SV=3	467.766	NaN
Q15125	EBP	Homo sapiens	3-beta-hydroxysteroid-Delta(8),Delta(7)-isomerase	Q15125	>sp|Q15125|EBP_HUMAN 3-beta-hydroxysteroid-Delta(8),Delta(7)-isomerase OS=Homo sapiens OX=9606 GN=EBP PE=1 SV=3	16117.2	9401.71
P42892	ECE1	Homo sapiens	Endothelin-converting enzyme 1	P42892	>sp|P42892|ECE1_HUMAN Endothelin-converting enzyme 1 OS=Homo sapiens OX=9606 GN=ECE1 PE=1 SV=2	3474.47	14620.9
P30084	ECHS1	Homo sapiens	Enoyl-CoA hydratase, mitochondrial	P30084	>sp|P30084|ECHM_HUMAN Enoyl-CoA hydratase, mitochondrial OS=Homo sapiens OX=9606 GN=ECHS1 PE=1 SV=4	1025.72	NaN
O43854	EDIL3	Homo sapiens	EGF-like repeat and discoidin I-like domain-containing protein 3	O43854	>sp|O43854|EDIL3_HUMAN EGF-like repeat and discoidin I-like domain-containing protein 3 OS=Homo sapiens OX=9606 GN=EDIL3 PE=1 SV=1	40289	NaN
P68104;Q5VTE0	EEF1A1;EEF1A1P5	Homo sapiens	Elongation factor 1-alpha 1;Putative elongation factor 1-alpha-like 3	P68104;Q5VTE0	>sp|P68104|EF1A1_HUMAN Elongation factor 1-alpha 1 OS=Homo sapiens OX=9606 GN=EEF1A1 PE=1 SV=1;>sp|Q5VTE0|EF1A3_HUMAN Putative elongation factor 1-alpha-like 3 OS=Homo sapiens OX=9606 GN=EEF1A1P5 PE=5 SV=1	30626.5	7757.85
Q05639	EEF1A2	Homo sapiens	Elongation factor 1-alpha 2	Q05639	>sp|Q05639|EF1A2_HUMAN Elongation factor 1-alpha 2 OS=Homo sapiens OX=9606 GN=EEF1A2 PE=1 SV=1	2951.38	NaN
P24534	EEF1B2	Homo sapiens	Elongation factor 1-beta	P24534	>sp|P24534|EF1B_HUMAN Elongation factor 1-beta OS=Homo sapiens OX=9606 GN=EEF1B2 PE=1 SV=3	7957.36	NaN
P29692	EEF1D	Homo sapiens	Elongation factor 1-delta	P29692	>sp|P29692|EF1D_HUMAN Elongation factor 1-delta OS=Homo sapiens OX=9606 GN=EEF1D PE=1 SV=5	25729.3	734.476
P26641	EEF1G	Homo sapiens	Elongation factor 1-gamma	P26641	>sp|P26641|EF1G_HUMAN Elongation factor 1-gamma OS=Homo sapiens OX=9606 GN=EEF1G PE=1 SV=3	77479.9	5068.18
P13639	EEF2	Homo sapiens	Elongation factor 2	P13639	>sp|P13639|EF2_HUMAN Elongation factor 2 OS=Homo sapiens OX=9606 GN=EEF2 PE=1 SV=4	15187.2	3871.78
Q96C19	EFHD2	Homo sapiens	EF-hand domain-containing protein D2	Q96C19	>sp|Q96C19|EFHD2_HUMAN EF-hand domain-containing protein D2 OS=Homo sapiens OX=9606 GN=EFHD2 PE=1 SV=1	5750.28	518.458
P00533	EGFR	Homo sapiens	Epidermal growth factor receptor	P00533	>sp|P00533|EGFR_HUMAN Epidermal growth factor receptor OS=Homo sapiens OX=9606 GN=EGFR PE=1 SV=2	18190.7	3469.83
Q9H4M9	EHD1	Homo sapiens	EH domain-containing protein 1	Q9H4M9	>sp|Q9H4M9|EHD1_HUMAN EH domain-containing protein 1 OS=Homo sapiens OX=9606 GN=EHD1 PE=1 SV=2	4922.68	1155.6
Q9NZN4	EHD2	Homo sapiens	EH domain-containing protein 2	Q9NZN4	>sp|Q9NZN4|EHD2_HUMAN EH domain-containing protein 2 OS=Homo sapiens OX=9606 GN=EHD2 PE=1 SV=2	6725.43	3284.66
Q9H223	EHD4	Homo sapiens	EH domain-containing protein 4	Q9H223	>sp|Q9H223|EHD4_HUMAN EH domain-containing protein 4 OS=Homo sapiens OX=9606 GN=EHD4 PE=1 SV=1	3423.47	1243.95
P05198	EIF2S1	Homo sapiens	Eukaryotic translation initiation factor 2 subunit 1	P05198	>sp|P05198|IF2A_HUMAN Eukaryotic translation initiation factor 2 subunit 1 OS=Homo sapiens OX=9606 GN=EIF2S1 PE=1 SV=3	1515.89	154.751
P20042	EIF2S2	Homo sapiens	Eukaryotic translation initiation factor 2 subunit 2	P20042	>sp|P20042|IF2B_HUMAN Eukaryotic translation initiation factor 2 subunit 2 OS=Homo sapiens OX=9606 GN=EIF2S2 PE=1 SV=2	3700.53	319.637
P41091	EIF2S3	Homo sapiens	Eukaryotic translation initiation factor 2 subunit 3	P41091	>sp|P41091|IF2G_HUMAN Eukaryotic translation initiation factor 2 subunit 3 OS=Homo sapiens OX=9606 GN=EIF2S3 PE=1 SV=3	3960.31	550.326
Q14152	EIF3A	Homo sapiens	Eukaryotic translation initiation factor 3 subunit A	Q14152	>sp|Q14152|EIF3A_HUMAN Eukaryotic translation initiation factor 3 subunit A OS=Homo sapiens OX=9606 GN=EIF3A PE=1 SV=1	12059.3	1100.74
P55884	EIF3B	Homo sapiens	Eukaryotic translation initiation factor 3 subunit B	P55884	>sp|P55884|EIF3B_HUMAN Eukaryotic translation initiation factor 3 subunit B OS=Homo sapiens OX=9606 GN=EIF3B PE=1 SV=3	10927.4	747.788
B5ME19;Q99613	EIF3CL;EIF3C	Homo sapiens	Eukaryotic translation initiation factor 3 subunit C-like protein;Eukaryotic translation initiation factor 3 subunit C	B5ME19;Q99613	>sp|B5ME19|EIFCL_HUMAN Eukaryotic translation initiation factor 3 subunit C-like protein OS=Homo sapiens OX=9606 GN=EIF3CL PE=1 SV=1;>sp|Q99613|EIF3C_HUMAN Eukaryotic translation initiation factor 3 subunit C OS=Homo sapiens OX=9606 GN=EIF3C PE=1 SV=1	13582.1	1051.43
O15371	EIF3D	Homo sapiens	Eukaryotic translation initiation factor 3 subunit D	O15371	>sp|O15371|EIF3D_HUMAN Eukaryotic translation initiation factor 3 subunit D OS=Homo sapiens OX=9606 GN=EIF3D PE=1 SV=1	3897.44	NaN
P60228	EIF3E	Homo sapiens	Eukaryotic translation initiation factor 3 subunit E	P60228	>sp|P60228|EIF3E_HUMAN Eukaryotic translation initiation factor 3 subunit E OS=Homo sapiens OX=9606 GN=EIF3E PE=1 SV=1	1713.09	187.545
O00303	EIF3F	Homo sapiens	Eukaryotic translation initiation factor 3 subunit F	O00303	>sp|O00303|EIF3F_HUMAN Eukaryotic translation initiation factor 3 subunit F OS=Homo sapiens OX=9606 GN=EIF3F PE=1 SV=1	4491.63	1214.51
O75821	EIF3G	Homo sapiens	Eukaryotic translation initiation factor 3 subunit G	O75821	>sp|O75821|EIF3G_HUMAN Eukaryotic translation initiation factor 3 subunit G OS=Homo sapiens OX=9606 GN=EIF3G PE=1 SV=2	2428.9	NaN
Q13347	EIF3I	Homo sapiens	Eukaryotic translation initiation factor 3 subunit I	Q13347	>sp|Q13347|EIF3I_HUMAN Eukaryotic translation initiation factor 3 subunit I OS=Homo sapiens OX=9606 GN=EIF3I PE=1 SV=1	1949.11	NaN
O75822	EIF3J	Homo sapiens	Eukaryotic translation initiation factor 3 subunit J	O75822	>sp|O75822|EIF3J_HUMAN Eukaryotic translation initiation factor 3 subunit J OS=Homo sapiens OX=9606 GN=EIF3J PE=1 SV=2	2025.24	NaN
Q9UBQ5	EIF3K	Homo sapiens	Eukaryotic translation initiation factor 3 subunit K	Q9UBQ5	>sp|Q9UBQ5|EIF3K_HUMAN Eukaryotic translation initiation factor 3 subunit K OS=Homo sapiens OX=9606 GN=EIF3K PE=1 SV=1	2437.9	402.152
Q9Y262	EIF3L	Homo sapiens	Eukaryotic translation initiation factor 3 subunit L	Q9Y262	>sp|Q9Y262|EIF3L_HUMAN Eukaryotic translation initiation factor 3 subunit L OS=Homo sapiens OX=9606 GN=EIF3L PE=1 SV=1	6494.06	585.465
Q7L2H7	EIF3M	Homo sapiens	Eukaryotic translation initiation factor 3 subunit M	Q7L2H7	>sp|Q7L2H7|EIF3M_HUMAN Eukaryotic translation initiation factor 3 subunit M OS=Homo sapiens OX=9606 GN=EIF3M PE=1 SV=1	5014.46	716.076
P60842	EIF4A1	Homo sapiens	Eukaryotic initiation factor 4A-I	P60842	>sp|P60842|IF4A1_HUMAN Eukaryotic initiation factor 4A-I OS=Homo sapiens OX=9606 GN=EIF4A1 PE=1 SV=1	3945.56	627.48
Q04637	EIF4G1	Homo sapiens	Eukaryotic translation initiation factor 4 gamma 1	Q04637	>sp|Q04637|IF4G1_HUMAN Eukaryotic translation initiation factor 4 gamma 1 OS=Homo sapiens OX=9606 GN=EIF4G1 PE=1 SV=4	765.387	NaN
Q15056	EIF4H	Homo sapiens	Eukaryotic translation initiation factor 4H	Q15056	>sp|Q15056|IF4H_HUMAN Eukaryotic translation initiation factor 4H OS=Homo sapiens OX=9606 GN=EIF4H PE=1 SV=5	4534.56	2504.56
P55010	EIF5	Homo sapiens	Eukaryotic translation initiation factor 5	P55010	>sp|P55010|IF5_HUMAN Eukaryotic translation initiation factor 5 OS=Homo sapiens OX=9606 GN=EIF5 PE=1 SV=2	3574.2	NaN
P63241;Q6IS14;Q9GZV4	EIF5A;EIF5AL1;EIF5A2	Homo sapiens	Eukaryotic translation initiation factor 5A-1;Eukaryotic translation initiation factor 5A-1-like;Eukaryotic translation initiation factor 5A-2	P63241;Q6IS14;Q9GZV4	>sp|P63241|IF5A1_HUMAN Eukaryotic translation initiation factor 5A-1 OS=Homo sapiens OX=9606 GN=EIF5A PE=1 SV=2;>sp|Q6IS14|IF5AL_HUMAN Eukaryotic translation initiation factor 5A-1-like OS=Homo sapiens OX=9606 GN=EIF5AL1 PE=1 SV=2;>sp|Q9GZV4|IF5A2_HUMAN Eukaryotic translation initiation factor 5A-2 OS=Homo sapiens OX=9606 GN=EIF5A2 PE=1 SV=3	11438.3	1685.8
P56537	EIF6	Homo sapiens	Eukaryotic translation initiation factor 6	P56537	>sp|P56537|IF6_HUMAN Eukaryotic translation initiation factor 6 OS=Homo sapiens OX=9606 GN=EIF6 PE=1 SV=1	1825.71	NaN
Q8N766	EMC1	Homo sapiens	ER membrane protein complex subunit 1	Q8N766	>sp|Q8N766|EMC1_HUMAN ER membrane protein complex subunit 1 OS=Homo sapiens OX=9606 GN=EMC1 PE=1 SV=1	1171.84	751.813
P54852	EMP3	Homo sapiens	Epithelial membrane protein 3	P54852	>sp|P54852|EMP3_HUMAN Epithelial membrane protein 3 OS=Homo sapiens OX=9606 GN=EMP3 PE=1 SV=1	287.89	9510.39
O94919	ENDOD1	Homo sapiens	Endonuclease domain-containing 1 protein	O94919	>sp|O94919|ENDD1_HUMAN Endonuclease domain-containing 1 protein OS=Homo sapiens OX=9606 GN=ENDOD1 PE=1 SV=2	3845.47	3025.01
P17813	ENG	Homo sapiens	Endoglin	P17813	>sp|P17813|EGLN_HUMAN Endoglin OS=Homo sapiens OX=9606 GN=ENG PE=1 SV=2	NaN	7437.08
P06733	ENO1	Homo sapiens	Alpha-enolase	P06733	>sp|P06733|ENOA_HUMAN Alpha-enolase OS=Homo sapiens OX=9606 GN=ENO1 PE=1 SV=2	197583	48641.8
Q9H4G0	EPB41L1	Homo sapiens	Band 4.1-like protein 1	Q9H4G0	>sp|Q9H4G0|E41L1_HUMAN Band 4.1-like protein 1 OS=Homo sapiens OX=9606 GN=EPB41L1 PE=1 SV=2	2782.69	NaN
P16422	EPCAM	Homo sapiens	Epithelial cell adhesion molecule	P16422	>sp|P16422|EPCAM_HUMAN Epithelial cell adhesion molecule OS=Homo sapiens OX=9606 GN=EPCAM PE=1 SV=2	28091.4	NaN
P29317	EPHA2	Homo sapiens	Ephrin type-A receptor 2	P29317	>sp|P29317|EPHA2_HUMAN Ephrin type-A receptor 2 OS=Homo sapiens OX=9606 GN=EPHA2 PE=1 SV=2	NaN	2377.23
P07099	EPHX1	Homo sapiens	Epoxide hydrolase 1	P07099	>sp|P07099|HYEP_HUMAN Epoxide hydrolase 1 OS=Homo sapiens OX=9606 GN=EPHX1 PE=1 SV=1	622.99	3954.84
P07814	EPRS1	Homo sapiens	Bifunctional glutamate/proline--tRNA ligase	P07814	>sp|P07814|SYEP_HUMAN Bifunctional glutamate/proline--tRNA ligase OS=Homo sapiens OX=9606 GN=EPRS1 PE=1 SV=5	1910.66	312.652
Q12929	EPS8	Homo sapiens	Epidermal growth factor receptor kinase substrate 8	Q12929	>sp|Q12929|EPS8_HUMAN Epidermal growth factor receptor kinase substrate 8 OS=Homo sapiens OX=9606 GN=EPS8 PE=1 SV=1	1339.78	NaN
Q969X5	ERGIC1	Homo sapiens	Endoplasmic reticulum-Golgi intermediate compartment protein 1	Q969X5	>sp|Q969X5|ERGI1_HUMAN Endoplasmic reticulum-Golgi intermediate compartment protein 1 OS=Homo sapiens OX=9606 GN=ERGIC1 PE=1 SV=1	NaN	1805.52
O94905	ERLIN2	Homo sapiens	Erlin-2	O94905	>sp|O94905|ERLN2_HUMAN Erlin-2 OS=Homo sapiens OX=9606 GN=ERLIN2 PE=1 SV=1	2270.13	3756.73
Q7Z2K6	ERMP1	Homo sapiens	Endoplasmic reticulum metallopeptidase 1	Q7Z2K6	>sp|Q7Z2K6|ERMP1_HUMAN Endoplasmic reticulum metallopeptidase 1 OS=Homo sapiens OX=9606 GN=ERMP1 PE=1 SV=2	1237.6	1128.51
Q96HE7	ERO1A	Homo sapiens	ERO1-like protein alpha	Q96HE7	>sp|Q96HE7|ERO1A_HUMAN ERO1-like protein alpha OS=Homo sapiens OX=9606 GN=ERO1A PE=1 SV=2	4361.73	734.559
P30040	ERP29	Homo sapiens	Endoplasmic reticulum resident protein 29	P30040	>sp|P30040|ERP29_HUMAN Endoplasmic reticulum resident protein 29 OS=Homo sapiens OX=9606 GN=ERP29 PE=1 SV=4	2435.12	3729
Q9BS26	ERP44	Homo sapiens	Endoplasmic reticulum resident protein 44	Q9BS26	>sp|Q9BS26|ERP44_HUMAN Endoplasmic reticulum resident protein 44 OS=Homo sapiens OX=9606 GN=ERP44 PE=1 SV=1	5826.52	3018.73
Q9BSJ8	ESYT1	Homo sapiens	Extended synaptotagmin-1	Q9BSJ8	>sp|Q9BSJ8|ESYT1_HUMAN Extended synaptotagmin-1 OS=Homo sapiens OX=9606 GN=ESYT1 PE=1 SV=1	3648.53	6666.4
P62495	ETF1	Homo sapiens	Eukaryotic peptide chain release factor subunit 1	P62495	>sp|P62495|ERF1_HUMAN Eukaryotic peptide chain release factor subunit 1 OS=Homo sapiens OX=9606 GN=ETF1 PE=1 SV=3	10298.8	2776.44
Q92817	EVPL	Homo sapiens	Envoplakin	Q92817	>sp|Q92817|EVPL_HUMAN Envoplakin OS=Homo sapiens OX=9606 GN=EVPL PE=1 SV=3	1422.17	NaN
P15311	EZR	Homo sapiens	Ezrin	P15311	>sp|P15311|EZRI_HUMAN Ezrin OS=Homo sapiens OX=9606 GN=EZR PE=1 SV=4	154372	19121
Q9Y624	F11R	Homo sapiens	Junctional adhesion molecule A	Q9Y624	>sp|Q9Y624|JAM1_HUMAN Junctional adhesion molecule A OS=Homo sapiens OX=9606 GN=F11R PE=1 SV=1	35923.7	172.491
P16930	FAH	Homo sapiens	Fumarylacetoacetase	P16930	>sp|P16930|FAAA_HUMAN Fumarylacetoacetase OS=Homo sapiens OX=9606 GN=FAH PE=1 SV=2	2896.85	586.44
Q9H0X4	FAM234A	Homo sapiens	Protein FAM234A	Q9H0X4	>sp|Q9H0X4|F234A_HUMAN Protein FAM234A OS=Homo sapiens OX=9606 GN=FAM234A PE=1 SV=1	3046.65	764.502
Q12884	FAP	Homo sapiens	Prolyl endopeptidase FAP	Q12884	>sp|Q12884|SEPR_HUMAN Prolyl endopeptidase FAP OS=Homo sapiens OX=9606 GN=FAP PE=1 SV=5	NaN	28226.2
Q9Y4F1	FARP1	Homo sapiens	FERM, ARHGEF and pleckstrin domain-containing protein 1	Q9Y4F1	>sp|Q9Y4F1|FARP1_HUMAN FERM, ARHGEF and pleckstrin domain-containing protein 1 OS=Homo sapiens OX=9606 GN=FARP1 PE=1 SV=1	NaN	3180.47
Q9Y285	FARSA	Homo sapiens	Phenylalanine--tRNA ligase alpha subunit	Q9Y285	>sp|Q9Y285|SYFA_HUMAN Phenylalanine--tRNA ligase alpha subunit OS=Homo sapiens OX=9606 GN=FARSA PE=1 SV=3	4294	0.806482
Q9NSD9	FARSB	Homo sapiens	Phenylalanine--tRNA ligase beta subunit	Q9NSD9	>sp|Q9NSD9|SYFB_HUMAN Phenylalanine--tRNA ligase beta subunit OS=Homo sapiens OX=9606 GN=FARSB PE=1 SV=3	1764.6	NaN
P49327	FASN	Homo sapiens	Fatty acid synthase	P49327	>sp|P49327|FAS_HUMAN Fatty acid synthase OS=Homo sapiens OX=9606 GN=FASN PE=1 SV=3	21800.5	3213.4
P62861	FAU	Homo sapiens	Ubiquitin-like FUBI-ribosomal protein eS30 fusion protein	P62861	>sp|P62861|RS30_HUMAN Ubiquitin-like FUBI-ribosomal protein eS30 fusion protein OS=Homo sapiens OX=9606 GN=FAU PE=1 SV=2	1458.78	NaN
P09467	FBP1	Homo sapiens	Fructose-1,6-bisphosphatase 1	P09467	>sp|P09467|F16P1_HUMAN Fructose-1,6-bisphosphatase 1 OS=Homo sapiens OX=9606 GN=FBP1 PE=1 SV=5	2553.52	NaN
P14324	FDPS	Homo sapiens	Farnesyl pyrophosphate synthase	P14324	>sp|P14324|FPPS_HUMAN Farnesyl pyrophosphate synthase OS=Homo sapiens OX=9606 GN=FDPS PE=1 SV=4	1675.57	645.582
P07954	FH	Homo sapiens	Fumarate hydratase, mitochondrial	P07954	>sp|P07954|FUMH_HUMAN Fumarate hydratase, mitochondrial OS=Homo sapiens OX=9606 GN=FH PE=1 SV=3	16996.9	932.693
Q9NSG2	FIRRM	Homo sapiens	FIGNL1-interacting regulator of recombination and mitosis	Q9NSG2	>sp|Q9NSG2|FIRRM_HUMAN FIGNL1-interacting regulator of recombination and mitosis OS=Homo sapiens OX=9606 GN=FIRRM PE=1 SV=1	NaN	13901.3
Q96AY3	FKBP10	Homo sapiens	Peptidyl-prolyl cis-trans isomerase FKBP10	Q96AY3	>sp|Q96AY3|FKB10_HUMAN Peptidyl-prolyl cis-trans isomerase FKBP10 OS=Homo sapiens OX=9606 GN=FKBP10 PE=1 SV=1	274.478	16854.7
Q9NYL4	FKBP11	Homo sapiens	Peptidyl-prolyl cis-trans isomerase FKBP11	Q9NYL4	>sp|Q9NYL4|FKB11_HUMAN Peptidyl-prolyl cis-trans isomerase FKBP11 OS=Homo sapiens OX=9606 GN=FKBP11 PE=1 SV=1	NaN	1411.9
P62942	FKBP1A	Homo sapiens	Peptidyl-prolyl cis-trans isomerase FKBP1A	P62942	>sp|P62942|FKB1A_HUMAN Peptidyl-prolyl cis-trans isomerase FKBP1A OS=Homo sapiens OX=9606 GN=FKBP1A PE=1 SV=2	1807.88	395.12
P26885	FKBP2	Homo sapiens	Peptidyl-prolyl cis-trans isomerase FKBP2	P26885	>sp|P26885|FKBP2_HUMAN Peptidyl-prolyl cis-trans isomerase FKBP2 OS=Homo sapiens OX=9606 GN=FKBP2 PE=1 SV=2	7438.65	6258.49
Q00688	FKBP3	Homo sapiens	Peptidyl-prolyl cis-trans isomerase FKBP3	Q00688	>sp|Q00688|FKBP3_HUMAN Peptidyl-prolyl cis-trans isomerase FKBP3 OS=Homo sapiens OX=9606 GN=FKBP3 PE=1 SV=1	5865.04	695.986
Q02790	FKBP4	Homo sapiens	Peptidyl-prolyl cis-trans isomerase FKBP4	Q02790	>sp|Q02790|FKBP4_HUMAN Peptidyl-prolyl cis-trans isomerase FKBP4 OS=Homo sapiens OX=9606 GN=FKBP4 PE=1 SV=3	2882.22	NaN
O95302	FKBP9	Homo sapiens	Peptidyl-prolyl cis-trans isomerase FKBP9	O95302	>sp|O95302|FKBP9_HUMAN Peptidyl-prolyl cis-trans isomerase FKBP9 OS=Homo sapiens OX=9606 GN=FKBP9 PE=1 SV=2	1078.66	4468.16
Q5D862	FLG2	Homo sapiens	Filaggrin-2	Q5D862	>sp|Q5D862|FILA2_HUMAN Filaggrin-2 OS=Homo sapiens OX=9606 GN=FLG2 PE=1 SV=1	14626.6	13387.3
P21333	FLNA	Homo sapiens	Filamin-A	P21333	>sp|P21333|FLNA_HUMAN Filamin-A OS=Homo sapiens OX=9606 GN=FLNA PE=1 SV=4	30966	25211.5
O75369	FLNB	Homo sapiens	Filamin-B	O75369	>sp|O75369|FLNB_HUMAN Filamin-B OS=Homo sapiens OX=9606 GN=FLNB PE=1 SV=2	32604.5	988.401
Q14315	FLNC	Homo sapiens	Filamin-C	Q14315	>sp|Q14315|FLNC_HUMAN Filamin-C OS=Homo sapiens OX=9606 GN=FLNC PE=1 SV=3	NaN	4300.82
O75955	FLOT1	Homo sapiens	Flotillin-1	O75955	>sp|O75955|FLOT1_HUMAN Flotillin-1 OS=Homo sapiens OX=9606 GN=FLOT1 PE=1 SV=3	3542.68	7132.23
Q14254	FLOT2	Homo sapiens	Flotillin-2	Q14254	>sp|Q14254|FLOT2_HUMAN Flotillin-2 OS=Homo sapiens OX=9606 GN=FLOT2 PE=1 SV=2	2935.31	4327.58
Q9Y5Y0	FLVCR1	Homo sapiens	Heme transporter FLVCR1	Q9Y5Y0	>sp|Q9Y5Y0|FLVC1_HUMAN Heme transporter FLVCR1 OS=Homo sapiens OX=9606 GN=FLVCR1 PE=1 SV=1	3228.19	NaN
P02751	FN1	Homo sapiens	Fibronectin	P02751	>sp|P02751|FINC_HUMAN Fibronectin OS=Homo sapiens OX=9606 GN=FN1 PE=1 SV=5	NaN	1568.34
Q16658	FSCN1	Homo sapiens	Fascin	Q16658	>sp|Q16658|FSCN1_HUMAN Fascin OS=Homo sapiens OX=9606 GN=FSCN1 PE=1 SV=3	4790.42	1228.94
P04066	FUCA1	Homo sapiens	Tissue alpha-L-fucosidase	P04066	>sp|P04066|FUCO_HUMAN Tissue alpha-L-fucosidase OS=Homo sapiens OX=9606 GN=FUCA1 PE=1 SV=4	842.851	2959.48
P35637;Q92804	FUS;TAF15	Homo sapiens	RNA-binding protein FUS;TATA-binding protein-associated factor 2N	P35637;Q92804	>sp|P35637|FUS_HUMAN RNA-binding protein FUS OS=Homo sapiens OX=9606 GN=FUS PE=1 SV=1;>sp|Q92804|RBP56_HUMAN TATA-binding protein-associated factor 2N OS=Homo sapiens OX=9606 GN=TAF15 PE=1 SV=1	2825.43	360.462
P06241;P07947;P07948;P08631;P12931	FYN;YES1;LYN;HCK;SRC	Homo sapiens	Tyrosine-protein kinase Fyn;Tyrosine-protein kinase Yes;Tyrosine-protein kinase Lyn;Tyrosine-protein kinase HCK;Proto-oncogene tyrosine-protein kinase Src	P06241;P07947;P07948;P08631;P12931	>sp|P06241|FYN_HUMAN Tyrosine-protein kinase Fyn OS=Homo sapiens OX=9606 GN=FYN PE=1 SV=3;>sp|P07947|YES_HUMAN Tyrosine-protein kinase Yes OS=Homo sapiens OX=9606 GN=YES1 PE=1 SV=3;>sp|P07948|LYN_HUMAN Tyrosine-protein kinase Lyn OS=Homo sapiens OX=9606 GN=LYN PE=1 SV=3;>sp|P08631|HCK_HUMAN Tyrosine-protein kinase HCK OS=Homo sapiens OX=9606 GN=HCK PE=1 SV=5;>sp|P12931|SRC_HUMAN Proto-oncogene ty…	1802.28	569.954
O75084;Q14332	FZD7;FZD2	Homo sapiens	Frizzled-7;Frizzled-2	O75084;Q14332	>sp|O75084|FZD7_HUMAN Frizzled-7 OS=Homo sapiens OX=9606 GN=FZD7 PE=1 SV=2;>sp|Q14332|FZD2_HUMAN Frizzled-2 OS=Homo sapiens OX=9606 GN=FZD2 PE=1 SV=1	917.142	9616.83
Q13283	G3BP1	Homo sapiens	Ras GTPase-activating protein-binding protein 1	Q13283	>sp|Q13283|G3BP1_HUMAN Ras GTPase-activating protein-binding protein 1 OS=Homo sapiens OX=9606 GN=G3BP1 PE=1 SV=1	3886.6	222.243
P11413	G6PD	Homo sapiens	Glucose-6-phosphate 1-dehydrogenase	P11413	>sp|P11413|G6PD_HUMAN Glucose-6-phosphate 1-dehydrogenase OS=Homo sapiens OX=9606 GN=G6PD PE=1 SV=4	11078.5	10776.1
P10253	GAA	Homo sapiens	Lysosomal alpha-glucosidase	P10253	>sp|P10253|LYAG_HUMAN Lysosomal alpha-glucosidase OS=Homo sapiens OX=9606 GN=GAA PE=1 SV=4	NaN	1385.92
P60520	GABARAPL2	Homo sapiens	Gamma-aminobutyric acid receptor-associated protein-like 2	P60520	>sp|P60520|GBRL2_HUMAN Gamma-aminobutyric acid receptor-associated protein-like 2 OS=Homo sapiens OX=9606 GN=GABARAPL2 PE=1 SV=1	NaN	3982.09
Q10471	GALNT2	Homo sapiens	Polypeptide N-acetylgalactosaminyltransferase 2	Q10471	>sp|Q10471|GALT2_HUMAN Polypeptide N-acetylgalactosaminyltransferase 2 OS=Homo sapiens OX=9606 GN=GALNT2 PE=1 SV=1	2652.24	1141.48
Q14697	GANAB	Homo sapiens	Neutral alpha-glucosidase AB	Q14697	>sp|Q14697|GANAB_HUMAN Neutral alpha-glucosidase AB OS=Homo sapiens OX=9606 GN=GANAB PE=1 SV=3	17338.8	7469.01
P04406	GAPDH	Homo sapiens	Glyceraldehyde-3-phosphate dehydrogenase	P04406	>sp|P04406|G3P_HUMAN Glyceraldehyde-3-phosphate dehydrogenase OS=Homo sapiens OX=9606 GN=GAPDH PE=1 SV=3	297176	67243.4
P41250	GARS1	Homo sapiens	Glycine--tRNA ligase	P41250	>sp|P41250|GARS_HUMAN Glycine--tRNA ligase OS=Homo sapiens OX=9606 GN=GARS1 PE=1 SV=3	6506.17	1695.25
P04062	GBA1	Homo sapiens	Lysosomal acid glucosylceramidase	P04062	>sp|P04062|GBA1_HUMAN Lysosomal acid glucosylceramidase OS=Homo sapiens OX=9606 GN=GBA1 PE=1 SV=3	710.031	2577.97
Q04446	GBE1	Homo sapiens	1,4-alpha-glucan-branching enzyme	Q04446	>sp|Q04446|GLGB_HUMAN 1,4-alpha-glucan-branching enzyme OS=Homo sapiens OX=9606 GN=GBE1 PE=1 SV=3	NaN	943.081
P31150	GDI1	Homo sapiens	Rab GDP dissociation inhibitor alpha	P31150	>sp|P31150|GDIA_HUMAN Rab GDP dissociation inhibitor alpha OS=Homo sapiens OX=9606 GN=GDI1 PE=1 SV=2	1594.44	1337.57
P50395	GDI2	Homo sapiens	Rab GDP dissociation inhibitor beta	P50395	>sp|P50395|GDIB_HUMAN Rab GDP dissociation inhibitor beta OS=Homo sapiens OX=9606 GN=GDI2 PE=1 SV=2	60480	17296.9
Q13630	GFUS	Homo sapiens	GDP-L-fucose synthase	Q13630	>sp|Q13630|FCL_HUMAN GDP-L-fucose synthase OS=Homo sapiens OX=9606 GN=GFUS PE=1 SV=1	1722.12	NaN
O75223	GGCT	Homo sapiens	Gamma-glutamylcyclotransferase	O75223	>sp|O75223|GGCT_HUMAN Gamma-glutamylcyclotransferase OS=Homo sapiens OX=9606 GN=GGCT PE=1 SV=1	1330.41	NaN
Q92820	GGH	Homo sapiens	Gamma-glutamyl hydrolase	Q92820	>sp|Q92820|GGH_HUMAN Gamma-glutamyl hydrolase OS=Homo sapiens OX=9606 GN=GGH PE=1 SV=2	951.071	NaN
P19440;P36268	GGT1;GGT2P	Homo sapiens	Glutathione hydrolase 1 proenzyme;Inactive glutathione hydrolase 2	P19440;P36268	>sp|P19440|GGT1_HUMAN Glutathione hydrolase 1 proenzyme OS=Homo sapiens OX=9606 GN=GGT1 PE=1 SV=2;>sp|P36268|GGT2_HUMAN Inactive glutathione hydrolase 2 OS=Homo sapiens OX=9606 GN=GGT2P PE=1 SV=3	3697.64	2082.73
P17302	GJA1	Homo sapiens	Gap junction alpha-1 protein	P17302	>sp|P17302|CXA1_HUMAN Gap junction alpha-1 protein OS=Homo sapiens OX=9606 GN=GJA1 PE=1 SV=2	NaN	3762.27
P16278	GLB1	Homo sapiens	Beta-galactosidase	P16278	>sp|P16278|BGAL_HUMAN Beta-galactosidase OS=Homo sapiens OX=9606 GN=GLB1 PE=1 SV=2	4444.7	4706.1
Q92896	GLG1	Homo sapiens	Golgi apparatus protein 1	Q92896	>sp|Q92896|GSLG1_HUMAN Golgi apparatus protein 1 OS=Homo sapiens OX=9606 GN=GLG1 PE=1 SV=2	871.948	1398.63
Q8WWB7	GLMP	Homo sapiens	Glycosylated lysosomal membrane protein	Q8WWB7	>sp|Q8WWB7|GLMP_HUMAN Glycosylated lysosomal membrane protein OS=Homo sapiens OX=9606 GN=GLMP PE=1 SV=1	NaN	4120.91
Q9HC38	GLOD4	Homo sapiens	Glyoxalase domain-containing protein 4	Q9HC38	>sp|Q9HC38|GLOD4_HUMAN Glyoxalase domain-containing protein 4 OS=Homo sapiens OX=9606 GN=GLOD4 PE=1 SV=1	7954.94	NaN
O76003	GLRX3	Homo sapiens	Glutaredoxin-3	O76003	>sp|O76003|GLRX3_HUMAN Glutaredoxin-3 OS=Homo sapiens OX=9606 GN=GLRX3 PE=1 SV=2	1657.92	NaN
P00367	GLUD1	Homo sapiens	Glutamate dehydrogenase 1, mitochondrial	P00367	>sp|P00367|DHE3_HUMAN Glutamate dehydrogenase 1, mitochondrial OS=Homo sapiens OX=9606 GN=GLUD1 PE=1 SV=2	20003.9	1676.33
P15104	GLUL	Homo sapiens	Glutamine synthetase	P15104	>sp|P15104|GLNA_HUMAN Glutamine synthetase OS=Homo sapiens OX=9606 GN=GLUL PE=1 SV=4	2908.61	156.106
P29992	GNA11	Homo sapiens	Guanine nucleotide-binding protein subunit alpha-11	P29992	>sp|P29992|GNA11_HUMAN Guanine nucleotide-binding protein subunit alpha-11 OS=Homo sapiens OX=9606 GN=GNA11 PE=1 SV=2	7610.36	2503.27
Q14344	GNA13	Homo sapiens	Guanine nucleotide-binding protein subunit alpha-13	Q14344	>sp|Q14344|GNA13_HUMAN Guanine nucleotide-binding protein subunit alpha-13 OS=Homo sapiens OX=9606 GN=GNA13 PE=1 SV=2	4185.77	2410.36
P04899	GNAI2	Homo sapiens	Guanine nucleotide-binding protein G(i) subunit alpha-2	P04899	>sp|P04899|GNAI2_HUMAN Guanine nucleotide-binding protein G(i) subunit alpha-2 OS=Homo sapiens OX=9606 GN=GNAI2 PE=1 SV=3	5180.6	8844.25
P08754	GNAI3	Homo sapiens	Guanine nucleotide-binding protein G(i) subunit alpha-3	P08754	>sp|P08754|GNAI3_HUMAN Guanine nucleotide-binding protein G(i) subunit alpha-3 OS=Homo sapiens OX=9606 GN=GNAI3 PE=1 SV=3	4851.07	1330.87
P50148	GNAQ	Homo sapiens	Guanine nucleotide-binding protein G(q) subunit alpha	P50148	>sp|P50148|GNAQ_HUMAN Guanine nucleotide-binding protein G(q) subunit alpha OS=Homo sapiens OX=9606 GN=GNAQ PE=1 SV=4	11414.3	3717.97
Q5JWF2	GNAS	Homo sapiens	Guanine nucleotide-binding protein G(s) subunit alpha isoforms XLas	Q5JWF2	>sp|Q5JWF2|GNAS1_HUMAN Guanine nucleotide-binding protein G(s) subunit alpha isoforms XLas OS=Homo sapiens OX=9606 GN=GNAS PE=1 SV=2	5787.48	2596.31
P62873	GNB1	Homo sapiens	Guanine nucleotide-binding protein G(I)/G(S)/G(T) subunit beta-1	P62873	>sp|P62873|GBB1_HUMAN Guanine nucleotide-binding protein G(I)/G(S)/G(T) subunit beta-1 OS=Homo sapiens OX=9606 GN=GNB1 PE=1 SV=3	6824.47	8850.76
P62879	GNB2	Homo sapiens	Guanine nucleotide-binding protein G(I)/G(S)/G(T) subunit beta-2	P62879	>sp|P62879|GBB2_HUMAN Guanine nucleotide-binding protein G(I)/G(S)/G(T) subunit beta-2 OS=Homo sapiens OX=9606 GN=GNB2 PE=1 SV=3	28639.1	17816.5
Q9UBI6	GNG12	Homo sapiens	Guanine nucleotide-binding protein G(I)/G(S)/G(O) subunit gamma-12	Q9UBI6	>sp|Q9UBI6|GBG12_HUMAN Guanine nucleotide-binding protein G(I)/G(S)/G(O) subunit gamma-12 OS=Homo sapiens OX=9606 GN=GNG12 PE=1 SV=3	15332.9	7597.83
P46926;Q8TDQ7	GNPDA1;GNPDA2	Homo sapiens	Glucosamine-6-phosphate isomerase 1;Glucosamine-6-phosphate isomerase 2	P46926;Q8TDQ7	>sp|P46926|GNPI1_HUMAN Glucosamine-6-phosphate isomerase 1 OS=Homo sapiens OX=9606 GN=GNPDA1 PE=1 SV=1;>sp|Q8TDQ7|GNPI2_HUMAN Glucosamine-6-phosphate isomerase 2 OS=Homo sapiens OX=9606 GN=GNPDA2 PE=1 SV=1	5016.66	2581.39
P15586	GNS	Homo sapiens	N-acetylglucosamine-6-sulfatase	P15586	>sp|P15586|GNS_HUMAN N-acetylglucosamine-6-sulfatase OS=Homo sapiens OX=9606 GN=GNS PE=1 SV=3	364.079	3729.99
Q7Z5G4	GOLGA7	Homo sapiens	Golgin subfamily A member 7	Q7Z5G4	>sp|Q7Z5G4|GOGA7_HUMAN Golgin subfamily A member 7 OS=Homo sapiens OX=9606 GN=GOLGA7 PE=1 SV=2	3553.76	752.268
Q9Y3E0	GOLT1B	Homo sapiens	Vesicle transport protein GOT1B	Q9Y3E0	>sp|Q9Y3E0|GOT1B_HUMAN Vesicle transport protein GOT1B OS=Homo sapiens OX=9606 GN=GOLT1B PE=1 SV=1	2621.8	1812.85
P17174	GOT1	Homo sapiens	Aspartate aminotransferase, cytoplasmic	P17174	>sp|P17174|AATC_HUMAN Aspartate aminotransferase, cytoplasmic OS=Homo sapiens OX=9606 GN=GOT1 PE=1 SV=3	7916.38	1312.65
P00505	GOT2	Homo sapiens	Aspartate aminotransferase, mitochondrial	P00505	>sp|P00505|AATM_HUMAN Aspartate aminotransferase, mitochondrial OS=Homo sapiens OX=9606 GN=GOT2 PE=1 SV=3	13408.1	953.036
P35052	GPC1	Homo sapiens	Glypican-1	P35052	>sp|P35052|GPC1_HUMAN Glypican-1 OS=Homo sapiens OX=9606 GN=GPC1 PE=1 SV=2	62435.2	1846.12
P43304	GPD2	Homo sapiens	Glycerol-3-phosphate dehydrogenase, mitochondrial	P43304	>sp|P43304|GPDM_HUMAN Glycerol-3-phosphate dehydrogenase, mitochondrial OS=Homo sapiens OX=9606 GN=GPD2 PE=1 SV=3	3714.1	376.342
P06744	GPI	Homo sapiens	Glucose-6-phosphate isomerase	P06744	>sp|P06744|G6PI_HUMAN Glucose-6-phosphate isomerase OS=Homo sapiens OX=9606 GN=GPI PE=1 SV=4	13496.6	1139.42
Q14956	GPNMB	Homo sapiens	Transmembrane glycoprotein NMB	Q14956	>sp|Q14956|GPNMB_HUMAN Transmembrane glycoprotein NMB OS=Homo sapiens OX=9606 GN=GPNMB PE=1 SV=2	15014.9	12421.8
Q8NFJ5	GPRC5A	Homo sapiens	Retinoic acid-induced protein 3	Q8NFJ5	>sp|Q8NFJ5|RAI3_HUMAN Retinoic acid-induced protein 3 OS=Homo sapiens OX=9606 GN=GPRC5A PE=1 SV=2	29068.2	34.616
Q9NQ84	GPRC5C	Homo sapiens	G-protein coupled receptor family C group 5 member C	Q9NQ84	>sp|Q9NQ84|GPC5C_HUMAN G-protein coupled receptor family C group 5 member C OS=Homo sapiens OX=9606 GN=GPRC5C PE=1 SV=2	1950.31	NaN
Q8TED1	GPX8	Homo sapiens	Probable glutathione peroxidase 8	Q8TED1	>sp|Q8TED1|GPX8_HUMAN Probable glutathione peroxidase 8 OS=Homo sapiens OX=9606 GN=GPX8 PE=1 SV=2	NaN	272.18
Q96QA5	GSDMA	Homo sapiens	Gasdermin-A	Q96QA5	>sp|Q96QA5|GSDMA_HUMAN Gasdermin-A OS=Homo sapiens OX=9606 GN=GSDMA PE=1 SV=4	4025.81	2953.4
O60443	GSDME	Homo sapiens	Gasdermin-E	O60443	>sp|O60443|GSDME_HUMAN Gasdermin-E OS=Homo sapiens OX=9606 GN=GSDME PE=1 SV=2	6746.22	266.964
P06396	GSN	Homo sapiens	Gelsolin	P06396	>sp|P06396|GELS_HUMAN Gelsolin OS=Homo sapiens OX=9606 GN=GSN PE=1 SV=1	7548.41	26863.5
P00390	GSR	Homo sapiens	Glutathione reductase, mitochondrial	P00390	>sp|P00390|GSHR_HUMAN Glutathione reductase, mitochondrial OS=Homo sapiens OX=9606 GN=GSR PE=1 SV=2	7368.19	1536.47
P48637	GSS	Homo sapiens	Glutathione synthetase	P48637	>sp|P48637|GSHB_HUMAN Glutathione synthetase OS=Homo sapiens OX=9606 GN=GSS PE=1 SV=1	4593.81	1444.01
P78417	GSTO1	Homo sapiens	Glutathione S-transferase omega-1	P78417	>sp|P78417|GSTO1_HUMAN Glutathione S-transferase omega-1 OS=Homo sapiens OX=9606 GN=GSTO1 PE=1 SV=2	1746.64	2403.76
P09211	GSTP1	Homo sapiens	Glutathione S-transferase P	P09211	>sp|P09211|GSTP1_HUMAN Glutathione S-transferase P OS=Homo sapiens OX=9606 GN=GSTP1 PE=1 SV=2	73383.5	4973.56
P35269	GTF2F1	Homo sapiens	General transcription factor IIF subunit 1	P35269	>sp|P35269|T2FA_HUMAN General transcription factor IIF subunit 1 OS=Homo sapiens OX=9606 GN=GTF2F1 PE=1 SV=2	1807.33	NaN
P13984	GTF2F2	Homo sapiens	General transcription factor IIF subunit 2	P13984	>sp|P13984|T2FB_HUMAN General transcription factor IIF subunit 2 OS=Homo sapiens OX=9606 GN=GTF2F2 PE=1 SV=2	1942.05	NaN
P46976	GYG1	Homo sapiens	Glycogenin-1	P46976	>sp|P46976|GLYG_HUMAN Glycogenin-1 OS=Homo sapiens OX=9606 GN=GYG1 PE=1 SV=4	1995.99	6995.93
P13807	GYS1	Homo sapiens	Glycogen [starch] synthase, muscle	P13807	>sp|P13807|GYS1_HUMAN Glycogen [starch] synthase, muscle OS=Homo sapiens OX=9606 GN=GYS1 PE=1 SV=2	NaN	1495.44
P07305	H1-0	Homo sapiens	Histone H1.0	P07305	>sp|P07305|H10_HUMAN Histone H1.0 OS=Homo sapiens OX=9606 GN=H1-0 PE=1 SV=3	15064.1	NaN
Q92522	H1-10	Homo sapiens	Histone H1.10	Q92522	>sp|Q92522|H1X_HUMAN Histone H1.10 OS=Homo sapiens OX=9606 GN=H1-10 PE=1 SV=1	1930.3	NaN
P16403	H1-2	Homo sapiens	Histone H1.2	P16403	>sp|P16403|H12_HUMAN Histone H1.2 OS=Homo sapiens OX=9606 GN=H1-2 PE=1 SV=2	37609.8	NaN
P16402	H1-3	Homo sapiens	Histone H1.3	P16402	>sp|P16402|H13_HUMAN Histone H1.3 OS=Homo sapiens OX=9606 GN=H1-3 PE=1 SV=2	55992.5	NaN
P10412	H1-4	Homo sapiens	Histone H1.4	P10412	>sp|P10412|H14_HUMAN Histone H1.4 OS=Homo sapiens OX=9606 GN=H1-4 PE=1 SV=2	63743.2	NaN
P16401	H1-5	Homo sapiens	Histone H1.5	P16401	>sp|P16401|H15_HUMAN Histone H1.5 OS=Homo sapiens OX=9606 GN=H1-5 PE=1 SV=3	28425.7	NaN
P04908;P0C0S8;P20671;Q16777;Q6FI13;Q7L7L0;Q93077;Q96KK5;Q99878;Q9BTM1	H2AC8;H2AC17;H2AC7;H2AC20;H2AC19;H2AC25;H2AC6;H2AC12;H2AC14;H2AJ	Homo sapiens	Histone H2A type 1-B/E;Histone H2A type 1;Histone H2A type 1-D;Histone H2A type 2-C;Histone H2A type 2-A;Histone H2A type 3;Histone H2A type 1-C;Histone H2A type 1-H;Histone H2A type 1-J;Histone H2A.J	P04908;P0C0S8;P20671;Q16777;Q6FI13;Q7L7L0;Q93077;Q96KK5;Q99878;Q9BTM1	>sp|P04908|H2A1B_HUMAN Histone H2A type 1-B/E OS=Homo sapiens OX=9606 GN=H2AC8 PE=1 SV=2;>sp|P0C0S8|H2A1_HUMAN Histone H2A type 1 OS=Homo sapiens OX=9606 GN=H2AC17 PE=1 SV=2;>sp|P20671|H2A1D_HUMAN Histone H2A type 1-D OS=Homo sapiens OX=9606 GN=H2AC7 PE=1 SV=2;>sp|Q16777|H2A2C_HUMAN Histone H2A type 2-C OS=Homo sapiens OX=9606 GN=H2AC20 PE=1 SV=4;>sp|Q6FI13|H2A2A_HUMAN Histone H2A type 2-A OS=Hom…	284075	4767.65
P16104;Q96QV6	H2AX;H2AC1	Homo sapiens	Histone H2AX;Histone H2A type 1-A	P16104;Q96QV6	>sp|P16104|H2AX_HUMAN Histone H2AX OS=Homo sapiens OX=9606 GN=H2AX PE=1 SV=2;>sp|Q96QV6|H2A1A_HUMAN Histone H2A type 1-A OS=Homo sapiens OX=9606 GN=H2AC1 PE=1 SV=3	2824.08	NaN
P0C0S5;Q71UI9	H2AZ1;H2AZ2	Homo sapiens	Histone H2A.Z;Histone H2A.V	P0C0S5;Q71UI9	>sp|P0C0S5|H2AZ_HUMAN Histone H2A.Z OS=Homo sapiens OX=9606 GN=H2AZ1 PE=1 SV=2;>sp|Q71UI9|H2AV_HUMAN Histone H2A.V OS=Homo sapiens OX=9606 GN=H2AZ2 PE=1 SV=3	12031.1	NaN
P06899;P23527;P33778;Q16778;Q8N257	H2BC11;H2BC17;H2BC3;H2BC21;H2BC26	Homo sapiens	Histone H2B type 1-J;Histone H2B type 1-O;Histone H2B type 1-B;Histone H2B type 2-E;Histone H2B type 3-B	P06899;P23527;P33778;Q16778;Q8N257	>sp|P06899|H2B1J_HUMAN Histone H2B type 1-J OS=Homo sapiens OX=9606 GN=H2BC11 PE=1 SV=3;>sp|P23527|H2B1O_HUMAN Histone H2B type 1-O OS=Homo sapiens OX=9606 GN=H2BC17 PE=1 SV=3;>sp|P33778|H2B1B_HUMAN Histone H2B type 1-B OS=Homo sapiens OX=9606 GN=H2BC3 PE=1 SV=2;>sp|Q16778|H2B2E_HUMAN Histone H2B type 2-E OS=Homo sapiens OX=9606 GN=H2BC21 PE=1 SV=3;>sp|Q8N257|H2B3B_HUMAN Histone H2B type 3-B OS=H…	6093.9	NaN
O60814;P57053;P58876;P62807;Q5QNW6;Q93079;Q99877;Q99879;Q99880	H2BC12;H2BC12L;H2BC5;H2BC10;H2BC18;H2BC9;H2BC15;H2BC14;H2BC13	Homo sapiens	Histone H2B type 1-K;Histone H2B type F-S;Histone H2B type 1-D;Histone H2B type 1-C/E/F/G/I;Histone H2B type 2-F;Histone H2B type 1-H;Histone H2B type 1-N;Histone H2B type 1-M;Histone H2B type 1-L	O60814;P57053;P58876;P62807;Q5QNW6;Q93079;Q99877;Q99879;Q99880	>sp|O60814|H2B1K_HUMAN Histone H2B type 1-K OS=Homo sapiens OX=9606 GN=H2BC12 PE=1 SV=3;>sp|P57053|H2BFS_HUMAN Histone H2B type F-S OS=Homo sapiens OX=9606 GN=H2BC12L PE=1 SV=2;>sp|P58876|H2B1D_HUMAN Histone H2B type 1-D OS=Homo sapiens OX=9606 GN=H2BC5 PE=1 SV=2;>sp|P62807|H2B1C_HUMAN Histone H2B type 1-C/E/F/G/I OS=Homo sapiens OX=9606 GN=H2BC10 PE=1 SV=4;>sp|Q5QNW6|H2B2F_HUMAN Histone H2B type…	295046	4814.16
Q5TEC6	H3-7	Homo sapiens	Histone H3-7	Q5TEC6	>sp|Q5TEC6|H37_HUMAN Histone H3-7 OS=Homo sapiens OX=9606 GN=H3-7 PE=1 SV=1	4983.31	589.378
P62805	H4C16	Homo sapiens	Histone H4	P62805	>sp|P62805|H4_HUMAN Histone H4 OS=Homo sapiens OX=9606 GN=H4C16 PE=1 SV=2	329007	39455.2
Q9P035	HACD3	Homo sapiens	Very-long-chain (3R)-3-hydroxyacyl-CoA dehydratase 3	Q9P035	>sp|Q9P035|HACD3_HUMAN Very-long-chain (3R)-3-hydroxyacyl-CoA dehydratase 3 OS=Homo sapiens OX=9606 GN=HACD3 PE=1 SV=2	2005.06	1177.46
P40939	HADHA	Homo sapiens	Trifunctional enzyme subunit alpha, mitochondrial	P40939	>sp|P40939|ECHA_HUMAN Trifunctional enzyme subunit alpha, mitochondrial OS=Homo sapiens OX=9606 GN=HADHA PE=1 SV=2	3424.19	26.2889
P55084	HADHB	Homo sapiens	Trifunctional enzyme subunit beta, mitochondrial	P55084	>sp|P55084|ECHB_HUMAN Trifunctional enzyme subunit beta, mitochondrial OS=Homo sapiens OX=9606 GN=HADHB PE=1 SV=3	5028.82	NaN
P12081	HARS1	Homo sapiens	Histidine--tRNA ligase, cytoplasmic	P12081	>sp|P12081|HARS1_HUMAN Histidine--tRNA ligase, cytoplasmic OS=Homo sapiens OX=9606 GN=HARS1 PE=1 SV=2	4108.02	1522.05
P02042;P02100;P68871;P69891;P69892	HBD;HBE1;HBB;HBG1;HBG2	Homo sapiens	Hemoglobin subunit delta;Hemoglobin subunit epsilon;Hemoglobin subunit beta;Hemoglobin subunit gamma-1;Hemoglobin subunit gamma-2	P02042;P02100;P68871;P69891;P69892	>sp|P02042|HBD_HUMAN Hemoglobin subunit delta OS=Homo sapiens OX=9606 GN=HBD PE=1 SV=2;>sp|P02100|HBE_HUMAN Hemoglobin subunit epsilon OS=Homo sapiens OX=9606 GN=HBE1 PE=1 SV=2;>sp|P68871|HBB_HUMAN Hemoglobin subunit beta OS=Homo sapiens OX=9606 GN=HBB PE=1 SV=2;>sp|P69891|HBG1_HUMAN Hemoglobin subunit gamma-1 OS=Homo sapiens OX=9606 GN=HBG1 PE=1 SV=3;>sp|P69892|HBG2_HUMAN Hemoglobin subunit gamm…	8272.96	7224.87
P49019;Q8TDS4	HCAR3;HCAR2	Homo sapiens	Hydroxycarboxylic acid receptor 3;Hydroxycarboxylic acid receptor 2	P49019;Q8TDS4	>sp|P49019|HCAR3_HUMAN Hydroxycarboxylic acid receptor 3 OS=Homo sapiens OX=9606 GN=HCAR3 PE=1 SV=3;>sp|Q8TDS4|HCAR2_HUMAN Hydroxycarboxylic acid receptor 2 OS=Homo sapiens OX=9606 GN=HCAR2 PE=1 SV=1	705.987	NaN
P51858	HDGF	Homo sapiens	Hepatoma-derived growth factor	P51858	>sp|P51858|HDGF_HUMAN Hepatoma-derived growth factor OS=Homo sapiens OX=9606 GN=HDGF PE=1 SV=1	5400.81	146.424
Q9Y5Z4	HEBP2	Homo sapiens	Heme-binding protein 2	Q9Y5Z4	>sp|Q9Y5Z4|HEBP2_HUMAN Heme-binding protein 2 OS=Homo sapiens OX=9606 GN=HEBP2 PE=1 SV=1	4636.03	1321.89
P06865	HEXA	Homo sapiens	Beta-hexosaminidase subunit alpha	P06865	>sp|P06865|HEXA_HUMAN Beta-hexosaminidase subunit alpha OS=Homo sapiens OX=9606 GN=HEXA PE=1 SV=2	1711.48	3675.04
P07686	HEXB	Homo sapiens	Beta-hexosaminidase subunit beta	P07686	>sp|P07686|HEXB_HUMAN Beta-hexosaminidase subunit beta OS=Homo sapiens OX=9606 GN=HEXB PE=1 SV=4	1085.56	7159.88
Q68CP4	HGSNAT	Homo sapiens	Heparan-alpha-glucosaminide N-acetyltransferase	Q68CP4	>sp|Q68CP4|HGNAT_HUMAN Heparan-alpha-glucosaminide N-acetyltransferase OS=Homo sapiens OX=9606 GN=HGSNAT PE=1 SV=2	NaN	1683.48
Q6NVY1	HIBCH	Homo sapiens	3-hydroxyisobutyryl-CoA hydrolase, mitochondrial	Q6NVY1	>sp|Q6NVY1|HIBCH_HUMAN 3-hydroxyisobutyryl-CoA hydrolase, mitochondrial OS=Homo sapiens OX=9606 GN=HIBCH PE=1 SV=2	1136.09	NaN
P04439	HLA-A	Homo sapiens	HLA class I histocompatibility antigen, A alpha chain	P04439	>sp|P04439|HLAA_HUMAN HLA class I histocompatibility antigen, A alpha chain OS=Homo sapiens OX=9606 GN=HLA-A PE=1 SV=2	85731.5	84090
P01889	HLA-B	Homo sapiens	HLA class I histocompatibility antigen, B alpha chain	P01889	>sp|P01889|HLAB_HUMAN HLA class I histocompatibility antigen, B alpha chain OS=Homo sapiens OX=9606 GN=HLA-B PE=1 SV=3	17801	37360.9
P10321	HLA-C	Homo sapiens	HLA class I histocompatibility antigen, C alpha chain	P10321	>sp|P10321|HLAC_HUMAN HLA class I histocompatibility antigen, C alpha chain OS=Homo sapiens OX=9606 GN=HLA-C PE=1 SV=3	32386.5	10418
P30511	HLA-F	Homo sapiens	HLA class I histocompatibility antigen, alpha chain F	P30511	>sp|P30511|HLAF_HUMAN HLA class I histocompatibility antigen, alpha chain F OS=Homo sapiens OX=9606 GN=HLA-F PE=1 SV=3	2186.78	NaN
Q8TCT9	HM13	Homo sapiens	Minor histocompatibility antigen H13	Q8TCT9	>sp|Q8TCT9|HM13_HUMAN Minor histocompatibility antigen H13 OS=Homo sapiens OX=9606 GN=HM13 PE=1 SV=1	2234.03	4161.64
A0A2R8Y4L2;P09651	HNRNPA1L3;HNRNPA1	Homo sapiens	Heterogeneous nuclear ribonucleoprotein A1-like 3;Heterogeneous nuclear ribonucleoprotein A1	A0A2R8Y4L2;P09651	>sp|A0A2R8Y4L2|RA1L3_HUMAN Heterogeneous nuclear ribonucleoprotein A1-like 3 OS=Homo sapiens OX=9606 GN=HNRNPA1L3 PE=1 SV=2;>sp|P09651|ROA1_HUMAN Heterogeneous nuclear ribonucleoprotein A1 OS=Homo sapiens OX=9606 GN=HNRNPA1 PE=1 SV=5	18290.9	1310.48
P22626	HNRNPA2B1	Homo sapiens	Heterogeneous nuclear ribonucleoproteins A2/B1	P22626	>sp|P22626|ROA2_HUMAN Heterogeneous nuclear ribonucleoproteins A2/B1 OS=Homo sapiens OX=9606 GN=HNRNPA2B1 PE=1 SV=2	20862.8	2129.71
Q99729	HNRNPAB	Homo sapiens	Heterogeneous nuclear ribonucleoprotein A/B	Q99729	>sp|Q99729|ROAA_HUMAN Heterogeneous nuclear ribonucleoprotein A/B OS=Homo sapiens OX=9606 GN=HNRNPAB PE=1 SV=2	5134.53	263.704
P07910	HNRNPC	Homo sapiens	Heterogeneous nuclear ribonucleoproteins C1/C2	P07910	>sp|P07910|HNRPC_HUMAN Heterogeneous nuclear ribonucleoproteins C1/C2 OS=Homo sapiens OX=9606 GN=HNRNPC PE=1 SV=4	7916.64	NaN
Q14103	HNRNPD	Homo sapiens	Heterogeneous nuclear ribonucleoprotein D0	Q14103	>sp|Q14103|HNRPD_HUMAN Heterogeneous nuclear ribonucleoprotein D0 OS=Homo sapiens OX=9606 GN=HNRNPD PE=1 SV=1	8475.91	487.647
P61978	HNRNPK	Homo sapiens	Heterogeneous nuclear ribonucleoprotein K	P61978	>sp|P61978|HNRPK_HUMAN Heterogeneous nuclear ribonucleoprotein K OS=Homo sapiens OX=9606 GN=HNRNPK PE=1 SV=1	2408.13	403.541
O43390	HNRNPR	Homo sapiens	Heterogeneous nuclear ribonucleoprotein R	O43390	>sp|O43390|HNRPR_HUMAN Heterogeneous nuclear ribonucleoprotein R OS=Homo sapiens OX=9606 GN=HNRNPR PE=1 SV=1	2759.92	172.736
P37235;P61601;P84074	HPCAL1;NCALD;HPCA	Homo sapiens	Hippocalcin-like protein 1;Neurocalcin-delta;Neuron-specific calcium-binding protein hippocalcin	P37235;P61601;P84074	>sp|P37235|HPCL1_HUMAN Hippocalcin-like protein 1 OS=Homo sapiens OX=9606 GN=HPCAL1 PE=1 SV=3;>sp|P61601|NCALD_HUMAN Neurocalcin-delta OS=Homo sapiens OX=9606 GN=NCALD PE=1 SV=2;>sp|P84074|HPCA_HUMAN Neuron-specific calcium-binding protein hippocalcin OS=Homo sapiens OX=9606 GN=HPCA PE=1 SV=2	420.166	3385.21
P00492	HPRT1	Homo sapiens	Hypoxanthine-guanine phosphoribosyltransferase	P00492	>sp|P00492|HPRT_HUMAN Hypoxanthine-guanine phosphoribosyltransferase OS=Homo sapiens OX=9606 GN=HPRT1 PE=1 SV=2	10607.6	859.628
Q53GQ0	HSD17B12	Homo sapiens	Very-long-chain 3-oxoacyl-CoA reductase	Q53GQ0	>sp|Q53GQ0|DHB12_HUMAN Very-long-chain 3-oxoacyl-CoA reductase OS=Homo sapiens OX=9606 GN=HSD17B12 PE=1 SV=2	7017.76	4511.98
P51659	HSD17B4	Homo sapiens	Peroxisomal multifunctional enzyme type 2	P51659	>sp|P51659|DHB4_HUMAN Peroxisomal multifunctional enzyme type 2 OS=Homo sapiens OX=9606 GN=HSD17B4 PE=1 SV=3	2602.57	2367.81
P07900	HSP90AA1	Homo sapiens	Heat shock protein HSP 90-alpha	P07900	>sp|P07900|HS90A_HUMAN Heat shock protein HSP 90-alpha OS=Homo sapiens OX=9606 GN=HSP90AA1 PE=1 SV=5	84418.7	14351.8
P08238	HSP90AB1	Homo sapiens	Heat shock protein HSP 90-beta	P08238	>sp|P08238|HS90B_HUMAN Heat shock protein HSP 90-beta OS=Homo sapiens OX=9606 GN=HSP90AB1 PE=1 SV=4	38730	7516.28
Q58FF6	HSP90AB4P	Homo sapiens	Putative heat shock protein HSP 90-beta 4	Q58FF6	>sp|Q58FF6|H90B4_HUMAN Putative heat shock protein HSP 90-beta 4 OS=Homo sapiens OX=9606 GN=HSP90AB4P PE=5 SV=1	18152.5	3979
P14625	HSP90B1	Homo sapiens	Endoplasmin	P14625	>sp|P14625|ENPL_HUMAN Endoplasmin OS=Homo sapiens OX=9606 GN=HSP90B1 PE=1 SV=1	54814.8	47713.1
P0DMV8;P0DMV9	HSPA1A;HSPA1B	Homo sapiens	Heat shock 70 kDa protein 1A;Heat shock 70 kDa protein 1B	P0DMV8;P0DMV9	>sp|P0DMV8|HS71A_HUMAN Heat shock 70 kDa protein 1A OS=Homo sapiens OX=9606 GN=HSPA1A PE=1 SV=1;>sp|P0DMV9|HS71B_HUMAN Heat shock 70 kDa protein 1B OS=Homo sapiens OX=9606 GN=HSPA1B PE=1 SV=1	37086.7	3874.17
P34932	HSPA4	Homo sapiens	Heat shock 70 kDa protein 4	P34932	>sp|P34932|HSP74_HUMAN Heat shock 70 kDa protein 4 OS=Homo sapiens OX=9606 GN=HSPA4 PE=1 SV=4	8716.41	861.602
P11021	HSPA5	Homo sapiens	Endoplasmic reticulum chaperone BiP	P11021	>sp|P11021|BIP_HUMAN Endoplasmic reticulum chaperone BiP OS=Homo sapiens OX=9606 GN=HSPA5 PE=1 SV=2	35257.2	23284.3
P11142	HSPA8	Homo sapiens	Heat shock cognate 71 kDa protein	P11142	>sp|P11142|HSP7C_HUMAN Heat shock cognate 71 kDa protein OS=Homo sapiens OX=9606 GN=HSPA8 PE=1 SV=1	214532	92573.9
P38646	HSPA9	Homo sapiens	Stress-70 protein, mitochondrial	P38646	>sp|P38646|GRP75_HUMAN Stress-70 protein, mitochondrial OS=Homo sapiens OX=9606 GN=HSPA9 PE=1 SV=2	7904.52	295.668
P04792	HSPB1	Homo sapiens	Heat shock protein beta-1	P04792	>sp|P04792|HSPB1_HUMAN Heat shock protein beta-1 OS=Homo sapiens OX=9606 GN=HSPB1 PE=1 SV=2	32824.7	6231.8
P10809	HSPD1	Homo sapiens	60 kDa heat shock protein, mitochondrial	P10809	>sp|P10809|CH60_HUMAN 60 kDa heat shock protein, mitochondrial OS=Homo sapiens OX=9606 GN=HSPD1 PE=1 SV=2	4757.06	2911.75
Q92598	HSPH1	Homo sapiens	Heat shock protein 105 kDa	Q92598	>sp|Q92598|HS105_HUMAN Heat shock protein 105 kDa OS=Homo sapiens OX=9606 GN=HSPH1 PE=1 SV=1	10206.5	1859.39
Q4G0P3	HYDIN	Homo sapiens	Hydrocephalus-inducing protein homolog	Q4G0P3	>sp|Q4G0P3|HYDIN_HUMAN Hydrocephalus-inducing protein homolog OS=Homo sapiens OX=9606 GN=HYDIN PE=1 SV=3	626.409	NaN
Q9Y4L1	HYOU1	Homo sapiens	Hypoxia up-regulated protein 1	Q9Y4L1	>sp|Q9Y4L1|HYOU1_HUMAN Hypoxia up-regulated protein 1 OS=Homo sapiens OX=9606 GN=HYOU1 PE=1 SV=1	8816.91	2118.01
Q9NSE4	IARS2	Homo sapiens	Isoleucine--tRNA ligase, mitochondrial	Q9NSE4	>sp|Q9NSE4|SYIM_HUMAN Isoleucine--tRNA ligase, mitochondrial OS=Homo sapiens OX=9606 GN=IARS2 PE=1 SV=2	1626.54	NaN
P05362	ICAM1	Homo sapiens	Intercellular adhesion molecule 1	P05362	>sp|P05362|ICAM1_HUMAN Intercellular adhesion molecule 1 OS=Homo sapiens OX=9606 GN=ICAM1 PE=1 SV=2	1741.3	44449.2
P14735	IDE	Homo sapiens	Insulin-degrading enzyme	P14735	>sp|P14735|IDE_HUMAN Insulin-degrading enzyme OS=Homo sapiens OX=9606 GN=IDE PE=1 SV=4	1155.36	NaN
O75874	IDH1	Homo sapiens	Isocitrate dehydrogenase [NADP] cytoplasmic	O75874	>sp|O75874|IDHC_HUMAN Isocitrate dehydrogenase [NADP] cytoplasmic OS=Homo sapiens OX=9606 GN=IDH1 PE=1 SV=2	13588.6	1663
P50213	IDH3A	Homo sapiens	Isocitrate dehydrogenase [NAD] subunit alpha, mitochondrial	P50213	>sp|P50213|IDH3A_HUMAN Isocitrate dehydrogenase [NAD] subunit alpha, mitochondrial OS=Homo sapiens OX=9606 GN=IDH3A PE=1 SV=1	1828.61	NaN
P13164;Q01628;Q01629	IFITM1;IFITM3;IFITM2	Homo sapiens	Interferon-induced transmembrane protein 1;Interferon-induced transmembrane protein 3;Interferon-induced transmembrane protein 2	P13164;Q01628;Q01629	>sp|P13164|IFM1_HUMAN Interferon-induced transmembrane protein 1 OS=Homo sapiens OX=9606 GN=IFITM1 PE=1 SV=3;>sp|Q01628|IFM3_HUMAN Interferon-induced transmembrane protein 3 OS=Homo sapiens OX=9606 GN=IFITM3 PE=1 SV=2;>sp|Q01629|IFM2_HUMAN Interferon-induced transmembrane protein 2 OS=Homo sapiens OX=9606 GN=IFITM2 PE=1 SV=2	2023	3943.67
P11717	IGF2R	Homo sapiens	Cation-independent mannose-6-phosphate receptor	P11717	>sp|P11717|MPRI_HUMAN Cation-independent mannose-6-phosphate receptor OS=Homo sapiens OX=9606 GN=IGF2R PE=1 SV=3	283.974	3133.36
O75054	IGSF3	Homo sapiens	Immunoglobulin superfamily member 3	O75054	>sp|O75054|IGSF3_HUMAN Immunoglobulin superfamily member 3 OS=Homo sapiens OX=9606 GN=IGSF3 PE=1 SV=3	3709.03	NaN
Q70UQ0	IKBIP	Homo sapiens	Inhibitor of nuclear factor kappa-B kinase-interacting protein	Q70UQ0	>sp|Q70UQ0|IKIP_HUMAN Inhibitor of nuclear factor kappa-B kinase-interacting protein OS=Homo sapiens OX=9606 GN=IKBIP PE=1 SV=1	727.135	10085.2
Q12905	ILF2	Homo sapiens	Interleukin enhancer-binding factor 2	Q12905	>sp|Q12905|ILF2_HUMAN Interleukin enhancer-binding factor 2 OS=Homo sapiens OX=9606 GN=ILF2 PE=1 SV=2	1173.22	NaN
Q12906	ILF3	Homo sapiens	Interleukin enhancer-binding factor 3	Q12906	>sp|Q12906|ILF3_HUMAN Interleukin enhancer-binding factor 3 OS=Homo sapiens OX=9606 GN=ILF3 PE=1 SV=3	5999.01	NaN
Q16891	IMMT	Homo sapiens	MICOS complex subunit MIC60	Q16891	>sp|Q16891|MIC60_HUMAN MICOS complex subunit MIC60 OS=Homo sapiens OX=9606 GN=IMMT PE=1 SV=1	847.292	NaN
O00410	IPO5	Homo sapiens	Importin-5	O00410	>sp|O00410|IPO5_HUMAN Importin-5 OS=Homo sapiens OX=9606 GN=IPO5 PE=1 SV=4	6241.58	1333.19
O95373	IPO7	Homo sapiens	Importin-7	O95373	>sp|O95373|IPO7_HUMAN Importin-7 OS=Homo sapiens OX=9606 GN=IPO7 PE=1 SV=1	1969.2	175.352
P46940	IQGAP1	Homo sapiens	Ras GTPase-activating-like protein IQGAP1	P46940	>sp|P46940|IQGA1_HUMAN Ras GTPase-activating-like protein IQGAP1 OS=Homo sapiens OX=9606 GN=IQGAP1 PE=1 SV=1	35452.6	4256.73
O14896	IRF6	Homo sapiens	Interferon regulatory factor 6	O14896	>sp|O14896|IRF6_HUMAN Interferon regulatory factor 6 OS=Homo sapiens OX=9606 GN=IRF6 PE=1 SV=1	1954.45	NaN
Q96CN7	ISOC1	Homo sapiens	Isochorismatase domain-containing protein 1	Q96CN7	>sp|Q96CN7|ISOC1_HUMAN Isochorismatase domain-containing protein 1 OS=Homo sapiens OX=9606 GN=ISOC1 PE=1 SV=3	2401.32	278.588
Q9NPH2	ISYNA1	Homo sapiens	Inositol-3-phosphate synthase 1	Q9NPH2	>sp|Q9NPH2|INO1_HUMAN Inositol-3-phosphate synthase 1 OS=Homo sapiens OX=9606 GN=ISYNA1 PE=1 SV=1	1750.28	NaN
P56199	ITGA1	Homo sapiens	Integrin alpha-1	P56199	>sp|P56199|ITA1_HUMAN Integrin alpha-1 OS=Homo sapiens OX=9606 GN=ITGA1 PE=1 SV=2	2836.61	21554.5
Q9UKX5	ITGA11	Homo sapiens	Integrin alpha-11	Q9UKX5	>sp|Q9UKX5|ITA11_HUMAN Integrin alpha-11 OS=Homo sapiens OX=9606 GN=ITGA11 PE=1 SV=2	NaN	3421.66
P17301	ITGA2	Homo sapiens	Integrin alpha-2	P17301	>sp|P17301|ITA2_HUMAN Integrin alpha-2 OS=Homo sapiens OX=9606 GN=ITGA2 PE=1 SV=2	66396.1	37115.9
P26006	ITGA3	Homo sapiens	Integrin alpha-3	P26006	>sp|P26006|ITA3_HUMAN Integrin alpha-3 OS=Homo sapiens OX=9606 GN=ITGA3 PE=1 SV=5	64411.3	20784.8
P13612	ITGA4	Homo sapiens	Integrin alpha-4	P13612	>sp|P13612|ITA4_HUMAN Integrin alpha-4 OS=Homo sapiens OX=9606 GN=ITGA4 PE=1 SV=3	2218.38	1592.09
P08648	ITGA5	Homo sapiens	Integrin alpha-5	P08648	>sp|P08648|ITA5_HUMAN Integrin alpha-5 OS=Homo sapiens OX=9606 GN=ITGA5 PE=1 SV=2	1492.97	22744
P23229	ITGA6	Homo sapiens	Integrin alpha-6	P23229	>sp|P23229|ITA6_HUMAN Integrin alpha-6 OS=Homo sapiens OX=9606 GN=ITGA6 PE=1 SV=5	85300.2	1805.35
P06756	ITGAV	Homo sapiens	Integrin alpha-V	P06756	>sp|P06756|ITAV_HUMAN Integrin alpha-V OS=Homo sapiens OX=9606 GN=ITGAV PE=1 SV=2	17634.7	41898.6
P05556	ITGB1	Homo sapiens	Integrin beta-1	P05556	>sp|P05556|ITB1_HUMAN Integrin beta-1 OS=Homo sapiens OX=9606 GN=ITGB1 PE=1 SV=2	131867	141874
P05106	ITGB3	Homo sapiens	Integrin beta-3	P05106	>sp|P05106|ITB3_HUMAN Integrin beta-3 OS=Homo sapiens OX=9606 GN=ITGB3 PE=1 SV=2	NaN	3928.96
P16144	ITGB4	Homo sapiens	Integrin beta-4	P16144	>sp|P16144|ITB4_HUMAN Integrin beta-4 OS=Homo sapiens OX=9606 GN=ITGB4 PE=1 SV=5	68647.8	252.513
P18084	ITGB5	Homo sapiens	Integrin beta-5	P18084	>sp|P18084|ITB5_HUMAN Integrin beta-5 OS=Homo sapiens OX=9606 GN=ITGB5 PE=1 SV=1	972.464	5640.52
P18564	ITGB6	Homo sapiens	Integrin beta-6	P18564	>sp|P18564|ITB6_HUMAN Integrin beta-6 OS=Homo sapiens OX=9606 GN=ITGB6 PE=1 SV=2	3529.68	NaN
P07476	IVL	Homo sapiens	Involucrin	P07476	>sp|P07476|INVO_HUMAN Involucrin OS=Homo sapiens OX=9606 GN=IVL PE=1 SV=2	10773.5	NaN
P14923	JUP	Homo sapiens	Junction plakoglobin	P14923	>sp|P14923|PLAK_HUMAN Junction plakoglobin OS=Homo sapiens OX=9606 GN=JUP PE=1 SV=3	32461.5	4075.8
Q15046	KARS1	Homo sapiens	Lysine--tRNA ligase	Q15046	>sp|Q15046|SYK_HUMAN Lysine--tRNA ligase OS=Homo sapiens OX=9606 GN=KARS1 PE=1 SV=3	7905.46	NaN
Q96CX2	KCTD12	Homo sapiens	BTB/POZ domain-containing protein KCTD12	Q96CX2	>sp|Q96CX2|KCD12_HUMAN BTB/POZ domain-containing protein KCTD12 OS=Homo sapiens OX=9606 GN=KCTD12 PE=1 SV=1	4695.6	NaN
Q06136	KDSR	Homo sapiens	3-ketodihydrosphingosine reductase	Q06136	>sp|Q06136|KDSR_HUMAN 3-ketodihydrosphingosine reductase OS=Homo sapiens OX=9606 GN=KDSR PE=1 SV=1	6044.01	2214.54
Q96J84	KIRREL1	Homo sapiens	Kin of IRRE-like protein 1	Q96J84	>sp|Q96J84|KIRR1_HUMAN Kin of IRRE-like protein 1 OS=Homo sapiens OX=9606 GN=KIRREL1 PE=1 SV=2	NaN	3202.02
Q5T750	KPLCE	Homo sapiens	Protein KPLCE	Q5T750	>sp|Q5T750|KPLCE_HUMAN Protein KPLCE OS=Homo sapiens OX=9606 GN=KPLCE PE=1 SV=1	7324.96	11854.6
Q14974	KPNB1	Homo sapiens	Importin subunit beta-1	Q14974	>sp|Q14974|IMB1_HUMAN Importin subunit beta-1 OS=Homo sapiens OX=9606 GN=KPNB1 PE=1 SV=2	19591.2	2395.11
Q5T749	KPRP	Homo sapiens	Keratinocyte proline-rich protein	Q5T749	>sp|Q5T749|KPRP_HUMAN Keratinocyte proline-rich protein OS=Homo sapiens OX=9606 GN=KPRP PE=1 SV=1	1057.68	2538.68
P04264	KRT1	Homo sapiens	Keratin, type II cytoskeletal 1	P04264	>sp|P04264|K2C1_HUMAN Keratin, type II cytoskeletal 1 OS=Homo sapiens OX=9606 GN=KRT1 PE=1 SV=6	699373	1.13557e+06
P13645	KRT10	Homo sapiens	Keratin, type I cytoskeletal 10	P13645	>sp|P13645|K1C10_HUMAN Keratin, type I cytoskeletal 10 OS=Homo sapiens OX=9606 GN=KRT10 PE=1 SV=6	157650	273361
P02533	KRT14	Homo sapiens	Keratin, type I cytoskeletal 14	P02533	>sp|P02533|K1C14_HUMAN Keratin, type I cytoskeletal 14 OS=Homo sapiens OX=9606 GN=KRT14 PE=1 SV=4	27774.6	48238.8
P08779	KRT16	Homo sapiens	Keratin, type I cytoskeletal 16	P08779	>sp|P08779|K1C16_HUMAN Keratin, type I cytoskeletal 16 OS=Homo sapiens OX=9606 GN=KRT16 PE=1 SV=4	3561.15	4065.09
Q04695	KRT17	Homo sapiens	Keratin, type I cytoskeletal 17	Q04695	>sp|Q04695|K1C17_HUMAN Keratin, type I cytoskeletal 17 OS=Homo sapiens OX=9606 GN=KRT17 PE=1 SV=2	1977.91	2174.99
P35908	KRT2	Homo sapiens	Keratin, type II cytoskeletal 2 epidermal	P35908	>sp|P35908|K22E_HUMAN Keratin, type II cytoskeletal 2 epidermal OS=Homo sapiens OX=9606 GN=KRT2 PE=1 SV=2	108277	138466
P35900	KRT20	Homo sapiens	Keratin, type I cytoskeletal 20	P35900	>sp|P35900|K1C20_HUMAN Keratin, type I cytoskeletal 20 OS=Homo sapiens OX=9606 GN=KRT20 PE=1 SV=1	373.842	960.44
Q7Z3Z0	KRT25	Homo sapiens	Keratin, type I cytoskeletal 25	Q7Z3Z0	>sp|Q7Z3Z0|K1C25_HUMAN Keratin, type I cytoskeletal 25 OS=Homo sapiens OX=9606 GN=KRT25 PE=1 SV=1	794.698	1961.21
Q7Z3Y8	KRT27	Homo sapiens	Keratin, type I cytoskeletal 27	Q7Z3Y8	>sp|Q7Z3Y8|K1C27_HUMAN Keratin, type I cytoskeletal 27 OS=Homo sapiens OX=9606 GN=KRT27 PE=1 SV=2	578.904	1576.92
Q14525;Q14532;Q15323;Q92764	KRT33B;KRT32;KRT31;KRT35	Homo sapiens	Keratin, type I cuticular Ha3-II;Keratin, type I cuticular Ha2;Keratin, type I cuticular Ha1;Keratin, type I cuticular Ha5	Q14525;Q14532;Q15323;Q92764	>sp|Q14525|KT33B_HUMAN Keratin, type I cuticular Ha3-II OS=Homo sapiens OX=9606 GN=KRT33B PE=1 SV=3;>sp|Q14532|K1H2_HUMAN Keratin, type I cuticular Ha2 OS=Homo sapiens OX=9606 GN=KRT32 PE=1 SV=3;>sp|Q15323|K1H1_HUMAN Keratin, type I cuticular Ha1 OS=Homo sapiens OX=9606 GN=KRT31 PE=1 SV=3;>sp|Q92764|KRT35_HUMAN Keratin, type I cuticular Ha5 OS=Homo sapiens OX=9606 GN=KRT35 PE=1 SV=5	NaN	993.54
P13647	KRT5	Homo sapiens	Keratin, type II cytoskeletal 5	P13647	>sp|P13647|K2C5_HUMAN Keratin, type II cytoskeletal 5 OS=Homo sapiens OX=9606 GN=KRT5 PE=1 SV=3	16930.8	30370.1
P02538	KRT6A	Homo sapiens	Keratin, type II cytoskeletal 6A	P02538	>sp|P02538|K2C6A_HUMAN Keratin, type II cytoskeletal 6A OS=Homo sapiens OX=9606 GN=KRT6A PE=1 SV=3	122761	135386
P04259	KRT6B	Homo sapiens	Keratin, type II cytoskeletal 6B	P04259	>sp|P04259|K2C6B_HUMAN Keratin, type II cytoskeletal 6B OS=Homo sapiens OX=9606 GN=KRT6B PE=1 SV=5	4539.11	3553.02
P08729	KRT7	Homo sapiens	Keratin, type II cytoskeletal 7	P08729	>sp|P08729|K2C7_HUMAN Keratin, type II cytoskeletal 7 OS=Homo sapiens OX=9606 GN=KRT7 PE=1 SV=5	4913.68	223.468
Q3SY84	KRT71	Homo sapiens	Keratin, type II cytoskeletal 71	Q3SY84	>sp|Q3SY84|K2C71_HUMAN Keratin, type II cytoskeletal 71 OS=Homo sapiens OX=9606 GN=KRT71 PE=1 SV=3	539.332	3309.84
Q7Z794	KRT77	Homo sapiens	Keratin, type II cytoskeletal 1b	Q7Z794	>sp|Q7Z794|K2C1B_HUMAN Keratin, type II cytoskeletal 1b OS=Homo sapiens OX=9606 GN=KRT77 PE=1 SV=3	2735.9	6808.82
Q8N1N4	KRT78	Homo sapiens	Keratin, type II cytoskeletal 78	Q8N1N4	>sp|Q8N1N4|K2C78_HUMAN Keratin, type II cytoskeletal 78 OS=Homo sapiens OX=9606 GN=KRT78 PE=1 SV=2	6255.35	8620.26
P05787	KRT8	Homo sapiens	Keratin, type II cytoskeletal 8	P05787	>sp|P05787|K2C8_HUMAN Keratin, type II cytoskeletal 8 OS=Homo sapiens OX=9606 GN=KRT8 PE=1 SV=7	2740.17	NaN
P35527	KRT9	Homo sapiens	Keratin, type I cytoskeletal 9	P35527	>sp|P35527|K1C9_HUMAN Keratin, type I cytoskeletal 9 OS=Homo sapiens OX=9606 GN=KRT9 PE=1 SV=3	139534	206847
Q86UP2	KTN1	Homo sapiens	Kinectin	Q86UP2	>sp|Q86UP2|KTN1_HUMAN Kinectin OS=Homo sapiens OX=9606 GN=KTN1 PE=1 SV=1	966.264	NaN
P32004	L1CAM	Homo sapiens	Neural cell adhesion molecule L1	P32004	>sp|P32004|L1CAM_HUMAN Neural cell adhesion molecule L1 OS=Homo sapiens OX=9606 GN=L1CAM PE=1 SV=2	NaN	7237.8
O00515	LAD1	Homo sapiens	Ladinin-1	O00515	>sp|O00515|LAD1_HUMAN Ladinin-1 OS=Homo sapiens OX=9606 GN=LAD1 PE=1 SV=2	2329.39	NaN
O15230	LAMA5	Homo sapiens	Laminin subunit alpha-5	O15230	>sp|O15230|LAMA5_HUMAN Laminin subunit alpha-5 OS=Homo sapiens OX=9606 GN=LAMA5 PE=1 SV=8	4247.59	NaN
P07942	LAMB1	Homo sapiens	Laminin subunit beta-1	P07942	>sp|P07942|LAMB1_HUMAN Laminin subunit beta-1 OS=Homo sapiens OX=9606 GN=LAMB1 PE=1 SV=2	1960.57	2528.59
P55268	LAMB2	Homo sapiens	Laminin subunit beta-2	P55268	>sp|P55268|LAMB2_HUMAN Laminin subunit beta-2 OS=Homo sapiens OX=9606 GN=LAMB2 PE=1 SV=2	2287.69	230.335
P11047	LAMC1	Homo sapiens	Laminin subunit gamma-1	P11047	>sp|P11047|LAMC1_HUMAN Laminin subunit gamma-1 OS=Homo sapiens OX=9606 GN=LAMC1 PE=1 SV=3	11160.8	1171.98
P11279	LAMP1	Homo sapiens	Lysosome-associated membrane glycoprotein 1	P11279	>sp|P11279|LAMP1_HUMAN Lysosome-associated membrane glycoprotein 1 OS=Homo sapiens OX=9606 GN=LAMP1 PE=1 SV=3	25389.1	61711.9
P13473	LAMP2	Homo sapiens	Lysosome-associated membrane glycoprotein 2	P13473	>sp|P13473|LAMP2_HUMAN Lysosome-associated membrane glycoprotein 2 OS=Homo sapiens OX=9606 GN=LAMP2 PE=1 SV=2	42330.8	70029.7
Q6IAA8	LAMTOR1	Homo sapiens	Ragulator complex protein LAMTOR1	Q6IAA8	>sp|Q6IAA8|LTOR1_HUMAN Ragulator complex protein LAMTOR1 OS=Homo sapiens OX=9606 GN=LAMTOR1 PE=1 SV=2	2940.39	3272.99
P28838	LAP3	Homo sapiens	Cytosol aminopeptidase	P28838	>sp|P28838|AMPL_HUMAN Cytosol aminopeptidase OS=Homo sapiens OX=9606 GN=LAP3 PE=1 SV=3	6777.69	1861.75
Q14847	LASP1	Homo sapiens	LIM and SH3 domain protein 1	Q14847	>sp|Q14847|LASP1_HUMAN LIM and SH3 domain protein 1 OS=Homo sapiens OX=9606 GN=LASP1 PE=1 SV=2	5498.05	4100.25
P00338	LDHA	Homo sapiens	L-lactate dehydrogenase A chain	P00338	>sp|P00338|LDHA_HUMAN L-lactate dehydrogenase A chain OS=Homo sapiens OX=9606 GN=LDHA PE=1 SV=2	147641	33501.6
P07195	LDHB	Homo sapiens	L-lactate dehydrogenase B chain	P07195	>sp|P07195|LDHB_HUMAN L-lactate dehydrogenase B chain OS=Homo sapiens OX=9606 GN=LDHB PE=1 SV=2	20162.3	16623.6
O95202	LETM1	Homo sapiens	Mitochondrial proton/calcium exchanger protein	O95202	>sp|O95202|LETM1_HUMAN Mitochondrial proton/calcium exchanger protein OS=Homo sapiens OX=9606 GN=LETM1 PE=1 SV=1	9585.71	1227.04
P09382	LGALS1	Homo sapiens	Galectin-1	P09382	>sp|P09382|LEG1_HUMAN Galectin-1 OS=Homo sapiens OX=9606 GN=LGALS1 PE=1 SV=2	NaN	3951.71
Q08380	LGALS3BP	Homo sapiens	Galectin-3-binding protein	Q08380	>sp|Q08380|LG3BP_HUMAN Galectin-3-binding protein OS=Homo sapiens OX=9606 GN=LGALS3BP PE=1 SV=1	6328.34	189.127
P38571	LIPA	Homo sapiens	Lysosomal acid lipase/cholesteryl ester hydrolase	P38571	>sp|P38571|LICH_HUMAN Lysosomal acid lipase/cholesteryl ester hydrolase OS=Homo sapiens OX=9606 GN=LIPA PE=1 SV=2	1270.31	430.396
P49257	LMAN1	Homo sapiens	Protein ERGIC-53	P49257	>sp|P49257|LMAN1_HUMAN Protein ERGIC-53 OS=Homo sapiens OX=9606 GN=LMAN1 PE=1 SV=2	3288.34	4405.57
Q12907	LMAN2	Homo sapiens	Vesicular integral-membrane protein VIP36	Q12907	>sp|Q12907|LMAN2_HUMAN Vesicular integral-membrane protein VIP36 OS=Homo sapiens OX=9606 GN=LMAN2 PE=1 SV=1	2562.99	6755.34
Q9NUN5	LMBRD1	Homo sapiens	Lysosomal cobalamin transport escort protein LMBD1	Q9NUN5	>sp|Q9NUN5|LMBD1_HUMAN Lysosomal cobalamin transport escort protein LMBD1 OS=Homo sapiens OX=9606 GN=LMBRD1 PE=1 SV=1	NaN	4234.86
P02545	LMNA	Homo sapiens	Prelamin-A/C	P02545	>sp|P02545|LMNA_HUMAN Prelamin-A/C OS=Homo sapiens OX=9606 GN=LMNA PE=1 SV=1	11260.6	164.696
P20700	LMNB1	Homo sapiens	Lamin-B1	P20700	>sp|P20700|LMNB1_HUMAN Lamin-B1 OS=Homo sapiens OX=9606 GN=LMNB1 PE=1 SV=2	849.128	NaN
Q03252	LMNB2	Homo sapiens	Lamin-B2	Q03252	>sp|Q03252|LMNB2_HUMAN Lamin-B2 OS=Homo sapiens OX=9606 GN=LMNB2 PE=1 SV=4	994.469	NaN
Q9UIQ6	LNPEP	Homo sapiens	Leucyl-cystinyl aminopeptidase	Q9UIQ6	>sp|Q9UIQ6|LCAP_HUMAN Leucyl-cystinyl aminopeptidase OS=Homo sapiens OX=9606 GN=LNPEP PE=1 SV=3	7213.56	6108.71
Q07954	LRP1	Homo sapiens	Prolow-density lipoprotein receptor-related protein 1	Q07954	>sp|Q07954|LRP1_HUMAN Prolow-density lipoprotein receptor-related protein 1 OS=Homo sapiens OX=9606 GN=LRP1 PE=1 SV=2	932.066	2893.94
P30533	LRPAP1	Homo sapiens	Alpha-2-macroglobulin receptor-associated protein	P30533	>sp|P30533|AMRP_HUMAN Alpha-2-macroglobulin receptor-associated protein OS=Homo sapiens OX=9606 GN=LRPAP1 PE=1 SV=1	972.708	2733.54
P42704	LRPPRC	Homo sapiens	Leucine-rich PPR motif-containing protein, mitochondrial	P42704	>sp|P42704|LPPRC_HUMAN Leucine-rich PPR motif-containing protein, mitochondrial OS=Homo sapiens OX=9606 GN=LRPPRC PE=1 SV=3	1234.51	NaN
Q8N9N7	LRRC57	Homo sapiens	Leucine-rich repeat-containing protein 57	Q8N9N7	>sp|Q8N9N7|LRC57_HUMAN Leucine-rich repeat-containing protein 57 OS=Homo sapiens OX=9606 GN=LRRC57 PE=1 SV=1	2553.77	NaN
Q96AG4	LRRC59	Homo sapiens	Leucine-rich repeat-containing protein 59	Q96AG4	>sp|Q96AG4|LRC59_HUMAN Leucine-rich repeat-containing protein 59 OS=Homo sapiens OX=9606 GN=LRRC59 PE=1 SV=1	5141.65	971.813
Q8IWT6	LRRC8A	Homo sapiens	Volume-regulated anion channel subunit LRRC8A	Q8IWT6	>sp|Q8IWT6|LRC8A_HUMAN Volume-regulated anion channel subunit LRRC8A OS=Homo sapiens OX=9606 GN=LRRC8A PE=1 SV=1	1292.38	NaN
P48449	LSS	Homo sapiens	Lanosterol synthase	P48449	>sp|P48449|LSS_HUMAN Lanosterol synthase OS=Homo sapiens OX=9606 GN=LSS PE=1 SV=1	1484.07	316.797
P09960	LTA4H	Homo sapiens	Leukotriene A-4 hydrolase	P09960	>sp|P09960|LKHA4_HUMAN Leukotriene A-4 hydrolase OS=Homo sapiens OX=9606 GN=LTA4H PE=1 SV=2	3038.01	231.565
P61626	LYZ	Homo sapiens	Lysozyme C	P61626	>sp|P61626|LYSC_HUMAN Lysozyme C OS=Homo sapiens OX=9606 GN=LYZ PE=1 SV=1	3074.09	5114.66
P20645	M6PR	Homo sapiens	Cation-dependent mannose-6-phosphate receptor	P20645	>sp|P20645|MPRD_HUMAN Cation-dependent mannose-6-phosphate receptor OS=Homo sapiens OX=9606 GN=M6PR PE=1 SV=1	2811.96	1210.96
O75367	MACROH2A1	Homo sapiens	Core histone macro-H2A.1	O75367	>sp|O75367|H2AY_HUMAN Core histone macro-H2A.1 OS=Homo sapiens OX=9606 GN=MACROH2A1 PE=1 SV=5	3575.96	410.919
Q969L2	MAL2	Homo sapiens	Protein MAL2	Q969L2	>sp|Q969L2|MAL2_HUMAN Protein MAL2 OS=Homo sapiens OX=9606 GN=MAL2 PE=1 SV=1	37181.2	225.917
Q16706	MAN2A1	Homo sapiens	Alpha-mannosidase 2	Q16706	>sp|Q16706|MA2A1_HUMAN Alpha-mannosidase 2 OS=Homo sapiens OX=9606 GN=MAN2A1 PE=1 SV=2	NaN	1332.23
O00754	MAN2B1	Homo sapiens	Lysosomal alpha-mannosidase	O00754	>sp|O00754|MA2B1_HUMAN Lysosomal alpha-mannosidase OS=Homo sapiens OX=9606 GN=MAN2B1 PE=1 SV=3	NaN	1821.16
A6NCE7;Q9GZQ8	MAP1LC3B2;MAP1LC3B	Homo sapiens	Microtubule-associated proteins 1A/1B light chain 3 beta 2;Microtubule-associated proteins 1A/1B light chain 3B	A6NCE7;Q9GZQ8	>sp|A6NCE7|MP3B2_HUMAN Microtubule-associated proteins 1A/1B light chain 3 beta 2 OS=Homo sapiens OX=9606 GN=MAP1LC3B2 PE=1 SV=1;>sp|Q9GZQ8|MLP3B_HUMAN Microtubule-associated proteins 1A/1B light chain 3B OS=Homo sapiens OX=9606 GN=MAP1LC3B PE=1 SV=3	NaN	13188.2
P28482	MAPK1	Homo sapiens	Mitogen-activated protein kinase 1	P28482	>sp|P28482|MK01_HUMAN Mitogen-activated protein kinase 1 OS=Homo sapiens OX=9606 GN=MAPK1 PE=1 SV=3	573.461	164.712
P27361	MAPK3	Homo sapiens	Mitogen-activated protein kinase 3	P27361	>sp|P27361|MK03_HUMAN Mitogen-activated protein kinase 3 OS=Homo sapiens OX=9606 GN=MAPK3 PE=1 SV=4	1033.36	NaN
Q15691	MAPRE1	Homo sapiens	Microtubule-associated protein RP/EB family member 1	Q15691	>sp|Q15691|MARE1_HUMAN Microtubule-associated protein RP/EB family member 1 OS=Homo sapiens OX=9606 GN=MAPRE1 PE=1 SV=3	2538.81	NaN
P29966	MARCKS	Homo sapiens	Myristoylated alanine-rich C-kinase substrate	P29966	>sp|P29966|MARCS_HUMAN Myristoylated alanine-rich C-kinase substrate OS=Homo sapiens OX=9606 GN=MARCKS PE=1 SV=4	14115.8	2341.26
P31153	MAT2A	Homo sapiens	S-adenosylmethionine synthase isoform type-2	P31153	>sp|P31153|METK2_HUMAN S-adenosylmethionine synthase isoform type-2 OS=Homo sapiens OX=9606 GN=MAT2A PE=1 SV=1	1614.85	374.609
Q68D91	MBLAC2	Homo sapiens	Acyl-coenzyme A thioesterase MBLAC2	Q68D91	>sp|Q68D91|MBLC2_HUMAN Acyl-coenzyme A thioesterase MBLAC2 OS=Homo sapiens OX=9606 GN=MBLAC2 PE=1 SV=3	2512.24	547.089
Q96N66	MBOAT7	Homo sapiens	Lysophospholipid acyltransferase 7	Q96N66	>sp|Q96N66|MBOA7_HUMAN Lysophospholipid acyltransferase 7 OS=Homo sapiens OX=9606 GN=MBOAT7 PE=1 SV=2	2799.92	1051.94
P43121	MCAM	Homo sapiens	Cell surface glycoprotein MUC18	P43121	>sp|P43121|MUC18_HUMAN Cell surface glycoprotein MUC18 OS=Homo sapiens OX=9606 GN=MCAM PE=1 SV=2	NaN	6140.01
P25205	MCM3	Homo sapiens	DNA replication licensing factor MCM3	P25205	>sp|P25205|MCM3_HUMAN DNA replication licensing factor MCM3 OS=Homo sapiens OX=9606 GN=MCM3 PE=1 SV=3	2622.25	NaN
Q9GZU1	MCOLN1	Homo sapiens	Mucolipin-1	Q9GZU1	>sp|Q9GZU1|MCLN1_HUMAN Mucolipin-1 OS=Homo sapiens OX=9606 GN=MCOLN1 PE=1 SV=1	NaN	4410.68
P40925	MDH1	Homo sapiens	Malate dehydrogenase, cytoplasmic	P40925	>sp|P40925|MDHC_HUMAN Malate dehydrogenase, cytoplasmic OS=Homo sapiens OX=9606 GN=MDH1 PE=1 SV=4	9888.01	3102.71
P40926	MDH2	Homo sapiens	Malate dehydrogenase, mitochondrial	P40926	>sp|P40926|MDHM_HUMAN Malate dehydrogenase, mitochondrial OS=Homo sapiens OX=9606 GN=MDH2 PE=1 SV=3	18147.3	1674.09
P48163	ME1	Homo sapiens	NADP-dependent malic enzyme	P48163	>sp|P48163|MAOX_HUMAN NADP-dependent malic enzyme OS=Homo sapiens OX=9606 GN=ME1 PE=1 SV=1	2642.9	1832.5
Q6P9B6	MEAK7	Homo sapiens	MTOR-associated protein MEAK7	Q6P9B6	>sp|Q6P9B6|MEAK7_HUMAN MTOR-associated protein MEAK7 OS=Homo sapiens OX=9606 GN=MEAK7 PE=1 SV=2	3897.76	898.03
P08582	MELTF	Homo sapiens	Melanotransferrin	P08582	>sp|P08582|TRFM_HUMAN Melanotransferrin OS=Homo sapiens OX=9606 GN=MELTF PE=1 SV=2	1347.82	NaN
P50579	METAP2	Homo sapiens	Methionine aminopeptidase 2	P50579	>sp|P50579|MAP2_HUMAN Methionine aminopeptidase 2 OS=Homo sapiens OX=9606 GN=METAP2 PE=1 SV=1	2360.64	NaN
Q08431	MFGE8	Homo sapiens	Lactadherin	Q08431	>sp|Q08431|MFGM_HUMAN Lactadherin OS=Homo sapiens OX=9606 GN=MFGE8 PE=1 SV=3	10184.4	97662.4
Q14728	MFSD10	Homo sapiens	Major facilitator superfamily domain-containing protein 10	Q14728	>sp|Q14728|MFS10_HUMAN Major facilitator superfamily domain-containing protein 10 OS=Homo sapiens OX=9606 GN=MFSD10 PE=1 SV=1	1352.15	1799.85
P26572	MGAT1	Homo sapiens	Alpha-1,3-mannosyl-glycoprotein 2-beta-N-acetylglucosaminyltransferase	P26572	>sp|P26572|MGAT1_HUMAN Alpha-1,3-mannosyl-glycoprotein 2-beta-N-acetylglucosaminyltransferase OS=Homo sapiens OX=9606 GN=MGAT1 PE=1 SV=2	NaN	944.455
O14880	MGST3	Homo sapiens	Glutathione S-transferase 3, mitochondrial	O14880	>sp|O14880|MGST3_HUMAN Glutathione S-transferase 3, mitochondrial OS=Homo sapiens OX=9606 GN=MGST3 PE=1 SV=1	3065.63	5306.29
Q14165	MLEC	Homo sapiens	Malectin	Q14165	>sp|Q14165|MLEC_HUMAN Malectin OS=Homo sapiens OX=9606 GN=MLEC PE=1 SV=1	1042.22	780.884
P08473	MME	Homo sapiens	Neprilysin	P08473	>sp|P08473|NEP_HUMAN Neprilysin OS=Homo sapiens OX=9606 GN=MME PE=1 SV=2	1525.52	55266.7
P50281	MMP14	Homo sapiens	Matrix metalloproteinase-14	P50281	>sp|P50281|MMP14_HUMAN Matrix metalloproteinase-14 OS=Homo sapiens OX=9606 GN=MMP14 PE=1 SV=3	1689.77	3894.36
Q13724	MOGS	Homo sapiens	Mannosyl-oligosaccharide glucosidase	Q13724	>sp|Q13724|MOGS_HUMAN Mannosyl-oligosaccharide glucosidase OS=Homo sapiens OX=9606 GN=MOGS PE=1 SV=5	6406.54	1408.25
Q6UVY6	MOXD1	Homo sapiens	DBH-like monooxygenase protein 1	Q6UVY6	>sp|Q6UVY6|MOXD1_HUMAN DBH-like monooxygenase protein 1 OS=Homo sapiens OX=9606 GN=MOXD1 PE=1 SV=1	NaN	14546.8
O75352	MPDU1	Homo sapiens	Mannose-P-dolichol utilization defect 1 protein	O75352	>sp|O75352|MPU1_HUMAN Mannose-P-dolichol utilization defect 1 protein OS=Homo sapiens OX=9606 GN=MPDU1 PE=1 SV=2	8642.92	8038.63
O95297	MPZL1	Homo sapiens	Myelin protein zero-like protein 1	O95297	>sp|O95297|MPZL1_HUMAN Myelin protein zero-like protein 1 OS=Homo sapiens OX=9606 GN=MPZL1 PE=1 SV=1	NaN	332.01
O60487	MPZL2	Homo sapiens	Myelin protein zero-like protein 2	O60487	>sp|O60487|MPZL2_HUMAN Myelin protein zero-like protein 2 OS=Homo sapiens OX=9606 GN=MPZL2 PE=1 SV=1	6506.45	NaN
Q9UBG0	MRC2	Homo sapiens	C-type mannose receptor 2	Q9UBG0	>sp|Q9UBG0|MRC2_HUMAN C-type mannose receptor 2 OS=Homo sapiens OX=9606 GN=MRC2 PE=1 SV=2	NaN	13385.3
Q9UKD2	MRTO4	Homo sapiens	mRNA turnover protein 4 homolog	Q9UKD2	>sp|Q9UKD2|MRT4_HUMAN mRNA turnover protein 4 homolog OS=Homo sapiens OX=9606 GN=MRTO4 PE=1 SV=2	5583.24	NaN
P26038	MSN	Homo sapiens	Moesin	P26038	>sp|P26038|MOES_HUMAN Moesin OS=Homo sapiens OX=9606 GN=MSN PE=1 SV=3	20212	29179.6
P00403	MT-CO2	Homo sapiens	Cytochrome c oxidase subunit 2	P00403	>sp|P00403|COX2_HUMAN Cytochrome c oxidase subunit 2 OS=Homo sapiens OX=9606 GN=MT-CO2 PE=1 SV=1	13402.5	1209.7
P00156	MT-CYB	Homo sapiens	Cytochrome b	P00156	>sp|P00156|CYB_HUMAN Cytochrome b OS=Homo sapiens OX=9606 GN=MT-CYB PE=1 SV=2	3362.32	NaN
Q13126	MTAP	Homo sapiens	S-methyl-5'-thioadenosine phosphorylase	Q13126	>sp|Q13126|MTAP_HUMAN S-methyl-5'-thioadenosine phosphorylase OS=Homo sapiens OX=9606 GN=MTAP PE=1 SV=2	11655.9	4524.3
Q9Y6C9	MTCH2	Homo sapiens	Mitochondrial carrier homolog 2	Q9Y6C9	>sp|Q9Y6C9|MTCH2_HUMAN Mitochondrial carrier homolog 2 OS=Homo sapiens OX=9606 GN=MTCH2 PE=1 SV=1	3620.3	141.463
P11586	MTHFD1	Homo sapiens	C-1-tetrahydrofolate synthase, cytoplasmic	P11586	>sp|P11586|C1TC_HUMAN C-1-tetrahydrofolate synthase, cytoplasmic OS=Homo sapiens OX=9606 GN=MTHFD1 PE=1 SV=4	4308.47	862.724
Q9Y2Z2	MTO1	Homo sapiens	Protein MTO1 homolog, mitochondrial	Q9Y2Z2	>sp|Q9Y2Z2|MTO1_HUMAN Protein MTO1 homolog, mitochondrial OS=Homo sapiens OX=9606 GN=MTO1 PE=1 SV=2	51901.8	104239
Q14764	MVP	Homo sapiens	Major vault protein	Q14764	>sp|Q14764|MVP_HUMAN Major vault protein OS=Homo sapiens OX=9606 GN=MVP PE=1 SV=4	17822.1	24894.2
Q96S97	MYADM	Homo sapiens	Myeloid-associated differentiation marker	Q96S97	>sp|Q96S97|MYADM_HUMAN Myeloid-associated differentiation marker OS=Homo sapiens OX=9606 GN=MYADM PE=1 SV=2	13940	40587.2
Q9BQG0	MYBBP1A	Homo sapiens	Myb-binding protein 1A	Q9BQG0	>sp|Q9BQG0|MBB1A_HUMAN Myb-binding protein 1A OS=Homo sapiens OX=9606 GN=MYBBP1A PE=1 SV=2	2702.98	NaN
Q969H8	MYDGF	Homo sapiens	Myeloid-derived growth factor	Q969H8	>sp|Q969H8|MYDGF_HUMAN Myeloid-derived growth factor OS=Homo sapiens OX=9606 GN=MYDGF PE=1 SV=1	1193.21	3406.29
Q7Z406	MYH14	Homo sapiens	Myosin-14	Q7Z406	>sp|Q7Z406|MYH14_HUMAN Myosin-14 OS=Homo sapiens OX=9606 GN=MYH14 PE=1 SV=2	553.799	NaN
P35579	MYH9	Homo sapiens	Myosin-9	P35579	>sp|P35579|MYH9_HUMAN Myosin-9 OS=Homo sapiens OX=9606 GN=MYH9 PE=1 SV=4	7382.37	35598.3
O14950;P19105	MYL12B;MYL12A	Homo sapiens	Myosin regulatory light chain 12B;Myosin regulatory light chain 12A	O14950;P19105	>sp|O14950|ML12B_HUMAN Myosin regulatory light chain 12B OS=Homo sapiens OX=9606 GN=MYL12B PE=1 SV=2;>sp|P19105|ML12A_HUMAN Myosin regulatory light chain 12A OS=Homo sapiens OX=9606 GN=MYL12A PE=1 SV=2	8536.05	26549.1
P60660	MYL6	Homo sapiens	Myosin light polypeptide 6	P60660	>sp|P60660|MYL6_HUMAN Myosin light polypeptide 6 OS=Homo sapiens OX=9606 GN=MYL6 PE=1 SV=2	3527.06	4040.39
P24844	MYL9	Homo sapiens	Myosin regulatory light polypeptide 9	P24844	>sp|P24844|MYL9_HUMAN Myosin regulatory light polypeptide 9 OS=Homo sapiens OX=9606 GN=MYL9 PE=1 SV=4	158.553	1515.88
Q15746	MYLK	Homo sapiens	Myosin light chain kinase, smooth muscle	Q15746	>sp|Q15746|MYLK_HUMAN Myosin light chain kinase, smooth muscle OS=Homo sapiens OX=9606 GN=MYLK PE=1 SV=4	NaN	657.224
O00159	MYO1C	Homo sapiens	Unconventional myosin-Ic	O00159	>sp|O00159|MYO1C_HUMAN Unconventional myosin-Ic OS=Homo sapiens OX=9606 GN=MYO1C PE=1 SV=4	1281.43	4295.69
Q9NZM1	MYOF	Homo sapiens	Myoferlin	Q9NZM1	>sp|Q9NZM1|MYOF_HUMAN Myoferlin OS=Homo sapiens OX=9606 GN=MYOF PE=1 SV=1	77975.2	29103.5
E9PAV3	NACA	Homo sapiens	Nascent polypeptide-associated complex subunit alpha, muscle-specific form	E9PAV3	>sp|E9PAV3|NACAM_HUMAN Nascent polypeptide-associated complex subunit alpha, muscle-specific form OS=Homo sapiens OX=9606 GN=NACA PE=1 SV=1	8753.66	360.049
Q9UJ70	NAGK	Homo sapiens	N-acetyl-D-glucosamine kinase	Q9UJ70	>sp|Q9UJ70|NAGK_HUMAN N-acetyl-D-glucosamine kinase OS=Homo sapiens OX=9606 GN=NAGK PE=1 SV=4	NaN	1469.81
P54802	NAGLU	Homo sapiens	Alpha-N-acetylglucosaminidase	P54802	>sp|P54802|ANAG_HUMAN Alpha-N-acetylglucosaminidase OS=Homo sapiens OX=9606 GN=NAGLU PE=1 SV=2	NaN	1606.14
P43490	NAMPT	Homo sapiens	Nicotinamide phosphoribosyltransferase	P43490	>sp|P43490|NAMPT_HUMAN Nicotinamide phosphoribosyltransferase OS=Homo sapiens OX=9606 GN=NAMPT PE=1 SV=1	3737.11	802.188
Q9NR45	NANS	Homo sapiens	Sialic acid synthase	Q9NR45	>sp|Q9NR45|SIAS_HUMAN Sialic acid synthase OS=Homo sapiens OX=9606 GN=NANS PE=1 SV=2	2551.7	313.951
P55209	NAP1L1	Homo sapiens	Nucleosome assembly protein 1-like 1	P55209	>sp|P55209|NP1L1_HUMAN Nucleosome assembly protein 1-like 1 OS=Homo sapiens OX=9606 GN=NAP1L1 PE=1 SV=1	6721.53	1685.5
Q99733	NAP1L4	Homo sapiens	Nucleosome assembly protein 1-like 4	Q99733	>sp|Q99733|NP1L4_HUMAN Nucleosome assembly protein 1-like 4 OS=Homo sapiens OX=9606 GN=NAP1L4 PE=1 SV=1	995.195	NaN
P54920	NAPA	Homo sapiens	Alpha-soluble NSF attachment protein	P54920	>sp|P54920|SNAA_HUMAN Alpha-soluble NSF attachment protein OS=Homo sapiens OX=9606 GN=NAPA PE=1 SV=3	6723.95	3055.07
O43776	NARS1	Homo sapiens	Asparagine--tRNA ligase, cytoplasmic	O43776	>sp|O43776|SYNC_HUMAN Asparagine--tRNA ligase, cytoplasmic OS=Homo sapiens OX=9606 GN=NARS1 PE=1 SV=1	10188.8	808.091
Q6PIU2	NCEH1	Homo sapiens	Neutral cholesterol ester hydrolase 1	Q6PIU2	>sp|Q6PIU2|NCEH1_HUMAN Neutral cholesterol ester hydrolase 1 OS=Homo sapiens OX=9606 GN=NCEH1 PE=1 SV=3	5793.81	5608.94
Q9Y2A7	NCKAP1	Homo sapiens	Nck-associated protein 1	Q9Y2A7	>sp|Q9Y2A7|NCKP1_HUMAN Nck-associated protein 1 OS=Homo sapiens OX=9606 GN=NCKAP1 PE=1 SV=1	1437	NaN
P19338	NCL	Homo sapiens	Nucleolin	P19338	>sp|P19338|NUCL_HUMAN Nucleolin OS=Homo sapiens OX=9606 GN=NCL PE=1 SV=3	32311.1	616.63
Q969V3	NCLN	Homo sapiens	BOS complex subunit NCLN	Q969V3	>sp|Q969V3|NCLN_HUMAN BOS complex subunit NCLN OS=Homo sapiens OX=9606 GN=NCLN PE=1 SV=2	3197.37	445.934
Q92542	NCSTN	Homo sapiens	Nicastrin	Q92542	>sp|Q92542|NICA_HUMAN Nicastrin OS=Homo sapiens OX=9606 GN=NCSTN PE=1 SV=2	20187.2	11245.2
Q92597	NDRG1	Homo sapiens	Protein NDRG1	Q92597	>sp|Q92597|NDRG1_HUMAN Protein NDRG1 OS=Homo sapiens OX=9606 GN=NDRG1 PE=1 SV=1	1907.19	NaN
Q9UGV2	NDRG3	Homo sapiens	Protein NDRG3	Q9UGV2	>sp|Q9UGV2|NDRG3_HUMAN Protein NDRG3 OS=Homo sapiens OX=9606 GN=NDRG3 PE=1 SV=2	3495.67	NaN
O96000	NDUFB10	Homo sapiens	NADH dehydrogenase [ubiquinone] 1 beta subcomplex subunit 10	O96000	>sp|O96000|NDUBA_HUMAN NADH dehydrogenase [ubiquinone] 1 beta subcomplex subunit 10 OS=Homo sapiens OX=9606 GN=NDUFB10 PE=1 SV=3	3959.03	1787.13
P28331	NDUFS1	Homo sapiens	NADH-ubiquinone oxidoreductase 75 kDa subunit, mitochondrial	P28331	>sp|P28331|NDUS1_HUMAN NADH-ubiquinone oxidoreductase 75 kDa subunit, mitochondrial OS=Homo sapiens OX=9606 GN=NDUFS1 PE=1 SV=3	2029.62	NaN
O75306	NDUFS2	Homo sapiens	NADH dehydrogenase [ubiquinone] iron-sulfur protein 2, mitochondrial	O75306	>sp|O75306|NDUS2_HUMAN NADH dehydrogenase [ubiquinone] iron-sulfur protein 2, mitochondrial OS=Homo sapiens OX=9606 GN=NDUFS2 PE=1 SV=2	2755.76	NaN
O75489	NDUFS3	Homo sapiens	NADH dehydrogenase [ubiquinone] iron-sulfur protein 3, mitochondrial	O75489	>sp|O75489|NDUS3_HUMAN NADH dehydrogenase [ubiquinone] iron-sulfur protein 3, mitochondrial OS=Homo sapiens OX=9606 GN=NDUFS3 PE=1 SV=1	2023.78	NaN
P49821	NDUFV1	Homo sapiens	NADH dehydrogenase [ubiquinone] flavoprotein 1, mitochondrial	P49821	>sp|P49821|NDUV1_HUMAN NADH dehydrogenase [ubiquinone] flavoprotein 1, mitochondrial OS=Homo sapiens OX=9606 GN=NDUFV1 PE=1 SV=4	2344.19	NaN
Q15223	NECTIN1	Homo sapiens	Nectin-1	Q15223	>sp|Q15223|NECT1_HUMAN Nectin-1 OS=Homo sapiens OX=9606 GN=NECTIN1 PE=1 SV=3	1830.63	NaN
Q96PU5	NEDD4L	Homo sapiens	E3 ubiquitin-protein ligase NEDD4-like	Q96PU5	>sp|Q96PU5|NED4L_HUMAN E3 ubiquitin-protein ligase NEDD4-like OS=Homo sapiens OX=9606 GN=NEDD4L PE=1 SV=2	11445	2466.88
Q7Z3B1	NEGR1	Homo sapiens	Neuronal growth regulator 1	Q7Z3B1	>sp|Q7Z3B1|NEGR1_HUMAN Neuronal growth regulator 1 OS=Homo sapiens OX=9606 GN=NEGR1 PE=1 SV=3	NaN	848.716
Q8WX92	NELFB	Homo sapiens	Negative elongation factor B	Q8WX92	>sp|Q8WX92|NELFB_HUMAN Negative elongation factor B OS=Homo sapiens OX=9606 GN=NELFB PE=1 SV=1	1188.72	NaN
O14745	NHERF1	Homo sapiens	Na(+)/H(+) exchange regulatory cofactor NHE-RF1	O14745	>sp|O14745|NHRF1_HUMAN Na(+)/H(+) exchange regulatory cofactor NHE-RF1 OS=Homo sapiens OX=9606 GN=NHERF1 PE=1 SV=4	2546.05	NaN
Q9BZQ8	NIBAN1	Homo sapiens	Protein Niban 1	Q9BZQ8	>sp|Q9BZQ8|NIBA1_HUMAN Protein Niban 1 OS=Homo sapiens OX=9606 GN=NIBAN1 PE=1 SV=1	1096.3	236.023
Q96TA1	NIBAN2	Homo sapiens	Protein Niban 2	Q96TA1	>sp|Q96TA1|NIBA2_HUMAN Protein Niban 2 OS=Homo sapiens OX=9606 GN=NIBAN2 PE=1 SV=3	18953.5	1081.35
Q9Y221	NIP7	Homo sapiens	60S ribosome subunit biogenesis protein NIP7 homolog	Q9Y221	>sp|Q9Y221|NIP7_HUMAN 60S ribosome subunit biogenesis protein NIP7 homolog OS=Homo sapiens OX=9606 GN=NIP7 PE=1 SV=1	1011.5	NaN
Q9NQR4	NIT2	Homo sapiens	Omega-amidase NIT2	Q9NQR4	>sp|Q9NQR4|NIT2_HUMAN Omega-amidase NIT2 OS=Homo sapiens OX=9606 GN=NIT2 PE=1 SV=1	3266.5	226.79
P15531	NME1	Homo sapiens	Nucleoside diphosphate kinase A	P15531	>sp|P15531|NDKA_HUMAN Nucleoside diphosphate kinase A OS=Homo sapiens OX=9606 GN=NME1 PE=1 SV=1	1962.23	494.551
P22392	NME2	Homo sapiens	Nucleoside diphosphate kinase B	P22392	>sp|P22392|NDKB_HUMAN Nucleoside diphosphate kinase B OS=Homo sapiens OX=9606 GN=NME2 PE=1 SV=1	3054.54	3118.19
P40261	NNMT	Homo sapiens	Nicotinamide N-methyltransferase	P40261	>sp|P40261|NNMT_HUMAN Nicotinamide N-methyltransferase OS=Homo sapiens OX=9606 GN=NNMT PE=1 SV=1	NaN	816.658
Q13423	NNT	Homo sapiens	NAD(P) transhydrogenase, mitochondrial	Q13423	>sp|Q13423|NNTM_HUMAN NAD(P) transhydrogenase, mitochondrial OS=Homo sapiens OX=9606 GN=NNT PE=1 SV=3	1372.83	202.96
O15118	NPC1	Homo sapiens	NPC intracellular cholesterol transporter 1	O15118	>sp|O15118|NPC1_HUMAN NPC intracellular cholesterol transporter 1 OS=Homo sapiens OX=9606 GN=NPC1 PE=1 SV=2	7164.9	20660.6
P55786	NPEPPS	Homo sapiens	Puromycin-sensitive aminopeptidase	P55786	>sp|P55786|PSA_HUMAN Puromycin-sensitive aminopeptidase OS=Homo sapiens OX=9606 GN=NPEPPS PE=1 SV=2	20444.5	4165.36
P06748	NPM1	Homo sapiens	Nucleophosmin	P06748	>sp|P06748|NPM_HUMAN Nucleophosmin OS=Homo sapiens OX=9606 GN=NPM1 PE=1 SV=2	6136.11	NaN
Q9Y639	NPTN	Homo sapiens	Neuroplastin	Q9Y639	>sp|Q9Y639|NPTN_HUMAN Neuroplastin OS=Homo sapiens OX=9606 GN=NPTN PE=1 SV=2	8401.95	17423.1
P15559	NQO1	Homo sapiens	NAD(P)H dehydrogenase [quinone] 1	P15559	>sp|P15559|NQO1_HUMAN NAD(P)H dehydrogenase [quinone] 1 OS=Homo sapiens OX=9606 GN=NQO1 PE=1 SV=1	1430.96	2167.79
P01111	NRAS	Homo sapiens	GTPase NRas	P01111	>sp|P01111|RASN_HUMAN GTPase NRas OS=Homo sapiens OX=9606 GN=NRAS PE=1 SV=1	4025.09	881.974
Q15738	NSDHL	Homo sapiens	Sterol-4-alpha-carboxylate 3-dehydrogenase, decarboxylating	Q15738	>sp|Q15738|NSDHL_HUMAN Sterol-4-alpha-carboxylate 3-dehydrogenase, decarboxylating OS=Homo sapiens OX=9606 GN=NSDHL PE=1 SV=2	8992.09	3996.28
Q9UNZ2	NSFL1C	Homo sapiens	NSFL1 cofactor p47	Q9UNZ2	>sp|Q9UNZ2|NSF1C_HUMAN NSFL1 cofactor p47 OS=Homo sapiens OX=9606 GN=NSFL1C PE=1 SV=2	2710.85	NaN
P21589	NT5E	Homo sapiens	5'-nucleotidase	P21589	>sp|P21589|5NTD_HUMAN 5'-nucleotidase OS=Homo sapiens OX=9606 GN=NT5E PE=1 SV=1	4828.58	69966.5
Q02818	NUCB1	Homo sapiens	Nucleobindin-1	Q02818	>sp|Q02818|NUCB1_HUMAN Nucleobindin-1 OS=Homo sapiens OX=9606 GN=NUCB1 PE=1 SV=4	3512.76	2964.4
P80303	NUCB2	Homo sapiens	Nucleobindin-2	P80303	>sp|P80303|NUCB2_HUMAN Nucleobindin-2 OS=Homo sapiens OX=9606 GN=NUCB2 PE=1 SV=3	1423	3469.54
Q9Y266	NUDC	Homo sapiens	Nuclear migration protein nudC	Q9Y266	>sp|Q9Y266|NUDC_HUMAN Nuclear migration protein nudC OS=Homo sapiens OX=9606 GN=NUDC PE=1 SV=1	633.322	NaN
Q9UKK9	NUDT5	Homo sapiens	ADP-sugar pyrophosphatase	Q9UKK9	>sp|Q9UKK9|NUDT5_HUMAN ADP-sugar pyrophosphatase OS=Homo sapiens OX=9606 GN=NUDT5 PE=1 SV=1	965.296	NaN
Q14980	NUMA1	Homo sapiens	Nuclear mitotic apparatus protein 1	Q14980	>sp|Q14980|NUMA1_HUMAN Nuclear mitotic apparatus protein 1 OS=Homo sapiens OX=9606 GN=NUMA1 PE=1 SV=2	2898.72	NaN
P04181	OAT	Homo sapiens	Ornithine aminotransferase, mitochondrial	P04181	>sp|P04181|OAT_HUMAN Ornithine aminotransferase, mitochondrial OS=Homo sapiens OX=9606 GN=OAT PE=1 SV=1	3670.07	NaN
Q16625	OCLN	Homo sapiens	Occludin	Q16625	>sp|Q16625|OCLN_HUMAN Occludin OS=Homo sapiens OX=9606 GN=OCLN PE=1 SV=1	1925.25	NaN
Q02218	OGDH	Homo sapiens	2-oxoglutarate dehydrogenase complex component E1	Q02218	>sp|Q02218|ODO1_HUMAN 2-oxoglutarate dehydrogenase complex component E1 OS=Homo sapiens OX=9606 GN=OGDH PE=1 SV=3	3556.92	380.282
Q9NTK5	OLA1	Homo sapiens	Obg-like ATPase 1	Q9NTK5	>sp|Q9NTK5|OLA1_HUMAN Obg-like ATPase 1 OS=Homo sapiens OX=9606 GN=OLA1 PE=1 SV=2	3865.49	369.956
Q8NGA1	OR1M1	Homo sapiens	Olfactory receptor 1M1	Q8NGA1	>sp|Q8NGA1|OR1M1_HUMAN Olfactory receptor 1M1 OS=Homo sapiens OX=9606 GN=OR1M1 PE=2 SV=1	NaN	291.452
P22059	OSBP	Homo sapiens	Oxysterol-binding protein 1	P22059	>sp|P22059|OSBP1_HUMAN Oxysterol-binding protein 1 OS=Homo sapiens OX=9606 GN=OSBP PE=1 SV=1	1106.81	NaN
Q9NRP0	OSTC	Homo sapiens	Oligosaccharyltransferase complex subunit OSTC	Q9NRP0	>sp|Q9NRP0|OSTC_HUMAN Oligosaccharyltransferase complex subunit OSTC OS=Homo sapiens OX=9606 GN=OSTC PE=1 SV=1	12726.1	7467.51
Q96FW1	OTUB1	Homo sapiens	Ubiquitin thioesterase OTUB1	Q96FW1	>sp|Q96FW1|OTUB1_HUMAN Ubiquitin thioesterase OTUB1 OS=Homo sapiens OX=9606 GN=OTUB1 PE=1 SV=2	1113.97	NaN
Q99571	P2RX4	Homo sapiens	P2X purinoceptor 4	Q99571	>sp|Q99571|P2RX4_HUMAN P2X purinoceptor 4 OS=Homo sapiens OX=9606 GN=P2RX4 PE=1 SV=2	NaN	2752.58
Q32P28	P3H1	Homo sapiens	Prolyl 3-hydroxylase 1	Q32P28	>sp|Q32P28|P3H1_HUMAN Prolyl 3-hydroxylase 1 OS=Homo sapiens OX=9606 GN=P3H1 PE=1 SV=2	NaN	1405.86
P13674	P4HA1	Homo sapiens	Prolyl 4-hydroxylase subunit alpha-1	P13674	>sp|P13674|P4HA1_HUMAN Prolyl 4-hydroxylase subunit alpha-1 OS=Homo sapiens OX=9606 GN=P4HA1 PE=1 SV=2	3930.1	4629.53
O15460	P4HA2	Homo sapiens	Prolyl 4-hydroxylase subunit alpha-2	O15460	>sp|O15460|P4HA2_HUMAN Prolyl 4-hydroxylase subunit alpha-2 OS=Homo sapiens OX=9606 GN=P4HA2 PE=1 SV=1	NaN	3973.98
P07237	P4HB	Homo sapiens	Protein disulfide-isomerase	P07237	>sp|P07237|PDIA1_HUMAN Protein disulfide-isomerase OS=Homo sapiens OX=9606 GN=P4HB PE=1 SV=3	41970	43419.3
Q9UQ80	PA2G4	Homo sapiens	Proliferation-associated protein 2G4	Q9UQ80	>sp|Q9UQ80|PA2G4_HUMAN Proliferation-associated protein 2G4 OS=Homo sapiens OX=9606 GN=PA2G4 PE=1 SV=3	5490.98	291.457
P11940	PABPC1	Homo sapiens	Polyadenylate-binding protein 1	P11940	>sp|P11940|PABP1_HUMAN Polyadenylate-binding protein 1 OS=Homo sapiens OX=9606 GN=PABPC1 PE=1 SV=2	22956.2	3509.9
Q13310	PABPC4	Homo sapiens	Polyadenylate-binding protein 4	Q13310	>sp|Q13310|PABP4_HUMAN Polyadenylate-binding protein 4 OS=Homo sapiens OX=9606 GN=PABPC4 PE=1 SV=1	3429.64	NaN
Q86U42	PABPN1	Homo sapiens	Polyadenylate-binding protein 2	Q86U42	>sp|Q86U42|PABP2_HUMAN Polyadenylate-binding protein 2 OS=Homo sapiens OX=9606 GN=PABPN1 PE=1 SV=3	3672.95	NaN
Q9UNF0	PACSIN2	Homo sapiens	Protein kinase C and casein kinase substrate in neurons protein 2	Q9UNF0	>sp|Q9UNF0|PACN2_HUMAN Protein kinase C and casein kinase substrate in neurons protein 2 OS=Homo sapiens OX=9606 GN=PACSIN2 PE=1 SV=2	3746.67	NaN
Q9UKS6	PACSIN3	Homo sapiens	Protein kinase C and casein kinase substrate in neurons protein 3	Q9UKS6	>sp|Q9UKS6|PACN3_HUMAN Protein kinase C and casein kinase substrate in neurons protein 3 OS=Homo sapiens OX=9606 GN=PACSIN3 PE=1 SV=2	1962.64	NaN
P43034	PAFAH1B1	Homo sapiens	Platelet-activating factor acetylhydrolase IB subunit beta	P43034	>sp|P43034|LIS1_HUMAN Platelet-activating factor acetylhydrolase IB subunit beta OS=Homo sapiens OX=9606 GN=PAFAH1B1 PE=1 SV=2	4317.46	1013.55
P22234	PAICS	Homo sapiens	Bifunctional phosphoribosylaminoimidazole carboxylase/phosphoribosylaminoimidazole succinocarboxamide synthetase	P22234	>sp|P22234|PUR6_HUMAN Bifunctional phosphoribosylaminoimidazole carboxylase/phosphoribosylaminoimidazole succinocarboxamide synthetase OS=Homo sapiens OX=9606 GN=PAICS PE=1 SV=3	3776.65	549.126
Q99497	PARK7	Homo sapiens	Parkinson disease protein 7	Q99497	>sp|Q99497|PARK7_HUMAN Parkinson disease protein 7 OS=Homo sapiens OX=9606 GN=PARK7 PE=1 SV=2	1140.79	NaN
P09874	PARP1	Homo sapiens	Poly [ADP-ribose] polymerase 1	P09874	>sp|P09874|PARP1_HUMAN Poly [ADP-ribose] polymerase 1 OS=Homo sapiens OX=9606 GN=PARP1 PE=1 SV=4	975.86	NaN
Q15365	PCBP1	Homo sapiens	Poly(rC)-binding protein 1	Q15365	>sp|Q15365|PCBP1_HUMAN Poly(rC)-binding protein 1 OS=Homo sapiens OX=9606 GN=PCBP1 PE=1 SV=2	2072.98	1167.07
Q16822	PCK2	Homo sapiens	Phosphoenolpyruvate carboxykinase [GTP], mitochondrial	Q16822	>sp|Q16822|PCKGM_HUMAN Phosphoenolpyruvate carboxykinase [GTP], mitochondrial OS=Homo sapiens OX=9606 GN=PCK2 PE=1 SV=4	1797.7	NaN
P12004	PCNA	Homo sapiens	Proliferating cell nuclear antigen	P12004	>sp|P12004|PCNA_HUMAN Proliferating cell nuclear antigen OS=Homo sapiens OX=9606 GN=PCNA PE=1 SV=1	535.879	NaN
Q9UHG3	PCYOX1	Homo sapiens	Prenylcysteine oxidase 1	Q9UHG3	>sp|Q9UHG3|PCYOX_HUMAN Prenylcysteine oxidase 1 OS=Homo sapiens OX=9606 GN=PCYOX1 PE=1 SV=3	2265.1	7493
Q13442	PDAP1	Homo sapiens	28 kDa heat- and acid-stable phosphoprotein	Q13442	>sp|Q13442|HAP28_HUMAN 28 kDa heat- and acid-stable phosphoprotein OS=Homo sapiens OX=9606 GN=PDAP1 PE=1 SV=1	2835.73	577.754
Q9BUL8	PDCD10	Homo sapiens	Programmed cell death protein 10	Q9BUL8	>sp|Q9BUL8|PDC10_HUMAN Programmed cell death protein 10 OS=Homo sapiens OX=9606 GN=PDCD10 PE=1 SV=1	2919.98	230.931
O75340	PDCD6	Homo sapiens	Programmed cell death protein 6	O75340	>sp|O75340|PDCD6_HUMAN Programmed cell death protein 6 OS=Homo sapiens OX=9606 GN=PDCD6 PE=1 SV=1	2003.95	734.941
Q8WUM4	PDCD6IP	Homo sapiens	Programmed cell death 6-interacting protein	Q8WUM4	>sp|Q8WUM4|PDC6I_HUMAN Programmed cell death 6-interacting protein OS=Homo sapiens OX=9606 GN=PDCD6IP PE=1 SV=1	8596.89	4361.04
P09619	PDGFRB	Homo sapiens	Platelet-derived growth factor receptor beta	P09619	>sp|P09619|PGFRB_HUMAN Platelet-derived growth factor receptor beta OS=Homo sapiens OX=9606 GN=PDGFRB PE=1 SV=1	NaN	3268.65
P30101	PDIA3	Homo sapiens	Protein disulfide-isomerase A3	P30101	>sp|P30101|PDIA3_HUMAN Protein disulfide-isomerase A3 OS=Homo sapiens OX=9606 GN=PDIA3 PE=1 SV=4	72659	49934.2
P13667	PDIA4	Homo sapiens	Protein disulfide-isomerase A4	P13667	>sp|P13667|PDIA4_HUMAN Protein disulfide-isomerase A4 OS=Homo sapiens OX=9606 GN=PDIA4 PE=1 SV=2	11721.4	7900.82
Q15084	PDIA6	Homo sapiens	Protein disulfide-isomerase A6	Q15084	>sp|Q15084|PDIA6_HUMAN Protein disulfide-isomerase A6 OS=Homo sapiens OX=9606 GN=PDIA6 PE=1 SV=1	24450.2	31227.7
O00151	PDLIM1	Homo sapiens	PDZ and LIM domain protein 1	O00151	>sp|O00151|PDLI1_HUMAN PDZ and LIM domain protein 1 OS=Homo sapiens OX=9606 GN=PDLIM1 PE=1 SV=4	316.687	NaN
P30086	PEBP1	Homo sapiens	Phosphatidylethanolamine-binding protein 1	P30086	>sp|P30086|PEBP1_HUMAN Phosphatidylethanolamine-binding protein 1 OS=Homo sapiens OX=9606 GN=PEBP1 PE=1 SV=3	12079.4	6527.26
P12955	PEPD	Homo sapiens	Xaa-Pro dipeptidase	P12955	>sp|P12955|PEPD_HUMAN Xaa-Pro dipeptidase OS=Homo sapiens OX=9606 GN=PEPD PE=1 SV=3	1554.32	8472.01
Q96FX8	PERP	Homo sapiens	p53 apoptosis effector related to PMP-22	Q96FX8	>sp|Q96FX8|PERP_HUMAN p53 apoptosis effector related to PMP-22 OS=Homo sapiens OX=9606 GN=PERP PE=1 SV=1	4318.74	155.232
Q9NQP4	PFDN4	Homo sapiens	Prefoldin subunit 4	Q9NQP4	>sp|Q9NQP4|PFD4_HUMAN Prefoldin subunit 4 OS=Homo sapiens OX=9606 GN=PFDN4 PE=1 SV=1	3553.5	175.154
P07737	PFN1	Homo sapiens	Profilin-1	P07737	>sp|P07737|PROF1_HUMAN Profilin-1 OS=Homo sapiens OX=9606 GN=PFN1 PE=1 SV=2	8078.43	3308.11
P18669	PGAM1	Homo sapiens	Phosphoglycerate mutase 1	P18669	>sp|P18669|PGAM1_HUMAN Phosphoglycerate mutase 1 OS=Homo sapiens OX=9606 GN=PGAM1 PE=1 SV=2	18016.1	6485.67
P52209	PGD	Homo sapiens	6-phosphogluconate dehydrogenase, decarboxylating	P52209	>sp|P52209|6PGD_HUMAN 6-phosphogluconate dehydrogenase, decarboxylating OS=Homo sapiens OX=9606 GN=PGD PE=1 SV=3	10458.1	1660.06
P00558	PGK1	Homo sapiens	Phosphoglycerate kinase 1	P00558	>sp|P00558|PGK1_HUMAN Phosphoglycerate kinase 1 OS=Homo sapiens OX=9606 GN=PGK1 PE=1 SV=3	94625.9	11196.5
P36871	PGM1	Homo sapiens	Phosphoglucomutase-1	P36871	>sp|P36871|PGM1_HUMAN Phosphoglucomutase-1 OS=Homo sapiens OX=9606 GN=PGM1 PE=1 SV=3	1504.56	407.789
Q96G03	PGM2	Homo sapiens	Phosphopentomutase	Q96G03	>sp|Q96G03|PGM2_HUMAN Phosphopentomutase OS=Homo sapiens OX=9606 GN=PGM2 PE=1 SV=4	697.499	NaN
O15173	PGRMC2	Homo sapiens	Membrane-associated progesterone receptor component 2	O15173	>sp|O15173|PGRC2_HUMAN Membrane-associated progesterone receptor component 2 OS=Homo sapiens OX=9606 GN=PGRMC2 PE=1 SV=1	2581.66	10041.2
P35232	PHB1	Homo sapiens	Prohibitin 1	P35232	>sp|P35232|PHB1_HUMAN Prohibitin 1 OS=Homo sapiens OX=9606 GN=PHB1 PE=1 SV=1	20174	743.374
Q99623	PHB2	Homo sapiens	Prohibitin-2	Q99623	>sp|Q99623|PHB2_HUMAN Prohibitin-2 OS=Homo sapiens OX=9606 GN=PHB2 PE=1 SV=2	33858	1138.48
O43175	PHGDH	Homo sapiens	D-3-phosphoglycerate dehydrogenase	O43175	>sp|O43175|SERA_HUMAN D-3-phosphoglycerate dehydrogenase OS=Homo sapiens OX=9606 GN=PHGDH PE=1 SV=4	4224.81	419.567
Q9BTU6	PI4K2A	Homo sapiens	Phosphatidylinositol 4-kinase type 2-alpha	Q9BTU6	>sp|Q9BTU6|P4K2A_HUMAN Phosphatidylinositol 4-kinase type 2-alpha OS=Homo sapiens OX=9606 GN=PI4K2A PE=1 SV=1	6142.5	5393.72
Q92508	PIEZO1	Homo sapiens	Piezo-type mechanosensitive ion channel component 1	Q92508	>sp|Q92508|PIEZ1_HUMAN Piezo-type mechanosensitive ion channel component 1 OS=Homo sapiens OX=9606 GN=PIEZO1 PE=1 SV=4	1370.98	1267.36
Q92643	PIGK	Homo sapiens	GPI-anchor transamidase	Q92643	>sp|Q92643|GPI8_HUMAN GPI-anchor transamidase OS=Homo sapiens OX=9606 GN=PIGK PE=1 SV=2	3071.04	1191.09
P12273	PIP	Homo sapiens	Prolactin-inducible protein	P12273	>sp|P12273|PIP_HUMAN Prolactin-inducible protein OS=Homo sapiens OX=9606 GN=PIP PE=1 SV=1	864.063	2638.62
Q86T03	PIP4P1	Homo sapiens	Type 1 phosphatidylinositol 4,5-bisphosphate 4-phosphatase	Q86T03	>sp|Q86T03|PP4P1_HUMAN Type 1 phosphatidylinositol 4,5-bisphosphate 4-phosphatase OS=Homo sapiens OX=9606 GN=PIP4P1 PE=1 SV=1	NaN	521.906
Q00169	PITPNA	Homo sapiens	Phosphatidylinositol transfer protein alpha isoform	Q00169	>sp|Q00169|PIPNA_HUMAN Phosphatidylinositol transfer protein alpha isoform OS=Homo sapiens OX=9606 GN=PITPNA PE=1 SV=2	1491.65	207.646
P48739	PITPNB	Homo sapiens	Phosphatidylinositol transfer protein beta isoform	P48739	>sp|P48739|PIPNB_HUMAN Phosphatidylinositol transfer protein beta isoform OS=Homo sapiens OX=9606 GN=PITPNB PE=1 SV=2	1602.34	NaN
P14618	PKM	Homo sapiens	Pyruvate kinase PKM	P14618	>sp|P14618|KPYM_HUMAN Pyruvate kinase PKM OS=Homo sapiens OX=9606 GN=PKM PE=1 SV=4	131351	44373.4
Q9Y446	PKP3	Homo sapiens	Plakophilin-3	Q9Y446	>sp|Q9Y446|PKP3_HUMAN Plakophilin-3 OS=Homo sapiens OX=9606 GN=PKP3 PE=1 SV=1	2884.79	NaN
Q8NHP8	PLBD2	Homo sapiens	Putative phospholipase B-like 2	Q8NHP8	>sp|Q8NHP8|PLBL2_HUMAN Putative phospholipase B-like 2 OS=Homo sapiens OX=9606 GN=PLBD2 PE=1 SV=2	NaN	1821.53
Q8IV08	PLD3	Homo sapiens	5'-3' exonuclease PLD3	Q8IV08	>sp|Q8IV08|PLD3_HUMAN 5'-3' exonuclease PLD3 OS=Homo sapiens OX=9606 GN=PLD3 PE=1 SV=1	1426.77	6566.47
Q15149	PLEC	Homo sapiens	Plectin	Q15149	>sp|Q15149|PLEC_HUMAN Plectin OS=Homo sapiens OX=9606 GN=PLEC PE=1 SV=3	9235.43	1811.34
O60664	PLIN3	Homo sapiens	Perilipin-3	O60664	>sp|O60664|PLIN3_HUMAN Perilipin-3 OS=Homo sapiens OX=9606 GN=PLIN3 PE=1 SV=3	3425.94	2870.74
Q02809	PLOD1	Homo sapiens	Procollagen-lysine,2-oxoglutarate 5-dioxygenase 1	Q02809	>sp|Q02809|PLOD1_HUMAN Procollagen-lysine,2-oxoglutarate 5-dioxygenase 1 OS=Homo sapiens OX=9606 GN=PLOD1 PE=1 SV=2	652.246	1041.5
Q04941	PLP2	Homo sapiens	Proteolipid protein 2	Q04941	>sp|Q04941|PLP2_HUMAN Proteolipid protein 2 OS=Homo sapiens OX=9606 GN=PLP2 PE=1 SV=1	10687.7	4622.77
O14494	PLPP1	Homo sapiens	Phospholipid phosphatase 1	O14494	>sp|O14494|PLPP1_HUMAN Phospholipid phosphatase 1 OS=Homo sapiens OX=9606 GN=PLPP1 PE=1 SV=1	NaN	565.468
Q14651	PLS1	Homo sapiens	Plastin-1	Q14651	>sp|Q14651|PLSI_HUMAN Plastin-1 OS=Homo sapiens OX=9606 GN=PLS1 PE=1 SV=2	125.203	NaN
P13797	PLS3	Homo sapiens	Plastin-3	P13797	>sp|P13797|PLST_HUMAN Plastin-3 OS=Homo sapiens OX=9606 GN=PLS3 PE=1 SV=4	41325.5	6332.08
O15162	PLSCR1	Homo sapiens	Phospholipid scramblase 1	O15162	>sp|O15162|PLS1_HUMAN Phospholipid scramblase 1 OS=Homo sapiens OX=9606 GN=PLSCR1 PE=1 SV=1	4118.44	157.734
Q9NRY6	PLSCR3	Homo sapiens	Phospholipid scramblase 3	Q9NRY6	>sp|Q9NRY6|PLS3_HUMAN Phospholipid scramblase 3 OS=Homo sapiens OX=9606 GN=PLSCR3 PE=1 SV=2	10206.4	2191.12
Q9UIW2	PLXNA1	Homo sapiens	Plexin-A1	Q9UIW2	>sp|Q9UIW2|PLXA1_HUMAN Plexin-A1 OS=Homo sapiens OX=9606 GN=PLXNA1 PE=1 SV=3	1861.6	502.488
O75051	PLXNA2	Homo sapiens	Plexin-A2	O75051	>sp|O75051|PLXA2_HUMAN Plexin-A2 OS=Homo sapiens OX=9606 GN=PLXNA2 PE=1 SV=4	1545.15	NaN
O15031	PLXNB2	Homo sapiens	Plexin-B2	O15031	>sp|O15031|PLXB2_HUMAN Plexin-B2 OS=Homo sapiens OX=9606 GN=PLXNB2 PE=1 SV=3	3714.03	534.986
P00491	PNP	Homo sapiens	Purine nucleoside phosphorylase	P00491	>sp|P00491|PNPH_HUMAN Purine nucleoside phosphorylase OS=Homo sapiens OX=9606 GN=PNP PE=1 SV=2	7634.79	120.622
O00592	PODXL	Homo sapiens	Podocalyxin	O00592	>sp|O00592|PODXL_HUMAN Podocalyxin OS=Homo sapiens OX=9606 GN=PODXL PE=1 SV=2	2002.99	308.163
P16435	POR	Homo sapiens	NADPH--cytochrome P450 reductase	P16435	>sp|P16435|NCPR_HUMAN NADPH--cytochrome P450 reductase OS=Homo sapiens OX=9606 GN=POR PE=1 SV=2	232.324	765.903
Q15181	PPA1	Homo sapiens	Inorganic pyrophosphatase	Q15181	>sp|Q15181|IPYR_HUMAN Inorganic pyrophosphatase OS=Homo sapiens OX=9606 GN=PPA1 PE=1 SV=2	605.206	NaN
P62937	PPIA	Homo sapiens	Peptidyl-prolyl cis-trans isomerase A	P62937	>sp|P62937|PPIA_HUMAN Peptidyl-prolyl cis-trans isomerase A OS=Homo sapiens OX=9606 GN=PPIA PE=1 SV=2	30289.2	7354.65
P23284	PPIB	Homo sapiens	Peptidyl-prolyl cis-trans isomerase B	P23284	>sp|P23284|PPIB_HUMAN Peptidyl-prolyl cis-trans isomerase B OS=Homo sapiens OX=9606 GN=PPIB PE=1 SV=2	48621.1	50252.9
O60437	PPL	Homo sapiens	Periplakin	O60437	>sp|O60437|PEPL_HUMAN Periplakin OS=Homo sapiens OX=9606 GN=PPL PE=1 SV=4	12352.3	NaN
Q9Y570	PPME1	Homo sapiens	Protein phosphatase methylesterase 1	Q9Y570	>sp|Q9Y570|PPME1_HUMAN Protein phosphatase methylesterase 1 OS=Homo sapiens OX=9606 GN=PPME1 PE=1 SV=3	3449.02	942.965
P62136	PPP1CA	Homo sapiens	Serine/threonine-protein phosphatase PP1-alpha catalytic subunit	P62136	>sp|P62136|PP1A_HUMAN Serine/threonine-protein phosphatase PP1-alpha catalytic subunit OS=Homo sapiens OX=9606 GN=PPP1CA PE=1 SV=1	8058.05	1968.74
P62140	PPP1CB	Homo sapiens	Serine/threonine-protein phosphatase PP1-beta catalytic subunit	P62140	>sp|P62140|PP1B_HUMAN Serine/threonine-protein phosphatase PP1-beta catalytic subunit OS=Homo sapiens OX=9606 GN=PPP1CB PE=1 SV=3	5440.67	1159.28
Q15435	PPP1R7	Homo sapiens	Protein phosphatase 1 regulatory subunit 7	Q15435	>sp|Q15435|PP1R7_HUMAN Protein phosphatase 1 regulatory subunit 7 OS=Homo sapiens OX=9606 GN=PPP1R7 PE=1 SV=1	2986.98	517.751
P67775	PPP2CA	Homo sapiens	Serine/threonine-protein phosphatase 2A catalytic subunit alpha isoform	P67775	>sp|P67775|PP2AA_HUMAN Serine/threonine-protein phosphatase 2A catalytic subunit alpha isoform OS=Homo sapiens OX=9606 GN=PPP2CA PE=1 SV=1	5587.74	1531.75
P30153	PPP2R1A	Homo sapiens	Serine/threonine-protein phosphatase 2A 65 kDa regulatory subunit A alpha isoform	P30153	>sp|P30153|2AAA_HUMAN Serine/threonine-protein phosphatase 2A 65 kDa regulatory subunit A alpha isoform OS=Homo sapiens OX=9606 GN=PPP2R1A PE=1 SV=4	7360.02	550.569
P63151;Q66LE6	PPP2R2A;PPP2R2D	Homo sapiens	Serine/threonine-protein phosphatase 2A 55 kDa regulatory subunit B alpha isoform;Serine/threonine-protein phosphatase 2A 55 kDa regulatory subunit B delta isoform	P63151;Q66LE6	>sp|P63151|2ABA_HUMAN Serine/threonine-protein phosphatase 2A 55 kDa regulatory subunit B alpha isoform OS=Homo sapiens OX=9606 GN=PPP2R2A PE=1 SV=1;>sp|Q66LE6|2ABD_HUMAN Serine/threonine-protein phosphatase 2A 55 kDa regulatory subunit B delta isoform OS=Homo sapiens OX=9606 GN=PPP2R2D PE=1 SV=1	1591.39	NaN
P16298;P48454;Q08209	PPP3CB;PPP3CC;PPP3CA	Homo sapiens	Serine/threonine-protein phosphatase 2B catalytic subunit beta isoform;Serine/threonine-protein phosphatase 2B catalytic subunit gamma isoform;Protein phosphatase 3 catalytic subunit alpha	P16298;P48454;Q08209	>sp|P16298|PP2BB_HUMAN Serine/threonine-protein phosphatase 2B catalytic subunit beta isoform OS=Homo sapiens OX=9606 GN=PPP3CB PE=1 SV=2;>sp|P48454|PP2BC_HUMAN Serine/threonine-protein phosphatase 2B catalytic subunit gamma isoform OS=Homo sapiens OX=9606 GN=PPP3CC PE=1 SV=3;>sp|Q08209|PP2BA_HUMAN Protein phosphatase 3 catalytic subunit alpha OS=Homo sapiens OX=9606 GN=PPP3CA PE=1 SV=1	4131.6	2682.66
O60831	PRAF2	Homo sapiens	PRA1 family protein 2	O60831	>sp|O60831|PRAF2_HUMAN PRA1 family protein 2 OS=Homo sapiens OX=9606 GN=PRAF2 PE=1 SV=1	NaN	9470.68
P42785	PRCP	Homo sapiens	Lysosomal Pro-X carboxypeptidase	P42785	>sp|P42785|PCP_HUMAN Lysosomal Pro-X carboxypeptidase OS=Homo sapiens OX=9606 GN=PRCP PE=1 SV=1	423.503	1867.43
Q06830	PRDX1	Homo sapiens	Peroxiredoxin-1	Q06830	>sp|Q06830|PRDX1_HUMAN Peroxiredoxin-1 OS=Homo sapiens OX=9606 GN=PRDX1 PE=1 SV=1	7740.34	3825.81
P32119	PRDX2	Homo sapiens	Peroxiredoxin-2	P32119	>sp|P32119|PRDX2_HUMAN Peroxiredoxin-2 OS=Homo sapiens OX=9606 GN=PRDX2 PE=1 SV=5	9895.39	2890.11
P30048	PRDX3	Homo sapiens	Thioredoxin-dependent peroxide reductase, mitochondrial	P30048	>sp|P30048|PRDX3_HUMAN Thioredoxin-dependent peroxide reductase, mitochondrial OS=Homo sapiens OX=9606 GN=PRDX3 PE=1 SV=3	5116.35	12058.8
Q13162	PRDX4	Homo sapiens	Peroxiredoxin-4	Q13162	>sp|Q13162|PRDX4_HUMAN Peroxiredoxin-4 OS=Homo sapiens OX=9606 GN=PRDX4 PE=1 SV=1	641.67	2695.49
P30044	PRDX5	Homo sapiens	Peroxiredoxin-5, mitochondrial	P30044	>sp|P30044|PRDX5_HUMAN Peroxiredoxin-5, mitochondrial OS=Homo sapiens OX=9606 GN=PRDX5 PE=1 SV=4	3674.64	398.709
P30041	PRDX6	Homo sapiens	Peroxiredoxin-6	P30041	>sp|P30041|PRDX6_HUMAN Peroxiredoxin-6 OS=Homo sapiens OX=9606 GN=PRDX6 PE=1 SV=3	8737.02	5384.42
P17252	PRKCA	Homo sapiens	Protein kinase C alpha type	P17252	>sp|P17252|KPCA_HUMAN Protein kinase C alpha type OS=Homo sapiens OX=9606 GN=PRKCA PE=1 SV=4	NaN	3811.12
P14314	PRKCSH	Homo sapiens	Glucosidase 2 subunit beta	P14314	>sp|P14314|GLU2B_HUMAN Glucosidase 2 subunit beta OS=Homo sapiens OX=9606 GN=PRKCSH PE=1 SV=2	12214.5	9766.85
Q99873	PRMT1	Homo sapiens	Protein arginine N-methyltransferase 1	Q99873	>sp|Q99873|ANM1_HUMAN Protein arginine N-methyltransferase 1 OS=Homo sapiens OX=9606 GN=PRMT1 PE=1 SV=3	5521.9	226.998
P04156	PRNP	Homo sapiens	Major prion protein	P04156	>sp|P04156|PRIO_HUMAN Major prion protein OS=Homo sapiens OX=9606 GN=PRNP PE=1 SV=1	2200.9	1032.96
Q8N271	PROM2	Homo sapiens	Prominin-2	Q8N271	>sp|Q8N271|PROM2_HUMAN Prominin-2 OS=Homo sapiens OX=9606 GN=PROM2 PE=1 SV=1	13968.1	NaN
P11908;P21108;P60891	PRPS2;PRPS1L1;PRPS1	Homo sapiens	Ribose-phosphate pyrophosphokinase 2;Ribose-phosphate pyrophosphokinase 3;Ribose-phosphate pyrophosphokinase 1	P11908;P21108;P60891	>sp|P11908|PRPS2_HUMAN Ribose-phosphate pyrophosphokinase 2 OS=Homo sapiens OX=9606 GN=PRPS2 PE=1 SV=2;>sp|P21108|PRPS3_HUMAN Ribose-phosphate pyrophosphokinase 3 OS=Homo sapiens OX=9606 GN=PRPS1L1 PE=1 SV=2;>sp|P60891|PRPS1_HUMAN Ribose-phosphate pyrophosphokinase 1 OS=Homo sapiens OX=9606 GN=PRPS1 PE=1 SV=2	1765.87	169.956
P35030	PRSS3	Homo sapiens	Trypsin-3	P35030	>sp|P35030|TRY3_HUMAN Trypsin-3 OS=Homo sapiens OX=9606 GN=PRSS3 PE=1 SV=2	1301.37	1380.24
Q16651	PRSS8	Homo sapiens	Prostasin	Q16651	>sp|Q16651|PRSS8_HUMAN Prostasin OS=Homo sapiens OX=9606 GN=PRSS8 PE=1 SV=1	1861.59	NaN
Q9BRX8	PRXL2A	Homo sapiens	Peroxiredoxin-like 2A	Q9BRX8	>sp|Q9BRX8|PXL2A_HUMAN Peroxiredoxin-like 2A OS=Homo sapiens OX=9606 GN=PRXL2A PE=1 SV=3	12163.7	1717.43
P07602	PSAP	Homo sapiens	Prosaposin	P07602	>sp|P07602|SAP_HUMAN Prosaposin OS=Homo sapiens OX=9606 GN=PSAP PE=1 SV=2	30.66	1501.65
Q9Y617	PSAT1	Homo sapiens	Phosphoserine aminotransferase	Q9Y617	>sp|Q9Y617|SERC_HUMAN Phosphoserine aminotransferase OS=Homo sapiens OX=9606 GN=PSAT1 PE=1 SV=2	1683.96	500.506
P49768	PSEN1	Homo sapiens	Presenilin-1	P49768	>sp|P49768|PSN1_HUMAN Presenilin-1 OS=Homo sapiens OX=9606 GN=PSEN1 PE=1 SV=1	3570.9	317.335
P25786	PSMA1	Homo sapiens	Proteasome subunit alpha type-1	P25786	>sp|P25786|PSA1_HUMAN Proteasome subunit alpha type-1 OS=Homo sapiens OX=9606 GN=PSMA1 PE=1 SV=1	4027.85	463.289
P25787	PSMA2	Homo sapiens	Proteasome subunit alpha type-2	P25787	>sp|P25787|PSA2_HUMAN Proteasome subunit alpha type-2 OS=Homo sapiens OX=9606 GN=PSMA2 PE=1 SV=2	8885.35	1487.86
P25788	PSMA3	Homo sapiens	Proteasome subunit alpha type-3	P25788	>sp|P25788|PSA3_HUMAN Proteasome subunit alpha type-3 OS=Homo sapiens OX=9606 GN=PSMA3 PE=1 SV=2	12198.3	1958.9
P25789	PSMA4	Homo sapiens	Proteasome subunit alpha type-4	P25789	>sp|P25789|PSA4_HUMAN Proteasome subunit alpha type-4 OS=Homo sapiens OX=9606 GN=PSMA4 PE=1 SV=1	6130.44	1603.17
P28066	PSMA5	Homo sapiens	Proteasome subunit alpha type-5	P28066	>sp|P28066|PSA5_HUMAN Proteasome subunit alpha type-5 OS=Homo sapiens OX=9606 GN=PSMA5 PE=1 SV=3	12133.3	2321.88
P60900	PSMA6	Homo sapiens	Proteasome subunit alpha type-6	P60900	>sp|P60900|PSA6_HUMAN Proteasome subunit alpha type-6 OS=Homo sapiens OX=9606 GN=PSMA6 PE=1 SV=1	10434.4	1998.95
O14818	PSMA7	Homo sapiens	Proteasome subunit alpha type-7	O14818	>sp|O14818|PSA7_HUMAN Proteasome subunit alpha type-7 OS=Homo sapiens OX=9606 GN=PSMA7 PE=1 SV=1	24962.2	5077.46
P20618	PSMB1	Homo sapiens	Proteasome subunit beta type-1	P20618	>sp|P20618|PSB1_HUMAN Proteasome subunit beta type-1 OS=Homo sapiens OX=9606 GN=PSMB1 PE=1 SV=2	5990.85	1926.78
P49721	PSMB2	Homo sapiens	Proteasome subunit beta type-2	P49721	>sp|P49721|PSB2_HUMAN Proteasome subunit beta type-2 OS=Homo sapiens OX=9606 GN=PSMB2 PE=1 SV=1	3210.5	297.987
P49720	PSMB3	Homo sapiens	Proteasome subunit beta type-3	P49720	>sp|P49720|PSB3_HUMAN Proteasome subunit beta type-3 OS=Homo sapiens OX=9606 GN=PSMB3 PE=1 SV=2	6877.55	708.317
P28070	PSMB4	Homo sapiens	Proteasome subunit beta type-4	P28070	>sp|P28070|PSB4_HUMAN Proteasome subunit beta type-4 OS=Homo sapiens OX=9606 GN=PSMB4 PE=1 SV=4	4116.67	158.867
P28074	PSMB5	Homo sapiens	Proteasome subunit beta type-5	P28074	>sp|P28074|PSB5_HUMAN Proteasome subunit beta type-5 OS=Homo sapiens OX=9606 GN=PSMB5 PE=1 SV=3	1941.61	NaN
P28072	PSMB6	Homo sapiens	Proteasome subunit beta type-6	P28072	>sp|P28072|PSB6_HUMAN Proteasome subunit beta type-6 OS=Homo sapiens OX=9606 GN=PSMB6 PE=1 SV=4	3170.23	884.972
Q99436	PSMB7	Homo sapiens	Proteasome subunit beta type-7	Q99436	>sp|Q99436|PSB7_HUMAN Proteasome subunit beta type-7 OS=Homo sapiens OX=9606 GN=PSMB7 PE=1 SV=1	1564.84	NaN
P28062	PSMB8	Homo sapiens	Proteasome subunit beta type-8	P28062	>sp|P28062|PSB8_HUMAN Proteasome subunit beta type-8 OS=Homo sapiens OX=9606 GN=PSMB8 PE=1 SV=3	6563.31	377.929
P28065	PSMB9	Homo sapiens	Proteasome subunit beta type-9	P28065	>sp|P28065|PSB9_HUMAN Proteasome subunit beta type-9 OS=Homo sapiens OX=9606 GN=PSMB9 PE=1 SV=2	3425.59	NaN
Q99460	PSMD1	Homo sapiens	26S proteasome non-ATPase regulatory subunit 1	Q99460	>sp|Q99460|PSMD1_HUMAN 26S proteasome non-ATPase regulatory subunit 1 OS=Homo sapiens OX=9606 GN=PSMD1 PE=1 SV=2	2700.06	3377.43
Q13200	PSMD2	Homo sapiens	26S proteasome non-ATPase regulatory subunit 2	Q13200	>sp|Q13200|PSMD2_HUMAN 26S proteasome non-ATPase regulatory subunit 2 OS=Homo sapiens OX=9606 GN=PSMD2 PE=1 SV=3	1214.87	1526.48
Q16401	PSMD5	Homo sapiens	26S proteasome non-ATPase regulatory subunit 5	Q16401	>sp|Q16401|PSMD5_HUMAN 26S proteasome non-ATPase regulatory subunit 5 OS=Homo sapiens OX=9606 GN=PSMD5 PE=1 SV=3	1802.42	271.01
Q15008	PSMD6	Homo sapiens	26S proteasome non-ATPase regulatory subunit 6	Q15008	>sp|Q15008|PSMD6_HUMAN 26S proteasome non-ATPase regulatory subunit 6 OS=Homo sapiens OX=9606 GN=PSMD6 PE=1 SV=1	1315.55	1304.6
P51665	PSMD7	Homo sapiens	26S proteasome non-ATPase regulatory subunit 7	P51665	>sp|P51665|PSMD7_HUMAN 26S proteasome non-ATPase regulatory subunit 7 OS=Homo sapiens OX=9606 GN=PSMD7 PE=1 SV=2	NaN	3402.93
P48556	PSMD8	Homo sapiens	26S proteasome non-ATPase regulatory subunit 8	P48556	>sp|P48556|PSMD8_HUMAN 26S proteasome non-ATPase regulatory subunit 8 OS=Homo sapiens OX=9606 GN=PSMD8 PE=1 SV=2	2052.6	1531.17
Q06323	PSME1	Homo sapiens	Proteasome activator complex subunit 1	Q06323	>sp|Q06323|PSME1_HUMAN Proteasome activator complex subunit 1 OS=Homo sapiens OX=9606 GN=PSME1 PE=1 SV=1	18833.9	1561.49
Q9UL46	PSME2	Homo sapiens	Proteasome activator complex subunit 2	Q9UL46	>sp|Q9UL46|PSME2_HUMAN Proteasome activator complex subunit 2 OS=Homo sapiens OX=9606 GN=PSME2 PE=1 SV=4	2084.91	NaN
P61289	PSME3	Homo sapiens	Proteasome activator complex subunit 3	P61289	>sp|P61289|PSME3_HUMAN Proteasome activator complex subunit 3 OS=Homo sapiens OX=9606 GN=PSME3 PE=1 SV=1	1478.14	NaN
P26599	PTBP1	Homo sapiens	Polypyrimidine tract-binding protein 1	P26599	>sp|P26599|PTBP1_HUMAN Polypyrimidine tract-binding protein 1 OS=Homo sapiens OX=9606 GN=PTBP1 PE=1 SV=2	5288.78	422.358
O14684	PTGES	Homo sapiens	Prostaglandin E synthase	O14684	>sp|O14684|PTGES_HUMAN Prostaglandin E synthase OS=Homo sapiens OX=9606 GN=PTGES PE=1 SV=2	985.36	NaN
Q9H7Z7	PTGES2	Homo sapiens	Prostaglandin E synthase 2	Q9H7Z7	>sp|Q9H7Z7|PGES2_HUMAN Prostaglandin E synthase 2 OS=Homo sapiens OX=9606 GN=PTGES2 PE=1 SV=1	3748.49	NaN
Q9P2B2	PTGFRN	Homo sapiens	Prostaglandin F2 receptor negative regulator	Q9P2B2	>sp|Q9P2B2|FPRP_HUMAN Prostaglandin F2 receptor negative regulator OS=Homo sapiens OX=9606 GN=PTGFRN PE=1 SV=2	25685.9	498.359
Q13308	PTK7	Homo sapiens	Inactive tyrosine-protein kinase 7	Q13308	>sp|Q13308|PTK7_HUMAN Inactive tyrosine-protein kinase 7 OS=Homo sapiens OX=9606 GN=PTK7 PE=1 SV=2	3206.75	1944.1
P06454	PTMA	Homo sapiens	Prothymosin alpha	P06454	>sp|P06454|PTMA_HUMAN Prothymosin alpha OS=Homo sapiens OX=9606 GN=PTMA PE=1 SV=2	47387.6	2343.85
Q15257	PTPA	Homo sapiens	Serine/threonine-protein phosphatase 2A activator	Q15257	>sp|Q15257|PTPA_HUMAN Serine/threonine-protein phosphatase 2A activator OS=Homo sapiens OX=9606 GN=PTPA PE=1 SV=3	6489.25	NaN
P18433	PTPRA	Homo sapiens	Receptor-type tyrosine-protein phosphatase alpha	P18433	>sp|P18433|PTPRA_HUMAN Receptor-type tyrosine-protein phosphatase alpha OS=Homo sapiens OX=9606 GN=PTPRA PE=1 SV=3	794.39	NaN
P53801	PTTG1IP	Homo sapiens	Pituitary tumor-transforming gene 1 protein-interacting protein	P53801	>sp|P53801|PTTG_HUMAN Pituitary tumor-transforming gene 1 protein-interacting protein OS=Homo sapiens OX=9606 GN=PTTG1IP PE=1 SV=1	9318.5	35646.5
P15151	PVR	Homo sapiens	Poliovirus receptor	P15151	>sp|P15151|PVR_HUMAN Poliovirus receptor OS=Homo sapiens OX=9606 GN=PVR PE=1 SV=2	2034.55	4741.37
P11216	PYGB	Homo sapiens	Glycogen phosphorylase, brain form	P11216	>sp|P11216|PYGB_HUMAN Glycogen phosphorylase, brain form OS=Homo sapiens OX=9606 GN=PYGB PE=1 SV=5	17394.9	4301.78
P06737	PYGL	Homo sapiens	Glycogen phosphorylase, liver form	P06737	>sp|P06737|PYGL_HUMAN Glycogen phosphorylase, liver form OS=Homo sapiens OX=9606 GN=PYGL PE=1 SV=4	8777.45	399.465
P47897	QARS1	Homo sapiens	Glutamine--tRNA ligase	P47897	>sp|P47897|SYQ_HUMAN Glutamine--tRNA ligase OS=Homo sapiens OX=9606 GN=QARS1 PE=1 SV=1	792.701	NaN
P61026	RAB10	Homo sapiens	Ras-related protein Rab-10	P61026	>sp|P61026|RAB10_HUMAN Ras-related protein Rab-10 OS=Homo sapiens OX=9606 GN=RAB10 PE=1 SV=1	45952.7	11759
Q15907	RAB11B	Homo sapiens	Ras-related protein Rab-11B	Q15907	>sp|Q15907|RB11B_HUMAN Ras-related protein Rab-11B OS=Homo sapiens OX=9606 GN=RAB11B PE=1 SV=4	15332.4	6145.54
P61106	RAB14	Homo sapiens	Ras-related protein Rab-14	P61106	>sp|P61106|RAB14_HUMAN Ras-related protein Rab-14 OS=Homo sapiens OX=9606 GN=RAB14 PE=1 SV=4	14419.7	4256.45
P62820	RAB1A	Homo sapiens	Ras-related protein Rab-1A	P62820	>sp|P62820|RAB1A_HUMAN Ras-related protein Rab-1A OS=Homo sapiens OX=9606 GN=RAB1A PE=1 SV=3	3516.22	640.249
Q9H0U4	RAB1B	Homo sapiens	Ras-related protein Rab-1B	Q9H0U4	>sp|Q9H0U4|RAB1B_HUMAN Ras-related protein Rab-1B OS=Homo sapiens OX=9606 GN=RAB1B PE=1 SV=1	30622.2	12837.2
Q9UL25	RAB21	Homo sapiens	Ras-related protein Rab-21	Q9UL25	>sp|Q9UL25|RAB21_HUMAN Ras-related protein Rab-21 OS=Homo sapiens OX=9606 GN=RAB21 PE=1 SV=3	4869.61	1297.1
P57735	RAB25	Homo sapiens	Ras-related protein Rab-25	P57735	>sp|P57735|RAB25_HUMAN Ras-related protein Rab-25 OS=Homo sapiens OX=9606 GN=RAB25 PE=1 SV=2	1374.89	NaN
O00194	RAB27B	Homo sapiens	Ras-related protein Rab-27B	O00194	>sp|O00194|RB27B_HUMAN Ras-related protein Rab-27B OS=Homo sapiens OX=9606 GN=RAB27B PE=1 SV=4	3152.25	NaN
O14966;P57729;Q13637	RAB29;RAB38;RAB32	Homo sapiens	Ras-related protein Rab-7L1;Ras-related protein Rab-38;Ras-related protein Rab-32	O14966;P57729;Q13637	>sp|O14966|RAB7L_HUMAN Ras-related protein Rab-7L1 OS=Homo sapiens OX=9606 GN=RAB29 PE=1 SV=1;>sp|P57729|RAB38_HUMAN Ras-related protein Rab-38 OS=Homo sapiens OX=9606 GN=RAB38 PE=1 SV=1;>sp|Q13637|RAB32_HUMAN Ras-related protein Rab-32 OS=Homo sapiens OX=9606 GN=RAB32 PE=1 SV=3	3002.03	2952.45
P61019	RAB2A	Homo sapiens	Ras-related protein Rab-2A	P61019	>sp|P61019|RAB2A_HUMAN Ras-related protein Rab-2A OS=Homo sapiens OX=9606 GN=RAB2A PE=1 SV=1	7744.23	4919.08
Q13636;Q9UL26	RAB31;RAB22A	Homo sapiens	Ras-related protein Rab-31;Ras-related protein Rab-22A	Q13636;Q9UL26	>sp|Q13636|RAB31_HUMAN Ras-related protein Rab-31 OS=Homo sapiens OX=9606 GN=RAB31 PE=1 SV=2;>sp|Q9UL26|RB22A_HUMAN Ras-related protein Rab-22A OS=Homo sapiens OX=9606 GN=RAB22A PE=1 SV=2	2084.56	3164.4
Q15286	RAB35	Homo sapiens	Ras-related protein Rab-35	Q15286	>sp|Q15286|RAB35_HUMAN Ras-related protein Rab-35 OS=Homo sapiens OX=9606 GN=RAB35 PE=1 SV=1	2697.45	2067.6
P61020	RAB5B	Homo sapiens	Ras-related protein Rab-5B	P61020	>sp|P61020|RAB5B_HUMAN Ras-related protein Rab-5B OS=Homo sapiens OX=9606 GN=RAB5B PE=1 SV=1	8886.53	9988.04
P51148	RAB5C	Homo sapiens	Ras-related protein Rab-5C	P51148	>sp|P51148|RAB5C_HUMAN Ras-related protein Rab-5C OS=Homo sapiens OX=9606 GN=RAB5C PE=1 SV=2	1955.47	2107.08
P20340	RAB6A	Homo sapiens	Ras-related protein Rab-6A	P20340	>sp|P20340|RAB6A_HUMAN Ras-related protein Rab-6A OS=Homo sapiens OX=9606 GN=RAB6A PE=1 SV=3	2048.87	1058.1
Q53S08;Q9H0N0	RAB6D;RAB6C	Homo sapiens	Ras-related protein Rab-6D;Ras-related protein Rab-6C	Q53S08;Q9H0N0	>sp|Q53S08|RAB6D_HUMAN Ras-related protein Rab-6D OS=Homo sapiens OX=9606 GN=RAB6D PE=1 SV=1;>sp|Q9H0N0|RAB6C_HUMAN Ras-related protein Rab-6C OS=Homo sapiens OX=9606 GN=RAB6C PE=1 SV=2	12416.4	3802.56
P51149	RAB7A	Homo sapiens	Ras-related protein Rab-7a	P51149	>sp|P51149|RAB7A_HUMAN Ras-related protein Rab-7a OS=Homo sapiens OX=9606 GN=RAB7A PE=1 SV=1	44367.9	38956.7
P63000	RAC1	Homo sapiens	Ras-related C3 botulinum toxin substrate 1	P63000	>sp|P63000|RAC1_HUMAN Ras-related C3 botulinum toxin substrate 1 OS=Homo sapiens OX=9606 GN=RAC1 PE=1 SV=1	10517.8	4868.16
P63244	RACK1	Homo sapiens	Small ribosomal subunit protein RACK1	P63244	>sp|P63244|RACK1_HUMAN Small ribosomal subunit protein RACK1 OS=Homo sapiens OX=9606 GN=RACK1 PE=1 SV=3	8838.44	916.827
P11233	RALA	Homo sapiens	Ras-related protein Ral-A	P11233	>sp|P11233|RALA_HUMAN Ras-related protein Ral-A OS=Homo sapiens OX=9606 GN=RALA PE=1 SV=1	17433.6	3436.26
P11234	RALB	Homo sapiens	Ras-related protein Ral-B	P11234	>sp|P11234|RALB_HUMAN Ras-related protein Ral-B OS=Homo sapiens OX=9606 GN=RALB PE=1 SV=1	2164.52	446.864
P62826	RAN	Homo sapiens	GTP-binding nuclear protein Ran	P62826	>sp|P62826|RAN_HUMAN GTP-binding nuclear protein Ran OS=Homo sapiens OX=9606 GN=RAN PE=1 SV=3	1832.08	252.817
P43487	RANBP1	Homo sapiens	Ran-specific GTPase-activating protein	P43487	>sp|P43487|RANG_HUMAN Ran-specific GTPase-activating protein OS=Homo sapiens OX=9606 GN=RANBP1 PE=1 SV=1	6040.83	1281.6
P46060	RANGAP1	Homo sapiens	Ran GTPase-activating protein 1	P46060	>sp|P46060|RAGP1_HUMAN Ran GTPase-activating protein 1 OS=Homo sapiens OX=9606 GN=RANGAP1 PE=1 SV=1	1517.27	NaN
P61224	RAP1B	Homo sapiens	Ras-related protein Rap-1b	P61224	>sp|P61224|RAP1B_HUMAN Ras-related protein Rap-1b OS=Homo sapiens OX=9606 GN=RAP1B PE=1 SV=1	13871.9	10724.9
P61225	RAP2B	Homo sapiens	Ras-related protein Rap-2b	P61225	>sp|P61225|RAP2B_HUMAN Ras-related protein Rap-2b OS=Homo sapiens OX=9606 GN=RAP2B PE=1 SV=1	15947.9	1781.11
P54136	RARS1	Homo sapiens	Arginine--tRNA ligase, cytoplasmic	P54136	>sp|P54136|SYRC_HUMAN Arginine--tRNA ligase, cytoplasmic OS=Homo sapiens OX=9606 GN=RARS1 PE=1 SV=2	1264.02	276.739
Q09028;Q16576	RBBP4;RBBP7	Homo sapiens	Histone-binding protein RBBP4;Histone-binding protein RBBP7	Q09028;Q16576	>sp|Q09028|RBBP4_HUMAN Histone-binding protein RBBP4 OS=Homo sapiens OX=9606 GN=RBBP4 PE=1 SV=3;>sp|Q16576|RBBP7_HUMAN Histone-binding protein RBBP7 OS=Homo sapiens OX=9606 GN=RBBP7 PE=1 SV=1	1751.98	NaN
Q9Y5S9	RBM8A	Homo sapiens	RNA-binding protein 8A	Q9Y5S9	>sp|Q9Y5S9|RBM8A_HUMAN RNA-binding protein 8A OS=Homo sapiens OX=9606 GN=RBM8A PE=1 SV=1	1898.69	NaN
O75526;P38159;Q8N7X1;Q96E39	RBMXL2;RBMX;RBMXL3;RBMXL1	Homo sapiens	RNA-binding motif protein, X-linked-like-2;RNA-binding motif protein, X chromosome;RNA-binding motif protein, X-linked-like-3;RNA binding motif protein, X-linked-like-1	O75526;P38159;Q8N7X1;Q96E39	>sp|O75526|RMXL2_HUMAN RNA-binding motif protein, X-linked-like-2 OS=Homo sapiens OX=9606 GN=RBMXL2 PE=1 SV=3;>sp|P38159|RBMX_HUMAN RNA-binding motif protein, X chromosome OS=Homo sapiens OX=9606 GN=RBMX PE=1 SV=3;>sp|Q8N7X1|RMXL3_HUMAN RNA-binding motif protein, X-linked-like-3 OS=Homo sapiens OX=9606 GN=RBMXL3 PE=1 SV=2;>sp|Q96E39|RMXL1_HUMAN RNA binding motif protein, X-linked-like-1 OS=Homo s…	5065.05	NaN
Q9P258	RCC2	Homo sapiens	Protein RCC2	Q9P258	>sp|Q9P258|RCC2_HUMAN Protein RCC2 OS=Homo sapiens OX=9606 GN=RCC2 PE=1 SV=2	3918.66	NaN
Q15293	RCN1	Homo sapiens	Reticulocalbin-1	Q15293	>sp|Q15293|RCN1_HUMAN Reticulocalbin-1 OS=Homo sapiens OX=9606 GN=RCN1 PE=1 SV=1	1659.83	1518.58
Q96D15	RCN3	Homo sapiens	Reticulocalbin-3	Q96D15	>sp|Q96D15|RCN3_HUMAN Reticulocalbin-3 OS=Homo sapiens OX=9606 GN=RCN3 PE=1 SV=1	NaN	12671.3
P35241	RDX	Homo sapiens	Radixin	P35241	>sp|P35241|RADI_HUMAN Radixin OS=Homo sapiens OX=9606 GN=RDX PE=1 SV=1	2934.92	313.811
O95980	RECK	Homo sapiens	Reversion-inducing cysteine-rich protein with Kazal motifs	O95980	>sp|O95980|RECK_HUMAN Reversion-inducing cysteine-rich protein with Kazal motifs OS=Homo sapiens OX=9606 GN=RECK PE=1 SV=1	NaN	2602.22
Q00765	REEP5	Homo sapiens	Receptor expression-enhancing protein 5	Q00765	>sp|Q00765|REEP5_HUMAN Receptor expression-enhancing protein 5 OS=Homo sapiens OX=9606 GN=REEP5 PE=1 SV=3	594.129	614.073
O15258	RER1	Homo sapiens	Protein RER1	O15258	>sp|O15258|RER1_HUMAN Protein RER1 OS=Homo sapiens OX=9606 GN=RER1 PE=1 SV=1	3261.22	3296.96
Q14699	RFTN1	Homo sapiens	Raftlin	Q14699	>sp|Q14699|RFTN1_HUMAN Raftlin OS=Homo sapiens OX=9606 GN=RFTN1 PE=1 SV=4	NaN	1569.58
P61586	RHOA	Homo sapiens	Transforming protein RhoA	P61586	>sp|P61586|RHOA_HUMAN Transforming protein RhoA OS=Homo sapiens OX=9606 GN=RHOA PE=1 SV=1	5468.11	2330.36
Q96DB5	RMDN1	Homo sapiens	Regulator of microtubule dynamics protein 1	Q96DB5	>sp|Q96DB5|RMD1_HUMAN Regulator of microtubule dynamics protein 1 OS=Homo sapiens OX=9606 GN=RMDN1 PE=1 SV=1	1198.53	NaN
O43567	RNF13	Homo sapiens	E3 ubiquitin-protein ligase RNF13	O43567	>sp|O43567|RNF13_HUMAN E3 ubiquitin-protein ligase RNF13 OS=Homo sapiens OX=9606 GN=RNF13 PE=1 SV=1	2409.66	673.696
Q9H4A4	RNPEP	Homo sapiens	Aminopeptidase B	Q9H4A4	>sp|Q9H4A4|AMPB_HUMAN Aminopeptidase B OS=Homo sapiens OX=9606 GN=RNPEP PE=1 SV=2	5687.93	1491.45
P10155	RO60	Homo sapiens	RNA-binding protein RO60	P10155	>sp|P10155|RO60_HUMAN RNA-binding protein RO60 OS=Homo sapiens OX=9606 GN=RO60 PE=1 SV=2	3115.39	548.821
O75695	RP2	Homo sapiens	Protein XRP2	O75695	>sp|O75695|XRP2_HUMAN Protein XRP2 OS=Homo sapiens OX=9606 GN=RP2 PE=1 SV=4	2633.45	1126.33
P62906	RPL10A	Homo sapiens	Large ribosomal subunit protein uL1	P62906	>sp|P62906|RL10A_HUMAN Large ribosomal subunit protein uL1 OS=Homo sapiens OX=9606 GN=RPL10A PE=1 SV=2	786.713	1702.25
P62913	RPL11	Homo sapiens	Large ribosomal subunit protein uL5	P62913	>sp|P62913|RL11_HUMAN Large ribosomal subunit protein uL5 OS=Homo sapiens OX=9606 GN=RPL11 PE=1 SV=2	14792.7	859.569
P30050	RPL12	Homo sapiens	Large ribosomal subunit protein uL11	P30050	>sp|P30050|RL12_HUMAN Large ribosomal subunit protein uL11 OS=Homo sapiens OX=9606 GN=RPL12 PE=1 SV=1	59931.6	2057.88
P26373	RPL13	Homo sapiens	Large ribosomal subunit protein eL13	P26373	>sp|P26373|RL13_HUMAN Large ribosomal subunit protein eL13 OS=Homo sapiens OX=9606 GN=RPL13 PE=1 SV=4	5109.52	1558.41
P40429	RPL13A	Homo sapiens	Large ribosomal subunit protein uL13	P40429	>sp|P40429|RL13A_HUMAN Large ribosomal subunit protein uL13 OS=Homo sapiens OX=9606 GN=RPL13A PE=1 SV=2	5704.09	586.389
P50914	RPL14	Homo sapiens	Large ribosomal subunit protein eL14	P50914	>sp|P50914|RL14_HUMAN Large ribosomal subunit protein eL14 OS=Homo sapiens OX=9606 GN=RPL14 PE=1 SV=4	9236.54	4240.78
P61313	RPL15	Homo sapiens	Large ribosomal subunit protein eL15	P61313	>sp|P61313|RL15_HUMAN Large ribosomal subunit protein eL15 OS=Homo sapiens OX=9606 GN=RPL15 PE=1 SV=2	368.305	1319.02
Q07020	RPL18	Homo sapiens	Large ribosomal subunit protein eL18	Q07020	>sp|Q07020|RL18_HUMAN Large ribosomal subunit protein eL18 OS=Homo sapiens OX=9606 GN=RPL18 PE=1 SV=2	2658.65	1176.7
P84098	RPL19	Homo sapiens	Large ribosomal subunit protein eL19	P84098	>sp|P84098|RL19_HUMAN Large ribosomal subunit protein eL19 OS=Homo sapiens OX=9606 GN=RPL19 PE=1 SV=1	10593.1	1258.75
P35268	RPL22	Homo sapiens	Large ribosomal subunit protein eL22	P35268	>sp|P35268|RL22_HUMAN Large ribosomal subunit protein eL22 OS=Homo sapiens OX=9606 GN=RPL22 PE=1 SV=2	2882.65	382.389
P62750	RPL23A	Homo sapiens	Large ribosomal subunit protein uL23	P62750	>sp|P62750|RL23A_HUMAN Large ribosomal subunit protein uL23 OS=Homo sapiens OX=9606 GN=RPL23A PE=1 SV=1	2082.68	NaN
P61254;Q9UNX3	RPL26;RPL26L1	Homo sapiens	Large ribosomal subunit protein uL24;Ribosomal protein uL24-like	P61254;Q9UNX3	>sp|P61254|RL26_HUMAN Large ribosomal subunit protein uL24 OS=Homo sapiens OX=9606 GN=RPL26 PE=1 SV=1;>sp|Q9UNX3|RL26L_HUMAN Ribosomal protein uL24-like OS=Homo sapiens OX=9606 GN=RPL26L1 PE=1 SV=1	1788.73	NaN
P61353	RPL27	Homo sapiens	Large ribosomal subunit protein eL27	P61353	>sp|P61353|RL27_HUMAN Large ribosomal subunit protein eL27 OS=Homo sapiens OX=9606 GN=RPL27 PE=1 SV=2	1483.99	732.979
P46776	RPL27A	Homo sapiens	Large ribosomal subunit protein uL15	P46776	>sp|P46776|RL27A_HUMAN Large ribosomal subunit protein uL15 OS=Homo sapiens OX=9606 GN=RPL27A PE=1 SV=2	3530.84	1025.34
P47914	RPL29	Homo sapiens	Large ribosomal subunit protein eL29	P47914	>sp|P47914|RL29_HUMAN Large ribosomal subunit protein eL29 OS=Homo sapiens OX=9606 GN=RPL29 PE=1 SV=2	264.852	NaN
P62888	RPL30	Homo sapiens	Large ribosomal subunit protein eL30	P62888	>sp|P62888|RL30_HUMAN Large ribosomal subunit protein eL30 OS=Homo sapiens OX=9606 GN=RPL30 PE=1 SV=2	21993.4	15780.1
P62899	RPL31	Homo sapiens	Large ribosomal subunit protein eL31	P62899	>sp|P62899|RL31_HUMAN Large ribosomal subunit protein eL31 OS=Homo sapiens OX=9606 GN=RPL31 PE=1 SV=1	17981.4	3319.62
Q9Y3U8	RPL36	Homo sapiens	Large ribosomal subunit protein eL36	Q9Y3U8	>sp|Q9Y3U8|RL36_HUMAN Large ribosomal subunit protein eL36 OS=Homo sapiens OX=9606 GN=RPL36 PE=1 SV=3	305.975	1650.35
P63173	RPL38	Homo sapiens	Large ribosomal subunit protein eL38	P63173	>sp|P63173|RL38_HUMAN Large ribosomal subunit protein eL38 OS=Homo sapiens OX=9606 GN=RPL38 PE=1 SV=2	984.556	NaN
P36578	RPL4	Homo sapiens	Large ribosomal subunit protein uL4	P36578	>sp|P36578|RL4_HUMAN Large ribosomal subunit protein uL4 OS=Homo sapiens OX=9606 GN=RPL4 PE=1 SV=5	1163.77	586.937
P46777	RPL5	Homo sapiens	Large ribosomal subunit protein uL18	P46777	>sp|P46777|RL5_HUMAN Large ribosomal subunit protein uL18 OS=Homo sapiens OX=9606 GN=RPL5 PE=1 SV=3	1639.33	NaN
Q02878	RPL6	Homo sapiens	Large ribosomal subunit protein eL6	Q02878	>sp|Q02878|RL6_HUMAN Large ribosomal subunit protein eL6 OS=Homo sapiens OX=9606 GN=RPL6 PE=1 SV=3	3342.58	2438.95
P18124	RPL7	Homo sapiens	Large ribosomal subunit protein uL30	P18124	>sp|P18124|RL7_HUMAN Large ribosomal subunit protein uL30 OS=Homo sapiens OX=9606 GN=RPL7 PE=1 SV=1	8454.56	364.052
P32969	RPL9P9	Homo sapiens	Large ribosomal subunit protein uL6	P32969	>sp|P32969|RL9_HUMAN Large ribosomal subunit protein uL6 OS=Homo sapiens OX=9606 GN=RPL9P9 PE=1 SV=1	1979.59	NaN
P05388	RPLP0	Homo sapiens	Large ribosomal subunit protein uL10	P05388	>sp|P05388|RLA0_HUMAN Large ribosomal subunit protein uL10 OS=Homo sapiens OX=9606 GN=RPLP0 PE=1 SV=1	51434.2	7572.66
P05386	RPLP1	Homo sapiens	Large ribosomal subunit protein P1	P05386	>sp|P05386|RLA1_HUMAN Large ribosomal subunit protein P1 OS=Homo sapiens OX=9606 GN=RPLP1 PE=1 SV=1	9425.44	18.9166
P05387	RPLP2	Homo sapiens	Large ribosomal subunit protein P2	P05387	>sp|P05387|RLA2_HUMAN Large ribosomal subunit protein P2 OS=Homo sapiens OX=9606 GN=RPLP2 PE=1 SV=1	6081.02	1009.94
P04843	RPN1	Homo sapiens	Dolichyl-diphosphooligosaccharide--protein glycosyltransferase subunit 1	P04843	>sp|P04843|RPN1_HUMAN Dolichyl-diphosphooligosaccharide--protein glycosyltransferase subunit 1 OS=Homo sapiens OX=9606 GN=RPN1 PE=1 SV=1	30014.2	29450.4
P04844	RPN2	Homo sapiens	Dolichyl-diphosphooligosaccharide--protein glycosyltransferase subunit 2	P04844	>sp|P04844|RPN2_HUMAN Dolichyl-diphosphooligosaccharide--protein glycosyltransferase subunit 2 OS=Homo sapiens OX=9606 GN=RPN2 PE=1 SV=3	6408.19	3438.07
Q9NQG5	RPRD1B	Homo sapiens	Regulation of nuclear pre-mRNA domain-containing protein 1B	Q9NQG5	>sp|Q9NQG5|RPR1B_HUMAN Regulation of nuclear pre-mRNA domain-containing protein 1B OS=Homo sapiens OX=9606 GN=RPRD1B PE=1 SV=1	14573.5	NaN
P46783	RPS10	Homo sapiens	Small ribosomal subunit protein eS10	P46783	>sp|P46783|RS10_HUMAN Small ribosomal subunit protein eS10 OS=Homo sapiens OX=9606 GN=RPS10 PE=1 SV=1	122441	1083.4
P62280	RPS11	Homo sapiens	Small ribosomal subunit protein uS17	P62280	>sp|P62280|RS11_HUMAN Small ribosomal subunit protein uS17 OS=Homo sapiens OX=9606 GN=RPS11 PE=1 SV=3	1401.55	171.964
P25398	RPS12	Homo sapiens	Small ribosomal subunit protein eS12	P25398	>sp|P25398|RS12_HUMAN Small ribosomal subunit protein eS12 OS=Homo sapiens OX=9606 GN=RPS12 PE=1 SV=3	2520.21	26.43
P62277	RPS13	Homo sapiens	Small ribosomal subunit protein uS15	P62277	>sp|P62277|RS13_HUMAN Small ribosomal subunit protein uS15 OS=Homo sapiens OX=9606 GN=RPS13 PE=1 SV=2	3227.63	1002.97
P62263	RPS14	Homo sapiens	Small ribosomal subunit protein uS11	P62263	>sp|P62263|RS14_HUMAN Small ribosomal subunit protein uS11 OS=Homo sapiens OX=9606 GN=RPS14 PE=1 SV=3	1771.6	NaN
P62244	RPS15A	Homo sapiens	Small ribosomal subunit protein uS8	P62244	>sp|P62244|RS15A_HUMAN Small ribosomal subunit protein uS8 OS=Homo sapiens OX=9606 GN=RPS15A PE=1 SV=2	631.795	73.8821
P62249	RPS16	Homo sapiens	Small ribosomal subunit protein uS9	P62249	>sp|P62249|RS16_HUMAN Small ribosomal subunit protein uS9 OS=Homo sapiens OX=9606 GN=RPS16 PE=1 SV=2	15364.6	1022.69
P08708	RPS17	Homo sapiens	Small ribosomal subunit protein eS17	P08708	>sp|P08708|RS17_HUMAN Small ribosomal subunit protein eS17 OS=Homo sapiens OX=9606 GN=RPS17 PE=1 SV=2	2287.62	89.9909
P62269	RPS18	Homo sapiens	Small ribosomal subunit protein uS13	P62269	>sp|P62269|RS18_HUMAN Small ribosomal subunit protein uS13 OS=Homo sapiens OX=9606 GN=RPS18 PE=1 SV=3	49957.8	4248.74
P39019	RPS19	Homo sapiens	Small ribosomal subunit protein eS19	P39019	>sp|P39019|RS19_HUMAN Small ribosomal subunit protein eS19 OS=Homo sapiens OX=9606 GN=RPS19 PE=1 SV=2	31287.7	373.319
P15880	RPS2	Homo sapiens	Small ribosomal subunit protein uS5	P15880	>sp|P15880|RS2_HUMAN Small ribosomal subunit protein uS5 OS=Homo sapiens OX=9606 GN=RPS2 PE=1 SV=2	2733.53	368.674
P60866	RPS20	Homo sapiens	Small ribosomal subunit protein uS10	P60866	>sp|P60866|RS20_HUMAN Small ribosomal subunit protein uS10 OS=Homo sapiens OX=9606 GN=RPS20 PE=1 SV=1	1354.83	NaN
P62847	RPS24	Homo sapiens	Small ribosomal subunit protein eS24	P62847	>sp|P62847|RS24_HUMAN Small ribosomal subunit protein eS24 OS=Homo sapiens OX=9606 GN=RPS24 PE=1 SV=1	2525.41	NaN
P62851	RPS25	Homo sapiens	Small ribosomal subunit protein eS25	P62851	>sp|P62851|RS25_HUMAN Small ribosomal subunit protein eS25 OS=Homo sapiens OX=9606 GN=RPS25 PE=1 SV=1	9886.1	242.741
P62857	RPS28	Homo sapiens	Small ribosomal subunit protein eS28	P62857	>sp|P62857|RS28_HUMAN Small ribosomal subunit protein eS28 OS=Homo sapiens OX=9606 GN=RPS28 PE=1 SV=1	31434	1191
P23396	RPS3	Homo sapiens	Small ribosomal subunit protein uS3	P23396	>sp|P23396|RS3_HUMAN Small ribosomal subunit protein uS3 OS=Homo sapiens OX=9606 GN=RPS3 PE=1 SV=2	20701.9	881.969
P61247	RPS3A	Homo sapiens	Small ribosomal subunit protein eS1	P61247	>sp|P61247|RS3A_HUMAN Small ribosomal subunit protein eS1 OS=Homo sapiens OX=9606 GN=RPS3A PE=1 SV=2	3766.91	473.201
P62701	RPS4X	Homo sapiens	Small ribosomal subunit protein eS4, X isoform	P62701	>sp|P62701|RS4X_HUMAN Small ribosomal subunit protein eS4, X isoform OS=Homo sapiens OX=9606 GN=RPS4X PE=1 SV=2	511.846	114.019
P46782	RPS5	Homo sapiens	Small ribosomal subunit protein uS7	P46782	>sp|P46782|RS5_HUMAN Small ribosomal subunit protein uS7 OS=Homo sapiens OX=9606 GN=RPS5 PE=1 SV=4	47616	473.009
P62753	RPS6	Homo sapiens	Small ribosomal subunit protein eS6	P62753	>sp|P62753|RS6_HUMAN Small ribosomal subunit protein eS6 OS=Homo sapiens OX=9606 GN=RPS6 PE=1 SV=1	1916.42	1007.28
P62081	RPS7	Homo sapiens	Small ribosomal subunit protein eS7	P62081	>sp|P62081|RS7_HUMAN Small ribosomal subunit protein eS7 OS=Homo sapiens OX=9606 GN=RPS7 PE=1 SV=1	5852.35	432.587
P46781	RPS9	Homo sapiens	Small ribosomal subunit protein uS4	P46781	>sp|P46781|RS9_HUMAN Small ribosomal subunit protein uS4 OS=Homo sapiens OX=9606 GN=RPS9 PE=1 SV=3	1001.37	NaN
P08865	RPSA	Homo sapiens	Small ribosomal subunit protein uS2	P08865	>sp|P08865|RSSA_HUMAN Small ribosomal subunit protein uS2 OS=Homo sapiens OX=9606 GN=RPSA PE=1 SV=4	51674.5	1247.6
P10301	RRAS	Homo sapiens	Ras-related protein R-Ras	P10301	>sp|P10301|RRAS_HUMAN Ras-related protein R-Ras OS=Homo sapiens OX=9606 GN=RRAS PE=1 SV=1	5498.7	7921.95
P62070	RRAS2	Homo sapiens	Ras-related protein R-Ras2	P62070	>sp|P62070|RRAS2_HUMAN Ras-related protein R-Ras2 OS=Homo sapiens OX=9606 GN=RRAS2 PE=1 SV=1	2841.73	1404.33
O76021	RSL1D1	Homo sapiens	Ribosomal L1 domain-containing protein 1	O76021	>sp|O76021|RL1D1_HUMAN Ribosomal L1 domain-containing protein 1 OS=Homo sapiens OX=9606 GN=RSL1D1 PE=1 SV=3	1706.61	NaN
Q15404	RSU1	Homo sapiens	Ras suppressor protein 1	Q15404	>sp|Q15404|RSU1_HUMAN Ras suppressor protein 1 OS=Homo sapiens OX=9606 GN=RSU1 PE=1 SV=3	2599.6	2338.9
O95197	RTN3	Homo sapiens	Reticulon-3	O95197	>sp|O95197|RTN3_HUMAN Reticulon-3 OS=Homo sapiens OX=9606 GN=RTN3 PE=1 SV=2	1247.43	1191.32
Q9NQC3	RTN4	Homo sapiens	Reticulon-4	Q9NQC3	>sp|Q9NQC3|RTN4_HUMAN Reticulon-4 OS=Homo sapiens OX=9606 GN=RTN4 PE=1 SV=2	2295.78	18144
Q9Y265	RUVBL1	Homo sapiens	RuvB-like 1	Q9Y265	>sp|Q9Y265|RUVB1_HUMAN RuvB-like 1 OS=Homo sapiens OX=9606 GN=RUVBL1 PE=1 SV=1	5176.82	1415.43
Q9Y230	RUVBL2	Homo sapiens	RuvB-like 2	Q9Y230	>sp|Q9Y230|RUVB2_HUMAN RuvB-like 2 OS=Homo sapiens OX=9606 GN=RUVBL2 PE=1 SV=3	2801.46	1008.45
P60903	S100A10	Homo sapiens	Protein S100-A10	P60903	>sp|P60903|S10AA_HUMAN Protein S100-A10 OS=Homo sapiens OX=9606 GN=S100A10 PE=1 SV=2	3391.67	194.997
P31949	S100A11	Homo sapiens	Protein S100-A11	P31949	>sp|P31949|S10AB_HUMAN Protein S100-A11 OS=Homo sapiens OX=9606 GN=S100A11 PE=1 SV=2	12260.6	16954.4
Q9HCY8	S100A14	Homo sapiens	Protein S100-A14	Q9HCY8	>sp|Q9HCY8|S10AE_HUMAN Protein S100-A14 OS=Homo sapiens OX=9606 GN=S100A14 PE=1 SV=1	1530.29	NaN
Q96FQ6	S100A16	Homo sapiens	Protein S100-A16	Q96FQ6	>sp|Q96FQ6|S10AG_HUMAN Protein S100-A16 OS=Homo sapiens OX=9606 GN=S100A16 PE=1 SV=1	25049.3	2033.42
P26447	S100A4	Homo sapiens	Protein S100-A4	P26447	>sp|P26447|S10A4_HUMAN Protein S100-A4 OS=Homo sapiens OX=9606 GN=S100A4 PE=1 SV=1	NaN	3159.51
P06703	S100A6	Homo sapiens	Protein S100-A6	P06703	>sp|P06703|S10A6_HUMAN Protein S100-A6 OS=Homo sapiens OX=9606 GN=S100A6 PE=1 SV=1	1518.15	4964.55
Q15424	SAFB	Homo sapiens	Scaffold attachment factor B1	Q15424	>sp|Q15424|SAFB1_HUMAN Scaffold attachment factor B1 OS=Homo sapiens OX=9606 GN=SAFB PE=1 SV=4	2793.21	NaN
P49591	SARS1	Homo sapiens	Serine--tRNA ligase, cytoplasmic	P49591	>sp|P49591|SYSC_HUMAN Serine--tRNA ligase, cytoplasmic OS=Homo sapiens OX=9606 GN=SARS1 PE=1 SV=3	3889.13	1016.65
O15127	SCAMP2	Homo sapiens	Secretory carrier-associated membrane protein 2	O15127	>sp|O15127|SCAM2_HUMAN Secretory carrier-associated membrane protein 2 OS=Homo sapiens OX=9606 GN=SCAMP2 PE=1 SV=2	4902.25	431.102
O14828	SCAMP3	Homo sapiens	Secretory carrier-associated membrane protein 3	O14828	>sp|O14828|SCAM3_HUMAN Secretory carrier-associated membrane protein 3 OS=Homo sapiens OX=9606 GN=SCAMP3 PE=1 SV=3	2810.93	3438.96
Q8WTV0	SCARB1	Homo sapiens	Scavenger receptor class B member 1	Q8WTV0	>sp|Q8WTV0|SCRB1_HUMAN Scavenger receptor class B member 1 OS=Homo sapiens OX=9606 GN=SCARB1 PE=1 SV=1	13493.6	4568.83
Q14108	SCARB2	Homo sapiens	Lysosome membrane protein 2	Q14108	>sp|Q14108|SCRB2_HUMAN Lysosome membrane protein 2 OS=Homo sapiens OX=9606 GN=SCARB2 PE=1 SV=2	13896.5	109466
Q8WVM8	SCFD1	Homo sapiens	Sec1 family domain-containing protein 1	Q8WVM8	>sp|Q8WVM8|SCFD1_HUMAN Sec1 family domain-containing protein 1 OS=Homo sapiens OX=9606 GN=SCFD1 PE=1 SV=4	4348.23	1183.96
Q9Y6U3	SCIN	Homo sapiens	Scinderin	Q9Y6U3	>sp|Q9Y6U3|SCIN_HUMAN Scinderin OS=Homo sapiens OX=9606 GN=SCIN PE=1 SV=4	NaN	10770.5
P18827	SDC1	Homo sapiens	Syndecan-1	P18827	>sp|P18827|SDC1_HUMAN Syndecan-1 OS=Homo sapiens OX=9606 GN=SDC1 PE=1 SV=3	139940	526.742
P31431	SDC4	Homo sapiens	Syndecan-4	P31431	>sp|P31431|SDC4_HUMAN Syndecan-4 OS=Homo sapiens OX=9606 GN=SDC4 PE=1 SV=2	89034.4	NaN
O00560	SDCBP	Homo sapiens	Syntenin-1	O00560	>sp|O00560|SDCB1_HUMAN Syntenin-1 OS=Homo sapiens OX=9606 GN=SDCBP PE=1 SV=1	6991.44	7708.54
P31040	SDHA	Homo sapiens	Succinate dehydrogenase [ubiquinone] flavoprotein subunit, mitochondrial	P31040	>sp|P31040|SDHA_HUMAN Succinate dehydrogenase [ubiquinone] flavoprotein subunit, mitochondrial OS=Homo sapiens OX=9606 GN=SDHA PE=1 SV=2	2215.19	234.022
P67812	SEC11A	Homo sapiens	Signal peptidase complex catalytic subunit SEC11A	P67812	>sp|P67812|SC11A_HUMAN Signal peptidase complex catalytic subunit SEC11A OS=Homo sapiens OX=9606 GN=SEC11A PE=1 SV=1	6035.46	3401.76
O75396	SEC22B	Homo sapiens	Vesicle-trafficking protein SEC22b	O75396	>sp|O75396|SC22B_HUMAN Vesicle-trafficking protein SEC22b OS=Homo sapiens OX=9606 GN=SEC22B PE=1 SV=5	NaN	1732.12
Q15436	SEC23A	Homo sapiens	Protein transport protein Sec23A	Q15436	>sp|Q15436|SC23A_HUMAN Protein transport protein Sec23A OS=Homo sapiens OX=9606 GN=SEC23A PE=1 SV=2	1297.93	551.166
P53992	SEC24C	Homo sapiens	Protein transport protein Sec24C	P53992	>sp|P53992|SC24C_HUMAN Protein transport protein Sec24C OS=Homo sapiens OX=9606 GN=SEC24C PE=1 SV=3	1438.76	NaN
Q9C0D9	SELENOI	Homo sapiens	Ethanolaminephosphotransferase 1	Q9C0D9	>sp|Q9C0D9|EPT1_HUMAN Ethanolaminephosphotransferase 1 OS=Homo sapiens OX=9606 GN=SELENOI PE=1 SV=3	6505.23	2510.8
Q9P0V9	SEPTIN10	Homo sapiens	Septin-10	Q9P0V9	>sp|Q9P0V9|SEP10_HUMAN Septin-10 OS=Homo sapiens OX=9606 GN=SEPTIN10 PE=1 SV=2	971.358	NaN
Q15019	SEPTIN2	Homo sapiens	Septin-2	Q15019	>sp|Q15019|SEPT2_HUMAN Septin-2 OS=Homo sapiens OX=9606 GN=SEPTIN2 PE=1 SV=1	10084.4	4157.15
Q14141;Q9NVA2	SEPTIN6;SEPTIN11	Homo sapiens	Septin-6;Septin-11	Q14141;Q9NVA2	>sp|Q14141|SEPT6_HUMAN Septin-6 OS=Homo sapiens OX=9606 GN=SEPTIN6 PE=1 SV=4;>sp|Q9NVA2|SEP11_HUMAN Septin-11 OS=Homo sapiens OX=9606 GN=SEPTIN11 PE=1 SV=3	3936.42	3419.03
Q16181	SEPTIN7	Homo sapiens	Septin-7	Q16181	>sp|Q16181|SEPT7_HUMAN Septin-7 OS=Homo sapiens OX=9606 GN=SEPTIN7 PE=1 SV=2	3072.2	476.884
Q9UHD8	SEPTIN9	Homo sapiens	Septin-9	Q9UHD8	>sp|Q9UHD8|SEPT9_HUMAN Septin-9 OS=Homo sapiens OX=9606 GN=SEPTIN9 PE=1 SV=2	4549.67	677.661
Q8NC51	SERBP1	Homo sapiens	SERPINE1 mRNA-binding protein 1	Q8NC51	>sp|Q8NC51|SERB1_HUMAN SERPINE1 mRNA-binding protein 1 OS=Homo sapiens OX=9606 GN=SERBP1 PE=1 SV=2	5749.25	207.941
Q9NRX5	SERINC1	Homo sapiens	Serine incorporator 1	Q9NRX5	>sp|Q9NRX5|SERC1_HUMAN Serine incorporator 1 OS=Homo sapiens OX=9606 GN=SERINC1 PE=1 SV=1	1765.43	6200.06
P30740	SERPINB1	Homo sapiens	Leukocyte elastase inhibitor	P30740	>sp|P30740|ILEU_HUMAN Leukocyte elastase inhibitor OS=Homo sapiens OX=9606 GN=SERPINB1 PE=1 SV=1	6714.64	387.787
Q9UIV8	SERPINB13	Homo sapiens	Serpin B13	Q9UIV8	>sp|Q9UIV8|SPB13_HUMAN Serpin B13 OS=Homo sapiens OX=9606 GN=SERPINB13 PE=1 SV=2	19586.2	NaN
P05120	SERPINB2	Homo sapiens	Plasminogen activator inhibitor 2	P05120	>sp|P05120|PAI2_HUMAN Plasminogen activator inhibitor 2 OS=Homo sapiens OX=9606 GN=SERPINB2 PE=1 SV=2	10269.2	NaN
P36952	SERPINB5	Homo sapiens	Serpin B5	P36952	>sp|P36952|SPB5_HUMAN Serpin B5 OS=Homo sapiens OX=9606 GN=SERPINB5 PE=1 SV=2	54835.3	418.141
P35237	SERPINB6	Homo sapiens	Serpin B6	P35237	>sp|P35237|SPB6_HUMAN Serpin B6 OS=Homo sapiens OX=9606 GN=SERPINB6 PE=1 SV=3	33561	3924.26
P07093	SERPINE2	Homo sapiens	Glia-derived nexin	P07093	>sp|P07093|GDN_HUMAN Glia-derived nexin OS=Homo sapiens OX=9606 GN=SERPINE2 PE=1 SV=1	NaN	2754.88
P50454	SERPINH1	Homo sapiens	Serpin H1	P50454	>sp|P50454|SERPH_HUMAN Serpin H1 OS=Homo sapiens OX=9606 GN=SERPINH1 PE=1 SV=2	24667.2	21686.1
Q01105	SET	Homo sapiens	Protein SET	Q01105	>sp|Q01105|SET_HUMAN Protein SET OS=Homo sapiens OX=9606 GN=SET PE=1 SV=3	47828.8	262.635
Q15637	SF1	Homo sapiens	Splicing factor 1	Q15637	>sp|Q15637|SF01_HUMAN Splicing factor 1 OS=Homo sapiens OX=9606 GN=SF1 PE=1 SV=4	2505.15	NaN
Q15459	SF3A1	Homo sapiens	Splicing factor 3A subunit 1	Q15459	>sp|Q15459|SF3A1_HUMAN Splicing factor 3A subunit 1 OS=Homo sapiens OX=9606 GN=SF3A1 PE=1 SV=1	1805.59	NaN
Q12874	SF3A3	Homo sapiens	Splicing factor 3A subunit 3	Q12874	>sp|Q12874|SF3A3_HUMAN Splicing factor 3A subunit 3 OS=Homo sapiens OX=9606 GN=SF3A3 PE=1 SV=1	1603.27	NaN
Q15393	SF3B3	Homo sapiens	Splicing factor 3B subunit 3	Q15393	>sp|Q15393|SF3B3_HUMAN Splicing factor 3B subunit 3 OS=Homo sapiens OX=9606 GN=SF3B3 PE=1 SV=4	3132.72	254.092
P31947	SFN	Homo sapiens	14-3-3 protein sigma	P31947	>sp|P31947|1433S_HUMAN 14-3-3 protein sigma OS=Homo sapiens OX=9606 GN=SFN PE=1 SV=1	7547.35	489.705
P23246	SFPQ	Homo sapiens	Splicing factor, proline- and glutamine-rich	P23246	>sp|P23246|SFPQ_HUMAN Splicing factor, proline- and glutamine-rich OS=Homo sapiens OX=9606 GN=SFPQ PE=1 SV=2	1921.16	338.167
Q8WV19	SFT2D1	Homo sapiens	Vesicle transport protein SFT2A	Q8WV19	>sp|Q8WV19|SFT2A_HUMAN Vesicle transport protein SFT2A OS=Homo sapiens OX=9606 GN=SFT2D1 PE=1 SV=1	1038.1	NaN
Q9H9B4	SFXN1	Homo sapiens	Sideroflexin-1	Q9H9B4	>sp|Q9H9B4|SFXN1_HUMAN Sideroflexin-1 OS=Homo sapiens OX=9606 GN=SFXN1 PE=1 SV=4	2009.81	NaN
P51688	SGSH	Homo sapiens	N-sulphoglucosamine sulphohydrolase	P51688	>sp|P51688|SPHM_HUMAN N-sulphoglucosamine sulphohydrolase OS=Homo sapiens OX=9606 GN=SGSH PE=1 SV=1	NaN	3117.56
Q9NR46	SH3GLB2	Homo sapiens	Endophilin-B2	Q9NR46	>sp|Q9NR46|SHLB2_HUMAN Endophilin-B2 OS=Homo sapiens OX=9606 GN=SH3GLB2 PE=1 SV=1	1917.55	NaN
P34897	SHMT2	Homo sapiens	Serine hydroxymethyltransferase, mitochondrial	P34897	>sp|P34897|GLYM_HUMAN Serine hydroxymethyltransferase, mitochondrial OS=Homo sapiens OX=9606 GN=SHMT2 PE=1 SV=3	2223.4	NaN
Q99720	SIGMAR1	Homo sapiens	Sigma non-opioid intracellular receptor 1	Q99720	>sp|Q99720|SGMR1_HUMAN Sigma non-opioid intracellular receptor 1 OS=Homo sapiens OX=9606 GN=SIGMAR1 PE=1 SV=1	274.87	861.807
P63208	SKP1	Homo sapiens	S-phase kinase-associated protein 1	P63208	>sp|P63208|SKP1_HUMAN S-phase kinase-associated protein 1 OS=Homo sapiens OX=9606 GN=SKP1 PE=1 SV=2	3688.31	1343.43
P55011	SLC12A2	Homo sapiens	Solute carrier family 12 member 2	P55011	>sp|P55011|S12A2_HUMAN Solute carrier family 12 member 2 OS=Homo sapiens OX=9606 GN=SLC12A2 PE=1 SV=1	5234.81	289.145
Q9UHW9;Q9UP95	SLC12A6;SLC12A4	Homo sapiens	Solute carrier family 12 member 6;Solute carrier family 12 member 4	Q9UHW9;Q9UP95	>sp|Q9UHW9|S12A6_HUMAN Solute carrier family 12 member 6 OS=Homo sapiens OX=9606 GN=SLC12A6 PE=1 SV=2;>sp|Q9UP95|S12A4_HUMAN Solute carrier family 12 member 4 OS=Homo sapiens OX=9606 GN=SLC12A4 PE=1 SV=2	1405.94	5414.83
P53985	SLC16A1	Homo sapiens	Monocarboxylate transporter 1	P53985	>sp|P53985|MOT1_HUMAN Monocarboxylate transporter 1 OS=Homo sapiens OX=9606 GN=SLC16A1 PE=1 SV=3	2752.84	415.554
O15427	SLC16A3	Homo sapiens	Monocarboxylate transporter 4	O15427	>sp|O15427|MOT4_HUMAN Monocarboxylate transporter 4 OS=Homo sapiens OX=9606 GN=SLC16A3 PE=1 SV=1	470.378	2231.72
O60669	SLC16A7	Homo sapiens	Monocarboxylate transporter 2	O60669	>sp|O60669|MOT2_HUMAN Monocarboxylate transporter 2 OS=Homo sapiens OX=9606 GN=SLC16A7 PE=1 SV=2	1649.08	375.473
Q9NRA2	SLC17A5	Homo sapiens	Sialin	Q9NRA2	>sp|Q9NRA2|S17A5_HUMAN Sialin OS=Homo sapiens OX=9606 GN=SLC17A5 PE=1 SV=2	758.79	8687.04
P43003	SLC1A3	Homo sapiens	Excitatory amino acid transporter 1	P43003	>sp|P43003|EAA1_HUMAN Excitatory amino acid transporter 1 OS=Homo sapiens OX=9606 GN=SLC1A3 PE=1 SV=1	27593.6	NaN
P43007	SLC1A4	Homo sapiens	Neutral amino acid transporter A	P43007	>sp|P43007|SATT_HUMAN Neutral amino acid transporter A OS=Homo sapiens OX=9606 GN=SLC1A4 PE=1 SV=1	47047	4696.52
Q15758	SLC1A5	Homo sapiens	Neutral amino acid transporter B(0)	Q15758	>sp|Q15758|AAAT_HUMAN Neutral amino acid transporter B(0) OS=Homo sapiens OX=9606 GN=SLC1A5 PE=1 SV=2	244346	34383.4
Q02978	SLC25A11	Homo sapiens	Mitochondrial 2-oxoglutarate/malate carrier protein	Q02978	>sp|Q02978|M2OM_HUMAN Mitochondrial 2-oxoglutarate/malate carrier protein OS=Homo sapiens OX=9606 GN=SLC25A11 PE=1 SV=3	4924.08	315.878
Q9UJS0	SLC25A13	Homo sapiens	Electrogenic aspartate/glutamate antiporter SLC25A13, mitochondrial	Q9UJS0	>sp|Q9UJS0|S2513_HUMAN Electrogenic aspartate/glutamate antiporter SLC25A13, mitochondrial OS=Homo sapiens OX=9606 GN=SLC25A13 PE=1 SV=2	4765.73	1922.94
Q6NUK1	SLC25A24	Homo sapiens	Mitochondrial adenyl nucleotide antiporter SLC25A24	Q6NUK1	>sp|Q6NUK1|SCMC1_HUMAN Mitochondrial adenyl nucleotide antiporter SLC25A24 OS=Homo sapiens OX=9606 GN=SLC25A24 PE=1 SV=2	4783.55	2178.59
Q00325	SLC25A3	Homo sapiens	Solute carrier family 25 member 3	Q00325	>sp|Q00325|S25A3_HUMAN Solute carrier family 25 member 3 OS=Homo sapiens OX=9606 GN=SLC25A3 PE=1 SV=2	9054.28	6353.38
P12235	SLC25A4	Homo sapiens	ADP/ATP translocase 1	P12235	>sp|P12235|ADT1_HUMAN ADP/ATP translocase 1 OS=Homo sapiens OX=9606 GN=SLC25A4 PE=1 SV=4	2464.75	406.825
P05141	SLC25A5	Homo sapiens	ADP/ATP translocase 2	P05141	>sp|P05141|ADT2_HUMAN ADP/ATP translocase 2 OS=Homo sapiens OX=9606 GN=SLC25A5 PE=1 SV=7	84149.1	8592.66
P12236	SLC25A6	Homo sapiens	ADP/ATP translocase 3	P12236	>sp|P12236|ADT3_HUMAN ADP/ATP translocase 3 OS=Homo sapiens OX=9606 GN=SLC25A6 PE=1 SV=4	7639.79	3503.08
Q99808	SLC29A1	Homo sapiens	Equilibrative nucleoside transporter 1	Q99808	>sp|Q99808|S29A1_HUMAN Equilibrative nucleoside transporter 1 OS=Homo sapiens OX=9606 GN=SLC29A1 PE=1 SV=3	4195.94	90.5181
Q9BZD2	SLC29A3	Homo sapiens	Equilibrative nucleoside transporter 3	Q9BZD2	>sp|Q9BZD2|S29A3_HUMAN Equilibrative nucleoside transporter 3 OS=Homo sapiens OX=9606 GN=SLC29A3 PE=1 SV=3	674.695	185.377
P11166	SLC2A1	Homo sapiens	Solute carrier family 2, facilitated glucose transporter member 1	P11166	>sp|P11166|GTR1_HUMAN Solute carrier family 2, facilitated glucose transporter member 1 OS=Homo sapiens OX=9606 GN=SLC2A1 PE=1 SV=2	63580.5	92915.8
P11169;Q8TDB8	SLC2A3;SLC2A14	Homo sapiens	Solute carrier family 2, facilitated glucose transporter member 3;Solute carrier family 2, facilitated glucose transporter member 14	P11169;Q8TDB8	>sp|P11169|GTR3_HUMAN Solute carrier family 2, facilitated glucose transporter member 3 OS=Homo sapiens OX=9606 GN=SLC2A3 PE=1 SV=1;>sp|Q8TDB8|GTR14_HUMAN Solute carrier family 2, facilitated glucose transporter member 14 OS=Homo sapiens OX=9606 GN=SLC2A14 PE=1 SV=1	4216.01	12415.2
Q9UGQ3	SLC2A6	Homo sapiens	Solute carrier family 2, facilitated glucose transporter member 6	Q9UGQ3	>sp|Q9UGQ3|GTR6_HUMAN Solute carrier family 2, facilitated glucose transporter member 6 OS=Homo sapiens OX=9606 GN=SLC2A6 PE=1 SV=2	NaN	4306.32
Q7Z2H8	SLC36A1	Homo sapiens	Proton-coupled amino acid transporter 1	Q7Z2H8	>sp|Q7Z2H8|S36A1_HUMAN Proton-coupled amino acid transporter 1 OS=Homo sapiens OX=9606 GN=SLC36A1 PE=1 SV=1	NaN	3672.44
Q96QD8	SLC38A2	Homo sapiens	Sodium-coupled neutral amino acid symporter 2	Q96QD8	>sp|Q96QD8|S38A2_HUMAN Sodium-coupled neutral amino acid symporter 2 OS=Homo sapiens OX=9606 GN=SLC38A2 PE=1 SV=2	14593.6	30006
Q9NVC3	SLC38A7	Homo sapiens	Sodium-coupled neutral amino acid transporter 7	Q9NVC3	>sp|Q9NVC3|S38A7_HUMAN Sodium-coupled neutral amino acid transporter 7 OS=Homo sapiens OX=9606 GN=SLC38A7 PE=1 SV=1	178.715	1302.83
Q15043	SLC39A14	Homo sapiens	Metal cation symporter ZIP14	Q15043	>sp|Q15043|S39AE_HUMAN Metal cation symporter ZIP14 OS=Homo sapiens OX=9606 GN=SLC39A14 PE=1 SV=3	1500.36	907.789
Q9NP94	SLC39A2	Homo sapiens	Zinc transporter ZIP2	Q9NP94	>sp|Q9NP94|S39A2_HUMAN Zinc transporter ZIP2 OS=Homo sapiens OX=9606 GN=SLC39A2 PE=1 SV=2	1948.12	NaN
P08195	SLC3A2	Homo sapiens	Amino acid transporter heavy chain SLC3A2	P08195	>sp|P08195|4F2_HUMAN Amino acid transporter heavy chain SLC3A2 OS=Homo sapiens OX=9606 GN=SLC3A2 PE=1 SV=3	640810	33425.8
Q8WWI5	SLC44A1	Homo sapiens	Choline transporter-like protein 1	Q8WWI5	>sp|Q8WWI5|CTL1_HUMAN Choline transporter-like protein 1 OS=Homo sapiens OX=9606 GN=SLC44A1 PE=1 SV=1	11784	1688.54
Q8IWA5	SLC44A2	Homo sapiens	Choline transporter-like protein 2	Q8IWA5	>sp|Q8IWA5|CTL2_HUMAN Choline transporter-like protein 2 OS=Homo sapiens OX=9606 GN=SLC44A2 PE=1 SV=3	11544.6	981.312
P53794	SLC5A3	Homo sapiens	Sodium/myo-inositol cotransporter	P53794	>sp|P53794|SC5A3_HUMAN Sodium/myo-inositol cotransporter OS=Homo sapiens OX=9606 GN=SLC5A3 PE=1 SV=4	5355.51	15447.5
P48066	SLC6A11	Homo sapiens	Sodium- and chloride-dependent GABA transporter 3	P48066	>sp|P48066|S6A11_HUMAN Sodium- and chloride-dependent GABA transporter 3 OS=Homo sapiens OX=9606 GN=SLC6A11 PE=1 SV=1	2942.36	NaN
P31641	SLC6A6	Homo sapiens	Sodium- and chloride-dependent taurine transporter	P31641	>sp|P31641|SC6A6_HUMAN Sodium- and chloride-dependent taurine transporter OS=Homo sapiens OX=9606 GN=SLC6A6 PE=1 SV=2	6331.45	7222.26
P48067	SLC6A9	Homo sapiens	Sodium- and chloride-dependent glycine transporter 1	P48067	>sp|P48067|SC6A9_HUMAN Sodium- and chloride-dependent glycine transporter 1 OS=Homo sapiens OX=9606 GN=SLC6A9 PE=1 SV=3	1225.42	NaN
P30825	SLC7A1	Homo sapiens	High affinity cationic amino acid transporter 1	P30825	>sp|P30825|CTR1_HUMAN High affinity cationic amino acid transporter 1 OS=Homo sapiens OX=9606 GN=SLC7A1 PE=1 SV=1	21273.5	3112.29
Q01650	SLC7A5	Homo sapiens	Large neutral amino acids transporter small subunit 1	Q01650	>sp|Q01650|LAT1_HUMAN Large neutral amino acids transporter small subunit 1 OS=Homo sapiens OX=9606 GN=SLC7A5 PE=1 SV=2	60405.1	2835.4
Q92536	SLC7A6	Homo sapiens	Y+L amino acid transporter 2	Q92536	>sp|Q92536|YLAT2_HUMAN Y+L amino acid transporter 2 OS=Homo sapiens OX=9606 GN=SLC7A6 PE=1 SV=3	578.483	NaN
P19634	SLC9A1	Homo sapiens	Sodium/hydrogen exchanger 1	P19634	>sp|P19634|SL9A1_HUMAN Sodium/hydrogen exchanger 1 OS=Homo sapiens OX=9606 GN=SLC9A1 PE=1 SV=2	5059.05	1413.59
O00161	SNAP23	Homo sapiens	Synaptosomal-associated protein 23	O00161	>sp|O00161|SNP23_HUMAN Synaptosomal-associated protein 23 OS=Homo sapiens OX=9606 GN=SNAP23 PE=1 SV=1	6475.3	939.89
P08621	SNRNP70	Homo sapiens	U1 small nuclear ribonucleoprotein 70 kDa	P08621	>sp|P08621|RU17_HUMAN U1 small nuclear ribonucleoprotein 70 kDa OS=Homo sapiens OX=9606 GN=SNRNP70 PE=1 SV=2	5308.39	NaN
P14678;P63162	SNRPB;SNRPN	Homo sapiens	Small nuclear ribonucleoprotein-associated proteins B and B';Small nuclear ribonucleoprotein-associated protein N	P14678;P63162	>sp|P14678|RSMB_HUMAN Small nuclear ribonucleoprotein-associated proteins B and B' OS=Homo sapiens OX=9606 GN=SNRPB PE=1 SV=2;>sp|P63162|RSMN_HUMAN Small nuclear ribonucleoprotein-associated protein N OS=Homo sapiens OX=9606 GN=SNRPN PE=1 SV=1	8217.93	NaN
P08579;P09012	SNRPB2;SNRPA	Homo sapiens	U2 small nuclear ribonucleoprotein B'';U1 small nuclear ribonucleoprotein A	P08579;P09012	>sp|P08579|RU2B_HUMAN U2 small nuclear ribonucleoprotein B'' OS=Homo sapiens OX=9606 GN=SNRPB2 PE=1 SV=1;>sp|P09012|SNRPA_HUMAN U1 small nuclear ribonucleoprotein A OS=Homo sapiens OX=9606 GN=SNRPA PE=1 SV=3	589.826	NaN
P62316	SNRPD2	Homo sapiens	Small nuclear ribonucleoprotein Sm D2	P62316	>sp|P62316|SMD2_HUMAN Small nuclear ribonucleoprotein Sm D2 OS=Homo sapiens OX=9606 GN=SNRPD2 PE=1 SV=1	4597.99	NaN
P62318	SNRPD3	Homo sapiens	Small nuclear ribonucleoprotein Sm D3	P62318	>sp|P62318|SMD3_HUMAN Small nuclear ribonucleoprotein Sm D3 OS=Homo sapiens OX=9606 GN=SNRPD3 PE=1 SV=1	3627.15	69.8667
P00441	SOD1	Homo sapiens	Superoxide dismutase [Cu-Zn]	P00441	>sp|P00441|SODC_HUMAN Superoxide dismutase [Cu-Zn] OS=Homo sapiens OX=9606 GN=SOD1 PE=1 SV=2	6735.86	4700.18
P04179	SOD2	Homo sapiens	Superoxide dismutase [Mn], mitochondrial	P04179	>sp|P04179|SODM_HUMAN Superoxide dismutase [Mn], mitochondrial OS=Homo sapiens OX=9606 GN=SOD2 PE=1 SV=3	NaN	1643.93
Q00796	SORD	Homo sapiens	Sorbitol dehydrogenase	Q00796	>sp|Q00796|DHSO_HUMAN Sorbitol dehydrogenase OS=Homo sapiens OX=9606 GN=SORD PE=1 SV=4	795.589	NaN
Q9P0W8	SPATA7	Homo sapiens	Spermatogenesis-associated protein 7	Q9P0W8	>sp|Q9P0W8|SPAT7_HUMAN Spermatogenesis-associated protein 7 OS=Homo sapiens OX=9606 GN=SPATA7 PE=1 SV=3	43269.5	73356.7
Q15005	SPCS2	Homo sapiens	Signal peptidase complex subunit 2	Q15005	>sp|Q15005|SPCS2_HUMAN Signal peptidase complex subunit 2 OS=Homo sapiens OX=9606 GN=SPCS2 PE=1 SV=3	2226.82	1872.78
Q8TCT8	SPPL2A	Homo sapiens	Signal peptide peptidase-like 2A	Q8TCT8	>sp|Q8TCT8|SPP2A_HUMAN Signal peptide peptidase-like 2A OS=Homo sapiens OX=9606 GN=SPPL2A PE=1 SV=2	1879.81	8882.08
Q13813	SPTAN1	Homo sapiens	Spectrin alpha chain, non-erythrocytic 1	Q13813	>sp|Q13813|SPTN1_HUMAN Spectrin alpha chain, non-erythrocytic 1 OS=Homo sapiens OX=9606 GN=SPTAN1 PE=1 SV=3	24420.8	2050.4
Q01082	SPTBN1	Homo sapiens	Spectrin beta chain, non-erythrocytic 1	Q01082	>sp|Q01082|SPTB2_HUMAN Spectrin beta chain, non-erythrocytic 1 OS=Homo sapiens OX=9606 GN=SPTBN1 PE=1 SV=2	5485.44	654.713
O15269	SPTLC1	Homo sapiens	Serine palmitoyltransferase 1	O15269	>sp|O15269|SPTC1_HUMAN Serine palmitoyltransferase 1 OS=Homo sapiens OX=9606 GN=SPTLC1 PE=1 SV=1	1639.19	1322.19
Q9Y6N5	SQOR	Homo sapiens	Sulfide:quinone oxidoreductase, mitochondrial	Q9Y6N5	>sp|Q9Y6N5|SQOR_HUMAN Sulfide:quinone oxidoreductase, mitochondrial OS=Homo sapiens OX=9606 GN=SQOR PE=1 SV=1	5347.51	1725.01
P37108	SRP14	Homo sapiens	Signal recognition particle 14 kDa protein	P37108	>sp|P37108|SRP14_HUMAN Signal recognition particle 14 kDa protein OS=Homo sapiens OX=9606 GN=SRP14 PE=1 SV=2	10335.1	1445.88
Q9Y5M8	SRPRB	Homo sapiens	Signal recognition particle receptor subunit beta	Q9Y5M8	>sp|Q9Y5M8|SRPRB_HUMAN Signal recognition particle receptor subunit beta OS=Homo sapiens OX=9606 GN=SRPRB PE=1 SV=3	1227.05	1779.97
P84103;Q16629	SRSF3;SRSF7	Homo sapiens	Serine/arginine-rich splicing factor 3;Serine/arginine-rich splicing factor 7	P84103;Q16629	>sp|P84103|SRSF3_HUMAN Serine/arginine-rich splicing factor 3 OS=Homo sapiens OX=9606 GN=SRSF3 PE=1 SV=1;>sp|Q16629|SRSF7_HUMAN Serine/arginine-rich splicing factor 7 OS=Homo sapiens OX=9606 GN=SRSF7 PE=1 SV=1	1622.52	NaN
P05455	SSB	Homo sapiens	Lupus La protein	P05455	>sp|P05455|LA_HUMAN Lupus La protein OS=Homo sapiens OX=9606 GN=SSB PE=1 SV=2	5934.84	278.177
P43307	SSR1	Homo sapiens	Translocon-associated protein subunit alpha	P43307	>sp|P43307|SSRA_HUMAN Translocon-associated protein subunit alpha OS=Homo sapiens OX=9606 GN=SSR1 PE=1 SV=3	3899.39	3263.25
Q9UNL2	SSR3	Homo sapiens	Translocon-associated protein subunit gamma	Q9UNL2	>sp|Q9UNL2|SSRG_HUMAN Translocon-associated protein subunit gamma OS=Homo sapiens OX=9606 GN=SSR3 PE=1 SV=1	3091.2	2750.24
P51571	SSR4	Homo sapiens	Translocon-associated protein subunit delta	P51571	>sp|P51571|SSRD_HUMAN Translocon-associated protein subunit delta OS=Homo sapiens OX=9606 GN=SSR4 PE=1 SV=1	12513.7	11918.2
Q08945	SSRP1	Homo sapiens	FACT complex subunit SSRP1	Q08945	>sp|Q08945|SSRP1_HUMAN FACT complex subunit SSRP1 OS=Homo sapiens OX=9606 GN=SSRP1 PE=1 SV=1	3840.71	NaN
P50502	ST13	Homo sapiens	Hsc70-interacting protein	P50502	>sp|P50502|F10A1_HUMAN Hsc70-interacting protein OS=Homo sapiens OX=9606 GN=ST13 PE=1 SV=2	3542.38	1352.22
Q658P3	STEAP3	Homo sapiens	Metalloreductase STEAP3	Q658P3	>sp|Q658P3|STEA3_HUMAN Metalloreductase STEAP3 OS=Homo sapiens OX=9606 GN=STEAP3 PE=1 SV=2	3263.03	NaN
Q687X5	STEAP4	Homo sapiens	Metalloreductase STEAP4	Q687X5	>sp|Q687X5|STEA4_HUMAN Metalloreductase STEAP4 OS=Homo sapiens OX=9606 GN=STEAP4 PE=1 SV=1	4150.17	NaN
Q13586	STIM1	Homo sapiens	Stromal interaction molecule 1	Q13586	>sp|Q13586|STIM1_HUMAN Stromal interaction molecule 1 OS=Homo sapiens OX=9606 GN=STIM1 PE=1 SV=3	7171.6	2543.61
P31948	STIP1	Homo sapiens	Stress-induced-phosphoprotein 1	P31948	>sp|P31948|STIP1_HUMAN Stress-induced-phosphoprotein 1 OS=Homo sapiens OX=9606 GN=STIP1 PE=1 SV=1	9640	1068.35
O00506;Q9P289;Q9Y6E0	STK25;STK26;STK24	Homo sapiens	Serine/threonine-protein kinase 25;Serine/threonine-protein kinase 26;Serine/threonine-protein kinase 24	O00506;Q9P289;Q9Y6E0	>sp|O00506|STK25_HUMAN Serine/threonine-protein kinase 25 OS=Homo sapiens OX=9606 GN=STK25 PE=1 SV=1;>sp|Q9P289|STK26_HUMAN Serine/threonine-protein kinase 26 OS=Homo sapiens OX=9606 GN=STK26 PE=1 SV=2;>sp|Q9Y6E0|STK24_HUMAN Serine/threonine-protein kinase 24 OS=Homo sapiens OX=9606 GN=STK24 PE=1 SV=1	2742.5	NaN
P16949	STMN1	Homo sapiens	Stathmin	P16949	>sp|P16949|STMN1_HUMAN Stathmin OS=Homo sapiens OX=9606 GN=STMN1 PE=1 SV=3	7736.98	398.25
P27105	STOM	Homo sapiens	Stomatin	P27105	>sp|P27105|STOM_HUMAN Stomatin OS=Homo sapiens OX=9606 GN=STOM PE=1 SV=3	125.646	32303.8
Q9UJZ1	STOML2	Homo sapiens	Stomatin-like protein 2, mitochondrial	Q9UJZ1	>sp|Q9UJZ1|STML2_HUMAN Stomatin-like protein 2, mitochondrial OS=Homo sapiens OX=9606 GN=STOML2 PE=1 SV=1	1011.17	371.988
P46977	STT3A	Homo sapiens	Dolichyl-diphosphooligosaccharide--protein glycosyltransferase subunit STT3A	P46977	>sp|P46977|STT3A_HUMAN Dolichyl-diphosphooligosaccharide--protein glycosyltransferase subunit STT3A OS=Homo sapiens OX=9606 GN=STT3A PE=1 SV=2	3877.62	3300.89
Q8TCJ2	STT3B	Homo sapiens	Dolichyl-diphosphooligosaccharide--protein glycosyltransferase subunit STT3B	Q8TCJ2	>sp|Q8TCJ2|STT3B_HUMAN Dolichyl-diphosphooligosaccharide--protein glycosyltransferase subunit STT3B OS=Homo sapiens OX=9606 GN=STT3B PE=1 SV=1	784.09	2112.69
Q13277	STX3	Homo sapiens	Syntaxin-3	Q13277	>sp|Q13277|STX3_HUMAN Syntaxin-3 OS=Homo sapiens OX=9606 GN=STX3 PE=1 SV=3	495.634	NaN
Q12846	STX4	Homo sapiens	Syntaxin-4	Q12846	>sp|Q12846|STX4_HUMAN Syntaxin-4 OS=Homo sapiens OX=9606 GN=STX4 PE=1 SV=2	7665.68	176.99
O43752	STX6	Homo sapiens	Syntaxin-6	O43752	>sp|O43752|STX6_HUMAN Syntaxin-6 OS=Homo sapiens OX=9606 GN=STX6 PE=1 SV=1	2245.53	NaN
O15400	STX7	Homo sapiens	Syntaxin-7	O15400	>sp|O15400|STX7_HUMAN Syntaxin-7 OS=Homo sapiens OX=9606 GN=STX7 PE=1 SV=4	1963.65	3104.96
O00186	STXBP3	Homo sapiens	Syntaxin-binding protein 3	O00186	>sp|O00186|STXB3_HUMAN Syntaxin-binding protein 3 OS=Homo sapiens OX=9606 GN=STXBP3 PE=1 SV=2	494.044	NaN
P53999	SUB1	Homo sapiens	Activated RNA polymerase II transcriptional coactivator p15	P53999	>sp|P53999|TCP4_HUMAN Activated RNA polymerase II transcriptional coactivator p15 OS=Homo sapiens OX=9606 GN=SUB1 PE=1 SV=3	5037.93	NaN
O15260	SURF4	Homo sapiens	Surfeit locus protein 4	O15260	>sp|O15260|SURF4_HUMAN Surfeit locus protein 4 OS=Homo sapiens OX=9606 GN=SURF4 PE=1 SV=3	3647.21	3857.29
Q9UGT4	SUSD2	Homo sapiens	Sushi domain-containing protein 2	Q9UGT4	>sp|Q9UGT4|SUSD2_HUMAN Sushi domain-containing protein 2 OS=Homo sapiens OX=9606 GN=SUSD2 PE=1 SV=1	NaN	4276.58
O60506	SYNCRIP	Homo sapiens	Heterogeneous nuclear ribonucleoprotein Q	O60506	>sp|O60506|HNRPQ_HUMAN Heterogeneous nuclear ribonucleoprotein Q OS=Homo sapiens OX=9606 GN=SYNCRIP PE=1 SV=2	6751.45	563.71
O43760	SYNGR2	Homo sapiens	Synaptogyrin-2	O43760	>sp|O43760|SNG2_HUMAN Synaptogyrin-2 OS=Homo sapiens OX=9606 GN=SYNGR2 PE=1 SV=1	3821.2	2158
O15061	SYNM	Homo sapiens	Synemin	O15061	>sp|O15061|SYNEM_HUMAN Synemin OS=Homo sapiens OX=9606 GN=SYNM PE=1 SV=3	NaN	1119.69
Q16563	SYPL1	Homo sapiens	Synaptophysin-like protein 1	Q16563	>sp|Q16563|SYPL1_HUMAN Synaptophysin-like protein 1 OS=Homo sapiens OX=9606 GN=SYPL1 PE=1 SV=1	114925	143272
P09758	TACSTD2	Homo sapiens	Tumor-associated calcium signal transducer 2	P09758	>sp|P09758|TACD2_HUMAN Tumor-associated calcium signal transducer 2 OS=Homo sapiens OX=9606 GN=TACSTD2 PE=1 SV=3	67992.8	376.764
Q01995	TAGLN	Homo sapiens	Transgelin	Q01995	>sp|Q01995|TAGL_HUMAN Transgelin OS=Homo sapiens OX=9606 GN=TAGLN PE=1 SV=4	NaN	2523.03
P37837	TALDO1	Homo sapiens	Transaldolase	P37837	>sp|P37837|TALDO_HUMAN Transaldolase OS=Homo sapiens OX=9606 GN=TALDO1 PE=1 SV=2	20257.1	2114.25
P26639	TARS1	Homo sapiens	Threonine--tRNA ligase 1, cytoplasmic	P26639	>sp|P26639|SYTC_HUMAN Threonine--tRNA ligase 1, cytoplasmic OS=Homo sapiens OX=9606 GN=TARS1 PE=1 SV=3	3563.25	620.688
Q13488	TCIRG1	Homo sapiens	V-type proton ATPase 116 kDa subunit a 3	Q13488	>sp|Q13488|VPP3_HUMAN V-type proton ATPase 116 kDa subunit a 3 OS=Homo sapiens OX=9606 GN=TCIRG1 PE=1 SV=3	NaN	8191.54
P17987	TCP1	Homo sapiens	T-complex protein 1 subunit alpha	P17987	>sp|P17987|TCPA_HUMAN T-complex protein 1 subunit alpha OS=Homo sapiens OX=9606 GN=TCP1 PE=1 SV=1	4208.35	1267.38
P02786	TFRC	Homo sapiens	Transferrin receptor protein 1	P02786	>sp|P02786|TFR1_HUMAN Transferrin receptor protein 1 OS=Homo sapiens OX=9606 GN=TFRC PE=1 SV=2	20612.1	10189.2
P22735	TGM1	Homo sapiens	Protein-glutamine gamma-glutamyltransferase K	P22735	>sp|P22735|TGM1_HUMAN Protein-glutamine gamma-glutamyltransferase K OS=Homo sapiens OX=9606 GN=TGM1 PE=1 SV=4	6042.88	3094.11
P21980	TGM2	Homo sapiens	Protein-glutamine gamma-glutamyltransferase 2	P21980	>sp|P21980|TGM2_HUMAN Protein-glutamine gamma-glutamyltransferase 2 OS=Homo sapiens OX=9606 GN=TGM2 PE=1 SV=2	438.608	4777.92
P07996	THBS1	Homo sapiens	Thrombospondin-1	P07996	>sp|P07996|TSP1_HUMAN Thrombospondin-1 OS=Homo sapiens OX=9606 GN=THBS1 PE=1 SV=2	1435.05	5074.42
Q8WUY1	THEM6	Homo sapiens	Protein THEM6	Q8WUY1	>sp|Q8WUY1|THEM6_HUMAN Protein THEM6 OS=Homo sapiens OX=9606 GN=THEM6 PE=1 SV=2	2261.68	NaN
P52888	THOP1	Homo sapiens	Thimet oligopeptidase	P52888	>sp|P52888|THOP1_HUMAN Thimet oligopeptidase OS=Homo sapiens OX=9606 GN=THOP1 PE=1 SV=2	2235.66	266.557
P04216	THY1	Homo sapiens	Thy-1 membrane glycoprotein	P04216	>sp|P04216|THY1_HUMAN Thy-1 membrane glycoprotein OS=Homo sapiens OX=9606 GN=THY1 PE=1 SV=2	409.304	149251
O43615	TIMM44	Homo sapiens	Mitochondrial import inner membrane translocase subunit TIM44	O43615	>sp|O43615|TIM44_HUMAN Mitochondrial import inner membrane translocase subunit TIM44 OS=Homo sapiens OX=9606 GN=TIMM44 PE=1 SV=2	1870.95	NaN
P29401	TKT	Homo sapiens	Transketolase	P29401	>sp|P29401|TKT_HUMAN Transketolase OS=Homo sapiens OX=9606 GN=TKT PE=1 SV=3	27555.9	23622.7
Q9Y490	TLN1	Homo sapiens	Talin-1	Q9Y490	>sp|Q9Y490|TLN1_HUMAN Talin-1 OS=Homo sapiens OX=9606 GN=TLN1 PE=1 SV=3	2593.03	5992.07
O15321	TM9SF1	Homo sapiens	Transmembrane 9 superfamily member 1	O15321	>sp|O15321|TM9S1_HUMAN Transmembrane 9 superfamily member 1 OS=Homo sapiens OX=9606 GN=TM9SF1 PE=1 SV=2	2093.5	511.844
Q99805	TM9SF2	Homo sapiens	Transmembrane 9 superfamily member 2	Q99805	>sp|Q99805|TM9S2_HUMAN Transmembrane 9 superfamily member 2 OS=Homo sapiens OX=9606 GN=TM9SF2 PE=1 SV=1	4830.25	3469.12
Q9HD45	TM9SF3	Homo sapiens	Transmembrane 9 superfamily member 3	Q9HD45	>sp|Q9HD45|TM9S3_HUMAN Transmembrane 9 superfamily member 3 OS=Homo sapiens OX=9606 GN=TM9SF3 PE=1 SV=2	NaN	380.897
Q92544	TM9SF4	Homo sapiens	Transmembrane 9 superfamily member 4	Q92544	>sp|Q92544|TM9S4_HUMAN Transmembrane 9 superfamily member 4 OS=Homo sapiens OX=9606 GN=TM9SF4 PE=1 SV=2	3632.31	3037.66
Q969X1	TMBIM1	Homo sapiens	Protein lifeguard 3	Q969X1	>sp|Q969X1|LFG3_HUMAN Protein lifeguard 3 OS=Homo sapiens OX=9606 GN=TMBIM1 PE=1 SV=2	34801.4	2738.48
Q9UM00	TMCO1	Homo sapiens	Calcium load-activated calcium channel	Q9UM00	>sp|Q9UM00|TMCO1_HUMAN Calcium load-activated calcium channel OS=Homo sapiens OX=9606 GN=TMCO1 PE=1 SV=2	1308.93	37.727
Q13445	TMED1	Homo sapiens	Transmembrane emp24 domain-containing protein 1	Q13445	>sp|Q13445|TMED1_HUMAN Transmembrane emp24 domain-containing protein 1 OS=Homo sapiens OX=9606 GN=TMED1 PE=1 SV=1	NaN	1172.87
P49755	TMED10	Homo sapiens	Transmembrane emp24 domain-containing protein 10	P49755	>sp|P49755|TMEDA_HUMAN Transmembrane emp24 domain-containing protein 10 OS=Homo sapiens OX=9606 GN=TMED10 PE=1 SV=2	1166.61	2246.59
Q15363	TMED2	Homo sapiens	Transmembrane emp24 domain-containing protein 2	Q15363	>sp|Q15363|TMED2_HUMAN Transmembrane emp24 domain-containing protein 2 OS=Homo sapiens OX=9606 GN=TMED2 PE=1 SV=1	2489.1	1319.76
Q9Y3A6	TMED5	Homo sapiens	Transmembrane emp24 domain-containing protein 5	Q9Y3A6	>sp|Q9Y3A6|TMED5_HUMAN Transmembrane emp24 domain-containing protein 5 OS=Homo sapiens OX=9606 GN=TMED5 PE=1 SV=1	9668.29	11744.3
Q9Y3B3	TMED7	Homo sapiens	Transmembrane emp24 domain-containing protein 7	Q9Y3B3	>sp|Q9Y3B3|TMED7_HUMAN Transmembrane emp24 domain-containing protein 7 OS=Homo sapiens OX=9606 GN=TMED7 PE=1 SV=2	405.65	1772.19
Q9BVK6	TMED9	Homo sapiens	Transmembrane emp24 domain-containing protein 9	Q9BVK6	>sp|Q9BVK6|TMED9_HUMAN Transmembrane emp24 domain-containing protein 9 OS=Homo sapiens OX=9606 GN=TMED9 PE=1 SV=2	427.978	2000.12
Q9NUM4	TMEM106B	Homo sapiens	Transmembrane protein 106B	Q9NUM4	>sp|Q9NUM4|T106B_HUMAN Transmembrane protein 106B OS=Homo sapiens OX=9606 GN=TMEM106B PE=1 SV=2	470.795	1454.48
Q9BVC6	TMEM109	Homo sapiens	Voltage-gated monoatomic cation channel TMEM109	Q9BVC6	>sp|Q9BVC6|TM109_HUMAN Voltage-gated monoatomic cation channel TMEM109 OS=Homo sapiens OX=9606 GN=TMEM109 PE=1 SV=1	39416.4	46149
Q4V9L6	TMEM119	Homo sapiens	Transmembrane protein 119	Q4V9L6	>sp|Q4V9L6|TM119_HUMAN Transmembrane protein 119 OS=Homo sapiens OX=9606 GN=TMEM119 PE=1 SV=1	NaN	NaN
Q9NPI0	TMEM138	Homo sapiens	Transmembrane protein 138	Q9NPI0	>sp|Q9NPI0|TM138_HUMAN Transmembrane protein 138 OS=Homo sapiens OX=9606 GN=TMEM138 PE=1 SV=1	745.472	NaN
Q7Z7N9	TMEM179B	Homo sapiens	Transmembrane protein 179B	Q7Z7N9	>sp|Q7Z7N9|T179B_HUMAN Transmembrane protein 179B OS=Homo sapiens OX=9606 GN=TMEM179B PE=1 SV=1	1219.73	5801.75
Q8IY95	TMEM192	Homo sapiens	Transmembrane protein 192	Q8IY95	>sp|Q8IY95|TM192_HUMAN Transmembrane protein 192 OS=Homo sapiens OX=9606 GN=TMEM192 PE=1 SV=1	1737.83	10399.9
Q6UW68	TMEM205	Homo sapiens	Transmembrane protein 205	Q6UW68	>sp|Q6UW68|TM205_HUMAN Transmembrane protein 205 OS=Homo sapiens OX=9606 GN=TMEM205 PE=1 SV=1	NaN	NaN
Q3MIR4	TMEM30B	Homo sapiens	Cell cycle control protein 50B	Q3MIR4	>sp|Q3MIR4|CC50B_HUMAN Cell cycle control protein 50B OS=Homo sapiens OX=9606 GN=TMEM30B PE=1 SV=1	3148.22	NaN
P57088	TMEM33	Homo sapiens	Transmembrane protein 33	P57088	>sp|P57088|TMM33_HUMAN Transmembrane protein 33 OS=Homo sapiens OX=9606 GN=TMEM33 PE=1 SV=2	6162.82	3000.35
Q9BTV4	TMEM43	Homo sapiens	Transmembrane protein 43	Q9BTV4	>sp|Q9BTV4|TMM43_HUMAN Transmembrane protein 43 OS=Homo sapiens OX=9606 GN=TMEM43 PE=1 SV=1	3164.07	3557.19
O95807	TMEM50A	Homo sapiens	Transmembrane protein 50A	O95807	>sp|O95807|TM50A_HUMAN Transmembrane protein 50A OS=Homo sapiens OX=9606 GN=TMEM50A PE=1 SV=1	5400.5	9358.48
Q5BJF2	TMEM97	Homo sapiens	Sigma intracellular receptor 2	Q5BJF2	>sp|Q5BJF2|SGMR2_HUMAN Sigma intracellular receptor 2 OS=Homo sapiens OX=9606 GN=TMEM97 PE=1 SV=1	494.402	3664.29
P62328	TMSB4X	Homo sapiens	Thymosin beta-4	P62328	>sp|P62328|TYB4_HUMAN Thymosin beta-4 OS=Homo sapiens OX=9606 GN=TMSB4X PE=1 SV=2	661.149	1913.92
Q9H8H3	TMT1A	Homo sapiens	Thiol S-methyltransferase TMT1A	Q9H8H3	>sp|Q9H8H3|TMT1A_HUMAN Thiol S-methyltransferase TMT1A OS=Homo sapiens OX=9606 GN=TMT1A PE=1 SV=1	863.765	NaN
Q6ZXV5	TMTC3	Homo sapiens	Protein O-mannosyl-transferase TMTC3	Q6ZXV5	>sp|Q6ZXV5|TMTC3_HUMAN Protein O-mannosyl-transferase TMTC3 OS=Homo sapiens OX=9606 GN=TMTC3 PE=1 SV=2	1557.77	207.667
Q9H3N1	TMX1	Homo sapiens	Thioredoxin-related transmembrane protein 1	Q9H3N1	>sp|Q9H3N1|TMX1_HUMAN Thioredoxin-related transmembrane protein 1 OS=Homo sapiens OX=9606 GN=TMX1 PE=1 SV=1	3950.73	2275.58
Q9Y320	TMX2	Homo sapiens	Thioredoxin-related transmembrane protein 2	Q9Y320	>sp|Q9Y320|TMX2_HUMAN Thioredoxin-related transmembrane protein 2 OS=Homo sapiens OX=9606 GN=TMX2 PE=1 SV=1	4065.98	1363.7
Q96JJ7	TMX3	Homo sapiens	Protein disulfide-isomerase TMX3	Q96JJ7	>sp|Q96JJ7|TMX3_HUMAN Protein disulfide-isomerase TMX3 OS=Homo sapiens OX=9606 GN=TMX3 PE=1 SV=2	543.902	1556.2
Q9C0C2	TNKS1BP1	Homo sapiens	182 kDa tankyrase-1-binding protein	Q9C0C2	>sp|Q9C0C2|TB182_HUMAN 182 kDa tankyrase-1-binding protein OS=Homo sapiens OX=9606 GN=TNKS1BP1 PE=1 SV=4	3518.52	NaN
O96008	TOMM40	Homo sapiens	Mitochondrial import receptor subunit TOM40 homolog	O96008	>sp|O96008|TOM40_HUMAN Mitochondrial import receptor subunit TOM40 homolog OS=Homo sapiens OX=9606 GN=TOMM40 PE=1 SV=1	1302.1	NaN
O94826	TOMM70	Homo sapiens	Mitochondrial import receptor subunit TOM70	O94826	>sp|O94826|TOM70_HUMAN Mitochondrial import receptor subunit TOM70 OS=Homo sapiens OX=9606 GN=TOMM70 PE=1 SV=1	3244.65	NaN
Q13641	TPBG	Homo sapiens	Trophoblast glycoprotein	Q13641	>sp|Q13641|TPBG_HUMAN Trophoblast glycoprotein OS=Homo sapiens OX=9606 GN=TPBG PE=1 SV=1	4857.9	9883.66
P55327	TPD52	Homo sapiens	Tumor protein D52	P55327	>sp|P55327|TPD52_HUMAN Tumor protein D52 OS=Homo sapiens OX=9606 GN=TPD52 PE=1 SV=2	2202.87	NaN
O43399	TPD52L2	Homo sapiens	Tumor protein D54	O43399	>sp|O43399|TPD54_HUMAN Tumor protein D54 OS=Homo sapiens OX=9606 GN=TPD52L2 PE=1 SV=2	4287.71	343.932
P60174	TPI1	Homo sapiens	Triosephosphate isomerase	P60174	>sp|P60174|TPIS_HUMAN Triosephosphate isomerase OS=Homo sapiens OX=9606 GN=TPI1 PE=1 SV=4	43864.2	5541.17
P07951	TPM2	Homo sapiens	Tropomyosin beta chain	P07951	>sp|P07951|TPM2_HUMAN Tropomyosin beta chain OS=Homo sapiens OX=9606 GN=TPM2 PE=1 SV=1	342.069	963.301
P06753	TPM3	Homo sapiens	Tropomyosin alpha-3 chain	P06753	>sp|P06753|TPM3_HUMAN Tropomyosin alpha-3 chain OS=Homo sapiens OX=9606 GN=TPM3 PE=1 SV=2	6121.28	505.749
P67936	TPM4	Homo sapiens	Tropomyosin alpha-4 chain	P67936	>sp|P67936|TPM4_HUMAN Tropomyosin alpha-4 chain OS=Homo sapiens OX=9606 GN=TPM4 PE=1 SV=3	31064.5	20719.4
P29144	TPP2	Homo sapiens	Tripeptidyl-peptidase 2	P29144	>sp|P29144|TPP2_HUMAN Tripeptidyl-peptidase 2 OS=Homo sapiens OX=9606 GN=TPP2 PE=1 SV=4	1666.45	881.773
P12270	TPR	Homo sapiens	Nucleoprotein TPR	P12270	>sp|P12270|TPR_HUMAN Nucleoprotein TPR OS=Homo sapiens OX=9606 GN=TPR PE=1 SV=3	1572.17	NaN
Q12931	TRAP1	Homo sapiens	Heat shock protein 75 kDa, mitochondrial	Q12931	>sp|Q12931|TRAP1_HUMAN Heat shock protein 75 kDa, mitochondrial OS=Homo sapiens OX=9606 GN=TRAP1 PE=1 SV=3	75124.3	15440.5
Q15631	TSN	Homo sapiens	Translin	Q15631	>sp|Q15631|TSN_HUMAN Translin OS=Homo sapiens OX=9606 GN=TSN PE=1 SV=1	1935.65	133
O60635	TSPAN1	Homo sapiens	Tetraspanin-1	O60635	>sp|O60635|TSN1_HUMAN Tetraspanin-1 OS=Homo sapiens OX=9606 GN=TSPAN1 PE=1 SV=2	35713.5	NaN
Q9H1Z9	TSPAN10	Homo sapiens	Tetraspanin-10	Q9H1Z9	>sp|Q9H1Z9|TSN10_HUMAN Tetraspanin-10 OS=Homo sapiens OX=9606 GN=TSPAN10 PE=1 SV=1	NaN	2560.02
Q8NG11	TSPAN14	Homo sapiens	Tetraspanin-14	Q8NG11	>sp|Q8NG11|TSN14_HUMAN Tetraspanin-14 OS=Homo sapiens OX=9606 GN=TSPAN14 PE=1 SV=1	2253.63	196.751
O95858	TSPAN15	Homo sapiens	Tetraspanin-15	O95858	>sp|O95858|TSN15_HUMAN Tetraspanin-15 OS=Homo sapiens OX=9606 GN=TSPAN15 PE=1 SV=1	10003.7	NaN
P19075	TSPAN8	Homo sapiens	Tetraspanin-8	P19075	>sp|P19075|TSN8_HUMAN Tetraspanin-8 OS=Homo sapiens OX=9606 GN=TSPAN8 PE=1 SV=1	1397.02	NaN
O75954	TSPAN9	Homo sapiens	Tetraspanin-9	O75954	>sp|O75954|TSN9_HUMAN Tetraspanin-9 OS=Homo sapiens OX=9606 GN=TSPAN9 PE=1 SV=1	NaN	5851.25
Q9C0H2	TTYH3	Homo sapiens	Protein tweety homolog 3	Q9C0H2	>sp|Q9C0H2|TTYH3_HUMAN Protein tweety homolog 3 OS=Homo sapiens OX=9606 GN=TTYH3 PE=1 SV=3	909.933	1721.3
Q71U36	TUBA1A	Homo sapiens	Tubulin alpha-1A chain	Q71U36	>sp|Q71U36|TBA1A_HUMAN Tubulin alpha-1A chain OS=Homo sapiens OX=9606 GN=TUBA1A PE=1 SV=1	1869.73	4574.05
P68363	TUBA1B	Homo sapiens	Tubulin alpha-1B chain	P68363	>sp|P68363|TBA1B_HUMAN Tubulin alpha-1B chain OS=Homo sapiens OX=9606 GN=TUBA1B PE=1 SV=1	15841.4	29665.3
P68366	TUBA4A	Homo sapiens	Tubulin alpha-4A chain	P68366	>sp|P68366|TBA4A_HUMAN Tubulin alpha-4A chain OS=Homo sapiens OX=9606 GN=TUBA4A PE=1 SV=1	2862.55	1185.96
P07437	TUBB	Homo sapiens	Tubulin beta chain	P07437	>sp|P07437|TBB5_HUMAN Tubulin beta chain OS=Homo sapiens OX=9606 GN=TUBB PE=1 SV=2	5076.12	8844.94
Q13885;Q9BVA1	TUBB2A;TUBB2B	Homo sapiens	Tubulin beta-2A chain;Tubulin beta-2B chain	Q13885;Q9BVA1	>sp|Q13885|TBB2A_HUMAN Tubulin beta-2A chain OS=Homo sapiens OX=9606 GN=TUBB2A PE=1 SV=1;>sp|Q9BVA1|TBB2B_HUMAN Tubulin beta-2B chain OS=Homo sapiens OX=9606 GN=TUBB2B PE=1 SV=1	2251.92	1833.29
Q13509	TUBB3	Homo sapiens	Tubulin beta-3 chain	Q13509	>sp|Q13509|TBB3_HUMAN Tubulin beta-3 chain OS=Homo sapiens OX=9606 GN=TUBB3 PE=1 SV=2	2028.59	6503.14
P10599	TXN	Homo sapiens	Thioredoxin	P10599	>sp|P10599|THIO_HUMAN Thioredoxin OS=Homo sapiens OX=9606 GN=TXN PE=1 SV=3	34412.4	5536.02
Q8NBS9	TXNDC5	Homo sapiens	Thioredoxin domain-containing protein 5	Q8NBS9	>sp|Q8NBS9|TXND5_HUMAN Thioredoxin domain-containing protein 5 OS=Homo sapiens OX=9606 GN=TXNDC5 PE=1 SV=2	2138.36	3073.77
O43396	TXNL1	Homo sapiens	Thioredoxin-like protein 1	O43396	>sp|O43396|TXNL1_HUMAN Thioredoxin-like protein 1 OS=Homo sapiens OX=9606 GN=TXNL1 PE=1 SV=3	1507.72	NaN
Q16881	TXNRD1	Homo sapiens	Thioredoxin reductase 1, cytoplasmic	Q16881	>sp|Q16881|TRXR1_HUMAN Thioredoxin reductase 1, cytoplasmic OS=Homo sapiens OX=9606 GN=TXNRD1 PE=1 SV=3	635.402	8646.26
P19971	TYMP	Homo sapiens	Thymidine phosphorylase	P19971	>sp|P19971|TYPH_HUMAN Thymidine phosphorylase OS=Homo sapiens OX=9606 GN=TYMP PE=1 SV=2	1644.09	NaN
P22314	UBA1	Homo sapiens	Ubiquitin-like modifier-activating enzyme 1	P22314	>sp|P22314|UBA1_HUMAN Ubiquitin-like modifier-activating enzyme 1 OS=Homo sapiens OX=9606 GN=UBA1 PE=1 SV=3	16732.5	1560.05
P0CG47;P0CG48;P62979;P62987	UBB;UBC;RPS27A;UBA52	Homo sapiens	Polyubiquitin-B;Polyubiquitin-C;Ubiquitin-ribosomal protein eS31 fusion protein;Ubiquitin-ribosomal protein eL40 fusion protein	P0CG47;P0CG48;P62979;P62987	>sp|P0CG47|UBB_HUMAN Polyubiquitin-B OS=Homo sapiens OX=9606 GN=UBB PE=1 SV=1;>sp|P0CG48|UBC_HUMAN Polyubiquitin-C OS=Homo sapiens OX=9606 GN=UBC PE=1 SV=3;>sp|P62979|RS27A_HUMAN Ubiquitin-ribosomal protein eS31 fusion protein OS=Homo sapiens OX=9606 GN=RPS27A PE=1 SV=2;>sp|P62987|RL40_HUMAN Ubiquitin-ribosomal protein eL40 fusion protein OS=Homo sapiens OX=9606 GN=UBA52 PE=1 SV=2	6665.4	4831.86
P68036	UBE2L3	Homo sapiens	Ubiquitin-conjugating enzyme E2 L3	P68036	>sp|P68036|UB2L3_HUMAN Ubiquitin-conjugating enzyme E2 L3 OS=Homo sapiens OX=9606 GN=UBE2L3 PE=1 SV=1	6373.31	1309.24
P09936	UCHL1	Homo sapiens	Ubiquitin carboxyl-terminal hydrolase isozyme L1	P09936	>sp|P09936|UCHL1_HUMAN Ubiquitin carboxyl-terminal hydrolase isozyme L1 OS=Homo sapiens OX=9606 GN=UCHL1 PE=1 SV=2	NaN	1925.86
Q9NYU2	UGGT1	Homo sapiens	UDP-glucose:glycoprotein glucosyltransferase 1	Q9NYU2	>sp|Q9NYU2|UGGG1_HUMAN UDP-glucose:glycoprotein glucosyltransferase 1 OS=Homo sapiens OX=9606 GN=UGGT1 PE=1 SV=3	4696.16	2214.35
Q16851	UGP2	Homo sapiens	UTP--glucose-1-phosphate uridylyltransferase	Q16851	>sp|Q16851|UGPA_HUMAN UTP--glucose-1-phosphate uridylyltransferase OS=Homo sapiens OX=9606 GN=UGP2 PE=1 SV=5	3347.77	2237.63
P31930	UQCRC1	Homo sapiens	Cytochrome b-c1 complex subunit 1, mitochondrial	P31930	>sp|P31930|QCR1_HUMAN Cytochrome b-c1 complex subunit 1, mitochondrial OS=Homo sapiens OX=9606 GN=UQCRC1 PE=1 SV=3	5064.37	152.888
P22695	UQCRC2	Homo sapiens	Cytochrome b-c1 complex subunit 2, mitochondrial	P22695	>sp|P22695|QCR2_HUMAN Cytochrome b-c1 complex subunit 2, mitochondrial OS=Homo sapiens OX=9606 GN=UQCRC2 PE=1 SV=3	4067.86	793.307
P47985	UQCRFS1	Homo sapiens	Cytochrome b-c1 complex subunit Rieske, mitochondrial	P47985	>sp|P47985|UCRI_HUMAN Cytochrome b-c1 complex subunit Rieske, mitochondrial OS=Homo sapiens OX=9606 GN=UQCRFS1 PE=1 SV=2	3137.6	NaN
P07919	UQCRH	Homo sapiens	Cytochrome b-c1 complex subunit 6, mitochondrial	P07919	>sp|P07919|QCR6_HUMAN Cytochrome b-c1 complex subunit 6, mitochondrial OS=Homo sapiens OX=9606 GN=UQCRH PE=1 SV=2	1058.57	NaN
O60763	USO1	Homo sapiens	General vesicular transport factor p115	O60763	>sp|O60763|USO1_HUMAN General vesicular transport factor p115 OS=Homo sapiens OX=9606 GN=USO1 PE=1 SV=2	3268.43	1859.32
P45974	USP5	Homo sapiens	Ubiquitin carboxyl-terminal hydrolase 5	P45974	>sp|P45974|UBP5_HUMAN Ubiquitin carboxyl-terminal hydrolase 5 OS=Homo sapiens OX=9606 GN=USP5 PE=1 SV=2	9863.82	2966.06
Q15836	VAMP3	Homo sapiens	Vesicle-associated membrane protein 3	Q15836	>sp|Q15836|VAMP3_HUMAN Vesicle-associated membrane protein 3 OS=Homo sapiens OX=9606 GN=VAMP3 PE=1 SV=3	3345.67	3454.41
P51809	VAMP7	Homo sapiens	Vesicle-associated membrane protein 7	P51809	>sp|P51809|VAMP7_HUMAN Vesicle-associated membrane protein 7 OS=Homo sapiens OX=9606 GN=VAMP7 PE=1 SV=3	1224.91	2432.95
Q8TAA9	VANGL1	Homo sapiens	Vang-like protein 1	Q8TAA9	>sp|Q8TAA9|VANG1_HUMAN Vang-like protein 1 OS=Homo sapiens OX=9606 GN=VANGL1 PE=1 SV=1	3788.63	NaN
P50552	VASP	Homo sapiens	Vasodilator-stimulated phosphoprotein	P50552	>sp|P50552|VASP_HUMAN Vasodilator-stimulated phosphoprotein OS=Homo sapiens OX=9606 GN=VASP PE=1 SV=3	752.55	NaN
Q99536	VAT1	Homo sapiens	Synaptic vesicle membrane protein VAT-1 homolog	Q99536	>sp|Q99536|VAT1_HUMAN Synaptic vesicle membrane protein VAT-1 homolog OS=Homo sapiens OX=9606 GN=VAT1 PE=1 SV=2	903.406	7604.51
P18206	VCL	Homo sapiens	Vinculin	P18206	>sp|P18206|VINC_HUMAN Vinculin OS=Homo sapiens OX=9606 GN=VCL PE=1 SV=4	15022.8	30037.8
P55072	VCP	Homo sapiens	Transitional endoplasmic reticulum ATPase	P55072	>sp|P55072|TERA_HUMAN Transitional endoplasmic reticulum ATPase OS=Homo sapiens OX=9606 GN=VCP PE=1 SV=4	26125.5	15602.3
P21796	VDAC1	Homo sapiens	Non-selective voltage-gated ion channel VDAC1	P21796	>sp|P21796|VDAC1_HUMAN Non-selective voltage-gated ion channel VDAC1 OS=Homo sapiens OX=9606 GN=VDAC1 PE=1 SV=2	31764.2	84801.2
P45880	VDAC2	Homo sapiens	Voltage-dependent anion-selective channel protein 2	P45880	>sp|P45880|VDAC2_HUMAN Voltage-dependent anion-selective channel protein 2 OS=Homo sapiens OX=9606 GN=VDAC2 PE=1 SV=2	21645	39491
Q9Y277	VDAC3	Homo sapiens	Voltage-dependent anion-selective channel protein 3	Q9Y277	>sp|Q9Y277|VDAC3_HUMAN Voltage-dependent anion-selective channel protein 3 OS=Homo sapiens OX=9606 GN=VDAC3 PE=1 SV=1	13961.3	27184.1
P08670	VIM	Homo sapiens	Vimentin	P08670	>sp|P08670|VIME_HUMAN Vimentin OS=Homo sapiens OX=9606 GN=VIM PE=1 SV=4	94.2583	19044.8
Q8N0U8	VKORC1L1	Homo sapiens	Vitamin K epoxide reductase complex subunit 1-like protein 1	Q8N0U8	>sp|Q8N0U8|VKORL_HUMAN Vitamin K epoxide reductase complex subunit 1-like protein 1 OS=Homo sapiens OX=9606 GN=VKORC1L1 PE=1 SV=2	2504.19	3369.11
O75436	VPS26A	Homo sapiens	Vacuolar protein sorting-associated protein 26A	O75436	>sp|O75436|VP26A_HUMAN Vacuolar protein sorting-associated protein 26A OS=Homo sapiens OX=9606 GN=VPS26A PE=1 SV=2	3822.65	1218.84
Q96QK1	VPS35	Homo sapiens	Vacuolar protein sorting-associated protein 35	Q96QK1	>sp|Q96QK1|VPS35_HUMAN Vacuolar protein sorting-associated protein 35 OS=Homo sapiens OX=9606 GN=VPS35 PE=1 SV=2	8793.17	1208.2
O75351	VPS4B	Homo sapiens	Vacuolar protein sorting-associated protein 4B	O75351	>sp|O75351|VPS4B_HUMAN Vacuolar protein sorting-associated protein 4B OS=Homo sapiens OX=9606 GN=VPS4B PE=1 SV=2	2038.4	285.738
P62760	VSNL1	Homo sapiens	Visinin-like protein 1	P62760	>sp|P62760|VISL1_HUMAN Visinin-like protein 1 OS=Homo sapiens OX=9606 GN=VSNL1 PE=1 SV=2	7450.92	540.449
Q9NP79	VTA1	Homo sapiens	Vacuolar protein sorting-associated protein VTA1 homolog	Q9NP79	>sp|Q9NP79|VTA1_HUMAN Vacuolar protein sorting-associated protein VTA1 homolog OS=Homo sapiens OX=9606 GN=VTA1 PE=1 SV=1	32830.2	8094.62
P23381	WARS1	Homo sapiens	Tryptophan--tRNA ligase, cytoplasmic	P23381	>sp|P23381|SYWC_HUMAN Tryptophan--tRNA ligase, cytoplasmic OS=Homo sapiens OX=9606 GN=WARS1 PE=1 SV=2	4001.96	1405.85
O75083	WDR1	Homo sapiens	WD repeat-containing protein 1	O75083	>sp|O75083|WDR1_HUMAN WD repeat-containing protein 1 OS=Homo sapiens OX=9606 GN=WDR1 PE=1 SV=4	3495.49	5178.45
P41221	WNT5A	Homo sapiens	Protein Wnt-5a	P41221	>sp|P41221|WNT5A_HUMAN Protein Wnt-5a OS=Homo sapiens OX=9606 GN=WNT5A PE=1 SV=2	289.872	404.712
O14980	XPO1	Homo sapiens	Exportin-1	O14980	>sp|O14980|XPO1_HUMAN Exportin-1 OS=Homo sapiens OX=9606 GN=XPO1 PE=1 SV=1	2364.83	0.892802
P13010	XRCC5	Homo sapiens	X-ray repair cross-complementing protein 5	P13010	>sp|P13010|XRCC5_HUMAN X-ray repair cross-complementing protein 5 OS=Homo sapiens OX=9606 GN=XRCC5 PE=1 SV=3	307.693	NaN
P12956	XRCC6	Homo sapiens	X-ray repair cross-complementing protein 6	P12956	>sp|P12956|XRCC6_HUMAN X-ray repair cross-complementing protein 6 OS=Homo sapiens OX=9606 GN=XRCC6 PE=1 SV=2	4139.64	NaN
P67809	YBX1	Homo sapiens	Y-box-binding protein 1	P67809	>sp|P67809|YBOX1_HUMAN Y-box-binding protein 1 OS=Homo sapiens OX=9606 GN=YBX1 PE=1 SV=3	2944.39	499.923
O15498	YKT6	Homo sapiens	Synaptobrevin homolog YKT6	O15498	>sp|O15498|YKT6_HUMAN Synaptobrevin homolog YKT6 OS=Homo sapiens OX=9606 GN=YKT6 PE=1 SV=1	2211.73	NaN
P31946	YWHAB	Homo sapiens	14-3-3 protein beta/alpha	P31946	>sp|P31946|1433B_HUMAN 14-3-3 protein beta/alpha OS=Homo sapiens OX=9606 GN=YWHAB PE=1 SV=3	49543.3	10834.9
P62258	YWHAE	Homo sapiens	14-3-3 protein epsilon	P62258	>sp|P62258|1433E_HUMAN 14-3-3 protein epsilon OS=Homo sapiens OX=9606 GN=YWHAE PE=1 SV=1	18525.9	4267.53
P61981	YWHAG	Homo sapiens	14-3-3 protein gamma	P61981	>sp|P61981|1433G_HUMAN 14-3-3 protein gamma OS=Homo sapiens OX=9606 GN=YWHAG PE=1 SV=2	3551.7	1784.17
Q04917	YWHAH	Homo sapiens	14-3-3 protein eta	Q04917	>sp|Q04917|1433F_HUMAN 14-3-3 protein eta OS=Homo sapiens OX=9606 GN=YWHAH PE=1 SV=4	2735.47	467.073
P27348	YWHAQ	Homo sapiens	14-3-3 protein theta	P27348	>sp|P27348|1433T_HUMAN 14-3-3 protein theta OS=Homo sapiens OX=9606 GN=YWHAQ PE=1 SV=1	2742.65	988.356
P63104	YWHAZ	Homo sapiens	14-3-3 protein zeta/delta	P63104	>sp|P63104|1433Z_HUMAN 14-3-3 protein zeta/delta OS=Homo sapiens OX=9606 GN=YWHAZ PE=1 SV=1	31098.3	7930.97
O75844	ZMPSTE24	Homo sapiens	CAAX prenyl protease 1 homolog	O75844	>sp|O75844|FACE1_HUMAN CAAX prenyl protease 1 homolog OS=Homo sapiens OX=9606 GN=ZMPSTE24 PE=1 SV=2	1448.81	745.832

## Sheet: Supplementary table 3B
Supplementary table 3B: cellular proteins that were detected from mock-infected vero cells
PG.ProteinGroups	PG.Genes	PG.Organisms	PG.ProteinDescriptions	PG.UniProtIds	PG.FastaHeaders	Mock-infected vero cells
A0A0D9QUG7;Q1AL71	;ATP8	Chlorocebus sabaeus	ATP synthase protein 8	A0A0D9QUG7;Q1AL71	>tr|A0A0D9QUG7|A0A0D9QUG7_CHLSB ATP synthase protein 8 OS=Chlorocebus sabaeus OX=60711 PE=3 SV=1;>tr|Q1AL71|Q1AL71_CHLSB ATP synthase protein 8 OS=Chlorocebus sabaeus OX=60711 GN=ATP8 PE=3 SV=1	1510.71
A0A0D9QUH1;Q1AL66	MT-ND4;NADH4	Chlorocebus sabaeus	NADH-ubiquinone oxidoreductase chain 4	A0A0D9QUH1;Q1AL66	>tr|A0A0D9QUH1|A0A0D9QUH1_CHLSB NADH-ubiquinone oxidoreductase chain 4 OS=Chlorocebus sabaeus OX=60711 GN=MT-ND4 PE=3 SV=1;>tr|Q1AL66|Q1AL66_CHLSB NADH-ubiquinone oxidoreductase chain 4 OS=Chlorocebus sabaeus OX=60711 GN=NADH4 PE=3 SV=1	4421.35
A0A0D9QUH9;A0A0D9RGY4	SNRPA;SNRPB2	Chlorocebus sabaeus	U1 small nuclear ribonucleoprotein A;Small nuclear ribonucleoprotein polypeptide B2	A0A0D9QUH9;A0A0D9RGY4	>tr|A0A0D9QUH9|A0A0D9QUH9_CHLSB U1 small nuclear ribonucleoprotein A OS=Chlorocebus sabaeus OX=60711 GN=SNRPA PE=3 SV=1;>tr|A0A0D9RGY4|A0A0D9RGY4_CHLSB Small nuclear ribonucleoprotein polypeptide B2 OS=Chlorocebus sabaeus OX=60711 GN=SNRPB2 PE=4 SV=1	3105.1
A0A0D9QUI0	NR2C1	Chlorocebus sabaeus	Nuclear receptor subfamily 2 group C member 1	A0A0D9QUI0	>tr|A0A0D9QUI0|A0A0D9QUI0_CHLSB Nuclear receptor subfamily 2 group C member 1 OS=Chlorocebus sabaeus OX=60711 GN=NR2C1 PE=3 SV=1	22970
A0A0D9QUI6	NDUFA12	Chlorocebus sabaeus	NADH dehydrogenase [ubiquinone] 1 alpha subcomplex subunit 12	A0A0D9QUI6	>tr|A0A0D9QUI6|A0A0D9QUI6_CHLSB NADH dehydrogenase [ubiquinone] 1 alpha subcomplex subunit 12 OS=Chlorocebus sabaeus OX=60711 GN=NDUFA12 PE=3 SV=1	52575.3
A0A0D9QUI8	NMT1	Chlorocebus sabaeus	Glycylpeptide N-tetradecanoyltransferase	A0A0D9QUI8	>tr|A0A0D9QUI8|A0A0D9QUI8_CHLSB Glycylpeptide N-tetradecanoyltransferase OS=Chlorocebus sabaeus OX=60711 GN=NMT1 PE=3 SV=1	14940.7
A0A0D9QUJ1	PLCD3	Chlorocebus sabaeus	Phosphoinositide phospholipase C	A0A0D9QUJ1	>tr|A0A0D9QUJ1|A0A0D9QUJ1_CHLSB Phosphoinositide phospholipase C OS=Chlorocebus sabaeus OX=60711 GN=PLCD3 PE=4 SV=1	9847.19
A0A0D9QUJ2	PICALM	Chlorocebus sabaeus	Phosphatidylinositol binding clathrin assembly protein	A0A0D9QUJ2	>tr|A0A0D9QUJ2|A0A0D9QUJ2_CHLSB Phosphatidylinositol binding clathrin assembly protein OS=Chlorocebus sabaeus OX=60711 GN=PICALM PE=3 SV=1	11390.3
A0A0D9QUJ7	KARS1	Chlorocebus sabaeus	Lysine--tRNA ligase	A0A0D9QUJ7	>tr|A0A0D9QUJ7|A0A0D9QUJ7_CHLSB Lysine--tRNA ligase OS=Chlorocebus sabaeus OX=60711 GN=KARS1 PE=3 SV=1	31050.3
A0A0D9QUK5	GABARAPL2	Chlorocebus sabaeus	GABA type A receptor associated protein like 2	A0A0D9QUK5	>tr|A0A0D9QUK5|A0A0D9QUK5_CHLSB GABA type A receptor associated protein like 2 OS=Chlorocebus sabaeus OX=60711 GN=GABARAPL2 PE=3 SV=1	7823.68
A0A0D9QUK7	TMEM231	Chlorocebus sabaeus	Transmembrane protein 231	A0A0D9QUK7	>tr|A0A0D9QUK7|A0A0D9QUK7_CHLSB Transmembrane protein 231 OS=Chlorocebus sabaeus OX=60711 GN=TMEM231 PE=3 SV=1	65836.6
A0A0D9QUL2	LTBP4	Chlorocebus sabaeus	Latent transforming growth factor beta binding protein 4	A0A0D9QUL2	>tr|A0A0D9QUL2|A0A0D9QUL2_CHLSB Latent transforming growth factor beta binding protein 4 OS=Chlorocebus sabaeus OX=60711 GN=LTBP4 PE=4 SV=1	5795.36
A0A0D9QUL5	TMEM126A	Chlorocebus sabaeus	Transmembrane protein 126A	A0A0D9QUL5	>tr|A0A0D9QUL5|A0A0D9QUL5_CHLSB Transmembrane protein 126A OS=Chlorocebus sabaeus OX=60711 GN=TMEM126A PE=3 SV=1	28191.8
A0A0D9QUM0	CFDP1	Chlorocebus sabaeus	Craniofacial development protein 1	A0A0D9QUM0	>tr|A0A0D9QUM0|A0A0D9QUM0_CHLSB Craniofacial development protein 1 OS=Chlorocebus sabaeus OX=60711 GN=CFDP1 PE=4 SV=1	6721.23
A0A0D9QUM6	CCDC90B	Chlorocebus sabaeus	Coiled-coil domain containing 90B	A0A0D9QUM6	>tr|A0A0D9QUM6|A0A0D9QUM6_CHLSB Coiled-coil domain containing 90B OS=Chlorocebus sabaeus OX=60711 GN=CCDC90B PE=3 SV=1	4014.07
A0A0D9QUP1		Chlorocebus sabaeus	E2 ubiquitin-conjugating enzyme	A0A0D9QUP1	>tr|A0A0D9QUP1|A0A0D9QUP1_CHLSB E2 ubiquitin-conjugating enzyme OS=Chlorocebus sabaeus OX=60711 PE=3 SV=1	15802.2
A0A0D9QUP4	ANXA5	Chlorocebus sabaeus	Annexin	A0A0D9QUP4	>tr|A0A0D9QUP4|A0A0D9QUP4_CHLSB Annexin OS=Chlorocebus sabaeus OX=60711 GN=ANXA5 PE=3 SV=1	4744022
A0A0D9QUP5	PRCP	Chlorocebus sabaeus	Prolylcarboxypeptidase	A0A0D9QUP5	>tr|A0A0D9QUP5|A0A0D9QUP5_CHLSB Prolylcarboxypeptidase OS=Chlorocebus sabaeus OX=60711 GN=PRCP PE=3 SV=1	25671.7
A0A0D9QUP8	TENM4	Chlorocebus sabaeus	Teneurin transmembrane protein 4	A0A0D9QUP8	>tr|A0A0D9QUP8|A0A0D9QUP8_CHLSB Teneurin transmembrane protein 4 OS=Chlorocebus sabaeus OX=60711 GN=TENM4 PE=3 SV=1	13646.4
A0A0D9QUQ1	EEA1	Chlorocebus sabaeus	Early endosome antigen 1	A0A0D9QUQ1	>tr|A0A0D9QUQ1|A0A0D9QUQ1_CHLSB Early endosome antigen 1 OS=Chlorocebus sabaeus OX=60711 GN=EEA1 PE=4 SV=1	3497.14
A0A0D9QUQ4	BLVRB	Chlorocebus sabaeus	Biliverdin reductase B	A0A0D9QUQ4	>tr|A0A0D9QUQ4|A0A0D9QUQ4_CHLSB Biliverdin reductase B OS=Chlorocebus sabaeus OX=60711 GN=BLVRB PE=4 SV=1	28070.3
A0A0D9QUR8	GOSR2	Chlorocebus sabaeus	Golgi SNAP receptor complex member 2	A0A0D9QUR8	>tr|A0A0D9QUR8|A0A0D9QUR8_CHLSB Golgi SNAP receptor complex member 2 OS=Chlorocebus sabaeus OX=60711 GN=GOSR2 PE=3 SV=1	3188.47
A0A0D9QUS0	PLD3	Chlorocebus sabaeus	5'-3' exonuclease PLD3	A0A0D9QUS0	>tr|A0A0D9QUS0|A0A0D9QUS0_CHLSB 5'-3' exonuclease PLD3 OS=Chlorocebus sabaeus OX=60711 GN=PLD3 PE=3 SV=1	58761.9
A0A0D9QUT3;A0A0D9R1Z3;A0A0D9RAE4;A0A0D9RBG0	AKT2;PKN1;AKT3;AKT1	Chlorocebus sabaeus	non-specific serine/threonine protein kinase;protein kinase C;non-specific serine/threonine protein kinase;RAC-alpha serine/threonine-protein kinase	A0A0D9QUT3;A0A0D9R1Z3;A0A0D9RAE4;A0A0D9RBG0	>tr|A0A0D9QUT3|A0A0D9QUT3_CHLSB non-specific serine/threonine protein kinase OS=Chlorocebus sabaeus OX=60711 GN=AKT2 PE=3 SV=1;>tr|A0A0D9R1Z3|A0A0D9R1Z3_CHLSB protein kinase C OS=Chlorocebus sabaeus OX=60711 GN=PKN1 PE=3 SV=1;>tr|A0A0D9RAE4|A0A0D9RAE4_CHLSB non-specific serine/threonine protein kinase OS=Chlorocebus sabaeus OX=60711 GN=AKT3 PE=3 SV=1;>tr|A0A0D9RBG0|A0A0D9RBG0_CHLSB RAC-alpha seri…	2590.89
A0A0D9QUT9	SEC24D	Chlorocebus sabaeus	SEC24 homolog D, COPII coat complex component	A0A0D9QUT9	>tr|A0A0D9QUT9|A0A0D9QUT9_CHLSB SEC24 homolog D, COPII coat complex component OS=Chlorocebus sabaeus OX=60711 GN=SEC24D PE=3 SV=1	8860.72
A0A0D9QUU5	NSF	Chlorocebus sabaeus	Vesicle-fusing ATPase	A0A0D9QUU5	>tr|A0A0D9QUU5|A0A0D9QUU5_CHLSB Vesicle-fusing ATPase OS=Chlorocebus sabaeus OX=60711 GN=NSF PE=3 SV=1	89900.5
A0A0D9QUU6	ATP2B1	Chlorocebus sabaeus	Calcium-transporting ATPase	A0A0D9QUU6	>tr|A0A0D9QUU6|A0A0D9QUU6_CHLSB Calcium-transporting ATPase OS=Chlorocebus sabaeus OX=60711 GN=ATP2B1 PE=3 SV=1	125832
A0A0D9QUV1	PSMC4	Chlorocebus sabaeus	26S proteasome regulatory subunit 6B	A0A0D9QUV1	>tr|A0A0D9QUV1|A0A0D9QUV1_CHLSB 26S proteasome regulatory subunit 6B OS=Chlorocebus sabaeus OX=60711 GN=PSMC4 PE=3 SV=1	7939.4
A0A0D9QUW2;A0A0D9RCQ0	FBL;FBLL1	Chlorocebus sabaeus	Fibrillarin;Fibrillarin like 1	A0A0D9QUW2;A0A0D9RCQ0	>tr|A0A0D9QUW2|A0A0D9QUW2_CHLSB Fibrillarin OS=Chlorocebus sabaeus OX=60711 GN=FBL PE=3 SV=1;>tr|A0A0D9RCQ0|A0A0D9RCQ0_CHLSB Fibrillarin like 1 OS=Chlorocebus sabaeus OX=60711 GN=FBLL1 PE=3 SV=1	112.499
A0A0D9QUW3	TMTC3	Chlorocebus sabaeus	dolichyl-phosphate-mannose--protein mannosyltransferase	A0A0D9QUW3	>tr|A0A0D9QUW3|A0A0D9QUW3_CHLSB dolichyl-phosphate-mannose--protein mannosyltransferase OS=Chlorocebus sabaeus OX=60711 GN=TMTC3 PE=3 SV=1	110545
A0A0D9QUW9	ARSJ	Chlorocebus sabaeus	Arylsulfatase family member J	A0A0D9QUW9	>tr|A0A0D9QUW9|A0A0D9QUW9_CHLSB Arylsulfatase family member J OS=Chlorocebus sabaeus OX=60711 GN=ARSJ PE=3 SV=1	306.168
A0A0D9QUX4		Chlorocebus sabaeus	Calcium/calmodulin-dependent protein kinase type II subunit delta	A0A0D9QUX4	>tr|A0A0D9QUX4|A0A0D9QUX4_CHLSB Calcium/calmodulin-dependent protein kinase type II subunit delta OS=Chlorocebus sabaeus OX=60711 PE=3 SV=1	11209.2
A0A0D9QUX9	ANK2	Chlorocebus sabaeus	Ankyrin 2	A0A0D9QUX9	>tr|A0A0D9QUX9|A0A0D9QUX9_CHLSB Ankyrin 2 OS=Chlorocebus sabaeus OX=60711 GN=ANK2 PE=4 SV=1	5546.94
A0A0D9QUY3	NDUFC2	Chlorocebus sabaeus	NADH dehydrogenase [ubiquinone] 1 subunit C2	A0A0D9QUY3	>tr|A0A0D9QUY3|A0A0D9QUY3_CHLSB NADH dehydrogenase [ubiquinone] 1 subunit C2 OS=Chlorocebus sabaeus OX=60711 GN=NDUFC2 PE=3 SV=1	5227.28
A0A0D9QUZ5	ITGB3	Chlorocebus sabaeus	Integrin beta	A0A0D9QUZ5	>tr|A0A0D9QUZ5|A0A0D9QUZ5_CHLSB Integrin beta OS=Chlorocebus sabaeus OX=60711 GN=ITGB3 PE=3 SV=1	454990
A0A0D9QUZ6	CLNS1A	Chlorocebus sabaeus	Methylosome subunit pICln	A0A0D9QUZ6	>tr|A0A0D9QUZ6|A0A0D9QUZ6_CHLSB Methylosome subunit pICln OS=Chlorocebus sabaeus OX=60711 GN=CLNS1A PE=3 SV=1	6021.34
A0A0D9QV06	NTS	Chlorocebus sabaeus	Neurotensin/neuromedin N	A0A0D9QV06	>tr|A0A0D9QV06|A0A0D9QV06_CHLSB Neurotensin/neuromedin N OS=Chlorocebus sabaeus OX=60711 GN=NTS PE=3 SV=1	4446.81
A0A0D9QV09	RPS16	Chlorocebus sabaeus	40S ribosomal protein S16	A0A0D9QV09	>tr|A0A0D9QV09|A0A0D9QV09_CHLSB 40S ribosomal protein S16 OS=Chlorocebus sabaeus OX=60711 GN=RPS16 PE=3 SV=1	84846.6
A0A0D9QV26	FHOD1	Chlorocebus sabaeus	Formin homology 2 domain containing 1	A0A0D9QV26	>tr|A0A0D9QV26|A0A0D9QV26_CHLSB Formin homology 2 domain containing 1 OS=Chlorocebus sabaeus OX=60711 GN=FHOD1 PE=4 SV=1	4214.83
A0A0D9QV27	MRC2	Chlorocebus sabaeus	Mannose receptor C type 2	A0A0D9QV27	>tr|A0A0D9QV27|A0A0D9QV27_CHLSB Mannose receptor C type 2 OS=Chlorocebus sabaeus OX=60711 GN=MRC2 PE=4 SV=1	77067.7
A0A0D9QV34	CYB561	Chlorocebus sabaeus	Transmembrane ascorbate-dependent reductase CYB561	A0A0D9QV34	>tr|A0A0D9QV34|A0A0D9QV34_CHLSB Transmembrane ascorbate-dependent reductase CYB561 OS=Chlorocebus sabaeus OX=60711 GN=CYB561 PE=4 SV=1	8687.67
A0A0D9QV43	ACE	Chlorocebus sabaeus	Angiotensin-converting enzyme	A0A0D9QV43	>tr|A0A0D9QV43|A0A0D9QV43_CHLSB Angiotensin-converting enzyme OS=Chlorocebus sabaeus OX=60711 GN=ACE PE=3 SV=1	5507.15
A0A0D9QV50	CAPN5	Chlorocebus sabaeus	Calpain 5	A0A0D9QV50	>tr|A0A0D9QV50|A0A0D9QV50_CHLSB Calpain 5 OS=Chlorocebus sabaeus OX=60711 GN=CAPN5 PE=3 SV=1	9553.94
A0A0D9QV66	CCDC47	Chlorocebus sabaeus	PAT complex subunit CCDC47	A0A0D9QV66	>tr|A0A0D9QV66|A0A0D9QV66_CHLSB PAT complex subunit CCDC47 OS=Chlorocebus sabaeus OX=60711 GN=CCDC47 PE=3 SV=1	63862.4
A0A0D9QV75	ATP6V0D1	Chlorocebus sabaeus	V-type proton ATPase subunit	A0A0D9QV75	>tr|A0A0D9QV75|A0A0D9QV75_CHLSB V-type proton ATPase subunit OS=Chlorocebus sabaeus OX=60711 GN=ATP6V0D1 PE=3 SV=1	225112
A0A0D9QV80	RIPOR1	Chlorocebus sabaeus	RHO family interacting cell polarization regulator 1	A0A0D9QV80	>tr|A0A0D9QV80|A0A0D9QV80_CHLSB RHO family interacting cell polarization regulator 1 OS=Chlorocebus sabaeus OX=60711 GN=RIPOR1 PE=3 SV=1	5530.01
A0A0D9QV84	SERPINH1	Chlorocebus sabaeus	Serpin H1	A0A0D9QV84	>tr|A0A0D9QV84|A0A0D9QV84_CHLSB Serpin H1 OS=Chlorocebus sabaeus OX=60711 GN=SERPINH1 PE=3 SV=1	602661
A0A0D9QV93		Chlorocebus sabaeus	Small ribosomal subunit protein uS3	A0A0D9QV93	>tr|A0A0D9QV93|A0A0D9QV93_CHLSB Small ribosomal subunit protein uS3 OS=Chlorocebus sabaeus OX=60711 PE=3 SV=1	141505
A0A0D9QV99	PSMC5	Chlorocebus sabaeus	26S proteasome regulatory subunit 8	A0A0D9QV99	>tr|A0A0D9QV99|A0A0D9QV99_CHLSB 26S proteasome regulatory subunit 8 OS=Chlorocebus sabaeus OX=60711 GN=PSMC5 PE=3 SV=1	19748.3
A0A0D9QVA1	CFI	Chlorocebus sabaeus	Complement factor I	A0A0D9QVA1	>tr|A0A0D9QVA1|A0A0D9QVA1_CHLSB Complement factor I OS=Chlorocebus sabaeus OX=60711 GN=CFI PE=4 SV=1	3091.39
A0A0D9QVA5	CASP6	Chlorocebus sabaeus	Caspase-6	A0A0D9QVA5	>tr|A0A0D9QVA5|A0A0D9QVA5_CHLSB Caspase-6 OS=Chlorocebus sabaeus OX=60711 GN=CASP6 PE=3 SV=1	6546.23
A0A0D9QVB3	MCUB	Chlorocebus sabaeus	Calcium uniporter regulatory subunit MCUb	A0A0D9QVB3	>tr|A0A0D9QVB3|A0A0D9QVB3_CHLSB Calcium uniporter regulatory subunit MCUb OS=Chlorocebus sabaeus OX=60711 GN=MCUB PE=3 SV=1	4269.7
A0A0D9QVB4	SEC24B	Chlorocebus sabaeus	SEC24 homolog B, COPII coat complex component	A0A0D9QVB4	>tr|A0A0D9QVB4|A0A0D9QVB4_CHLSB SEC24 homolog B, COPII coat complex component OS=Chlorocebus sabaeus OX=60711 GN=SEC24B PE=3 SV=1	10893.8
A0A0D9QVC3	HNRNPL	Chlorocebus sabaeus	Heterogeneous nuclear ribonucleoprotein L	A0A0D9QVC3	>tr|A0A0D9QVC3|A0A0D9QVC3_CHLSB Heterogeneous nuclear ribonucleoprotein L OS=Chlorocebus sabaeus OX=60711 GN=HNRNPL PE=4 SV=1	4134.24
A0A0D9QVC9	PPP1R12A	Chlorocebus sabaeus	Protein phosphatase 1 regulatory subunit	A0A0D9QVC9	>tr|A0A0D9QVC9|A0A0D9QVC9_CHLSB Protein phosphatase 1 regulatory subunit OS=Chlorocebus sabaeus OX=60711 GN=PPP1R12A PE=4 SV=1	5205.03
A0A0D9QVD0	ECH1	Chlorocebus sabaeus	Enoyl-CoA hydratase 1	A0A0D9QVD0	>tr|A0A0D9QVD0|A0A0D9QVD0_CHLSB Enoyl-CoA hydratase 1 OS=Chlorocebus sabaeus OX=60711 GN=ECH1 PE=3 SV=1	9439.7
A0A0D9QVD3	EDC4	Chlorocebus sabaeus	Enhancer of mRNA-decapping protein 4	A0A0D9QVD3	>tr|A0A0D9QVD3|A0A0D9QVD3_CHLSB Enhancer of mRNA-decapping protein 4 OS=Chlorocebus sabaeus OX=60711 GN=EDC4 PE=3 SV=1	4263.74
A0A0D9QVD5	PAWR	Chlorocebus sabaeus	Pro-apoptotic WT1 regulator	A0A0D9QVD5	>tr|A0A0D9QVD5|A0A0D9QVD5_CHLSB Pro-apoptotic WT1 regulator OS=Chlorocebus sabaeus OX=60711 GN=PAWR PE=4 SV=1	1719.14
A0A0D9QVD7	SPCS2	Chlorocebus sabaeus	Signal peptidase complex subunit 2	A0A0D9QVD7	>tr|A0A0D9QVD7|A0A0D9QVD7_CHLSB Signal peptidase complex subunit 2 OS=Chlorocebus sabaeus OX=60711 GN=SPCS2 PE=3 SV=1	132404
A0A0D9QVE3	SYT1	Chlorocebus sabaeus	Synaptotagmin	A0A0D9QVE3	>tr|A0A0D9QVE3|A0A0D9QVE3_CHLSB Synaptotagmin OS=Chlorocebus sabaeus OX=60711 GN=SYT1 PE=3 SV=1	5134.31
A0A0D9QVE6	HADH	Chlorocebus sabaeus	3-hydroxyacyl-CoA dehydrogenase	A0A0D9QVE6	>tr|A0A0D9QVE6|A0A0D9QVE6_CHLSB 3-hydroxyacyl-CoA dehydrogenase OS=Chlorocebus sabaeus OX=60711 GN=HADH PE=3 SV=1	51287.1
A0A0D9QVE8	CYP2U1	Chlorocebus sabaeus	Cytochrome P450	A0A0D9QVE8	>tr|A0A0D9QVE8|A0A0D9QVE8_CHLSB Cytochrome P450 OS=Chlorocebus sabaeus OX=60711 GN=CYP2U1 PE=3 SV=1	18986.3
A0A0D9QVE9	SGMS2	Chlorocebus sabaeus	Sphingomyelin synthase 2	A0A0D9QVE9	>tr|A0A0D9QVE9|A0A0D9QVE9_CHLSB Sphingomyelin synthase 2 OS=Chlorocebus sabaeus OX=60711 GN=SGMS2 PE=3 SV=1	3786.54
A0A0D9QVF0	PAPSS1	Chlorocebus sabaeus	3'-phosphoadenosine 5'-phosphosulfate synthase 1	A0A0D9QVF0	>tr|A0A0D9QVF0|A0A0D9QVF0_CHLSB 3'-phosphoadenosine 5'-phosphosulfate synthase 1 OS=Chlorocebus sabaeus OX=60711 GN=PAPSS1 PE=3 SV=1	6619.56
A0A0D9QVF5	AIMP1	Chlorocebus sabaeus	Aminoacyl tRNA synthetase complex interacting multifunctional protein 1	A0A0D9QVF5	>tr|A0A0D9QVF5|A0A0D9QVF5_CHLSB Aminoacyl tRNA synthetase complex interacting multifunctional protein 1 OS=Chlorocebus sabaeus OX=60711 GN=AIMP1 PE=4 SV=1	10702.4
A0A0D9QVG1	NPNT	Chlorocebus sabaeus	Nephronectin	A0A0D9QVG1	>tr|A0A0D9QVG1|A0A0D9QVG1_CHLSB Nephronectin OS=Chlorocebus sabaeus OX=60711 GN=NPNT PE=3 SV=1	2095.86
A0A0D9QVH6	PPA2	Chlorocebus sabaeus	inorganic diphosphatase	A0A0D9QVH6	>tr|A0A0D9QVH6|A0A0D9QVH6_CHLSB inorganic diphosphatase OS=Chlorocebus sabaeus OX=60711 GN=PPA2 PE=3 SV=1	17478.2
A0A0D9QVI6	DDX5	Chlorocebus sabaeus	Probable ATP-dependent RNA helicase DDX5	A0A0D9QVI6	>tr|A0A0D9QVI6|A0A0D9QVI6_CHLSB Probable ATP-dependent RNA helicase DDX5 OS=Chlorocebus sabaeus OX=60711 GN=DDX5 PE=3 SV=1	16965.1
A0A0D9QVI7	SLC12A4	Chlorocebus sabaeus	Solute carrier family 12 member 4	A0A0D9QVI7	>tr|A0A0D9QVI7|A0A0D9QVI7_CHLSB Solute carrier family 12 member 4 OS=Chlorocebus sabaeus OX=60711 GN=SLC12A4 PE=3 SV=1	24696.4
A0A0D9QVJ0	ACTN4	Chlorocebus sabaeus	Alpha-actinin-4	A0A0D9QVJ0	>tr|A0A0D9QVJ0|A0A0D9QVJ0_CHLSB Alpha-actinin-4 OS=Chlorocebus sabaeus OX=60711 GN=ACTN4 PE=3 SV=1	270605
A0A0D9QVJ3	PPME1	Chlorocebus sabaeus	Protein phosphatase methylesterase 1	A0A0D9QVJ3	>tr|A0A0D9QVJ3|A0A0D9QVJ3_CHLSB Protein phosphatase methylesterase 1 OS=Chlorocebus sabaeus OX=60711 GN=PPME1 PE=3 SV=1	20586.9
A0A0D9QVJ4	EIF3K	Chlorocebus sabaeus	Eukaryotic translation initiation factor 3 subunit K	A0A0D9QVJ4	>tr|A0A0D9QVJ4|A0A0D9QVJ4_CHLSB Eukaryotic translation initiation factor 3 subunit K OS=Chlorocebus sabaeus OX=60711 GN=EIF3K PE=3 SV=1	5031.16
A0A0D9QVJ9	NAP1L1	Chlorocebus sabaeus	Nucleosome assembly protein 1 like 1	A0A0D9QVJ9	>tr|A0A0D9QVJ9|A0A0D9QVJ9_CHLSB Nucleosome assembly protein 1 like 1 OS=Chlorocebus sabaeus OX=60711 GN=NAP1L1 PE=3 SV=1	610580
A0A0D9QVK4	BDH2	Chlorocebus sabaeus	Dehydrogenase/reductase SDR family member 6	A0A0D9QVK4	>tr|A0A0D9QVK4|A0A0D9QVK4_CHLSB Dehydrogenase/reductase SDR family member 6 OS=Chlorocebus sabaeus OX=60711 GN=BDH2 PE=3 SV=1	46953.8
A0A0D9QVL0	GNA13	Chlorocebus sabaeus	G protein subunit alpha 13	A0A0D9QVL0	>tr|A0A0D9QVL0|A0A0D9QVL0_CHLSB G protein subunit alpha 13 OS=Chlorocebus sabaeus OX=60711 GN=GNA13 PE=3 SV=1	258933
A0A0D9QVL4	CISD2	Chlorocebus sabaeus	CDGSH iron-sulfur domain-containing protein 2	A0A0D9QVL4	>tr|A0A0D9QVL4|A0A0D9QVL4_CHLSB CDGSH iron-sulfur domain-containing protein 2 OS=Chlorocebus sabaeus OX=60711 GN=CISD2 PE=3 SV=1	111337
A0A0D9QVL6	MANBA	Chlorocebus sabaeus	Beta-mannosidase	A0A0D9QVL6	>tr|A0A0D9QVL6|A0A0D9QVL6_CHLSB Beta-mannosidase OS=Chlorocebus sabaeus OX=60711 GN=MANBA PE=3 SV=1	10883.8
A0A0D9QVM1	SLC39A8	Chlorocebus sabaeus	Solute carrier family 39 member 8	A0A0D9QVM1	>tr|A0A0D9QVM1|A0A0D9QVM1_CHLSB Solute carrier family 39 member 8 OS=Chlorocebus sabaeus OX=60711 GN=SLC39A8 PE=3 SV=1	24271.1
A0A0D9QVM9	MRPL48	Chlorocebus sabaeus	Mitochondrial ribosomal protein L48	A0A0D9QVM9	>tr|A0A0D9QVM9|A0A0D9QVM9_CHLSB Mitochondrial ribosomal protein L48 OS=Chlorocebus sabaeus OX=60711 GN=MRPL48 PE=4 SV=1	4327.43
A0A0D9QVN1	RAB6A	Chlorocebus sabaeus	RAB6A, member RAS oncogene family	A0A0D9QVN1	>tr|A0A0D9QVN1|A0A0D9QVN1_CHLSB RAB6A, member RAS oncogene family OS=Chlorocebus sabaeus OX=60711 GN=RAB6A PE=3 SV=1	127696
A0A0D9QVP0	PLA2G15	Chlorocebus sabaeus	Lysosomal phospholipase A and acyltransferase	A0A0D9QVP0	>tr|A0A0D9QVP0|A0A0D9QVP0_CHLSB Lysosomal phospholipase A and acyltransferase OS=Chlorocebus sabaeus OX=60711 GN=PLA2G15 PE=3 SV=1	6334.78
A0A0D9QVP1	PSMD8	Chlorocebus sabaeus	26S proteasome non-ATPase regulatory subunit 8	A0A0D9QVP1	>tr|A0A0D9QVP1|A0A0D9QVP1_CHLSB 26S proteasome non-ATPase regulatory subunit 8 OS=Chlorocebus sabaeus OX=60711 GN=PSMD8 PE=3 SV=1	15949.6
A0A0D9QVP6	TBC1D15	Chlorocebus sabaeus	TBC1 domain family member 15	A0A0D9QVP6	>tr|A0A0D9QVP6|A0A0D9QVP6_CHLSB TBC1 domain family member 15 OS=Chlorocebus sabaeus OX=60711 GN=TBC1D15 PE=4 SV=1	5273.95
A0A0D9QVP7	PPP3CA	Chlorocebus sabaeus	Serine/threonine-protein phosphatase	A0A0D9QVP7	>tr|A0A0D9QVP7|A0A0D9QVP7_CHLSB Serine/threonine-protein phosphatase OS=Chlorocebus sabaeus OX=60711 GN=PPP3CA PE=3 SV=1	31393.4
A0A0D9QVQ1	RAB21	Chlorocebus sabaeus	Ras-related protein Rab-21	A0A0D9QVQ1	>tr|A0A0D9QVQ1|A0A0D9QVQ1_CHLSB Ras-related protein Rab-21 OS=Chlorocebus sabaeus OX=60711 GN=RAB21 PE=3 SV=1	37583.9
A0A0D9QVQ3	TMEM19	Chlorocebus sabaeus	Transmembrane protein 19	A0A0D9QVQ3	>tr|A0A0D9QVQ3|A0A0D9QVQ3_CHLSB Transmembrane protein 19 OS=Chlorocebus sabaeus OX=60711 GN=TMEM19 PE=3 SV=1	8945.18
A0A0D9QVQ5	DNAJB14	Chlorocebus sabaeus	DnaJ homolog subfamily B member 14	A0A0D9QVQ5	>tr|A0A0D9QVQ5|A0A0D9QVQ5_CHLSB DnaJ homolog subfamily B member 14 OS=Chlorocebus sabaeus OX=60711 GN=DNAJB14 PE=3 SV=1	4166.73
A0A0D9QVQ6	SMPD3	Chlorocebus sabaeus	sphingomyelin phosphodiesterase	A0A0D9QVQ6	>tr|A0A0D9QVQ6|A0A0D9QVQ6_CHLSB sphingomyelin phosphodiesterase OS=Chlorocebus sabaeus OX=60711 GN=SMPD3 PE=3 SV=1	4888.5
A0A0D9QVS6	YIF1B	Chlorocebus sabaeus	Protein YIF1	A0A0D9QVS6	>tr|A0A0D9QVS6|A0A0D9QVS6_CHLSB Protein YIF1 OS=Chlorocebus sabaeus OX=60711 GN=YIF1B PE=3 SV=1	15896.6
A0A0D9QVS7	PRKCA	Chlorocebus sabaeus	Protein kinase C	A0A0D9QVS7	>tr|A0A0D9QVS7|A0A0D9QVS7_CHLSB Protein kinase C OS=Chlorocebus sabaeus OX=60711 GN=PRKCA PE=3 SV=1	36564.8
A0A0D9QVT2	SPINT2	Chlorocebus sabaeus	Serine peptidase inhibitor, Kunitz type 2	A0A0D9QVT2	>tr|A0A0D9QVT2|A0A0D9QVT2_CHLSB Serine peptidase inhibitor, Kunitz type 2 OS=Chlorocebus sabaeus OX=60711 GN=SPINT2 PE=4 SV=1	8573.46
A0A0D9QVT7	ADH5	Chlorocebus sabaeus	S-(hydroxymethyl)glutathione dehydrogenase	A0A0D9QVT7	>tr|A0A0D9QVT7|A0A0D9QVT7_CHLSB S-(hydroxymethyl)glutathione dehydrogenase OS=Chlorocebus sabaeus OX=60711 GN=ADH5 PE=3 SV=1	41179
A0A0D9QVT8	METAP1	Chlorocebus sabaeus	Methionine aminopeptidase	A0A0D9QVT8	>tr|A0A0D9QVT8|A0A0D9QVT8_CHLSB Methionine aminopeptidase OS=Chlorocebus sabaeus OX=60711 GN=METAP1 PE=3 SV=1	1486.84
A0A0D9QVT9	SNTB2	Chlorocebus sabaeus	Syntrophin beta 2	A0A0D9QVT9	>tr|A0A0D9QVT9|A0A0D9QVT9_CHLSB Syntrophin beta 2 OS=Chlorocebus sabaeus OX=60711 GN=SNTB2 PE=4 SV=1	5528.85
A0A0D9QVU1	EIF4E	Chlorocebus sabaeus	Eukaryotic translation initiation factor 4E	A0A0D9QVU1	>tr|A0A0D9QVU1|A0A0D9QVU1_CHLSB Eukaryotic translation initiation factor 4E OS=Chlorocebus sabaeus OX=60711 GN=EIF4E PE=3 SV=1	7549.04
A0A0D9QVU4	ARAP1	Chlorocebus sabaeus	ArfGAP with RhoGAP domain, ankyrin repeat and PH domain 1	A0A0D9QVU4	>tr|A0A0D9QVU4|A0A0D9QVU4_CHLSB ArfGAP with RhoGAP domain, ankyrin repeat and PH domain 1 OS=Chlorocebus sabaeus OX=60711 GN=ARAP1 PE=4 SV=1	10364
A0A0D9QVU5	RAP1GDS1	Chlorocebus sabaeus	Rap1 GTPase-GDP dissociation stimulator 1	A0A0D9QVU5	>tr|A0A0D9QVU5|A0A0D9QVU5_CHLSB Rap1 GTPase-GDP dissociation stimulator 1 OS=Chlorocebus sabaeus OX=60711 GN=RAP1GDS1 PE=4 SV=1	4748.67
A0A0D9QVV8	CLPB	Chlorocebus sabaeus	ClpB family mitochondrial disaggregase	A0A0D9QVV8	>tr|A0A0D9QVV8|A0A0D9QVV8_CHLSB ClpB family mitochondrial disaggregase OS=Chlorocebus sabaeus OX=60711 GN=CLPB PE=4 SV=1	7076.33
A0A0D9QVW6	CYB5B	Chlorocebus sabaeus	Cytochrome b5 type B	A0A0D9QVW6	>tr|A0A0D9QVW6|A0A0D9QVW6_CHLSB Cytochrome b5 type B OS=Chlorocebus sabaeus OX=60711 GN=CYB5B PE=3 SV=1	49361.7
A0A0D9QVX0	PDLIM5	Chlorocebus sabaeus	PDZ and LIM domain 5	A0A0D9QVX0	>tr|A0A0D9QVX0|A0A0D9QVX0_CHLSB PDZ and LIM domain 5 OS=Chlorocebus sabaeus OX=60711 GN=PDLIM5 PE=4 SV=1	3140.56
A0A0D9QVX2	NQO1	Chlorocebus sabaeus	NAD(P)H dehydrogenase [quinone] 1	A0A0D9QVX2	>tr|A0A0D9QVX2|A0A0D9QVX2_CHLSB NAD(P)H dehydrogenase [quinone] 1 OS=Chlorocebus sabaeus OX=60711 GN=NQO1 PE=3 SV=1	50750.6
A0A0D9QVY1	PSMD12	Chlorocebus sabaeus	Proteasome 26S subunit, non-ATPase 12	A0A0D9QVY1	>tr|A0A0D9QVY1|A0A0D9QVY1_CHLSB Proteasome 26S subunit, non-ATPase 12 OS=Chlorocebus sabaeus OX=60711 GN=PSMD12 PE=3 SV=1	7995.97
A0A0D9QVY5	PSMD7	Chlorocebus sabaeus	Proteasome 26S subunit, non-ATPase 7	A0A0D9QVY5	>tr|A0A0D9QVY5|A0A0D9QVY5_CHLSB Proteasome 26S subunit, non-ATPase 7 OS=Chlorocebus sabaeus OX=60711 GN=PSMD7 PE=3 SV=1	18728.2
A0A0D9QVZ4	FOLR1	Chlorocebus sabaeus	Folate receptor alpha	A0A0D9QVZ4	>tr|A0A0D9QVZ4|A0A0D9QVZ4_CHLSB Folate receptor alpha OS=Chlorocebus sabaeus OX=60711 GN=FOLR1 PE=3 SV=1	87223.1
A0A0D9QW06	RAB3IP	Chlorocebus sabaeus	RAB3A interacting protein	A0A0D9QW06	>tr|A0A0D9QW06|A0A0D9QW06_CHLSB RAB3A interacting protein OS=Chlorocebus sabaeus OX=60711 GN=RAB3IP PE=3 SV=1	1960.56
A0A0D9QW08	LAMTOR1	Chlorocebus sabaeus	Ragulator complex protein LAMTOR1	A0A0D9QW08	>tr|A0A0D9QW08|A0A0D9QW08_CHLSB Ragulator complex protein LAMTOR1 OS=Chlorocebus sabaeus OX=60711 GN=LAMTOR1 PE=3 SV=1	15533.7
A0A0D9QW15	KPNA2	Chlorocebus sabaeus	Importin subunit alpha	A0A0D9QW15	>tr|A0A0D9QW15|A0A0D9QW15_CHLSB Importin subunit alpha OS=Chlorocebus sabaeus OX=60711 GN=KPNA2 PE=3 SV=1	7093.11
A0A0D9QW25	CCT2	Chlorocebus sabaeus	T-complex protein 1 subunit beta	A0A0D9QW25	>tr|A0A0D9QW25|A0A0D9QW25_CHLSB T-complex protein 1 subunit beta OS=Chlorocebus sabaeus OX=60711 GN=CCT2 PE=3 SV=1	151086
A0A0D9QW47	CPSF6	Chlorocebus sabaeus	Cleavage and polyadenylation specificity factor subunit 6	A0A0D9QW47	>tr|A0A0D9QW47|A0A0D9QW47_CHLSB Cleavage and polyadenylation specificity factor subunit 6 OS=Chlorocebus sabaeus OX=60711 GN=CPSF6 PE=3 SV=1	8631.42
A0A0D9QW55	CPM	Chlorocebus sabaeus	Carboxypeptidase M	A0A0D9QW55	>tr|A0A0D9QW55|A0A0D9QW55_CHLSB Carboxypeptidase M OS=Chlorocebus sabaeus OX=60711 GN=CPM PE=3 SV=1	19819.7
A0A0D9QW56	DHODH	Chlorocebus sabaeus	Dihydroorotate dehydrogenase (quinone), mitochondrial	A0A0D9QW56	>tr|A0A0D9QW56|A0A0D9QW56_CHLSB Dihydroorotate dehydrogenase (quinone), mitochondrial OS=Chlorocebus sabaeus OX=60711 GN=DHODH PE=3 SV=1	34367.5
A0A0D9QW57	PRKAR1A	Chlorocebus sabaeus	cAMP-dependent protein kinase type I-alpha regulatory subunit	A0A0D9QW57	>tr|A0A0D9QW57|A0A0D9QW57_CHLSB cAMP-dependent protein kinase type I-alpha regulatory subunit OS=Chlorocebus sabaeus OX=60711 GN=PRKAR1A PE=3 SV=1	18420.7
A0A0D9QW62	RHOG	Chlorocebus sabaeus	Ras homolog family member G	A0A0D9QW62	>tr|A0A0D9QW62|A0A0D9QW62_CHLSB Ras homolog family member G OS=Chlorocebus sabaeus OX=60711 GN=RHOG PE=4 SV=1	16262.4
A0A0D9QW63	CAPNS1	Chlorocebus sabaeus	Calpain small subunit 1	A0A0D9QW63	>tr|A0A0D9QW63|A0A0D9QW63_CHLSB Calpain small subunit 1 OS=Chlorocebus sabaeus OX=60711 GN=CAPNS1 PE=4 SV=1	14352
A0A0D9QW65	STIM1	Chlorocebus sabaeus	Stromal interaction molecule 1	A0A0D9QW65	>tr|A0A0D9QW65|A0A0D9QW65_CHLSB Stromal interaction molecule 1 OS=Chlorocebus sabaeus OX=60711 GN=STIM1 PE=4 SV=1	175633
A0A0D9QW67	TBCB	Chlorocebus sabaeus	Tubulin folding cofactor B	A0A0D9QW67	>tr|A0A0D9QW67|A0A0D9QW67_CHLSB Tubulin folding cofactor B OS=Chlorocebus sabaeus OX=60711 GN=TBCB PE=3 SV=1	1817.39
A0A0D9QW69	RRM1	Chlorocebus sabaeus	Ribonucleoside-diphosphate reductase	A0A0D9QW69	>tr|A0A0D9QW69|A0A0D9QW69_CHLSB Ribonucleoside-diphosphate reductase OS=Chlorocebus sabaeus OX=60711 GN=RRM1 PE=3 SV=1	7248.8
A0A0D9QW77	IST1	Chlorocebus sabaeus	IST1 homolog	A0A0D9QW77	>tr|A0A0D9QW77|A0A0D9QW77_CHLSB IST1 homolog OS=Chlorocebus sabaeus OX=60711 GN=IST1 PE=3 SV=1	1643.25
A0A0D9QW79;A0A0D9QW82;A0A0D9QW84	;;HBE1	Chlorocebus sabaeus	Hemoglobin subunit beta;Globin domain-containing protein;Hemoglobin subunit epsilon 1	A0A0D9QW79;A0A0D9QW82;A0A0D9QW84	>tr|A0A0D9QW79|A0A0D9QW79_CHLSB Hemoglobin subunit beta OS=Chlorocebus sabaeus OX=60711 PE=3 SV=1;>tr|A0A0D9QW82|A0A0D9QW82_CHLSB Globin domain-containing protein OS=Chlorocebus sabaeus OX=60711 PE=3 SV=1;>tr|A0A0D9QW84|A0A0D9QW84_CHLSB Hemoglobin subunit epsilon 1 OS=Chlorocebus sabaeus OX=60711 GN=HBE1 PE=3 SV=1	46325.3
A0A0D9QW83	AP1G1	Chlorocebus sabaeus	AP-1 complex subunit gamma	A0A0D9QW83	>tr|A0A0D9QW83|A0A0D9QW83_CHLSB AP-1 complex subunit gamma OS=Chlorocebus sabaeus OX=60711 GN=AP1G1 PE=3 SV=1	9950.77
A0A0D9QW96	HYDIN	Chlorocebus sabaeus	HYDIN axonemal central pair apparatus protein	A0A0D9QW96	>tr|A0A0D9QW96|A0A0D9QW96_CHLSB HYDIN axonemal central pair apparatus protein OS=Chlorocebus sabaeus OX=60711 GN=HYDIN PE=4 SV=1	3585.98
A0A0D9QWB2	PKD2	Chlorocebus sabaeus	Polycystin-2	A0A0D9QWB2	>tr|A0A0D9QWB2|A0A0D9QWB2_CHLSB Polycystin-2 OS=Chlorocebus sabaeus OX=60711 GN=PKD2 PE=3 SV=1	7311.92
A0A0D9QWB5	SPP1	Chlorocebus sabaeus	Secreted phosphoprotein 1	A0A0D9QWB5	>tr|A0A0D9QWB5|A0A0D9QWB5_CHLSB Secreted phosphoprotein 1 OS=Chlorocebus sabaeus OX=60711 GN=SPP1 PE=3 SV=1	17476.2
A0A0D9QWC2	SMPD1	Chlorocebus sabaeus	Sphingomyelin phosphodiesterase	A0A0D9QWC2	>tr|A0A0D9QWC2|A0A0D9QWC2_CHLSB Sphingomyelin phosphodiesterase OS=Chlorocebus sabaeus OX=60711 GN=SMPD1 PE=3 SV=1	7976.22
A0A0D9QWC8	NUDT9	Chlorocebus sabaeus	Nudix hydrolase 9	A0A0D9QWC8	>tr|A0A0D9QWC8|A0A0D9QWC8_CHLSB Nudix hydrolase 9 OS=Chlorocebus sabaeus OX=60711 GN=NUDT9 PE=4 SV=1	5882.65
A0A0D9QWC9	ARFIP2	Chlorocebus sabaeus	ADP ribosylation factor interacting protein 2	A0A0D9QWC9	>tr|A0A0D9QWC9|A0A0D9QWC9_CHLSB ADP ribosylation factor interacting protein 2 OS=Chlorocebus sabaeus OX=60711 GN=ARFIP2 PE=4 SV=1	4610.99
A0A0D9QWD2	HSD17B11	Chlorocebus sabaeus	Estradiol 17-beta-dehydrogenase 11	A0A0D9QWD2	>tr|A0A0D9QWD2|A0A0D9QWD2_CHLSB Estradiol 17-beta-dehydrogenase 11 OS=Chlorocebus sabaeus OX=60711 GN=HSD17B11 PE=3 SV=1	49310.7
A0A0D9QWE0	CFAP46	Chlorocebus sabaeus	Cilia and flagella associated protein 46	A0A0D9QWE0	>tr|A0A0D9QWE0|A0A0D9QWE0_CHLSB Cilia and flagella associated protein 46 OS=Chlorocebus sabaeus OX=60711 GN=CFAP46 PE=4 SV=1	5263.14
A0A0D9QWF5	VAC14	Chlorocebus sabaeus	Protein VAC14 homolog	A0A0D9QWF5	>tr|A0A0D9QWF5|A0A0D9QWF5_CHLSB Protein VAC14 homolog OS=Chlorocebus sabaeus OX=60711 GN=VAC14 PE=3 SV=1	2953.22
A0A0D9QWF6	ILK	Chlorocebus sabaeus	Integrin-linked protein kinase	A0A0D9QWF6	>tr|A0A0D9QWF6|A0A0D9QWF6_CHLSB Integrin-linked protein kinase OS=Chlorocebus sabaeus OX=60711 GN=ILK PE=3 SV=1	2876.9
A0A0D9QWF7	CAND1	Chlorocebus sabaeus	Cullin-associated NEDD8-dissociated protein 1	A0A0D9QWF7	>tr|A0A0D9QWF7|A0A0D9QWF7_CHLSB Cullin-associated NEDD8-dissociated protein 1 OS=Chlorocebus sabaeus OX=60711 GN=CAND1 PE=3 SV=1	140778
A0A0D9QWF8	TPP1	Chlorocebus sabaeus	Tripeptidyl-peptidase 1	A0A0D9QWF8	>tr|A0A0D9QWF8|A0A0D9QWF8_CHLSB Tripeptidyl-peptidase 1 OS=Chlorocebus sabaeus OX=60711 GN=TPP1 PE=4 SV=1	24143
A0A0D9QWH0	MRPL17	Chlorocebus sabaeus	Large ribosomal subunit protein bL17m	A0A0D9QWH0	>tr|A0A0D9QWH0|A0A0D9QWH0_CHLSB Large ribosomal subunit protein bL17m OS=Chlorocebus sabaeus OX=60711 GN=MRPL17 PE=3 SV=1	7710.85
A0A0D9QWH4	SF3B3	Chlorocebus sabaeus	Splicing factor 3B subunit 3	A0A0D9QWH4	>tr|A0A0D9QWH4|A0A0D9QWH4_CHLSB Splicing factor 3B subunit 3 OS=Chlorocebus sabaeus OX=60711 GN=SF3B3 PE=3 SV=1	33653.8
A0A0D9QWH5	INPP5A	Chlorocebus sabaeus	inositol-polyphosphate 5-phosphatase	A0A0D9QWH5	>tr|A0A0D9QWH5|A0A0D9QWH5_CHLSB inositol-polyphosphate 5-phosphatase OS=Chlorocebus sabaeus OX=60711 GN=INPP5A PE=3 SV=1	17423.9
A0A0D9QWI0	GPAT3	Chlorocebus sabaeus	Glycerol-3-phosphate acyltransferase 3	A0A0D9QWI0	>tr|A0A0D9QWI0|A0A0D9QWI0_CHLSB Glycerol-3-phosphate acyltransferase 3 OS=Chlorocebus sabaeus OX=60711 GN=GPAT3 PE=3 SV=1	1503.22
A0A0D9QWL0	SLC39A11	Chlorocebus sabaeus	Zinc transporter ZIP11	A0A0D9QWL0	>tr|A0A0D9QWL0|A0A0D9QWL0_CHLSB Zinc transporter ZIP11 OS=Chlorocebus sabaeus OX=60711 GN=SLC39A11 PE=4 SV=1	3335.42
A0A0D9QWM0	GLRX3	Chlorocebus sabaeus	Glutaredoxin 3	A0A0D9QWM0	>tr|A0A0D9QWM0|A0A0D9QWM0_CHLSB Glutaredoxin 3 OS=Chlorocebus sabaeus OX=60711 GN=GLRX3 PE=4 SV=1	13502.9
A0A0D9QWM4	GNS	Chlorocebus sabaeus	N-acetylglucosamine-6-sulfatase	A0A0D9QWM4	>tr|A0A0D9QWM4|A0A0D9QWM4_CHLSB N-acetylglucosamine-6-sulfatase OS=Chlorocebus sabaeus OX=60711 GN=GNS PE=3 SV=1	75878
A0A0D9QWM7	EIF3F	Chlorocebus sabaeus	Eukaryotic translation initiation factor 3 subunit F	A0A0D9QWM7	>tr|A0A0D9QWM7|A0A0D9QWM7_CHLSB Eukaryotic translation initiation factor 3 subunit F OS=Chlorocebus sabaeus OX=60711 GN=EIF3F PE=3 SV=1	14094.1
A0A0D9QWN3	COPS4	Chlorocebus sabaeus	COP9 signalosome complex subunit 4	A0A0D9QWN3	>tr|A0A0D9QWN3|A0A0D9QWN3_CHLSB COP9 signalosome complex subunit 4 OS=Chlorocebus sabaeus OX=60711 GN=COPS4 PE=3 SV=1	15019.7
A0A0D9QWP4	PTPRE	Chlorocebus sabaeus	Receptor-type tyrosine-protein phosphatase	A0A0D9QWP4	>tr|A0A0D9QWP4|A0A0D9QWP4_CHLSB Receptor-type tyrosine-protein phosphatase OS=Chlorocebus sabaeus OX=60711 GN=PTPRE PE=3 SV=1	7946.65
A0A0D9QWP5	XPOT	Chlorocebus sabaeus	Exportin-T	A0A0D9QWP5	>tr|A0A0D9QWP5|A0A0D9QWP5_CHLSB Exportin-T OS=Chlorocebus sabaeus OX=60711 GN=XPOT PE=3 SV=1	14703.8
A0A0D9QWP9		Chlorocebus sabaeus	Large ribosomal subunit protein uL15	A0A0D9QWP9	>tr|A0A0D9QWP9|A0A0D9QWP9_CHLSB Large ribosomal subunit protein uL15 OS=Chlorocebus sabaeus OX=60711 PE=3 SV=1	90430.8
A0A0D9QWQ0	SEC31A	Chlorocebus sabaeus	Protein transport protein Sec31A	A0A0D9QWQ0	>tr|A0A0D9QWQ0|A0A0D9QWQ0_CHLSB Protein transport protein Sec31A OS=Chlorocebus sabaeus OX=60711 GN=SEC31A PE=3 SV=1	19518.9
A0A0D9QWQ9	ENOPH1	Chlorocebus sabaeus	Enolase-phosphatase E1	A0A0D9QWQ9	>tr|A0A0D9QWQ9|A0A0D9QWQ9_CHLSB Enolase-phosphatase E1 OS=Chlorocebus sabaeus OX=60711 GN=ENOPH1 PE=3 SV=1	21058.8
A0A0D9QWR2;A0A0D9QWR9	DDX19A;DDX19B	Chlorocebus sabaeus	RNA helicase	A0A0D9QWR2;A0A0D9QWR9	>tr|A0A0D9QWR2|A0A0D9QWR2_CHLSB RNA helicase OS=Chlorocebus sabaeus OX=60711 GN=DDX19A PE=4 SV=1;>tr|A0A0D9QWR9|A0A0D9QWR9_CHLSB RNA helicase OS=Chlorocebus sabaeus OX=60711 GN=DDX19B PE=4 SV=1	1803.42
A0A0D9QWR3	HNRNPDL	Chlorocebus sabaeus	Heterogeneous nuclear ribonucleoprotein D like	A0A0D9QWR3	>tr|A0A0D9QWR3|A0A0D9QWR3_CHLSB Heterogeneous nuclear ribonucleoprotein D like OS=Chlorocebus sabaeus OX=60711 GN=HNRNPDL PE=4 SV=1	11267.4
A0A0D9QWR4	HNRNPD	Chlorocebus sabaeus	Heterogeneous nuclear ribonucleoprotein D	A0A0D9QWR4	>tr|A0A0D9QWR4|A0A0D9QWR4_CHLSB Heterogeneous nuclear ribonucleoprotein D OS=Chlorocebus sabaeus OX=60711 GN=HNRNPD PE=4 SV=1	64514.2
A0A0D9QWR5	DOCK1	Chlorocebus sabaeus	Dedicator of cytokinesis 1	A0A0D9QWR5	>tr|A0A0D9QWR5|A0A0D9QWR5_CHLSB Dedicator of cytokinesis 1 OS=Chlorocebus sabaeus OX=60711 GN=DOCK1 PE=3 SV=1	448.634
A0A0D9QWS4	AARS	Chlorocebus sabaeus	Alanine--tRNA ligase	A0A0D9QWS4	>tr|A0A0D9QWS4|A0A0D9QWS4_CHLSB Alanine--tRNA ligase OS=Chlorocebus sabaeus OX=60711 GN=AARS PE=3 SV=1	38372.2
A0A0D9QWS8	TMEM147	Chlorocebus sabaeus	BOS complex subunit TMEM147	A0A0D9QWS8	>tr|A0A0D9QWS8|A0A0D9QWS8_CHLSB BOS complex subunit TMEM147 OS=Chlorocebus sabaeus OX=60711 GN=TMEM147 PE=3 SV=1	6036.93
A0A0D9QWS9	TMEM41B	Chlorocebus sabaeus	Transmembrane protein 41B	A0A0D9QWS9	>tr|A0A0D9QWS9|A0A0D9QWS9_CHLSB Transmembrane protein 41B OS=Chlorocebus sabaeus OX=60711 GN=TMEM41B PE=3 SV=1	7561
A0A0D9QWT3	IPO7	Chlorocebus sabaeus	Importin 7	A0A0D9QWT3	>tr|A0A0D9QWT3|A0A0D9QWT3_CHLSB Importin 7 OS=Chlorocebus sabaeus OX=60711 GN=IPO7 PE=4 SV=1	36517
A0A0D9QWT4	ANTXR2	Chlorocebus sabaeus	Anthrax toxin receptor	A0A0D9QWT4	>tr|A0A0D9QWT4|A0A0D9QWT4_CHLSB Anthrax toxin receptor OS=Chlorocebus sabaeus OX=60711 GN=ANTXR2 PE=3 SV=1	3593.24
A0A0D9QWT5	PDPR	Chlorocebus sabaeus	Pyruvate dehydrogenase phosphatase regulatory subunit	A0A0D9QWT5	>tr|A0A0D9QWT5|A0A0D9QWT5_CHLSB Pyruvate dehydrogenase phosphatase regulatory subunit OS=Chlorocebus sabaeus OX=60711 GN=PDPR PE=3 SV=1	5215.88
A0A0D9QWV0	ANXA3	Chlorocebus sabaeus	Annexin	A0A0D9QWV0	>tr|A0A0D9QWV0|A0A0D9QWV0_CHLSB Annexin OS=Chlorocebus sabaeus OX=60711 GN=ANXA3 PE=3 SV=1	378140
A0A0D9QWV1		Chlorocebus sabaeus	C-terminal binding protein 2	A0A0D9QWV1	>tr|A0A0D9QWV1|A0A0D9QWV1_CHLSB C-terminal binding protein 2 OS=Chlorocebus sabaeus OX=60711 PE=3 SV=1	7609.13
A0A0D9QWW9	LSR	Chlorocebus sabaeus	Lipolysis stimulated lipoprotein receptor	A0A0D9QWW9	>tr|A0A0D9QWW9|A0A0D9QWW9_CHLSB Lipolysis stimulated lipoprotein receptor OS=Chlorocebus sabaeus OX=60711 GN=LSR PE=3 SV=1	5251.96
A0A0D9QWX7	OAT	Chlorocebus sabaeus	Ornithine aminotransferase	A0A0D9QWX7	>tr|A0A0D9QWX7|A0A0D9QWX7_CHLSB Ornithine aminotransferase OS=Chlorocebus sabaeus OX=60711 GN=OAT PE=3 SV=1	71257.3
A0A0D9QWX9	GLG1	Chlorocebus sabaeus	Golgi apparatus protein 1	A0A0D9QWX9	>tr|A0A0D9QWX9|A0A0D9QWX9_CHLSB Golgi apparatus protein 1 OS=Chlorocebus sabaeus OX=60711 GN=GLG1 PE=4 SV=1	80003.3
A0A0D9QWY1	USP15	Chlorocebus sabaeus	Ubiquitin carboxyl-terminal hydrolase	A0A0D9QWY1	>tr|A0A0D9QWY1|A0A0D9QWY1_CHLSB Ubiquitin carboxyl-terminal hydrolase OS=Chlorocebus sabaeus OX=60711 GN=USP15 PE=3 SV=1	4161.94
A0A0D9QWY2	SWAP70	Chlorocebus sabaeus	Switching B cell complex subunit SWAP70	A0A0D9QWY2	>tr|A0A0D9QWY2|A0A0D9QWY2_CHLSB Switching B cell complex subunit SWAP70 OS=Chlorocebus sabaeus OX=60711 GN=SWAP70 PE=4 SV=1	2936.35
A0A0D9QWZ1	BUB3	Chlorocebus sabaeus	Mitotic checkpoint protein BUB3	A0A0D9QWZ1	>tr|A0A0D9QWZ1|A0A0D9QWZ1_CHLSB Mitotic checkpoint protein BUB3 OS=Chlorocebus sabaeus OX=60711 GN=BUB3 PE=3 SV=1	3385.79
A0A0D9QWZ8	GPRC5C	Chlorocebus sabaeus	G protein-coupled receptor class C group 5 member C	A0A0D9QWZ8	>tr|A0A0D9QWZ8|A0A0D9QWZ8_CHLSB G protein-coupled receptor class C group 5 member C OS=Chlorocebus sabaeus OX=60711 GN=GPRC5C PE=4 SV=1	8235.18
A0A0D9QX02	ACADSB	Chlorocebus sabaeus	Short/branched chain specific acyl-CoA dehydrogenase, mitochondrial	A0A0D9QX02	>tr|A0A0D9QX02|A0A0D9QX02_CHLSB Short/branched chain specific acyl-CoA dehydrogenase, mitochondrial OS=Chlorocebus sabaeus OX=60711 GN=ACADSB PE=3 SV=1	5970.61
A0A0D9QX21		Chlorocebus sabaeus	Large ribosomal subunit protein uL1m	A0A0D9QX21	>tr|A0A0D9QX21|A0A0D9QX21_CHLSB Large ribosomal subunit protein uL1m OS=Chlorocebus sabaeus OX=60711 PE=3 SV=1	13136.4
A0A0D9QX32	EIF4G2	Chlorocebus sabaeus	Eukaryotic translation initiation factor 4 gamma 2	A0A0D9QX32	>tr|A0A0D9QX32|A0A0D9QX32_CHLSB Eukaryotic translation initiation factor 4 gamma 2 OS=Chlorocebus sabaeus OX=60711 GN=EIF4G2 PE=3 SV=1	5660.96
A0A0D9QX35	SEPTIN11	Chlorocebus sabaeus	Septin	A0A0D9QX35	>tr|A0A0D9QX35|A0A0D9QX35_CHLSB Septin OS=Chlorocebus sabaeus OX=60711 GN=SEPTIN11 PE=3 SV=1	79695
A0A0D9QX45	TSFM	Chlorocebus sabaeus	Elongation factor Ts, mitochondrial	A0A0D9QX45	>tr|A0A0D9QX45|A0A0D9QX45_CHLSB Elongation factor Ts, mitochondrial OS=Chlorocebus sabaeus OX=60711 GN=TSFM PE=3 SV=1	3870.16
A0A0D9QX48	HTRA1	Chlorocebus sabaeus	HtrA serine peptidase 1	A0A0D9QX48	>tr|A0A0D9QX48|A0A0D9QX48_CHLSB HtrA serine peptidase 1 OS=Chlorocebus sabaeus OX=60711 GN=HTRA1 PE=3 SV=1	7217.28
A0A0D9QX56	NHERF1	Chlorocebus sabaeus	Na(+)/H(+) exchange regulatory cofactor NHE-RF	A0A0D9QX56	>tr|A0A0D9QX56|A0A0D9QX56_CHLSB Na(+)/H(+) exchange regulatory cofactor NHE-RF OS=Chlorocebus sabaeus OX=60711 GN=NHERF1 PE=4 SV=1	95656.8
A0A0D9QX59	CDH16	Chlorocebus sabaeus	Cadherin 16	A0A0D9QX59	>tr|A0A0D9QX59|A0A0D9QX59_CHLSB Cadherin 16 OS=Chlorocebus sabaeus OX=60711 GN=CDH16 PE=4 SV=1	6572.63
A0A0D9QX62	TMEM104	Chlorocebus sabaeus	Transmembrane protein 104	A0A0D9QX62	>tr|A0A0D9QX62|A0A0D9QX62_CHLSB Transmembrane protein 104 OS=Chlorocebus sabaeus OX=60711 GN=TMEM104 PE=3 SV=1	27452.3
A0A0D9QX70	FDXR	Chlorocebus sabaeus	NADPH:adrenodoxin oxidoreductase, mitochondrial	A0A0D9QX70	>tr|A0A0D9QX70|A0A0D9QX70_CHLSB NADPH:adrenodoxin oxidoreductase, mitochondrial OS=Chlorocebus sabaeus OX=60711 GN=FDXR PE=3 SV=1	3091.57
A0A0D9QX75	DYNC1LI2	Chlorocebus sabaeus	Dynein light intermediate chain	A0A0D9QX75	>tr|A0A0D9QX75|A0A0D9QX75_CHLSB Dynein light intermediate chain OS=Chlorocebus sabaeus OX=60711 GN=DYNC1LI2 PE=3 SV=1	15856.5
A0A0D9QX76	STBD1	Chlorocebus sabaeus	Starch binding domain 1	A0A0D9QX76	>tr|A0A0D9QX76|A0A0D9QX76_CHLSB Starch binding domain 1 OS=Chlorocebus sabaeus OX=60711 GN=STBD1 PE=4 SV=1	13282.2
A0A0D9QX77;A0A0D9RM03	TSPAN31;TSPAN13	Chlorocebus sabaeus	Tetraspanin-31;Tetraspanin 13	A0A0D9QX77;A0A0D9RM03	>tr|A0A0D9QX77|A0A0D9QX77_CHLSB Tetraspanin-31 OS=Chlorocebus sabaeus OX=60711 GN=TSPAN31 PE=3 SV=1;>tr|A0A0D9RM03|A0A0D9RM03_CHLSB Tetraspanin 13 OS=Chlorocebus sabaeus OX=60711 GN=TSPAN13 PE=4 SV=1	10125.1
A0A0D9QX78	CMTM4	Chlorocebus sabaeus	CKLF like MARVEL transmembrane domain containing 4	A0A0D9QX78	>tr|A0A0D9QX78|A0A0D9QX78_CHLSB CKLF like MARVEL transmembrane domain containing 4 OS=Chlorocebus sabaeus OX=60711 GN=CMTM4 PE=4 SV=1	858.627
A0A0D9QX80	SCARB2	Chlorocebus sabaeus	Scavenger receptor class B member 2	A0A0D9QX80	>tr|A0A0D9QX80|A0A0D9QX80_CHLSB Scavenger receptor class B member 2 OS=Chlorocebus sabaeus OX=60711 GN=SCARB2 PE=3 SV=1	497749
A0A0D9QX82	CMTM3	Chlorocebus sabaeus	CKLF like MARVEL transmembrane domain containing 3	A0A0D9QX82	>tr|A0A0D9QX82|A0A0D9QX82_CHLSB CKLF like MARVEL transmembrane domain containing 3 OS=Chlorocebus sabaeus OX=60711 GN=CMTM3 PE=4 SV=1	22764.2
A0A0D9QX89	GPI	Chlorocebus sabaeus	Glucose-6-phosphate isomerase	A0A0D9QX89	>tr|A0A0D9QX89|A0A0D9QX89_CHLSB Glucose-6-phosphate isomerase OS=Chlorocebus sabaeus OX=60711 GN=GPI PE=3 SV=1	149281
A0A0D9QX96	LSM14A	Chlorocebus sabaeus	LSM14A mRNA processing body assembly factor	A0A0D9QX96	>tr|A0A0D9QX96|A0A0D9QX96_CHLSB LSM14A mRNA processing body assembly factor OS=Chlorocebus sabaeus OX=60711 GN=LSM14A PE=3 SV=1	5490.71
A0A0D9QX98	MRPL58	Chlorocebus sabaeus	Large ribosomal subunit protein mL62	A0A0D9QX98	>tr|A0A0D9QX98|A0A0D9QX98_CHLSB Large ribosomal subunit protein mL62 OS=Chlorocebus sabaeus OX=60711 GN=MRPL58 PE=3 SV=1	16401.1
A0A0D9QXA1		Chlorocebus sabaeus	ATP synthase subunit d, mitochondrial	A0A0D9QXA1	>tr|A0A0D9QXA1|A0A0D9QXA1_CHLSB ATP synthase subunit d, mitochondrial OS=Chlorocebus sabaeus OX=60711 PE=3 SV=1	29444.3
A0A0D9QXA8	OS9	Chlorocebus sabaeus	Endoplasmic reticulum lectin	A0A0D9QXA8	>tr|A0A0D9QXA8|A0A0D9QXA8_CHLSB Endoplasmic reticulum lectin OS=Chlorocebus sabaeus OX=60711 GN=OS9 PE=3 SV=1	45405.4
A0A0D9QXB3	PARVA	Chlorocebus sabaeus	Parvin alpha	A0A0D9QXB3	>tr|A0A0D9QXB3|A0A0D9QXB3_CHLSB Parvin alpha OS=Chlorocebus sabaeus OX=60711 GN=PARVA PE=3 SV=1	10963.1
A0A0D9QXB7	PEPD	Chlorocebus sabaeus	Xaa-Pro dipeptidase	A0A0D9QXB7	>tr|A0A0D9QXB7|A0A0D9QXB7_CHLSB Xaa-Pro dipeptidase OS=Chlorocebus sabaeus OX=60711 GN=PEPD PE=3 SV=1	4570.72
A0A0D9QXC7	USO1	Chlorocebus sabaeus	General vesicular transport factor p115	A0A0D9QXC7	>tr|A0A0D9QXC7|A0A0D9QXC7_CHLSB General vesicular transport factor p115 OS=Chlorocebus sabaeus OX=60711 GN=USO1 PE=3 SV=1	37431
A0A0D9QXD1	FAR1	Chlorocebus sabaeus	Fatty acyl-CoA reductase	A0A0D9QXD1	>tr|A0A0D9QXD1|A0A0D9QXD1_CHLSB Fatty acyl-CoA reductase OS=Chlorocebus sabaeus OX=60711 GN=FAR1 PE=3 SV=1	13736.7
A0A0D9QXD3	GOT2	Chlorocebus sabaeus	Aspartate aminotransferase	A0A0D9QXD3	>tr|A0A0D9QXD3|A0A0D9QXD3_CHLSB Aspartate aminotransferase OS=Chlorocebus sabaeus OX=60711 GN=GOT2 PE=3 SV=1	145857
A0A0D9QXD5	G3BP2	Chlorocebus sabaeus	G3BP stress granule assembly factor 2	A0A0D9QXD5	>tr|A0A0D9QXD5|A0A0D9QXD5_CHLSB G3BP stress granule assembly factor 2 OS=Chlorocebus sabaeus OX=60711 GN=G3BP2 PE=4 SV=1	5486.15
A0A0D9QXD9	SLC38A7	Chlorocebus sabaeus	Sodium-coupled neutral amino acid transporter 7	A0A0D9QXD9	>tr|A0A0D9QXD9|A0A0D9QXD9_CHLSB Sodium-coupled neutral amino acid transporter 7 OS=Chlorocebus sabaeus OX=60711 GN=SLC38A7 PE=3 SV=1	5877.98
A0A0D9QXE4	RRAS2	Chlorocebus sabaeus	RAS related 2	A0A0D9QXE4	>tr|A0A0D9QXE4|A0A0D9QXE4_CHLSB RAS related 2 OS=Chlorocebus sabaeus OX=60711 GN=RRAS2 PE=4 SV=1	23375.4
A0A0D9QXE8;A0A0D9QYS5;A0A0D9R589	SUMO2;;	Chlorocebus sabaeus	Small ubiquitin-related modifier;Rad60/SUMO-like domain-containing protein;Small ubiquitin-related modifier	A0A0D9QXE8;A0A0D9QYS5;A0A0D9R589	>tr|A0A0D9QXE8|A0A0D9QXE8_CHLSB Small ubiquitin-related modifier OS=Chlorocebus sabaeus OX=60711 GN=SUMO2 PE=3 SV=1;>tr|A0A0D9QYS5|A0A0D9QYS5_CHLSB Rad60/SUMO-like domain-containing protein OS=Chlorocebus sabaeus OX=60711 PE=4 SV=1;>tr|A0A0D9R589|A0A0D9R589_CHLSB Small ubiquitin-related modifier OS=Chlorocebus sabaeus OX=60711 PE=3 SV=1	2216.36
A0A0D9QXE9	SEC23IP	Chlorocebus sabaeus	SEC23 interacting protein	A0A0D9QXE9	>tr|A0A0D9QXE9|A0A0D9QXE9_CHLSB SEC23 interacting protein OS=Chlorocebus sabaeus OX=60711 GN=SEC23IP PE=4 SV=1	91892.5
A0A0D9QXF2	COPB1	Chlorocebus sabaeus	Coatomer subunit beta	A0A0D9QXF2	>tr|A0A0D9QXF2|A0A0D9QXF2_CHLSB Coatomer subunit beta OS=Chlorocebus sabaeus OX=60711 GN=COPB1 PE=4 SV=1	59848
A0A0D9QXF7		Chlorocebus sabaeus	Proteasome subunit alpha type	A0A0D9QXF7	>tr|A0A0D9QXF7|A0A0D9QXF7_CHLSB Proteasome subunit alpha type OS=Chlorocebus sabaeus OX=60711 PE=3 SV=1	24669.6
A0A0D9QXG4	CNOT1	Chlorocebus sabaeus	CCR4-NOT transcription complex subunit 1	A0A0D9QXG4	>tr|A0A0D9QXG4|A0A0D9QXG4_CHLSB CCR4-NOT transcription complex subunit 1 OS=Chlorocebus sabaeus OX=60711 GN=CNOT1 PE=3 SV=1	6468.46
A0A0D9QXG7	MRPS7	Chlorocebus sabaeus	Small ribosomal subunit protein uS7m	A0A0D9QXG7	>tr|A0A0D9QXG7|A0A0D9QXG7_CHLSB Small ribosomal subunit protein uS7m OS=Chlorocebus sabaeus OX=60711 GN=MRPS7 PE=3 SV=1	9880.76
A0A0D9QXG8	BAG3	Chlorocebus sabaeus	BAG cochaperone 3	A0A0D9QXG8	>tr|A0A0D9QXG8|A0A0D9QXG8_CHLSB BAG cochaperone 3 OS=Chlorocebus sabaeus OX=60711 GN=BAG3 PE=4 SV=1	10008
A0A0D9QXH3;A0A0D9RRJ6	TIAL1;TIA1	Chlorocebus sabaeus	TIA1 cytotoxic granule associated RNA binding protein like 1;TIA1 cytotoxic granule associated RNA binding protein	A0A0D9QXH3;A0A0D9RRJ6	>tr|A0A0D9QXH3|A0A0D9QXH3_CHLSB TIA1 cytotoxic granule associated RNA binding protein like 1 OS=Chlorocebus sabaeus OX=60711 GN=TIAL1 PE=4 SV=1;>tr|A0A0D9RRJ6|A0A0D9RRJ6_CHLSB TIA1 cytotoxic granule associated RNA binding protein OS=Chlorocebus sabaeus OX=60711 GN=TIA1 PE=4 SV=1	8603.58
A0A0D9QXH8	GRB2	Chlorocebus sabaeus	Growth factor receptor bound protein 2	A0A0D9QXH8	>tr|A0A0D9QXH8|A0A0D9QXH8_CHLSB Growth factor receptor bound protein 2 OS=Chlorocebus sabaeus OX=60711 GN=GRB2 PE=4 SV=1	8207.75
A0A0D9QXI3	TMEM94	Chlorocebus sabaeus	Transmembrane protein 94	A0A0D9QXI3	>tr|A0A0D9QXI3|A0A0D9QXI3_CHLSB Transmembrane protein 94 OS=Chlorocebus sabaeus OX=60711 GN=TMEM94 PE=4 SV=1	3563.34
A0A0D9QXJ1	PRDX3	Chlorocebus sabaeus	Thioredoxin-dependent peroxide reductase, mitochondrial	A0A0D9QXJ1	>tr|A0A0D9QXJ1|A0A0D9QXJ1_CHLSB Thioredoxin-dependent peroxide reductase, mitochondrial OS=Chlorocebus sabaeus OX=60711 GN=PRDX3 PE=3 SV=1	151529
A0A0D9QXJ8		Chlorocebus sabaeus	UDENN domain-containing protein	A0A0D9QXJ8	>tr|A0A0D9QXJ8|A0A0D9QXJ8_CHLSB UDENN domain-containing protein OS=Chlorocebus sabaeus OX=60711 PE=3 SV=1	11686.8
A0A0D9QXK1	RPS13	Chlorocebus sabaeus	Small ribosomal subunit protein uS15	A0A0D9QXK1	>tr|A0A0D9QXK1|A0A0D9QXK1_CHLSB Small ribosomal subunit protein uS15 OS=Chlorocebus sabaeus OX=60711 GN=RPS13 PE=3 SV=1	92837.8
A0A0D9QXL1	CSNK2A2	Chlorocebus sabaeus	Casein kinase II subunit alpha	A0A0D9QXL1	>tr|A0A0D9QXL1|A0A0D9QXL1_CHLSB Casein kinase II subunit alpha OS=Chlorocebus sabaeus OX=60711 GN=CSNK2A2 PE=3 SV=1	12099.5
A0A0D9QXL4	EIF3A	Chlorocebus sabaeus	Eukaryotic translation initiation factor 3 subunit A	A0A0D9QXL4	>tr|A0A0D9QXL4|A0A0D9QXL4_CHLSB Eukaryotic translation initiation factor 3 subunit A OS=Chlorocebus sabaeus OX=60711 GN=EIF3A PE=3 SV=1	34758.6
A0A0D9QXL7	MMP15	Chlorocebus sabaeus	Matrix metallopeptidase 15	A0A0D9QXL7	>tr|A0A0D9QXL7|A0A0D9QXL7_CHLSB Matrix metallopeptidase 15 OS=Chlorocebus sabaeus OX=60711 GN=MMP15 PE=3 SV=1	3686.05
A0A0D9QXN1	PDZD8	Chlorocebus sabaeus	PDZ domain containing 8	A0A0D9QXN1	>tr|A0A0D9QXN1|A0A0D9QXN1_CHLSB PDZ domain containing 8 OS=Chlorocebus sabaeus OX=60711 GN=PDZD8 PE=4 SV=1	9512.3
A0A0D9QXN6	NUDT19	Chlorocebus sabaeus	Acyl-coenzyme A diphosphatase NUDT19	A0A0D9QXN6	>tr|A0A0D9QXN6|A0A0D9QXN6_CHLSB Acyl-coenzyme A diphosphatase NUDT19 OS=Chlorocebus sabaeus OX=60711 GN=NUDT19 PE=3 SV=1	9628.66
A0A0D9QXP0	NUCB2	Chlorocebus sabaeus	Nucleobindin 2	A0A0D9QXP0	>tr|A0A0D9QXP0|A0A0D9QXP0_CHLSB Nucleobindin 2 OS=Chlorocebus sabaeus OX=60711 GN=NUCB2 PE=3 SV=1	238503
A0A0D9QXP1	NCR3LG1	Chlorocebus sabaeus	Natural killer cell cytotoxicity receptor 3 ligand 1	A0A0D9QXP1	>tr|A0A0D9QXP1|A0A0D9QXP1_CHLSB Natural killer cell cytotoxicity receptor 3 ligand 1 OS=Chlorocebus sabaeus OX=60711 GN=NCR3LG1 PE=4 SV=1	7797.69
A0A0D9QXP5	DCTN2	Chlorocebus sabaeus	Dynactin subunit 2	A0A0D9QXP5	>tr|A0A0D9QXP5|A0A0D9QXP5_CHLSB Dynactin subunit 2 OS=Chlorocebus sabaeus OX=60711 GN=DCTN2 PE=3 SV=1	29537.4
A0A0D9QXP9	ALB	Chlorocebus sabaeus	Albumin	A0A0D9QXP9	>tr|A0A0D9QXP9|A0A0D9QXP9_CHLSB Albumin OS=Chlorocebus sabaeus OX=60711 GN=ALB PE=4 SV=1	13251
A0A0D9QXQ1	PDCD5	Chlorocebus sabaeus	Programmed cell death 5	A0A0D9QXQ1	>tr|A0A0D9QXQ1|A0A0D9QXQ1_CHLSB Programmed cell death 5 OS=Chlorocebus sabaeus OX=60711 GN=PDCD5 PE=3 SV=1	14765.5
A0A0D9QXQ3	ANKRD17	Chlorocebus sabaeus	Ankyrin repeat domain 17	A0A0D9QXQ3	>tr|A0A0D9QXQ3|A0A0D9QXQ3_CHLSB Ankyrin repeat domain 17 OS=Chlorocebus sabaeus OX=60711 GN=ANKRD17 PE=4 SV=1	4625.26
A0A0D9QXQ6	MARS1	Chlorocebus sabaeus	Methionine--tRNA ligase, cytoplasmic	A0A0D9QXQ6	>tr|A0A0D9QXQ6|A0A0D9QXQ6_CHLSB Methionine--tRNA ligase, cytoplasmic OS=Chlorocebus sabaeus OX=60711 GN=MARS1 PE=3 SV=1	53381.9
A0A0D9QXQ7	LLGL2	Chlorocebus sabaeus	LLGL scribble cell polarity complex component 2	A0A0D9QXQ7	>tr|A0A0D9QXQ7|A0A0D9QXQ7_CHLSB LLGL scribble cell polarity complex component 2 OS=Chlorocebus sabaeus OX=60711 GN=LLGL2 PE=3 SV=1	15928.3
A0A0D9QXQ8	COX18	Chlorocebus sabaeus	Cytochrome c oxidase assembly factor COX18	A0A0D9QXQ8	>tr|A0A0D9QXQ8|A0A0D9QXQ8_CHLSB Cytochrome c oxidase assembly factor COX18 OS=Chlorocebus sabaeus OX=60711 GN=COX18 PE=3 SV=1	4680.93
A0A0D9QXR3	HSPA12A	Chlorocebus sabaeus	Heat shock protein family A (Hsp70) member 12A	A0A0D9QXR3	>tr|A0A0D9QXR3|A0A0D9QXR3_CHLSB Heat shock protein family A (Hsp70) member 12A OS=Chlorocebus sabaeus OX=60711 GN=HSPA12A PE=4 SV=1	658.94
A0A0D9QXR9	GC	Chlorocebus sabaeus	Vitamin D-binding protein	A0A0D9QXR9	>tr|A0A0D9QXR9|A0A0D9QXR9_CHLSB Vitamin D-binding protein OS=Chlorocebus sabaeus OX=60711 GN=GC PE=4 SV=1	14905.7
A0A0D9QXS5	LMF2	Chlorocebus sabaeus	Lipase maturation factor	A0A0D9QXS5	>tr|A0A0D9QXS5|A0A0D9QXS5_CHLSB Lipase maturation factor OS=Chlorocebus sabaeus OX=60711 GN=LMF2 PE=3 SV=1	10420.1
A0A0D9QXT1	SAP30BP	Chlorocebus sabaeus	SAP30 binding protein	A0A0D9QXT1	>tr|A0A0D9QXT1|A0A0D9QXT1_CHLSB SAP30 binding protein OS=Chlorocebus sabaeus OX=60711 GN=SAP30BP PE=4 SV=1	4233.77
A0A0D9QXT2	SLC4A4	Chlorocebus sabaeus	Anion exchange protein	A0A0D9QXT2	>tr|A0A0D9QXT2|A0A0D9QXT2_CHLSB Anion exchange protein OS=Chlorocebus sabaeus OX=60711 GN=SLC4A4 PE=3 SV=1	23324.8
A0A0D9QXT5	GALK1	Chlorocebus sabaeus	galactokinase	A0A0D9QXT5	>tr|A0A0D9QXT5|A0A0D9QXT5_CHLSB galactokinase OS=Chlorocebus sabaeus OX=60711 GN=GALK1 PE=4 SV=1	7129.04
A0A0D9QXT6	MOB1B	Chlorocebus sabaeus	MOB kinase activator 1B	A0A0D9QXT6	>tr|A0A0D9QXT6|A0A0D9QXT6_CHLSB MOB kinase activator 1B OS=Chlorocebus sabaeus OX=60711 GN=MOB1B PE=3 SV=1	26621.3
A0A0D9QXT8	GRSF1	Chlorocebus sabaeus	G-rich RNA sequence binding factor 1	A0A0D9QXT8	>tr|A0A0D9QXT8|A0A0D9QXT8_CHLSB G-rich RNA sequence binding factor 1 OS=Chlorocebus sabaeus OX=60711 GN=GRSF1 PE=4 SV=1	9175.85
A0A0D9QXU6;A0A0D9RI14;A0A0D9RMH7;A0A0D9SAA1;A0A0D9SAU7;A0A0D9SCL0	;;;;;H3C12	Chlorocebus sabaeus	Histone H3;Histone H3.3;Histone H3;Histone H3;Histone H3.3;Histone H3	A0A0D9QXU6;A0A0D9RI14;A0A0D9RMH7;A0A0D9SAA1;A0A0D9SAU7;A0A0D9SCL0	>tr|A0A0D9QXU6|A0A0D9QXU6_CHLSB Histone H3 OS=Chlorocebus sabaeus OX=60711 PE=3 SV=1;>tr|A0A0D9RI14|A0A0D9RI14_CHLSB Histone H3.3 OS=Chlorocebus sabaeus OX=60711 PE=3 SV=1;>tr|A0A0D9RMH7|A0A0D9RMH7_CHLSB Histone H3 OS=Chlorocebus sabaeus OX=60711 PE=3 SV=1;>tr|A0A0D9SAA1|A0A0D9SAA1_CHLSB Histone H3 OS=Chlorocebus sabaeus OX=60711 PE=3 SV=1;>tr|A0A0D9SAU7|A0A0D9SAU7_CHLSB Histone H3.3 OS=Chloroceb…	1359.56
A0A0D9QXV0	ADGRG1	Chlorocebus sabaeus	Adhesion G-protein coupled receptor G1	A0A0D9QXV0	>tr|A0A0D9QXV0|A0A0D9QXV0_CHLSB Adhesion G-protein coupled receptor G1 OS=Chlorocebus sabaeus OX=60711 GN=ADGRG1 PE=3 SV=1	22851.7
A0A0D9QXW2	UQCRFS1	Chlorocebus sabaeus	Cytochrome b-c1 complex subunit Rieske, mitochondrial	A0A0D9QXW2	>tr|A0A0D9QXW2|A0A0D9QXW2_CHLSB Cytochrome b-c1 complex subunit Rieske, mitochondrial OS=Chlorocebus sabaeus OX=60711 GN=UQCRFS1 PE=3 SV=1	659612
A0A0D9QXX6	POLR2C	Chlorocebus sabaeus	RNA polymerase II subunit C	A0A0D9QXX6	>tr|A0A0D9QXX6|A0A0D9QXX6_CHLSB RNA polymerase II subunit C OS=Chlorocebus sabaeus OX=60711 GN=POLR2C PE=3 SV=1	6550.59
A0A0D9QXY0	TRIM47	Chlorocebus sabaeus	TRIM5alpha	A0A0D9QXY0	>tr|A0A0D9QXY0|A0A0D9QXY0_CHLSB TRIM5alpha OS=Chlorocebus sabaeus OX=60711 GN=TRIM47 PE=4 SV=1	26409.4
A0A0D9QXZ1	COQ9	Chlorocebus sabaeus	Ubiquinone biosynthesis protein	A0A0D9QXZ1	>tr|A0A0D9QXZ1|A0A0D9QXZ1_CHLSB Ubiquinone biosynthesis protein OS=Chlorocebus sabaeus OX=60711 GN=COQ9 PE=3 SV=1	7797.08
A0A0D9QXZ2	MRPL38	Chlorocebus sabaeus	Large ribosomal subunit protein mL38	A0A0D9QXZ2	>tr|A0A0D9QXZ2|A0A0D9QXZ2_CHLSB Large ribosomal subunit protein mL38 OS=Chlorocebus sabaeus OX=60711 GN=MRPL38 PE=3 SV=1	33187
A0A0D9QY09	PLXNB2	Chlorocebus sabaeus	Plexin B2	A0A0D9QY09	>tr|A0A0D9QY09|A0A0D9QY09_CHLSB Plexin B2 OS=Chlorocebus sabaeus OX=60711 GN=PLXNB2 PE=3 SV=1	105328
A0A0D9QY12	SHMT2	Chlorocebus sabaeus	Serine hydroxymethyltransferase	A0A0D9QY12	>tr|A0A0D9QY12|A0A0D9QY12_CHLSB Serine hydroxymethyltransferase OS=Chlorocebus sabaeus OX=60711 GN=SHMT2 PE=3 SV=1	96913.4
A0A0D9QY15	RSPRY1	Chlorocebus sabaeus	Ring finger and SPRY domain containing 1	A0A0D9QY15	>tr|A0A0D9QY15|A0A0D9QY15_CHLSB Ring finger and SPRY domain containing 1 OS=Chlorocebus sabaeus OX=60711 GN=RSPRY1 PE=4 SV=1	6086.66
A0A0D9QY22	CPNE2	Chlorocebus sabaeus	Copine 2	A0A0D9QY22	>tr|A0A0D9QY22|A0A0D9QY22_CHLSB Copine 2 OS=Chlorocebus sabaeus OX=60711 GN=CPNE2 PE=3 SV=1	26240
A0A0D9QY25	ACOX1	Chlorocebus sabaeus	Acyl-coenzyme A oxidase	A0A0D9QY25	>tr|A0A0D9QY25|A0A0D9QY25_CHLSB Acyl-coenzyme A oxidase OS=Chlorocebus sabaeus OX=60711 GN=ACOX1 PE=3 SV=1	101866
A0A0D9QY32	LRP1	Chlorocebus sabaeus	LDL receptor related protein 1	A0A0D9QY32	>tr|A0A0D9QY32|A0A0D9QY32_CHLSB LDL receptor related protein 1 OS=Chlorocebus sabaeus OX=60711 GN=LRP1 PE=3 SV=1	398741
A0A0D9QY46;A0A0D9RZG5	USP46;	Chlorocebus sabaeus	Ubiquitin carboxyl-terminal hydrolase 46;ubiquitinyl hydrolase 1	A0A0D9QY46;A0A0D9RZG5	>tr|A0A0D9QY46|A0A0D9QY46_CHLSB Ubiquitin carboxyl-terminal hydrolase 46 OS=Chlorocebus sabaeus OX=60711 GN=USP46 PE=3 SV=1;>tr|A0A0D9RZG5|A0A0D9RZG5_CHLSB ubiquitinyl hydrolase 1 OS=Chlorocebus sabaeus OX=60711 PE=3 SV=1	17641.1
A0A0D9QY53	SCFD2	Chlorocebus sabaeus	Sec1 family domain containing 2	A0A0D9QY53	>tr|A0A0D9QY53|A0A0D9QY53_CHLSB Sec1 family domain containing 2 OS=Chlorocebus sabaeus OX=60711 GN=SCFD2 PE=3 SV=1	5127
A0A0D9QY64	SRP68	Chlorocebus sabaeus	Signal recognition particle subunit SRP68	A0A0D9QY64	>tr|A0A0D9QY64|A0A0D9QY64_CHLSB Signal recognition particle subunit SRP68 OS=Chlorocebus sabaeus OX=60711 GN=SRP68 PE=3 SV=1	7485.51
A0A0D9QY69	NUP93	Chlorocebus sabaeus	Nuclear pore complex protein Nup93	A0A0D9QY69	>tr|A0A0D9QY69|A0A0D9QY69_CHLSB Nuclear pore complex protein Nup93 OS=Chlorocebus sabaeus OX=60711 GN=NUP93 PE=3 SV=1	8167.13
A0A0D9QY79	EXOC7	Chlorocebus sabaeus	Exocyst complex component 7	A0A0D9QY79	>tr|A0A0D9QY79|A0A0D9QY79_CHLSB Exocyst complex component 7 OS=Chlorocebus sabaeus OX=60711 GN=EXOC7 PE=3 SV=1	1984.03
A0A0D9QY94		Chlorocebus sabaeus	L-lactate dehydrogenase	A0A0D9QY94	>tr|A0A0D9QY94|A0A0D9QY94_CHLSB L-lactate dehydrogenase OS=Chlorocebus sabaeus OX=60711 PE=3 SV=1	338165
A0A0D9QY96	TMEM165	Chlorocebus sabaeus	GDT1 family protein	A0A0D9QY96	>tr|A0A0D9QY96|A0A0D9QY96_CHLSB GDT1 family protein OS=Chlorocebus sabaeus OX=60711 GN=TMEM165 PE=3 SV=1	4125.94
A0A0D9QYA3		Chlorocebus sabaeus	NAC-A/B domain-containing protein	A0A0D9QYA3	>tr|A0A0D9QYA3|A0A0D9QYA3_CHLSB NAC-A/B domain-containing protein OS=Chlorocebus sabaeus OX=60711 PE=4 SV=1	77081
A0A0D9QYB1	ATP5F1B	Chlorocebus sabaeus	ATP synthase subunit beta	A0A0D9QYB1	>tr|A0A0D9QYB1|A0A0D9QYB1_CHLSB ATP synthase subunit beta OS=Chlorocebus sabaeus OX=60711 GN=ATP5F1B PE=3 SV=1	1532568
A0A0D9QYB7	PRPSAP1	Chlorocebus sabaeus	Phosphoribosyl pyrophosphate synthetase associated protein 1	A0A0D9QYB7	>tr|A0A0D9QYB7|A0A0D9QYB7_CHLSB Phosphoribosyl pyrophosphate synthetase associated protein 1 OS=Chlorocebus sabaeus OX=60711 GN=PRPSAP1 PE=3 SV=1	12225.4
A0A0D9QYD3	UBE2O	Chlorocebus sabaeus	Ubiquitin conjugating enzyme E2 O	A0A0D9QYD3	>tr|A0A0D9QYD3|A0A0D9QYD3_CHLSB Ubiquitin conjugating enzyme E2 O OS=Chlorocebus sabaeus OX=60711 GN=UBE2O PE=4 SV=1	4633.79
A0A0D9QYD5	TSG101	Chlorocebus sabaeus	Tumor susceptibility 101	A0A0D9QYD5	>tr|A0A0D9QYD5|A0A0D9QYD5_CHLSB Tumor susceptibility 101 OS=Chlorocebus sabaeus OX=60711 GN=TSG101 PE=3 SV=1	5670.85
A0A0D9QYE1	RHBDF2	Chlorocebus sabaeus	Inactive rhomboid protein	A0A0D9QYE1	>tr|A0A0D9QYE1|A0A0D9QYE1_CHLSB Inactive rhomboid protein OS=Chlorocebus sabaeus OX=60711 GN=RHBDF2 PE=3 SV=1	10570.3
A0A0D9QYE2	ATP13A1	Chlorocebus sabaeus	ATPase 13A1	A0A0D9QYE2	>tr|A0A0D9QYE2|A0A0D9QYE2_CHLSB ATPase 13A1 OS=Chlorocebus sabaeus OX=60711 GN=ATP13A1 PE=3 SV=1	38687.9
A0A0D9QYF0	SRP72	Chlorocebus sabaeus	Signal recognition particle subunit SRP72	A0A0D9QYF0	>tr|A0A0D9QYF0|A0A0D9QYF0_CHLSB Signal recognition particle subunit SRP72 OS=Chlorocebus sabaeus OX=60711 GN=SRP72 PE=3 SV=1	3040.74
A0A0D9QYF5	ZDHHC13	Chlorocebus sabaeus	Palmitoyltransferase	A0A0D9QYF5	>tr|A0A0D9QYF5|A0A0D9QYF5_CHLSB Palmitoyltransferase OS=Chlorocebus sabaeus OX=60711 GN=ZDHHC13 PE=3 SV=1	3704.78
A0A0D9QYF9	NDUFA13	Chlorocebus sabaeus	NADH dehydrogenase [ubiquinone] 1 alpha subcomplex subunit 13	A0A0D9QYF9	>tr|A0A0D9QYF9|A0A0D9QYF9_CHLSB NADH dehydrogenase [ubiquinone] 1 alpha subcomplex subunit 13 OS=Chlorocebus sabaeus OX=60711 GN=NDUFA13 PE=3 SV=1	28183.8
A0A0D9QYG0	SPRYD4	Chlorocebus sabaeus	SPRY domain containing 4	A0A0D9QYG0	>tr|A0A0D9QYG0|A0A0D9QYG0_CHLSB SPRY domain containing 4 OS=Chlorocebus sabaeus OX=60711 GN=SPRYD4 PE=4 SV=1	7475.93
A0A0D9QYG6	NHLRC2	Chlorocebus sabaeus	NHL repeat containing 2	A0A0D9QYG6	>tr|A0A0D9QYG6|A0A0D9QYG6_CHLSB NHL repeat containing 2 OS=Chlorocebus sabaeus OX=60711 GN=NHLRC2 PE=4 SV=1	2302.44
A0A0D9QYH9	CASP7	Chlorocebus sabaeus	Caspase 7	A0A0D9QYH9	>tr|A0A0D9QYH9|A0A0D9QYH9_CHLSB Caspase 7 OS=Chlorocebus sabaeus OX=60711 GN=CASP7 PE=3 SV=1	4310.23
A0A0D9QYI5	JMJD6	Chlorocebus sabaeus	Bifunctional arginine demethylase and lysyl-hydroxylase JMJD6	A0A0D9QYI5	>tr|A0A0D9QYI5|A0A0D9QYI5_CHLSB Bifunctional arginine demethylase and lysyl-hydroxylase JMJD6 OS=Chlorocebus sabaeus OX=60711 GN=JMJD6 PE=3 SV=1	2057.65
A0A0D9QYJ1	SRSF2	Chlorocebus sabaeus	Serine/arginine-rich splicing factor 2	A0A0D9QYJ1	>tr|A0A0D9QYJ1|A0A0D9QYJ1_CHLSB Serine/arginine-rich splicing factor 2 OS=Chlorocebus sabaeus OX=60711 GN=SRSF2 PE=3 SV=1	11762.3
A0A0D9QYJ4	HABP2	Chlorocebus sabaeus	Hyaluronan binding protein 2	A0A0D9QYJ4	>tr|A0A0D9QYJ4|A0A0D9QYJ4_CHLSB Hyaluronan binding protein 2 OS=Chlorocebus sabaeus OX=60711 GN=HABP2 PE=4 SV=1	14691.7
A0A0D9QYJ7	ALG12	Chlorocebus sabaeus	Mannosyltransferase	A0A0D9QYJ7	>tr|A0A0D9QYJ7|A0A0D9QYJ7_CHLSB Mannosyltransferase OS=Chlorocebus sabaeus OX=60711 GN=ALG12 PE=3 SV=1	27007.4
A0A0D9QYL5	ZDHHC6	Chlorocebus sabaeus	Palmitoyltransferase	A0A0D9QYL5	>tr|A0A0D9QYL5|A0A0D9QYL5_CHLSB Palmitoyltransferase OS=Chlorocebus sabaeus OX=60711 GN=ZDHHC6 PE=3 SV=1	14869.2
A0A0D9QYL9	IGFBP7	Chlorocebus sabaeus	Insulin like growth factor binding protein 7	A0A0D9QYL9	>tr|A0A0D9QYL9|A0A0D9QYL9_CHLSB Insulin like growth factor binding protein 7 OS=Chlorocebus sabaeus OX=60711 GN=IGFBP7 PE=4 SV=1	17549.9
A0A0D9QYM1	SEPTIN9	Chlorocebus sabaeus	Septin 9	A0A0D9QYM1	>tr|A0A0D9QYM1|A0A0D9QYM1_CHLSB Septin 9 OS=Chlorocebus sabaeus OX=60711 GN=SEPTIN9 PE=3 SV=1	60249
A0A0D9QYM2	ACSL5	Chlorocebus sabaeus	Long-chain-fatty-acid--CoA ligase	A0A0D9QYM2	>tr|A0A0D9QYM2|A0A0D9QYM2_CHLSB Long-chain-fatty-acid--CoA ligase OS=Chlorocebus sabaeus OX=60711 GN=ACSL5 PE=3 SV=1	7866.29
A0A0D9QYM3	NUDT21	Chlorocebus sabaeus	Cleavage and polyadenylation specificity factor subunit 5	A0A0D9QYM3	>tr|A0A0D9QYM3|A0A0D9QYM3_CHLSB Cleavage and polyadenylation specificity factor subunit 5 OS=Chlorocebus sabaeus OX=60711 GN=NUDT21 PE=3 SV=1	4210.37
A0A0D9QYM5	AMFR	Chlorocebus sabaeus	Autocrine motility factor receptor	A0A0D9QYM5	>tr|A0A0D9QYM5|A0A0D9QYM5_CHLSB Autocrine motility factor receptor OS=Chlorocebus sabaeus OX=60711 GN=AMFR PE=4 SV=1	15308.5
A0A0D9QYM7	GNAO1	Chlorocebus sabaeus	Guanine nucleotide-binding protein G(o) subunit alpha	A0A0D9QYM7	>tr|A0A0D9QYM7|A0A0D9QYM7_CHLSB Guanine nucleotide-binding protein G(o) subunit alpha OS=Chlorocebus sabaeus OX=60711 GN=GNAO1 PE=3 SV=1	16667.6
A0A0D9QYM9	GPAM	Chlorocebus sabaeus	Glycerol-3-phosphate acyltransferase 1, mitochondrial	A0A0D9QYM9	>tr|A0A0D9QYM9|A0A0D9QYM9_CHLSB Glycerol-3-phosphate acyltransferase 1, mitochondrial OS=Chlorocebus sabaeus OX=60711 GN=GPAM PE=3 SV=1	6500.87
A0A0D9QYN1	SHOC2	Chlorocebus sabaeus	SHOC2 leucine rich repeat scaffold protein	A0A0D9QYN1	>tr|A0A0D9QYN1|A0A0D9QYN1_CHLSB SHOC2 leucine rich repeat scaffold protein OS=Chlorocebus sabaeus OX=60711 GN=SHOC2 PE=4 SV=1	4926.78
A0A0D9QYQ9	SVIP	Chlorocebus sabaeus	Small VCP interacting protein	A0A0D9QYQ9	>tr|A0A0D9QYQ9|A0A0D9QYQ9_CHLSB Small VCP interacting protein OS=Chlorocebus sabaeus OX=60711 GN=SVIP PE=4 SV=1	9408.4
A0A0D9QYR0	CNPY2	Chlorocebus sabaeus	Canopy FGF signaling regulator 2	A0A0D9QYR0	>tr|A0A0D9QYR0|A0A0D9QYR0_CHLSB Canopy FGF signaling regulator 2 OS=Chlorocebus sabaeus OX=60711 GN=CNPY2 PE=3 SV=1	10150.1
A0A0D9QYR3	GRAMD4	Chlorocebus sabaeus	GRAM domain containing 4	A0A0D9QYR3	>tr|A0A0D9QYR3|A0A0D9QYR3_CHLSB GRAM domain containing 4 OS=Chlorocebus sabaeus OX=60711 GN=GRAMD4 PE=4 SV=1	13092.5
A0A0D9QYR4	CELSR1	Chlorocebus sabaeus	Cadherin EGF LAG seven-pass G-type receptor 1	A0A0D9QYR4	>tr|A0A0D9QYR4|A0A0D9QYR4_CHLSB Cadherin EGF LAG seven-pass G-type receptor 1 OS=Chlorocebus sabaeus OX=60711 GN=CELSR1 PE=3 SV=1	18515.6
A0A0D9QYR5	CS	Chlorocebus sabaeus	Citrate synthase	A0A0D9QYR5	>tr|A0A0D9QYR5|A0A0D9QYR5_CHLSB Citrate synthase OS=Chlorocebus sabaeus OX=60711 GN=CS PE=3 SV=1	307723
A0A0D9QYT4	ITGA3	Chlorocebus sabaeus	Integrin subunit alpha 3	A0A0D9QYT4	>tr|A0A0D9QYT4|A0A0D9QYT4_CHLSB Integrin subunit alpha 3 OS=Chlorocebus sabaeus OX=60711 GN=ITGA3 PE=3 SV=1	600364
A0A0D9QYU0	UBA6	Chlorocebus sabaeus	Ubiquitin like modifier activating enzyme 6	A0A0D9QYU0	>tr|A0A0D9QYU0|A0A0D9QYU0_CHLSB Ubiquitin like modifier activating enzyme 6 OS=Chlorocebus sabaeus OX=60711 GN=UBA6 PE=3 SV=1	12176.3
A0A0D9QYU3	LIN7C	Chlorocebus sabaeus	Protein lin-7 homolog	A0A0D9QYU3	>tr|A0A0D9QYU3|A0A0D9QYU3_CHLSB Protein lin-7 homolog OS=Chlorocebus sabaeus OX=60711 GN=LIN7C PE=3 SV=1	10894.1
A0A0D9QYU5	MYL6B	Chlorocebus sabaeus	Myosin light chain 6B	A0A0D9QYU5	>tr|A0A0D9QYU5|A0A0D9QYU5_CHLSB Myosin light chain 6B OS=Chlorocebus sabaeus OX=60711 GN=MYL6B PE=4 SV=1	19618
A0A0D9QYU7	TMEM161A	Chlorocebus sabaeus	Transmembrane protein 161A	A0A0D9QYU7	>tr|A0A0D9QYU7|A0A0D9QYU7_CHLSB Transmembrane protein 161A OS=Chlorocebus sabaeus OX=60711 GN=TMEM161A PE=3 SV=1	3717.63
A0A0D9QYV0		Chlorocebus sabaeus	RNA-binding protein with serine-rich domain 1	A0A0D9QYV0	>tr|A0A0D9QYV0|A0A0D9QYV0_CHLSB RNA-binding protein with serine-rich domain 1 OS=Chlorocebus sabaeus OX=60711 PE=3 SV=1	4115.95
A0A0D9QYV6	PPP1R9B	Chlorocebus sabaeus	Protein phosphatase 1 regulatory subunit 9B	A0A0D9QYV6	>tr|A0A0D9QYV6|A0A0D9QYV6_CHLSB Protein phosphatase 1 regulatory subunit 9B OS=Chlorocebus sabaeus OX=60711 GN=PPP1R9B PE=4 SV=1	4573.7
A0A0D9QYV7	ESYT1	Chlorocebus sabaeus	Extended synaptotagmin 1	A0A0D9QYV7	>tr|A0A0D9QYV7|A0A0D9QYV7_CHLSB Extended synaptotagmin 1 OS=Chlorocebus sabaeus OX=60711 GN=ESYT1 PE=3 SV=1	195956
A0A0D9QYW2	PA2G4	Chlorocebus sabaeus	Proliferation-associated 2G4	A0A0D9QYW2	>tr|A0A0D9QYW2|A0A0D9QYW2_CHLSB Proliferation-associated 2G4 OS=Chlorocebus sabaeus OX=60711 GN=PA2G4 PE=3 SV=1	28603.9
A0A0D9QYX7		Chlorocebus sabaeus	Glutathione S-transferase omega	A0A0D9QYX7	>tr|A0A0D9QYX7|A0A0D9QYX7_CHLSB Glutathione S-transferase omega OS=Chlorocebus sabaeus OX=60711 PE=3 SV=1	11356.4
A0A0D9QYY1	RCN1	Chlorocebus sabaeus	Reticulocalbin 1	A0A0D9QYY1	>tr|A0A0D9QYY1|A0A0D9QYY1_CHLSB Reticulocalbin 1 OS=Chlorocebus sabaeus OX=60711 GN=RCN1 PE=3 SV=1	198740
A0A0D9QYY5	EIF3M	Chlorocebus sabaeus	Eukaryotic translation initiation factor 3 subunit M	A0A0D9QYY5	>tr|A0A0D9QYY5|A0A0D9QYY5_CHLSB Eukaryotic translation initiation factor 3 subunit M OS=Chlorocebus sabaeus OX=60711 GN=EIF3M PE=3 SV=1	31027.9
A0A0D9QYY6	COPE	Chlorocebus sabaeus	Coatomer subunit epsilon	A0A0D9QYY6	>tr|A0A0D9QYY6|A0A0D9QYY6_CHLSB Coatomer subunit epsilon OS=Chlorocebus sabaeus OX=60711 GN=COPE PE=3 SV=1	17447.3
A0A0D9QYY7	CERS1	Chlorocebus sabaeus	Ceramide synthase 1	A0A0D9QYY7	>tr|A0A0D9QYY7|A0A0D9QYY7_CHLSB Ceramide synthase 1 OS=Chlorocebus sabaeus OX=60711 GN=CERS1 PE=4 SV=1	2990.26
A0A0D9QZ01	UPF1	Chlorocebus sabaeus	UPF1 RNA helicase and ATPase	A0A0D9QZ01	>tr|A0A0D9QZ01|A0A0D9QZ01_CHLSB UPF1 RNA helicase and ATPase OS=Chlorocebus sabaeus OX=60711 GN=UPF1 PE=3 SV=1	11980
A0A0D9QZ02	RAB5B	Chlorocebus sabaeus	small monomeric GTPase	A0A0D9QZ02	>tr|A0A0D9QZ02|A0A0D9QZ02_CHLSB small monomeric GTPase OS=Chlorocebus sabaeus OX=60711 GN=RAB5B PE=3 SV=1	20067.1
A0A0D9QZ15	TTC38	Chlorocebus sabaeus	Tetratricopeptide repeat protein 38	A0A0D9QZ15	>tr|A0A0D9QZ15|A0A0D9QZ15_CHLSB Tetratricopeptide repeat protein 38 OS=Chlorocebus sabaeus OX=60711 GN=TTC38 PE=3 SV=1	15759.1
A0A0D9QZ33	SLK	Chlorocebus sabaeus	non-specific serine/threonine protein kinase	A0A0D9QZ33	>tr|A0A0D9QZ33|A0A0D9QZ33_CHLSB non-specific serine/threonine protein kinase OS=Chlorocebus sabaeus OX=60711 GN=SLK PE=4 SV=1	7793.93
A0A0D9QZ38	CD63	Chlorocebus sabaeus	Tetraspanin	A0A0D9QZ38	>tr|A0A0D9QZ38|A0A0D9QZ38_CHLSB Tetraspanin OS=Chlorocebus sabaeus OX=60711 GN=CD63 PE=3 SV=1	124824
A0A0D9QZ46	ATXN10	Chlorocebus sabaeus	Ataxin-10	A0A0D9QZ46	>tr|A0A0D9QZ46|A0A0D9QZ46_CHLSB Ataxin-10 OS=Chlorocebus sabaeus OX=60711 GN=ATXN10 PE=3 SV=1	12123.5
A0A0D9QZ51	FBLN1	Chlorocebus sabaeus	Fibulin-1	A0A0D9QZ51	>tr|A0A0D9QZ51|A0A0D9QZ51_CHLSB Fibulin-1 OS=Chlorocebus sabaeus OX=60711 GN=FBLN1 PE=3 SV=1	7349.69
A0A0D9QZ60	TMT1B	Chlorocebus sabaeus	Thiol methyltransferase 1B	A0A0D9QZ60	>tr|A0A0D9QZ60|A0A0D9QZ60_CHLSB Thiol methyltransferase 1B OS=Chlorocebus sabaeus OX=60711 GN=TMT1B PE=3 SV=1	6990
A0A0D9QZ71	ISYNA1	Chlorocebus sabaeus	Inositol-3-phosphate synthase 1	A0A0D9QZ71	>tr|A0A0D9QZ71|A0A0D9QZ71_CHLSB Inositol-3-phosphate synthase 1 OS=Chlorocebus sabaeus OX=60711 GN=ISYNA1 PE=3 SV=1	32685.7
A0A0D9QZ73	CD59	Chlorocebus sabaeus	CD59 glycoprotein	A0A0D9QZ73	>tr|A0A0D9QZ73|A0A0D9QZ73_CHLSB CD59 glycoprotein OS=Chlorocebus sabaeus OX=60711 GN=CD59 PE=4 SV=1	159907
A0A0D9QZ74	ATP5MK	Chlorocebus sabaeus	ATP synthase membrane subunit K, mitochondrial	A0A0D9QZ74	>tr|A0A0D9QZ74|A0A0D9QZ74_CHLSB ATP synthase membrane subunit K, mitochondrial OS=Chlorocebus sabaeus OX=60711 GN=ATP5MK PE=4 SV=1	12948.4
A0A0D9QZ82	XYLT2	Chlorocebus sabaeus	Xylosyltransferase 2	A0A0D9QZ82	>tr|A0A0D9QZ82|A0A0D9QZ82_CHLSB Xylosyltransferase 2 OS=Chlorocebus sabaeus OX=60711 GN=XYLT2 PE=3 SV=1	22793.8
A0A0D9QZA0	CAPRIN1	Chlorocebus sabaeus	Cell cycle associated protein 1	A0A0D9QZA0	>tr|A0A0D9QZA0|A0A0D9QZA0_CHLSB Cell cycle associated protein 1 OS=Chlorocebus sabaeus OX=60711 GN=CAPRIN1 PE=3 SV=1	3491.33
A0A0D9QZA2	NT5C2	Chlorocebus sabaeus	Cytosolic purine 5'-nucleotidase	A0A0D9QZA2	>tr|A0A0D9QZA2|A0A0D9QZA2_CHLSB Cytosolic purine 5'-nucleotidase OS=Chlorocebus sabaeus OX=60711 GN=NT5C2 PE=3 SV=1	17408.8
A0A0D9QZA8	CNNM2	Chlorocebus sabaeus	Metal transporter	A0A0D9QZA8	>tr|A0A0D9QZA8|A0A0D9QZA8_CHLSB Metal transporter OS=Chlorocebus sabaeus OX=60711 GN=CNNM2 PE=3 SV=1	5317.91
A0A0D9QZB0	ABTB2	Chlorocebus sabaeus	Ankyrin repeat and BTB domain containing 2	A0A0D9QZB0	>tr|A0A0D9QZB0|A0A0D9QZB0_CHLSB Ankyrin repeat and BTB domain containing 2 OS=Chlorocebus sabaeus OX=60711 GN=ABTB2 PE=4 SV=1	5513.45
A0A0D9QZB7	MRPL27	Chlorocebus sabaeus	Mitochondrial ribosomal protein L27	A0A0D9QZB7	>tr|A0A0D9QZB7|A0A0D9QZB7_CHLSB Mitochondrial ribosomal protein L27 OS=Chlorocebus sabaeus OX=60711 GN=MRPL27 PE=3 SV=1	10283.9
A0A0D9QZC2	ITGA5	Chlorocebus sabaeus	Integrin subunit alpha 5	A0A0D9QZC2	>tr|A0A0D9QZC2|A0A0D9QZC2_CHLSB Integrin subunit alpha 5 OS=Chlorocebus sabaeus OX=60711 GN=ITGA5 PE=3 SV=1	84810.8
A0A0D9QZC6	SFXN2	Chlorocebus sabaeus	Sidoreflexin	A0A0D9QZC6	>tr|A0A0D9QZC6|A0A0D9QZC6_CHLSB Sidoreflexin OS=Chlorocebus sabaeus OX=60711 GN=SFXN2 PE=3 SV=1	40743
A0A0D9QZC8	ARL3	Chlorocebus sabaeus	ADP-ribosylation factor-like protein 3	A0A0D9QZC8	>tr|A0A0D9QZC8|A0A0D9QZC8_CHLSB ADP-ribosylation factor-like protein 3 OS=Chlorocebus sabaeus OX=60711 GN=ARL3 PE=3 SV=1	25050.8
A0A0D9QZD1	COPZ1	Chlorocebus sabaeus	Coatomer subunit zeta	A0A0D9QZD1	>tr|A0A0D9QZD1|A0A0D9QZD1_CHLSB Coatomer subunit zeta OS=Chlorocebus sabaeus OX=60711 GN=COPZ1 PE=3 SV=1	26906.9
A0A0D9QZD3	LRRC59	Chlorocebus sabaeus	Leucine rich repeat containing 59	A0A0D9QZD3	>tr|A0A0D9QZD3|A0A0D9QZD3_CHLSB Leucine rich repeat containing 59 OS=Chlorocebus sabaeus OX=60711 GN=LRRC59 PE=4 SV=1	43675.6
A0A0D9QZD7	CAT	Chlorocebus sabaeus	Catalase	A0A0D9QZD7	>tr|A0A0D9QZD7|A0A0D9QZD7_CHLSB Catalase OS=Chlorocebus sabaeus OX=60711 GN=CAT PE=3 SV=1	211342
A0A0D9QZD8	ACTR1A	Chlorocebus sabaeus	Alpha-centractin	A0A0D9QZD8	>tr|A0A0D9QZD8|A0A0D9QZD8_CHLSB Alpha-centractin OS=Chlorocebus sabaeus OX=60711 GN=ACTR1A PE=3 SV=1	65605
A0A0D9QZE7	APIP	Chlorocebus sabaeus	Methylthioribulose-1-phosphate dehydratase	A0A0D9QZE7	>tr|A0A0D9QZE7|A0A0D9QZE7_CHLSB Methylthioribulose-1-phosphate dehydratase OS=Chlorocebus sabaeus OX=60711 GN=APIP PE=3 SV=1	4813.63
A0A0D9QZF0	ABCC11	Chlorocebus sabaeus	ATP binding cassette subfamily C member 11	A0A0D9QZF0	>tr|A0A0D9QZF0|A0A0D9QZF0_CHLSB ATP binding cassette subfamily C member 11 OS=Chlorocebus sabaeus OX=60711 GN=ABCC11 PE=4 SV=1	634.02
A0A0D9QZF1		Chlorocebus sabaeus	RRM domain-containing protein	A0A0D9QZF1	>tr|A0A0D9QZF1|A0A0D9QZF1_CHLSB RRM domain-containing protein OS=Chlorocebus sabaeus OX=60711 PE=4 SV=1	126273
A0A0D9QZF5	CD44	Chlorocebus sabaeus	CD44 antigen	A0A0D9QZF5	>tr|A0A0D9QZF5|A0A0D9QZF5_CHLSB CD44 antigen OS=Chlorocebus sabaeus OX=60711 GN=CD44 PE=4 SV=1	110169
A0A0D9QZF9	PARVB	Chlorocebus sabaeus	Parvin beta	A0A0D9QZF9	>tr|A0A0D9QZF9|A0A0D9QZF9_CHLSB Parvin beta OS=Chlorocebus sabaeus OX=60711 GN=PARVB PE=3 SV=1	11869.1
A0A0D9QZH2	GBF1	Chlorocebus sabaeus	Golgi brefeldin A resistant guanine nucleotide exchange factor 1	A0A0D9QZH2	>tr|A0A0D9QZH2|A0A0D9QZH2_CHLSB Golgi brefeldin A resistant guanine nucleotide exchange factor 1 OS=Chlorocebus sabaeus OX=60711 GN=GBF1 PE=4 SV=1	6692.54
A0A0D9QZI2	CCDC124	Chlorocebus sabaeus	Coiled-coil domain containing 124	A0A0D9QZI2	>tr|A0A0D9QZI2|A0A0D9QZI2_CHLSB Coiled-coil domain containing 124 OS=Chlorocebus sabaeus OX=60711 GN=CCDC124 PE=3 SV=1	6794.28
A0A0D9QZI9	RPL18A	Chlorocebus sabaeus	60S ribosomal protein L18a	A0A0D9QZI9	>tr|A0A0D9QZI9|A0A0D9QZI9_CHLSB 60S ribosomal protein L18a OS=Chlorocebus sabaeus OX=60711 GN=RPL18A PE=3 SV=1	104774
A0A0D9QZK1	ABCC3	Chlorocebus sabaeus	ABC-type glutathione-S-conjugate transporter	A0A0D9QZK1	>tr|A0A0D9QZK1|A0A0D9QZK1_CHLSB ABC-type glutathione-S-conjugate transporter OS=Chlorocebus sabaeus OX=60711 GN=ABCC3 PE=4 SV=1	88784.5
A0A0D9QZK7	LUC7L3	Chlorocebus sabaeus	Luc7-like protein	A0A0D9QZK7	>tr|A0A0D9QZK7|A0A0D9QZK7_CHLSB Luc7-like protein OS=Chlorocebus sabaeus OX=60711 GN=LUC7L3 PE=3 SV=1	5840.99
A0A0D9QZL7		Chlorocebus sabaeus	Dynactin subunit 4	A0A0D9QZL7	>tr|A0A0D9QZL7|A0A0D9QZL7_CHLSB Dynactin subunit 4 OS=Chlorocebus sabaeus OX=60711 PE=3 SV=1	6888.98
A0A0D9QZL8	API5	Chlorocebus sabaeus	Apoptosis inhibitor 5	A0A0D9QZL8	>tr|A0A0D9QZL8|A0A0D9QZL8_CHLSB Apoptosis inhibitor 5 OS=Chlorocebus sabaeus OX=60711 GN=API5 PE=3 SV=1	16737.5
A0A0D9QZM1	SAMM50	Chlorocebus sabaeus	SAMM50 sorting and assembly machinery component	A0A0D9QZM1	>tr|A0A0D9QZM1|A0A0D9QZM1_CHLSB SAMM50 sorting and assembly machinery component OS=Chlorocebus sabaeus OX=60711 GN=SAMM50 PE=3 SV=1	39481.5
A0A0D9QZM2	MAP1S	Chlorocebus sabaeus	Microtubule associated protein 1S	A0A0D9QZM2	>tr|A0A0D9QZM2|A0A0D9QZM2_CHLSB Microtubule associated protein 1S OS=Chlorocebus sabaeus OX=60711 GN=MAP1S PE=4 SV=1	7237.05
A0A0D9QZM4	MYG1	Chlorocebus sabaeus	MYG1 exonuclease	A0A0D9QZM4	>tr|A0A0D9QZM4|A0A0D9QZM4_CHLSB MYG1 exonuclease OS=Chlorocebus sabaeus OX=60711 GN=MYG1 PE=3 SV=1	18469.7
A0A0D9QZM5	PNPLA3	Chlorocebus sabaeus	Patatin like phospholipase domain containing 3	A0A0D9QZM5	>tr|A0A0D9QZM5|A0A0D9QZM5_CHLSB Patatin like phospholipase domain containing 3 OS=Chlorocebus sabaeus OX=60711 GN=PNPLA3 PE=4 SV=1	636.582
A0A0D9QZM8	OGA	Chlorocebus sabaeus	O-GlcNAcase	A0A0D9QZM8	>tr|A0A0D9QZM8|A0A0D9QZM8_CHLSB O-GlcNAcase OS=Chlorocebus sabaeus OX=60711 GN=OGA PE=3 SV=1	8911.12
A0A0D9QZM9	SPAG9	Chlorocebus sabaeus	Sperm associated antigen 9	A0A0D9QZM9	>tr|A0A0D9QZM9|A0A0D9QZM9_CHLSB Sperm associated antigen 9 OS=Chlorocebus sabaeus OX=60711 GN=SPAG9 PE=3 SV=1	8447.08
A0A0D9QZN0	NPM3	Chlorocebus sabaeus	Nucleophosmin/nucleoplasmin 3	A0A0D9QZN0	>tr|A0A0D9QZN0|A0A0D9QZN0_CHLSB Nucleophosmin/nucleoplasmin 3 OS=Chlorocebus sabaeus OX=60711 GN=NPM3 PE=3 SV=1	9464.29
A0A0D9QZN2	NME1	Chlorocebus sabaeus	Nucleoside diphosphate kinase	A0A0D9QZN2	>tr|A0A0D9QZN2|A0A0D9QZN2_CHLSB Nucleoside diphosphate kinase OS=Chlorocebus sabaeus OX=60711 GN=NME1 PE=3 SV=1	124064
A0A0D9QZN3	NME2	Chlorocebus sabaeus	Nucleoside diphosphate kinase	A0A0D9QZN3	>tr|A0A0D9QZN3|A0A0D9QZN3_CHLSB Nucleoside diphosphate kinase OS=Chlorocebus sabaeus OX=60711 GN=NME2 PE=3 SV=1	52196.4
A0A0D9QZN6	DPCD	Chlorocebus sabaeus	Protein DPCD	A0A0D9QZN6	>tr|A0A0D9QZN6|A0A0D9QZN6_CHLSB Protein DPCD OS=Chlorocebus sabaeus OX=60711 GN=DPCD PE=3 SV=1	9145.3
A0A0D9QZP1	ITFG1	Chlorocebus sabaeus	Integrin alpha FG-GAP repeat containing 1	A0A0D9QZP1	>tr|A0A0D9QZP1|A0A0D9QZP1_CHLSB Integrin alpha FG-GAP repeat containing 1 OS=Chlorocebus sabaeus OX=60711 GN=ITFG1 PE=3 SV=1	31259.3
A0A0D9QZP6	TTC17	Chlorocebus sabaeus	Tetratricopeptide repeat domain 17	A0A0D9QZP6	>tr|A0A0D9QZP6|A0A0D9QZP6_CHLSB Tetratricopeptide repeat domain 17 OS=Chlorocebus sabaeus OX=60711 GN=TTC17 PE=4 SV=1	3709.38
A0A0D9QZQ3	TOM1L1	Chlorocebus sabaeus	Target of myb1 like 1 membrane trafficking protein	A0A0D9QZQ3	>tr|A0A0D9QZQ3|A0A0D9QZQ3_CHLSB Target of myb1 like 1 membrane trafficking protein OS=Chlorocebus sabaeus OX=60711 GN=TOM1L1 PE=3 SV=1	8247.97
A0A0D9QZQ5	HSD17B12	Chlorocebus sabaeus	Very-long-chain 3-oxoacyl-CoA reductase	A0A0D9QZQ5	>tr|A0A0D9QZQ5|A0A0D9QZQ5_CHLSB Very-long-chain 3-oxoacyl-CoA reductase OS=Chlorocebus sabaeus OX=60711 GN=HSD17B12 PE=3 SV=1	28590.8
A0A0D9QZR4	SFXN3	Chlorocebus sabaeus	Sidoreflexin	A0A0D9QZR4	>tr|A0A0D9QZR4|A0A0D9QZR4_CHLSB Sidoreflexin OS=Chlorocebus sabaeus OX=60711 GN=SFXN3 PE=3 SV=1	169988
A0A0D9QZR7		Chlorocebus sabaeus	DnaJ heat shock protein family (Hsp40) member A2	A0A0D9QZR7	>tr|A0A0D9QZR7|A0A0D9QZR7_CHLSB DnaJ heat shock protein family (Hsp40) member A2 OS=Chlorocebus sabaeus OX=60711 PE=3 SV=1	19546.6
A0A0D9QZS3	EXT2	Chlorocebus sabaeus	Exostosin glycosyltransferase 2	A0A0D9QZS3	>tr|A0A0D9QZS3|A0A0D9QZS3_CHLSB Exostosin glycosyltransferase 2 OS=Chlorocebus sabaeus OX=60711 GN=EXT2 PE=3 SV=1	8328.33
A0A0D9QZS4	IGFBP6	Chlorocebus sabaeus	Insulin like growth factor binding protein 6	A0A0D9QZS4	>tr|A0A0D9QZS4|A0A0D9QZS4_CHLSB Insulin like growth factor binding protein 6 OS=Chlorocebus sabaeus OX=60711 GN=IGFBP6 PE=4 SV=1	47276.5
A0A0D9QZS8	MRPL43	Chlorocebus sabaeus	Large ribosomal subunit protein mL43	A0A0D9QZS8	>tr|A0A0D9QZS8|A0A0D9QZS8_CHLSB Large ribosomal subunit protein mL43 OS=Chlorocebus sabaeus OX=60711 GN=MRPL43 PE=3 SV=1	1317.73
A0A0D9QZT4	COLGALT1	Chlorocebus sabaeus	procollagen galactosyltransferase	A0A0D9QZT4	>tr|A0A0D9QZT4|A0A0D9QZT4_CHLSB procollagen galactosyltransferase OS=Chlorocebus sabaeus OX=60711 GN=COLGALT1 PE=3 SV=1	67776.1
A0A0D9QZT5	PGLS	Chlorocebus sabaeus	6-phosphogluconolactonase	A0A0D9QZT5	>tr|A0A0D9QZT5|A0A0D9QZT5_CHLSB 6-phosphogluconolactonase OS=Chlorocebus sabaeus OX=60711 GN=PGLS PE=3 SV=1	15484.8
A0A0D9QZT6		Chlorocebus sabaeus	RRM domain-containing protein	A0A0D9QZT6	>tr|A0A0D9QZT6|A0A0D9QZT6_CHLSB RRM domain-containing protein OS=Chlorocebus sabaeus OX=60711 PE=4 SV=1	3356.33
A0A0D9QZT8	SLC27A1	Chlorocebus sabaeus	long-chain-fatty-acid--CoA ligase	A0A0D9QZT8	>tr|A0A0D9QZT8|A0A0D9QZT8_CHLSB long-chain-fatty-acid--CoA ligase OS=Chlorocebus sabaeus OX=60711 GN=SLC27A1 PE=3 SV=1	6191.19
A0A0D9QZU2	VPS35	Chlorocebus sabaeus	Vacuolar protein sorting-associated protein 35	A0A0D9QZU2	>tr|A0A0D9QZU2|A0A0D9QZU2_CHLSB Vacuolar protein sorting-associated protein 35 OS=Chlorocebus sabaeus OX=60711 GN=VPS35 PE=3 SV=1	37158.9
A0A0D9QZU3	CD82	Chlorocebus sabaeus	Tetraspanin	A0A0D9QZU3	>tr|A0A0D9QZU3|A0A0D9QZU3_CHLSB Tetraspanin OS=Chlorocebus sabaeus OX=60711 GN=CD82 PE=3 SV=1	9238.37
A0A0D9QZU4	NDUFB8	Chlorocebus sabaeus	NADH dehydrogenase [ubiquinone] 1 beta subcomplex subunit 8, mitochondrial	A0A0D9QZU4	>tr|A0A0D9QZU4|A0A0D9QZU4_CHLSB NADH dehydrogenase [ubiquinone] 1 beta subcomplex subunit 8, mitochondrial OS=Chlorocebus sabaeus OX=60711 GN=NDUFB8 PE=3 SV=1	5382.16
A0A0D9QZV2		Chlorocebus sabaeus	IF rod domain-containing protein	A0A0D9QZV2	>tr|A0A0D9QZV2|A0A0D9QZV2_CHLSB IF rod domain-containing protein OS=Chlorocebus sabaeus OX=60711 PE=3 SV=1	47628.5
A0A0D9QZV6	KRT78	Chlorocebus sabaeus	Keratin 78	A0A0D9QZV6	>tr|A0A0D9QZV6|A0A0D9QZV6_CHLSB Keratin 78 OS=Chlorocebus sabaeus OX=60711 GN=KRT78 PE=3 SV=1	32062.4
A0A0D9QZW0	TRIM25	Chlorocebus sabaeus	Tripartite motif containing 25	A0A0D9QZW0	>tr|A0A0D9QZW0|A0A0D9QZW0_CHLSB Tripartite motif containing 25 OS=Chlorocebus sabaeus OX=60711 GN=TRIM25 PE=4 SV=1	15312.1
A0A0D9QZX8	SCPEP1	Chlorocebus sabaeus	Carboxypeptidase	A0A0D9QZX8	>tr|A0A0D9QZX8|A0A0D9QZX8_CHLSB Carboxypeptidase OS=Chlorocebus sabaeus OX=60711 GN=SCPEP1 PE=3 SV=1	7467.15
A0A0D9QZY1	TTLL12	Chlorocebus sabaeus	Tubulin tyrosine ligase like 12	A0A0D9QZY1	>tr|A0A0D9QZY1|A0A0D9QZY1_CHLSB Tubulin tyrosine ligase like 12 OS=Chlorocebus sabaeus OX=60711 GN=TTLL12 PE=4 SV=1	29045.4
A0A0D9QZY2	RUSF1	Chlorocebus sabaeus	RUS family member 1	A0A0D9QZY2	>tr|A0A0D9QZY2|A0A0D9QZY2_CHLSB RUS family member 1 OS=Chlorocebus sabaeus OX=60711 GN=RUSF1 PE=3 SV=1	5704.06
A0A0D9QZY3	SCD	Chlorocebus sabaeus	stearoyl-CoA 9-desaturase	A0A0D9QZY3	>tr|A0A0D9QZY3|A0A0D9QZY3_CHLSB stearoyl-CoA 9-desaturase OS=Chlorocebus sabaeus OX=60711 GN=SCD PE=3 SV=1	89054.5
A0A0D9QZY6	MCAT	Chlorocebus sabaeus	Malonyl-CoA-acyl carrier protein transacylase	A0A0D9QZY6	>tr|A0A0D9QZY6|A0A0D9QZY6_CHLSB Malonyl-CoA-acyl carrier protein transacylase OS=Chlorocebus sabaeus OX=60711 GN=MCAT PE=4 SV=1	3152.69
A0A0D9QZZ5	PACSIN2	Chlorocebus sabaeus	Protein kinase C and casein kinase substrate in neurons 2	A0A0D9QZZ5	>tr|A0A0D9QZZ5|A0A0D9QZZ5_CHLSB Protein kinase C and casein kinase substrate in neurons 2 OS=Chlorocebus sabaeus OX=60711 GN=PACSIN2 PE=3 SV=1	4698.5
A0A0D9QZZ6	ITGAX	Chlorocebus sabaeus	Integrin subunit alpha X	A0A0D9QZZ6	>tr|A0A0D9QZZ6|A0A0D9QZZ6_CHLSB Integrin subunit alpha X OS=Chlorocebus sabaeus OX=60711 GN=ITGAX PE=3 SV=1	15159.7
A0A0D9QZZ8	KRT77	Chlorocebus sabaeus	Keratin 77	A0A0D9QZZ8	>tr|A0A0D9QZZ8|A0A0D9QZZ8_CHLSB Keratin 77 OS=Chlorocebus sabaeus OX=60711 GN=KRT77 PE=3 SV=1	42393.8
A0A0D9R002	MSI2	Chlorocebus sabaeus	Musashi RNA binding protein 2	A0A0D9R002	>tr|A0A0D9R002|A0A0D9R002_CHLSB Musashi RNA binding protein 2 OS=Chlorocebus sabaeus OX=60711 GN=MSI2 PE=3 SV=1	11347.1
A0A0D9R006	PEX16	Chlorocebus sabaeus	Peroxisomal membrane protein PEX16	A0A0D9R006	>tr|A0A0D9R006|A0A0D9R006_CHLSB Peroxisomal membrane protein PEX16 OS=Chlorocebus sabaeus OX=60711 GN=PEX16 PE=3 SV=1	6881.37
A0A0D9R007	MRPS23	Chlorocebus sabaeus	Mitochondrial ribosomal protein S23	A0A0D9R007	>tr|A0A0D9R007|A0A0D9R007_CHLSB Mitochondrial ribosomal protein S23 OS=Chlorocebus sabaeus OX=60711 GN=MRPS23 PE=4 SV=1	30455.3
A0A0D9R011	CYB5R3	Chlorocebus sabaeus	NADH-cytochrome b5 reductase	A0A0D9R011	>tr|A0A0D9R011|A0A0D9R011_CHLSB NADH-cytochrome b5 reductase OS=Chlorocebus sabaeus OX=60711 GN=CYB5R3 PE=3 SV=1	150272
A0A0D9R013	KRT1	Chlorocebus sabaeus	Keratin, type II cytoskeletal 1	A0A0D9R013	>tr|A0A0D9R013|A0A0D9R013_CHLSB Keratin, type II cytoskeletal 1 OS=Chlorocebus sabaeus OX=60711 GN=KRT1 PE=3 SV=1	2970989
A0A0D9R016	KRT2	Chlorocebus sabaeus	Keratin 2	A0A0D9R016	>tr|A0A0D9R016|A0A0D9R016_CHLSB Keratin 2 OS=Chlorocebus sabaeus OX=60711 GN=KRT2 PE=3 SV=1	2.21093e+06
A0A0D9R038	ERLIN1	Chlorocebus sabaeus	Erlin	A0A0D9R038	>tr|A0A0D9R038|A0A0D9R038_CHLSB Erlin OS=Chlorocebus sabaeus OX=60711 GN=ERLIN1 PE=3 SV=1	28697.6
A0A0D9R049	KRT71	Chlorocebus sabaeus	Keratin 71	A0A0D9R049	>tr|A0A0D9R049|A0A0D9R049_CHLSB Keratin 71 OS=Chlorocebus sabaeus OX=60711 GN=KRT71 PE=3 SV=1	5946.72
A0A0D9R051	ARHGAP1	Chlorocebus sabaeus	Rho GTPase activating protein 1	A0A0D9R051	>tr|A0A0D9R051|A0A0D9R051_CHLSB Rho GTPase activating protein 1 OS=Chlorocebus sabaeus OX=60711 GN=ARHGAP1 PE=4 SV=1	60886.2
A0A0D9R053	CYP2D6	Chlorocebus sabaeus	Cytochrome P450	A0A0D9R053	>tr|A0A0D9R053|A0A0D9R053_CHLSB Cytochrome P450 OS=Chlorocebus sabaeus OX=60711 GN=CYP2D6 PE=3 SV=1	110999
A0A0D9R055	KRT5	Chlorocebus sabaeus	Keratin, type II cytoskeletal 5	A0A0D9R055	>tr|A0A0D9R055|A0A0D9R055_CHLSB Keratin, type II cytoskeletal 5 OS=Chlorocebus sabaeus OX=60711 GN=KRT5 PE=3 SV=1	66690.3
A0A0D9R056	CKAP5	Chlorocebus sabaeus	Cytoskeleton associated protein 5	A0A0D9R056	>tr|A0A0D9R056|A0A0D9R056_CHLSB Cytoskeleton associated protein 5 OS=Chlorocebus sabaeus OX=60711 GN=CKAP5 PE=3 SV=1	15574.9
A0A0D9R058;A0A0D9R070		Chlorocebus sabaeus	IF rod domain-containing protein	A0A0D9R058;A0A0D9R070	>tr|A0A0D9R058|A0A0D9R058_CHLSB IF rod domain-containing protein OS=Chlorocebus sabaeus OX=60711 PE=3 SV=1;>tr|A0A0D9R070|A0A0D9R070_CHLSB IF rod domain-containing protein OS=Chlorocebus sabaeus OX=60711 PE=3 SV=1	291959
A0A0D9R062	ABCC2	Chlorocebus sabaeus	ABC-type glutathione-S-conjugate transporter	A0A0D9R062	>tr|A0A0D9R062|A0A0D9R062_CHLSB ABC-type glutathione-S-conjugate transporter OS=Chlorocebus sabaeus OX=60711 GN=ABCC2 PE=4 SV=1	12386.8
A0A0D9R066	PACSIN3	Chlorocebus sabaeus	Protein kinase C and casein kinase substrate in neurons 3	A0A0D9R066	>tr|A0A0D9R066|A0A0D9R066_CHLSB Protein kinase C and casein kinase substrate in neurons 3 OS=Chlorocebus sabaeus OX=60711 GN=PACSIN3 PE=4 SV=1	16514.9
A0A0D9R068	ACP2	Chlorocebus sabaeus	Lysosomal acid phosphatase	A0A0D9R068	>tr|A0A0D9R068|A0A0D9R068_CHLSB Lysosomal acid phosphatase OS=Chlorocebus sabaeus OX=60711 GN=ACP2 PE=3 SV=1	69351.2
A0A0D9R077	SLC35E1	Chlorocebus sabaeus	Solute carrier family 35 member E1	A0A0D9R077	>tr|A0A0D9R077|A0A0D9R077_CHLSB Solute carrier family 35 member E1 OS=Chlorocebus sabaeus OX=60711 GN=SLC35E1 PE=4 SV=1	3305.33
A0A0D9R080	NAGA	Chlorocebus sabaeus	Alpha-galactosidase	A0A0D9R080	>tr|A0A0D9R080|A0A0D9R080_CHLSB Alpha-galactosidase OS=Chlorocebus sabaeus OX=60711 GN=NAGA PE=3 SV=1	5967.29
A0A0D9R082;A0A0D9R1Q0	FUS;TAF15	Chlorocebus sabaeus	FUS RNA binding protein;TATA-box binding protein associated factor 15	A0A0D9R082;A0A0D9R1Q0	>tr|A0A0D9R082|A0A0D9R082_CHLSB FUS RNA binding protein OS=Chlorocebus sabaeus OX=60711 GN=FUS PE=3 SV=1;>tr|A0A0D9R1Q0|A0A0D9R1Q0_CHLSB TATA-box binding protein associated factor 15 OS=Chlorocebus sabaeus OX=60711 GN=TAF15 PE=3 SV=1	15721.8
A0A0D9R083	COX15	Chlorocebus sabaeus	Cytochrome c oxidase assembly homolog COX15	A0A0D9R083	>tr|A0A0D9R083|A0A0D9R083_CHLSB Cytochrome c oxidase assembly homolog COX15 OS=Chlorocebus sabaeus OX=60711 GN=COX15 PE=3 SV=1	2989.01
A0A0D9R091	GOT1	Chlorocebus sabaeus	Aspartate aminotransferase	A0A0D9R091	>tr|A0A0D9R091|A0A0D9R091_CHLSB Aspartate aminotransferase OS=Chlorocebus sabaeus OX=60711 GN=GOT1 PE=3 SV=1	30788.7
A0A0D9R0A8	VKORC1	Chlorocebus sabaeus	vitamin-K-epoxide reductase (warfarin-sensitive)	A0A0D9R0A8	>tr|A0A0D9R0A8|A0A0D9R0A8_CHLSB vitamin-K-epoxide reductase (warfarin-sensitive) OS=Chlorocebus sabaeus OX=60711 GN=VKORC1 PE=3 SV=1	9204.71
A0A0D9R0B2	CCDC134	Chlorocebus sabaeus	Coiled-coil domain containing 134	A0A0D9R0B2	>tr|A0A0D9R0B2|A0A0D9R0B2_CHLSB Coiled-coil domain containing 134 OS=Chlorocebus sabaeus OX=60711 GN=CCDC134 PE=4 SV=1	8355.57
A0A0D9R0B6	STX4	Chlorocebus sabaeus	Syntaxin 4	A0A0D9R0B6	>tr|A0A0D9R0B6|A0A0D9R0B6_CHLSB Syntaxin 4 OS=Chlorocebus sabaeus OX=60711 GN=STX4 PE=3 SV=1	27609.7
A0A0D9R0B9	STX1B	Chlorocebus sabaeus	Syntaxin-1B	A0A0D9R0B9	>tr|A0A0D9R0B9|A0A0D9R0B9_CHLSB Syntaxin-1B OS=Chlorocebus sabaeus OX=60711 GN=STX1B PE=3 SV=1	5732.5
A0A0D9R0C0	D2HGDH	Chlorocebus sabaeus	D-2-hydroxyglutarate dehydrogenase, mitochondrial	A0A0D9R0C0	>tr|A0A0D9R0C0|A0A0D9R0C0_CHLSB D-2-hydroxyglutarate dehydrogenase, mitochondrial OS=Chlorocebus sabaeus OX=60711 GN=D2HGDH PE=3 SV=1	6109.51
A0A0D9R0C3	DTYMK	Chlorocebus sabaeus	dTMP kinase	A0A0D9R0C3	>tr|A0A0D9R0C3|A0A0D9R0C3_CHLSB dTMP kinase OS=Chlorocebus sabaeus OX=60711 GN=DTYMK PE=3 SV=1	3711.6
A0A0D9R0C9	BOK	Chlorocebus sabaeus	BCL2 family apoptosis regulator BOK	A0A0D9R0C9	>tr|A0A0D9R0C9|A0A0D9R0C9_CHLSB BCL2 family apoptosis regulator BOK OS=Chlorocebus sabaeus OX=60711 GN=BOK PE=3 SV=1	3925.92
A0A0D9R0D2	STK25	Chlorocebus sabaeus	non-specific serine/threonine protein kinase	A0A0D9R0D2	>tr|A0A0D9R0D2|A0A0D9R0D2_CHLSB non-specific serine/threonine protein kinase OS=Chlorocebus sabaeus OX=60711 GN=STK25 PE=3 SV=1	5525.09
A0A0D9R0D6	HSD3B7	Chlorocebus sabaeus	Hydroxy-delta-5-steroid dehydrogenase, 3 beta- and steroid delta-isomerase 7	A0A0D9R0D6	>tr|A0A0D9R0D6|A0A0D9R0D6_CHLSB Hydroxy-delta-5-steroid dehydrogenase, 3 beta- and steroid delta-isomerase 7 OS=Chlorocebus sabaeus OX=60711 GN=HSD3B7 PE=3 SV=1	6215.77
A0A0D9R0D8	AP1M1	Chlorocebus sabaeus	AP-1 complex subunit mu-1	A0A0D9R0D8	>tr|A0A0D9R0D8|A0A0D9R0D8_CHLSB AP-1 complex subunit mu-1 OS=Chlorocebus sabaeus OX=60711 GN=AP1M1 PE=3 SV=1	9675.28
A0A0D9R0E2	SEPTIN2	Chlorocebus sabaeus	Septin	A0A0D9R0E2	>tr|A0A0D9R0E2|A0A0D9R0E2_CHLSB Septin OS=Chlorocebus sabaeus OX=60711 GN=SEPTIN2 PE=3 SV=1	107719
A0A0D9R0F0	PSMC3	Chlorocebus sabaeus	Proteasome 26S subunit, ATPase 3	A0A0D9R0F0	>tr|A0A0D9R0F0|A0A0D9R0F0_CHLSB Proteasome 26S subunit, ATPase 3 OS=Chlorocebus sabaeus OX=60711 GN=PSMC3 PE=3 SV=1	20546.7
A0A0D9R0F2	HDLBP	Chlorocebus sabaeus	High density lipoprotein binding protein	A0A0D9R0F2	>tr|A0A0D9R0F2|A0A0D9R0F2_CHLSB High density lipoprotein binding protein OS=Chlorocebus sabaeus OX=60711 GN=HDLBP PE=4 SV=1	95518.7
A0A0D9R0F3	XRCC6	Chlorocebus sabaeus	X-ray repair cross complementing 6	A0A0D9R0F3	>tr|A0A0D9R0F3|A0A0D9R0F3_CHLSB X-ray repair cross complementing 6 OS=Chlorocebus sabaeus OX=60711 GN=XRCC6 PE=3 SV=1	94530.6
A0A0D9R0F4	RAB8A	Chlorocebus sabaeus	Ras-related protein Rab-8A	A0A0D9R0F4	>tr|A0A0D9R0F4|A0A0D9R0F4_CHLSB Ras-related protein Rab-8A OS=Chlorocebus sabaeus OX=60711 GN=RAB8A PE=3 SV=1	8933.38
A0A0D9R0F7	TPM4	Chlorocebus sabaeus	Tropomyosin 4	A0A0D9R0F7	>tr|A0A0D9R0F7|A0A0D9R0F7_CHLSB Tropomyosin 4 OS=Chlorocebus sabaeus OX=60711 GN=TPM4 PE=3 SV=1	6396.63
A0A0D9R0G0	PTPMT1	Chlorocebus sabaeus	Protein tyrosine phosphatase mitochondrial 1	A0A0D9R0G0	>tr|A0A0D9R0G0|A0A0D9R0G0_CHLSB Protein tyrosine phosphatase mitochondrial 1 OS=Chlorocebus sabaeus OX=60711 GN=PTPMT1 PE=4 SV=1	4375.69
A0A0D9R0H2	NDUFS3	Chlorocebus sabaeus	NADH dehydrogenase [ubiquinone] iron-sulfur protein 3, mitochondrial	A0A0D9R0H2	>tr|A0A0D9R0H2|A0A0D9R0H2_CHLSB NADH dehydrogenase [ubiquinone] iron-sulfur protein 3, mitochondrial OS=Chlorocebus sabaeus OX=60711 GN=NDUFS3 PE=3 SV=1	275597
A0A0D9R0H6	ACO2	Chlorocebus sabaeus	Aconitate hydratase, mitochondrial	A0A0D9R0H6	>tr|A0A0D9R0H6|A0A0D9R0H6_CHLSB Aconitate hydratase, mitochondrial OS=Chlorocebus sabaeus OX=60711 GN=ACO2 PE=3 SV=1	198668
A0A0D9R0I0	KRT80	Chlorocebus sabaeus	Keratin 80	A0A0D9R0I0	>tr|A0A0D9R0I0|A0A0D9R0I0_CHLSB Keratin 80 OS=Chlorocebus sabaeus OX=60711 GN=KRT80 PE=3 SV=1	5282.27
A0A0D9R0I8	GOLGA7B	Chlorocebus sabaeus	Golgin A7 family member B	A0A0D9R0I8	>tr|A0A0D9R0I8|A0A0D9R0I8_CHLSB Golgin A7 family member B OS=Chlorocebus sabaeus OX=60711 GN=GOLGA7B PE=3 SV=1	6249.2
A0A0D9R0J7	RANGAP1	Chlorocebus sabaeus	Ran GTPase activating protein 1	A0A0D9R0J7	>tr|A0A0D9R0J7|A0A0D9R0J7_CHLSB Ran GTPase activating protein 1 OS=Chlorocebus sabaeus OX=60711 GN=RANGAP1 PE=4 SV=1	6140.78
A0A0D9R0K9		Chlorocebus sabaeus	U2A'/phosphoprotein 32 family A C-terminal domain-containing protein	A0A0D9R0K9	>tr|A0A0D9R0K9|A0A0D9R0K9_CHLSB U2A'/phosphoprotein 32 family A C-terminal domain-containing protein OS=Chlorocebus sabaeus OX=60711 PE=4 SV=1	5614.6
A0A0D9R0L1	PI4K2A	Chlorocebus sabaeus	Phosphatidylinositol 4-kinase type 2	A0A0D9R0L1	>tr|A0A0D9R0L1|A0A0D9R0L1_CHLSB Phosphatidylinositol 4-kinase type 2 OS=Chlorocebus sabaeus OX=60711 GN=PI4K2A PE=3 SV=1	53264.2
A0A0D9R0L8	RBX1	Chlorocebus sabaeus	Ring-box 1	A0A0D9R0L8	>tr|A0A0D9R0L8|A0A0D9R0L8_CHLSB Ring-box 1 OS=Chlorocebus sabaeus OX=60711 GN=RBX1 PE=3 SV=1	8241.03
A0A0D9R0L9	HOGA1	Chlorocebus sabaeus	4-hydroxy-2-oxoglutarate aldolase, mitochondrial	A0A0D9R0L9	>tr|A0A0D9R0L9|A0A0D9R0L9_CHLSB 4-hydroxy-2-oxoglutarate aldolase, mitochondrial OS=Chlorocebus sabaeus OX=60711 GN=HOGA1 PE=3 SV=1	3073.02
A0A0D9R0M4	GDPD1	Chlorocebus sabaeus	Glycerophosphodiester phosphodiesterase domain containing 1	A0A0D9R0M4	>tr|A0A0D9R0M4|A0A0D9R0M4_CHLSB Glycerophosphodiester phosphodiesterase domain containing 1 OS=Chlorocebus sabaeus OX=60711 GN=GDPD1 PE=3 SV=1	14604.4
A0A0D9R0M6;A0A0D9RB73	UBTD1;UBTD2	Chlorocebus sabaeus	Ubiquitin domain-containing protein 1;Ubiquitin domain containing 2	A0A0D9R0M6;A0A0D9RB73	>tr|A0A0D9R0M6|A0A0D9R0M6_CHLSB Ubiquitin domain-containing protein 1 OS=Chlorocebus sabaeus OX=60711 GN=UBTD1 PE=4 SV=1;>tr|A0A0D9RB73|A0A0D9RB73_CHLSB Ubiquitin domain containing 2 OS=Chlorocebus sabaeus OX=60711 GN=UBTD2 PE=4 SV=1	27185.6
A0A0D9R0N1	MMS19	Chlorocebus sabaeus	MMS19 nucleotide excision repair protein	A0A0D9R0N1	>tr|A0A0D9R0N1|A0A0D9R0N1_CHLSB MMS19 nucleotide excision repair protein OS=Chlorocebus sabaeus OX=60711 GN=MMS19 PE=3 SV=1	1745.78
A0A0D9R0N2	ROBO2	Chlorocebus sabaeus	Roundabout guidance receptor 2	A0A0D9R0N2	>tr|A0A0D9R0N2|A0A0D9R0N2_CHLSB Roundabout guidance receptor 2 OS=Chlorocebus sabaeus OX=60711 GN=ROBO2 PE=4 SV=1	14730.6
A0A0D9R0N5	CLTC	Chlorocebus sabaeus	Clathrin heavy chain	A0A0D9R0N5	>tr|A0A0D9R0N5|A0A0D9R0N5_CHLSB Clathrin heavy chain OS=Chlorocebus sabaeus OX=60711 GN=CLTC PE=3 SV=1	236000
A0A0D9R0N8	ST13	Chlorocebus sabaeus	ST13 Hsp70 interacting protein	A0A0D9R0N8	>tr|A0A0D9R0N8|A0A0D9R0N8_CHLSB ST13 Hsp70 interacting protein OS=Chlorocebus sabaeus OX=60711 GN=ST13 PE=3 SV=1	76269
A0A0D9R0P2	RRP12	Chlorocebus sabaeus	Ribosomal RNA processing 12 homolog	A0A0D9R0P2	>tr|A0A0D9R0P2|A0A0D9R0P2_CHLSB Ribosomal RNA processing 12 homolog OS=Chlorocebus sabaeus OX=60711 GN=RRP12 PE=3 SV=1	4447.21
A0A0D9R0P3;A0A0D9RSZ5	SLC4A8;SLC4A10	Chlorocebus sabaeus	Anion exchange protein	A0A0D9R0P3;A0A0D9RSZ5	>tr|A0A0D9R0P3|A0A0D9R0P3_CHLSB Anion exchange protein OS=Chlorocebus sabaeus OX=60711 GN=SLC4A8 PE=3 SV=1;>tr|A0A0D9RSZ5|A0A0D9RSZ5_CHLSB Anion exchange protein OS=Chlorocebus sabaeus OX=60711 GN=SLC4A10 PE=3 SV=1	8459.69
A0A0D9R0P9	VMP1	Chlorocebus sabaeus	Vacuole membrane protein 1	A0A0D9R0P9	>tr|A0A0D9R0P9|A0A0D9R0P9_CHLSB Vacuole membrane protein 1 OS=Chlorocebus sabaeus OX=60711 GN=VMP1 PE=3 SV=1	16198.7
A0A0D9R0Q0	PTPRJ	Chlorocebus sabaeus	protein-tyrosine-phosphatase	A0A0D9R0Q0	>tr|A0A0D9R0Q0|A0A0D9R0Q0_CHLSB protein-tyrosine-phosphatase OS=Chlorocebus sabaeus OX=60711 GN=PTPRJ PE=3 SV=1	34369.3
A0A0D9R0Q4	SLIT1	Chlorocebus sabaeus	Slit guidance ligand 1	A0A0D9R0Q4	>tr|A0A0D9R0Q4|A0A0D9R0Q4_CHLSB Slit guidance ligand 1 OS=Chlorocebus sabaeus OX=60711 GN=SLIT1 PE=4 SV=1	2671.4
A0A0D9R0R0	SLC25A17	Chlorocebus sabaeus	Solute carrier family 25 member 17	A0A0D9R0R0	>tr|A0A0D9R0R0|A0A0D9R0R0_CHLSB Solute carrier family 25 member 17 OS=Chlorocebus sabaeus OX=60711 GN=SLC25A17 PE=3 SV=1	7592.54
A0A0D9R0S5	GBE1	Chlorocebus sabaeus	1,4-alpha-glucan branching enzyme	A0A0D9R0S5	>tr|A0A0D9R0S5|A0A0D9R0S5_CHLSB 1,4-alpha-glucan branching enzyme OS=Chlorocebus sabaeus OX=60711 GN=GBE1 PE=3 SV=1	6118.65
A0A0D9R0S6	TFCP2	Chlorocebus sabaeus	Transcription factor CP2	A0A0D9R0S6	>tr|A0A0D9R0S6|A0A0D9R0S6_CHLSB Transcription factor CP2 OS=Chlorocebus sabaeus OX=60711 GN=TFCP2 PE=3 SV=1	3170.36
A0A0D9R0T5	LETMD1	Chlorocebus sabaeus	LETM1 domain containing 1	A0A0D9R0T5	>tr|A0A0D9R0T5|A0A0D9R0T5_CHLSB LETM1 domain containing 1 OS=Chlorocebus sabaeus OX=60711 GN=LETMD1 PE=4 SV=1	9717.97
A0A0D9R0T9	SLC11A2	Chlorocebus sabaeus	Solute carrier family 11 member 2	A0A0D9R0T9	>tr|A0A0D9R0T9|A0A0D9R0T9_CHLSB Solute carrier family 11 member 2 OS=Chlorocebus sabaeus OX=60711 GN=SLC11A2 PE=3 SV=1	13507.8
A0A0D9R0V0	TNKS1BP1	Chlorocebus sabaeus	Tankyrase 1 binding protein 1	A0A0D9R0V0	>tr|A0A0D9R0V0|A0A0D9R0V0_CHLSB Tankyrase 1 binding protein 1 OS=Chlorocebus sabaeus OX=60711 GN=TNKS1BP1 PE=4 SV=1	4832
A0A0D9R0V6	PROS1	Chlorocebus sabaeus	Vitamin K-dependent protein S	A0A0D9R0V6	>tr|A0A0D9R0V6|A0A0D9R0V6_CHLSB Vitamin K-dependent protein S OS=Chlorocebus sabaeus OX=60711 GN=PROS1 PE=4 SV=1	18172.2
A0A0D9R0W0	SSRP1	Chlorocebus sabaeus	FACT complex subunit SSRP1	A0A0D9R0W0	>tr|A0A0D9R0W0|A0A0D9R0W0_CHLSB FACT complex subunit SSRP1 OS=Chlorocebus sabaeus OX=60711 GN=SSRP1 PE=3 SV=1	5683.97
A0A0D9R0W8	TMT1A	Chlorocebus sabaeus	Thiol methyltransferase 1A	A0A0D9R0W8	>tr|A0A0D9R0W8|A0A0D9R0W8_CHLSB Thiol methyltransferase 1A OS=Chlorocebus sabaeus OX=60711 GN=TMT1A PE=3 SV=1	121755
A0A0D9R0X1	DIP2B	Chlorocebus sabaeus	Disco interacting protein 2 homolog B	A0A0D9R0X1	>tr|A0A0D9R0X1|A0A0D9R0X1_CHLSB Disco interacting protein 2 homolog B OS=Chlorocebus sabaeus OX=60711 GN=DIP2B PE=3 SV=1	5000.85
A0A0D9R0Y7	LIMA1	Chlorocebus sabaeus	LIM domain and actin binding 1	A0A0D9R0Y7	>tr|A0A0D9R0Y7|A0A0D9R0Y7_CHLSB LIM domain and actin binding 1 OS=Chlorocebus sabaeus OX=60711 GN=LIMA1 PE=4 SV=1	3082.19
A0A0D9R0Z1	CERS5	Chlorocebus sabaeus	Ceramide synthase 5	A0A0D9R0Z1	>tr|A0A0D9R0Z1|A0A0D9R0Z1_CHLSB Ceramide synthase 5 OS=Chlorocebus sabaeus OX=60711 GN=CERS5 PE=4 SV=1	6430.24
A0A0D9R0Z4	NDUFA10	Chlorocebus sabaeus	NADH dehydrogenase [ubiquinone] 1 alpha subcomplex subunit 10, mitochondrial	A0A0D9R0Z4	>tr|A0A0D9R0Z4|A0A0D9R0Z4_CHLSB NADH dehydrogenase [ubiquinone] 1 alpha subcomplex subunit 10, mitochondrial OS=Chlorocebus sabaeus OX=60711 GN=NDUFA10 PE=3 SV=1	12071.3
A0A0D9R102	SERPING1	Chlorocebus sabaeus	Serpin family G member 1	A0A0D9R102	>tr|A0A0D9R102|A0A0D9R102_CHLSB Serpin family G member 1 OS=Chlorocebus sabaeus OX=60711 GN=SERPING1 PE=3 SV=1	43157.1
A0A0D9R110	ZDHHC5	Chlorocebus sabaeus	Palmitoyltransferase	A0A0D9R110	>tr|A0A0D9R110|A0A0D9R110_CHLSB Palmitoyltransferase OS=Chlorocebus sabaeus OX=60711 GN=ZDHHC5 PE=3 SV=1	5129.63
A0A0D9R111	ADSL	Chlorocebus sabaeus	Adenylosuccinate lyase	A0A0D9R111	>tr|A0A0D9R111|A0A0D9R111_CHLSB Adenylosuccinate lyase OS=Chlorocebus sabaeus OX=60711 GN=ADSL PE=4 SV=1	17679.4
A0A0D9R114		Chlorocebus sabaeus	ubiquitinyl hydrolase 1	A0A0D9R114	>tr|A0A0D9R114|A0A0D9R114_CHLSB ubiquitinyl hydrolase 1 OS=Chlorocebus sabaeus OX=60711 PE=4 SV=1	12410.3
A0A0D9R115	TMX2	Chlorocebus sabaeus	Thioredoxin-related transmembrane protein 2	A0A0D9R115	>tr|A0A0D9R115|A0A0D9R115_CHLSB Thioredoxin-related transmembrane protein 2 OS=Chlorocebus sabaeus OX=60711 GN=TMX2 PE=4 SV=1	65202
A0A0D9R116	CPOX	Chlorocebus sabaeus	coproporphyrinogen oxidase	A0A0D9R116	>tr|A0A0D9R116|A0A0D9R116_CHLSB coproporphyrinogen oxidase OS=Chlorocebus sabaeus OX=60711 GN=CPOX PE=3 SV=1	47155.3
A0A0D9R118	CLDND1	Chlorocebus sabaeus	Claudin domain containing 1	A0A0D9R118	>tr|A0A0D9R118|A0A0D9R118_CHLSB Claudin domain containing 1 OS=Chlorocebus sabaeus OX=60711 GN=CLDND1 PE=4 SV=1	25943
A0A0D9R121	CTNND1	Chlorocebus sabaeus	Catenin delta 1	A0A0D9R121	>tr|A0A0D9R121|A0A0D9R121_CHLSB Catenin delta 1 OS=Chlorocebus sabaeus OX=60711 GN=CTNND1 PE=3 SV=1	66355.8
A0A0D9R123	DCBLD2	Chlorocebus sabaeus	Discoidin, CUB and LCCL domain containing 2	A0A0D9R123	>tr|A0A0D9R123|A0A0D9R123_CHLSB Discoidin, CUB and LCCL domain containing 2 OS=Chlorocebus sabaeus OX=60711 GN=DCBLD2 PE=4 SV=1	14822.4
A0A0D9R149		Chlorocebus sabaeus	Omega-amidase NIT2	A0A0D9R149	>tr|A0A0D9R149|A0A0D9R149_CHLSB Omega-amidase NIT2 OS=Chlorocebus sabaeus OX=60711 PE=3 SV=1	8930.05
A0A0D9R161	DHRS11	Chlorocebus sabaeus	Dehydrogenase/reductase 11	A0A0D9R161	>tr|A0A0D9R161|A0A0D9R161_CHLSB Dehydrogenase/reductase 11 OS=Chlorocebus sabaeus OX=60711 GN=DHRS11 PE=3 SV=1	10866.5
A0A0D9R162	TM9SF3	Chlorocebus sabaeus	Transmembrane 9 superfamily member	A0A0D9R162	>tr|A0A0D9R162|A0A0D9R162_CHLSB Transmembrane 9 superfamily member OS=Chlorocebus sabaeus OX=60711 GN=TM9SF3 PE=3 SV=1	107145
A0A0D9R164	MRM1	Chlorocebus sabaeus	rRNA methyltransferase 1, mitochondrial	A0A0D9R164	>tr|A0A0D9R164|A0A0D9R164_CHLSB rRNA methyltransferase 1, mitochondrial OS=Chlorocebus sabaeus OX=60711 GN=MRM1 PE=3 SV=1	7923.72
A0A0D9R169	TMBIM6	Chlorocebus sabaeus	Bax inhibitor 1	A0A0D9R169	>tr|A0A0D9R169|A0A0D9R169_CHLSB Bax inhibitor 1 OS=Chlorocebus sabaeus OX=60711 GN=TMBIM6 PE=3 SV=1	35849.9
A0A0D9R171	TOMM70	Chlorocebus sabaeus	Translocase of outer mitochondrial membrane 70	A0A0D9R171	>tr|A0A0D9R171|A0A0D9R171_CHLSB Translocase of outer mitochondrial membrane 70 OS=Chlorocebus sabaeus OX=60711 GN=TOMM70 PE=3 SV=1	51210.8
A0A0D9R173	FMNL3	Chlorocebus sabaeus	Formin like 3	A0A0D9R173	>tr|A0A0D9R173|A0A0D9R173_CHLSB Formin like 3 OS=Chlorocebus sabaeus OX=60711 GN=FMNL3 PE=3 SV=1	17327.8
A0A0D9R188	ACACA	Chlorocebus sabaeus	Acetyl-CoA carboxylase 1	A0A0D9R188	>tr|A0A0D9R188|A0A0D9R188_CHLSB Acetyl-CoA carboxylase 1 OS=Chlorocebus sabaeus OX=60711 GN=ACACA PE=4 SV=1	10971.4
A0A0D9R198	OSBP	Chlorocebus sabaeus	Oxysterol-binding protein	A0A0D9R198	>tr|A0A0D9R198|A0A0D9R198_CHLSB Oxysterol-binding protein OS=Chlorocebus sabaeus OX=60711 GN=OSBP PE=3 SV=1	6940.46
A0A0D9R1A3	TFG	Chlorocebus sabaeus	Trafficking from ER to golgi regulator	A0A0D9R1A3	>tr|A0A0D9R1A3|A0A0D9R1A3_CHLSB Trafficking from ER to golgi regulator OS=Chlorocebus sabaeus OX=60711 GN=TFG PE=4 SV=1	18813.5
A0A0D9R1A9	STX3	Chlorocebus sabaeus	Syntaxin 3	A0A0D9R1A9	>tr|A0A0D9R1A9|A0A0D9R1A9_CHLSB Syntaxin 3 OS=Chlorocebus sabaeus OX=60711 GN=STX3 PE=3 SV=1	7412.97
A0A0D9R1C9	MVP	Chlorocebus sabaeus	Major vault protein	A0A0D9R1C9	>tr|A0A0D9R1C9|A0A0D9R1C9_CHLSB Major vault protein OS=Chlorocebus sabaeus OX=60711 GN=MVP PE=4 SV=1	98466.2
A0A0D9R1D5		Chlorocebus sabaeus	CDP-diacylglycerol--inositol 3-phosphatidyltransferase	A0A0D9R1D5	>tr|A0A0D9R1D5|A0A0D9R1D5_CHLSB CDP-diacylglycerol--inositol 3-phosphatidyltransferase OS=Chlorocebus sabaeus OX=60711 PE=3 SV=1	52043.9
A0A0D9R1F9	TCTN3	Chlorocebus sabaeus	Tectonic family member 3	A0A0D9R1F9	>tr|A0A0D9R1F9|A0A0D9R1F9_CHLSB Tectonic family member 3 OS=Chlorocebus sabaeus OX=60711 GN=TCTN3 PE=3 SV=1	19106
A0A0D9R1G1	TUBA1A	Chlorocebus sabaeus	Tubulin alpha chain	A0A0D9R1G1	>tr|A0A0D9R1G1|A0A0D9R1G1_CHLSB Tubulin alpha chain OS=Chlorocebus sabaeus OX=60711 GN=TUBA1A PE=3 SV=1	1.31373e+06
A0A0D9R1G5	TUBA1B	Chlorocebus sabaeus	Tubulin alpha chain	A0A0D9R1G5	>tr|A0A0D9R1G5|A0A0D9R1G5_CHLSB Tubulin alpha chain OS=Chlorocebus sabaeus OX=60711 GN=TUBA1B PE=3 SV=1	11255.6
A0A0D9R1G6	ILVBL	Chlorocebus sabaeus	2-hydroxyacyl-CoA lyase 2	A0A0D9R1G6	>tr|A0A0D9R1G6|A0A0D9R1G6_CHLSB 2-hydroxyacyl-CoA lyase 2 OS=Chlorocebus sabaeus OX=60711 GN=ILVBL PE=3 SV=1	57503.8
A0A0D9R1H2	SORBS1	Chlorocebus sabaeus	Sorbin and SH3 domain containing 1	A0A0D9R1H2	>tr|A0A0D9R1H2|A0A0D9R1H2_CHLSB Sorbin and SH3 domain containing 1 OS=Chlorocebus sabaeus OX=60711 GN=SORBS1 PE=4 SV=1	2334.93
A0A0D9R1H5	ALDOA	Chlorocebus sabaeus	Fructose-bisphosphate aldolase	A0A0D9R1H5	>tr|A0A0D9R1H5|A0A0D9R1H5_CHLSB Fructose-bisphosphate aldolase OS=Chlorocebus sabaeus OX=60711 GN=ALDOA PE=3 SV=1	333474
A0A0D9R1H7	PPP4C	Chlorocebus sabaeus	Serine/threonine-protein phosphatase	A0A0D9R1H7	>tr|A0A0D9R1H7|A0A0D9R1H7_CHLSB Serine/threonine-protein phosphatase OS=Chlorocebus sabaeus OX=60711 GN=PPP4C PE=3 SV=1	7035.25
A0A0D9R1K1	MAPK3	Chlorocebus sabaeus	Mitogen-activated protein kinase	A0A0D9R1K1	>tr|A0A0D9R1K1|A0A0D9R1K1_CHLSB Mitogen-activated protein kinase OS=Chlorocebus sabaeus OX=60711 GN=MAPK3 PE=3 SV=1	4128.11
A0A0D9R1N4;A0A0D9RV83	ARF3;ARF1	Chlorocebus sabaeus	ADP-ribosylation factor	A0A0D9R1N4;A0A0D9RV83	>tr|A0A0D9R1N4|A0A0D9R1N4_CHLSB ADP-ribosylation factor OS=Chlorocebus sabaeus OX=60711 GN=ARF3 PE=3 SV=1;>tr|A0A0D9RV83|A0A0D9RV83_CHLSB ADP-ribosylation factor OS=Chlorocebus sabaeus OX=60711 GN=ARF1 PE=3 SV=1	259382
A0A0D9R1N6	FKBP11	Chlorocebus sabaeus	peptidylprolyl isomerase	A0A0D9R1N6	>tr|A0A0D9R1N6|A0A0D9R1N6_CHLSB peptidylprolyl isomerase OS=Chlorocebus sabaeus OX=60711 GN=FKBP11 PE=4 SV=1	5652.04
A0A0D9R1P7	DDX23	Chlorocebus sabaeus	RNA helicase	A0A0D9R1P7	>tr|A0A0D9R1P7|A0A0D9R1P7_CHLSB RNA helicase OS=Chlorocebus sabaeus OX=60711 GN=DDX23 PE=3 SV=1	8622.34
A0A0D9R1Q2	ADCY6	Chlorocebus sabaeus	Adenylate cyclase type 6	A0A0D9R1Q2	>tr|A0A0D9R1Q2|A0A0D9R1Q2_CHLSB Adenylate cyclase type 6 OS=Chlorocebus sabaeus OX=60711 GN=ADCY6 PE=3 SV=1	6818.46
A0A0D9R1Q7	PRPF19	Chlorocebus sabaeus	Pre-mRNA-processing factor 19	A0A0D9R1Q7	>tr|A0A0D9R1Q7|A0A0D9R1Q7_CHLSB Pre-mRNA-processing factor 19 OS=Chlorocebus sabaeus OX=60711 GN=PRPF19 PE=3 SV=1	9467.8
A0A0D9R1R2	TMEM109	Chlorocebus sabaeus	Transmembrane protein 109	A0A0D9R1R2	>tr|A0A0D9R1R2|A0A0D9R1R2_CHLSB Transmembrane protein 109 OS=Chlorocebus sabaeus OX=60711 GN=TMEM109 PE=4 SV=1	814499
A0A0D9R1R4		Chlorocebus sabaeus	Large ribosomal subunit protein eL24	A0A0D9R1R4	>tr|A0A0D9R1R4|A0A0D9R1R4_CHLSB Large ribosomal subunit protein eL24 OS=Chlorocebus sabaeus OX=60711 PE=3 SV=1	72511
A0A0D9R1R5	AP2B1	Chlorocebus sabaeus	AP complex subunit beta	A0A0D9R1R5	>tr|A0A0D9R1R5|A0A0D9R1R5_CHLSB AP complex subunit beta OS=Chlorocebus sabaeus OX=60711 GN=AP2B1 PE=3 SV=1	25111.8
A0A0D9R1R9	PEX12	Chlorocebus sabaeus	Peroxisome assembly protein 12	A0A0D9R1R9	>tr|A0A0D9R1R9|A0A0D9R1R9_CHLSB Peroxisome assembly protein 12 OS=Chlorocebus sabaeus OX=60711 GN=PEX12 PE=3 SV=1	3717.89
A0A0D9R1U7	ALCAM	Chlorocebus sabaeus	CD166 antigen	A0A0D9R1U7	>tr|A0A0D9R1U7|A0A0D9R1U7_CHLSB CD166 antigen OS=Chlorocebus sabaeus OX=60711 GN=ALCAM PE=4 SV=1	30410.1
A0A0D9R1V0	EIF3C	Chlorocebus sabaeus	Eukaryotic translation initiation factor 3 subunit C	A0A0D9R1V0	>tr|A0A0D9R1V0|A0A0D9R1V0_CHLSB Eukaryotic translation initiation factor 3 subunit C OS=Chlorocebus sabaeus OX=60711 GN=EIF3C PE=3 SV=1	35906.8
A0A0D9R1V5	MYOF	Chlorocebus sabaeus	Myoferlin	A0A0D9R1V5	>tr|A0A0D9R1V5|A0A0D9R1V5_CHLSB Myoferlin OS=Chlorocebus sabaeus OX=60711 GN=MYOF PE=3 SV=1	182895
A0A0D9R1W6	PFKM	Chlorocebus sabaeus	ATP-dependent 6-phosphofructokinase	A0A0D9R1W6	>tr|A0A0D9R1W6|A0A0D9R1W6_CHLSB ATP-dependent 6-phosphofructokinase OS=Chlorocebus sabaeus OX=60711 GN=PFKM PE=3 SV=1	26150.2
A0A0D9R1W7	TUFM	Chlorocebus sabaeus	Elongation factor Tu	A0A0D9R1W7	>tr|A0A0D9R1W7|A0A0D9R1W7_CHLSB Elongation factor Tu OS=Chlorocebus sabaeus OX=60711 GN=TUFM PE=3 SV=1	16645.9
A0A0D9R1W8	NDUFB7	Chlorocebus sabaeus	NADH dehydrogenase [ubiquinone] 1 beta subcomplex subunit 7	A0A0D9R1W8	>tr|A0A0D9R1W8|A0A0D9R1W8_CHLSB NADH dehydrogenase [ubiquinone] 1 beta subcomplex subunit 7 OS=Chlorocebus sabaeus OX=60711 GN=NDUFB7 PE=3 SV=1	5139.12
A0A0D9R1W9	CD47	Chlorocebus sabaeus	Leukocyte surface antigen CD47	A0A0D9R1W9	>tr|A0A0D9R1W9|A0A0D9R1W9_CHLSB Leukocyte surface antigen CD47 OS=Chlorocebus sabaeus OX=60711 GN=CD47 PE=4 SV=1	48864.7
A0A0D9R1X6	TECR	Chlorocebus sabaeus	very-long-chain enoyl-CoA reductase	A0A0D9R1X6	>tr|A0A0D9R1X6|A0A0D9R1X6_CHLSB very-long-chain enoyl-CoA reductase OS=Chlorocebus sabaeus OX=60711 GN=TECR PE=3 SV=1	21506.8
A0A0D9R1Y1	DNAJB1	Chlorocebus sabaeus	DnaJ heat shock protein family (Hsp40) member B1	A0A0D9R1Y1	>tr|A0A0D9R1Y1|A0A0D9R1Y1_CHLSB DnaJ heat shock protein family (Hsp40) member B1 OS=Chlorocebus sabaeus OX=60711 GN=DNAJB1 PE=4 SV=1	10575.7
A0A0D9R1Y8	GIPC1	Chlorocebus sabaeus	GIPC PDZ domain containing family member 1	A0A0D9R1Y8	>tr|A0A0D9R1Y8|A0A0D9R1Y8_CHLSB GIPC PDZ domain containing family member 1 OS=Chlorocebus sabaeus OX=60711 GN=GIPC1 PE=3 SV=1	8105.1
A0A0D9R1Z7	DDX39A	Chlorocebus sabaeus	RNA helicase	A0A0D9R1Z7	>tr|A0A0D9R1Z7|A0A0D9R1Z7_CHLSB RNA helicase OS=Chlorocebus sabaeus OX=60711 GN=DDX39A PE=4 SV=1	4497.98
A0A0D9R1Z8	SPNS1	Chlorocebus sabaeus	Protein spinster homolog 1	A0A0D9R1Z8	>tr|A0A0D9R1Z8|A0A0D9R1Z8_CHLSB Protein spinster homolog 1 OS=Chlorocebus sabaeus OX=60711 GN=SPNS1 PE=3 SV=1	54651.7
A0A0D9R200	ADGRE5	Chlorocebus sabaeus	Adhesion G protein-coupled receptor E5	A0A0D9R200	>tr|A0A0D9R200|A0A0D9R200_CHLSB Adhesion G protein-coupled receptor E5 OS=Chlorocebus sabaeus OX=60711 GN=ADGRE5 PE=4 SV=1	34357.4
A0A0D9R211	SYNGR1	Chlorocebus sabaeus	Synaptogyrin	A0A0D9R211	>tr|A0A0D9R211|A0A0D9R211_CHLSB Synaptogyrin OS=Chlorocebus sabaeus OX=60711 GN=SYNGR1 PE=3 SV=1	7551.4
A0A0D9R215;A0A0D9S6W8	PRKACA;PRKACB	Chlorocebus sabaeus	cAMP-dependent protein kinase catalytic subunit alpha;cAMP-dependent protein kinase	A0A0D9R215;A0A0D9S6W8	>tr|A0A0D9R215|A0A0D9R215_CHLSB cAMP-dependent protein kinase catalytic subunit alpha OS=Chlorocebus sabaeus OX=60711 GN=PRKACA PE=3 SV=1;>tr|A0A0D9S6W8|A0A0D9S6W8_CHLSB cAMP-dependent protein kinase OS=Chlorocebus sabaeus OX=60711 GN=PRKACB PE=3 SV=1	17838.4
A0A0D9R221	MYO1D	Chlorocebus sabaeus	Unconventional myosin-Id	A0A0D9R221	>tr|A0A0D9R221|A0A0D9R221_CHLSB Unconventional myosin-Id OS=Chlorocebus sabaeus OX=60711 GN=MYO1D PE=3 SV=1	6695.45
A0A0D9R227	PSMD11	Chlorocebus sabaeus	26S proteasome non-ATPase regulatory subunit 11	A0A0D9R227	>tr|A0A0D9R227|A0A0D9R227_CHLSB 26S proteasome non-ATPase regulatory subunit 11 OS=Chlorocebus sabaeus OX=60711 GN=PSMD11 PE=3 SV=1	82694
A0A0D9R229	APOBEC3G	Chlorocebus sabaeus	DNA dC->dU-editing enzyme APOBEC-3G	A0A0D9R229	>tr|A0A0D9R229|A0A0D9R229_CHLSB DNA dC->dU-editing enzyme APOBEC-3G OS=Chlorocebus sabaeus OX=60711 GN=APOBEC3G PE=3 SV=1	11154.8
A0A0D9R238	APOBEC3F	Chlorocebus sabaeus	Apolipoprotein B mRNA editing enzyme catalytic subunit 3F	A0A0D9R238	>tr|A0A0D9R238|A0A0D9R238_CHLSB Apolipoprotein B mRNA editing enzyme catalytic subunit 3F OS=Chlorocebus sabaeus OX=60711 GN=APOBEC3F PE=3 SV=1	3601.08
A0A0D9R246	DDB1	Chlorocebus sabaeus	DNA damage-binding protein 1	A0A0D9R246	>tr|A0A0D9R246|A0A0D9R246_CHLSB DNA damage-binding protein 1 OS=Chlorocebus sabaeus OX=60711 GN=DDB1 PE=3 SV=1	16510
A0A0D9R252	TKFC	Chlorocebus sabaeus	Triokinase/FMN cyclase	A0A0D9R252	>tr|A0A0D9R252|A0A0D9R252_CHLSB Triokinase/FMN cyclase OS=Chlorocebus sabaeus OX=60711 GN=TKFC PE=4 SV=1	951.308
A0A0D9R253	ESYT2	Chlorocebus sabaeus	Extended synaptotagmin 2	A0A0D9R253	>tr|A0A0D9R253|A0A0D9R253_CHLSB Extended synaptotagmin 2 OS=Chlorocebus sabaeus OX=60711 GN=ESYT2 PE=4 SV=1	43799.5
A0A0D9R260;A0A0D9REM0	SNRPN;SNRPB	Chlorocebus sabaeus	Small nuclear ribonucleoprotein-associated protein	A0A0D9R260;A0A0D9REM0	>tr|A0A0D9R260|A0A0D9R260_CHLSB Small nuclear ribonucleoprotein-associated protein OS=Chlorocebus sabaeus OX=60711 GN=SNRPN PE=3 SV=1;>tr|A0A0D9REM0|A0A0D9REM0_CHLSB Small nuclear ribonucleoprotein-associated protein OS=Chlorocebus sabaeus OX=60711 GN=SNRPB PE=3 SV=1	45167.1
A0A0D9R280	RHOT1	Chlorocebus sabaeus	Mitochondrial Rho GTPase	A0A0D9R280	>tr|A0A0D9R280|A0A0D9R280_CHLSB Mitochondrial Rho GTPase OS=Chlorocebus sabaeus OX=60711 GN=RHOT1 PE=3 SV=1	11130.5
A0A0D9R286	UBE3C	Chlorocebus sabaeus	HECT-type E3 ubiquitin transferase	A0A0D9R286	>tr|A0A0D9R286|A0A0D9R286_CHLSB HECT-type E3 ubiquitin transferase OS=Chlorocebus sabaeus OX=60711 GN=UBE3C PE=4 SV=1	2791.1
A0A0D9R294	DAGLA	Chlorocebus sabaeus	sn-1-specific diacylglycerol lipase	A0A0D9R294	>tr|A0A0D9R294|A0A0D9R294_CHLSB sn-1-specific diacylglycerol lipase OS=Chlorocebus sabaeus OX=60711 GN=DAGLA PE=4 SV=1	16684.3
A0A0D9R2A0	MRI1	Chlorocebus sabaeus	Methylthioribose-1-phosphate isomerase	A0A0D9R2A0	>tr|A0A0D9R2A0|A0A0D9R2A0_CHLSB Methylthioribose-1-phosphate isomerase OS=Chlorocebus sabaeus OX=60711 GN=MRI1 PE=3 SV=1	4201.2
A0A0D9R2A9	TMEM258	Chlorocebus sabaeus	Transmembrane protein 258	A0A0D9R2A9	>tr|A0A0D9R2A9|A0A0D9R2A9_CHLSB Transmembrane protein 258 OS=Chlorocebus sabaeus OX=60711 GN=TMEM258 PE=3 SV=1	7300.89
A0A0D9R2B8	FADS1	Chlorocebus sabaeus	Fatty acid desaturase 1	A0A0D9R2B8	>tr|A0A0D9R2B8|A0A0D9R2B8_CHLSB Fatty acid desaturase 1 OS=Chlorocebus sabaeus OX=60711 GN=FADS1 PE=4 SV=1	23521.8
A0A0D9R2C0	NECTIN3	Chlorocebus sabaeus	Nectin cell adhesion molecule 3	A0A0D9R2C0	>tr|A0A0D9R2C0|A0A0D9R2C0_CHLSB Nectin cell adhesion molecule 3 OS=Chlorocebus sabaeus OX=60711 GN=NECTIN3 PE=3 SV=1	3463.77
A0A0D9R2C9	FADS3	Chlorocebus sabaeus	Fatty acid desaturase 3	A0A0D9R2C9	>tr|A0A0D9R2C9|A0A0D9R2C9_CHLSB Fatty acid desaturase 3 OS=Chlorocebus sabaeus OX=60711 GN=FADS3 PE=4 SV=1	1047.84
A0A0D9R2D4	SUN2	Chlorocebus sabaeus	Sad1 and UNC84 domain containing 2	A0A0D9R2D4	>tr|A0A0D9R2D4|A0A0D9R2D4_CHLSB Sad1 and UNC84 domain containing 2 OS=Chlorocebus sabaeus OX=60711 GN=SUN2 PE=4 SV=1	14820.6
A0A0D9R2D5	ARHGAP17	Chlorocebus sabaeus	Rho GTPase activating protein 17	A0A0D9R2D5	>tr|A0A0D9R2D5|A0A0D9R2D5_CHLSB Rho GTPase activating protein 17 OS=Chlorocebus sabaeus OX=60711 GN=ARHGAP17 PE=4 SV=1	21999.4
A0A0D9R2D9	VAMP7	Chlorocebus sabaeus	Vesicle-associated membrane protein 7	A0A0D9R2D9	>tr|A0A0D9R2D9|A0A0D9R2D9_CHLSB Vesicle-associated membrane protein 7 OS=Chlorocebus sabaeus OX=60711 GN=VAMP7 PE=3 SV=1	10622.7
A0A0D9R2E0	STX10	Chlorocebus sabaeus	Syntaxin 10	A0A0D9R2E0	>tr|A0A0D9R2E0|A0A0D9R2E0_CHLSB Syntaxin 10 OS=Chlorocebus sabaeus OX=60711 GN=STX10 PE=3 SV=1	9321.18
A0A0D9R2F4		Chlorocebus sabaeus	Mitochondrial import receptor subunit TOM22 homolog	A0A0D9R2F4	>tr|A0A0D9R2F4|A0A0D9R2F4_CHLSB Mitochondrial import receptor subunit TOM22 homolog OS=Chlorocebus sabaeus OX=60711 PE=3 SV=1	93323.4
A0A0D9R2G8	GADD45GIP1	Chlorocebus sabaeus	Large ribosomal subunit protein mL64	A0A0D9R2G8	>tr|A0A0D9R2G8|A0A0D9R2G8_CHLSB Large ribosomal subunit protein mL64 OS=Chlorocebus sabaeus OX=60711 GN=GADD45GIP1 PE=3 SV=1	23884.2
A0A0D9R2H3	RAD23A	Chlorocebus sabaeus	UV excision repair protein RAD23	A0A0D9R2H3	>tr|A0A0D9R2H3|A0A0D9R2H3_CHLSB UV excision repair protein RAD23 OS=Chlorocebus sabaeus OX=60711 GN=RAD23A PE=3 SV=1	4636.57
A0A0D9R2H5	CALR	Chlorocebus sabaeus	Calreticulin	A0A0D9R2H5	>tr|A0A0D9R2H5|A0A0D9R2H5_CHLSB Calreticulin OS=Chlorocebus sabaeus OX=60711 GN=CALR PE=3 SV=1	942624
A0A0D9R2I0	FARSA	Chlorocebus sabaeus	phenylalanine--tRNA ligase	A0A0D9R2I0	>tr|A0A0D9R2I0|A0A0D9R2I0_CHLSB phenylalanine--tRNA ligase OS=Chlorocebus sabaeus OX=60711 GN=FARSA PE=3 SV=1	12985.5
A0A0D9R2I6	ASRGL1	Chlorocebus sabaeus	Isoaspartyl peptidase/L-asparaginase	A0A0D9R2I6	>tr|A0A0D9R2I6|A0A0D9R2I6_CHLSB Isoaspartyl peptidase/L-asparaginase OS=Chlorocebus sabaeus OX=60711 GN=ASRGL1 PE=3 SV=1	9070.02
A0A0D9R2I9	NIPA1	Chlorocebus sabaeus	NIPA magnesium transporter 1	A0A0D9R2I9	>tr|A0A0D9R2I9|A0A0D9R2I9_CHLSB NIPA magnesium transporter 1 OS=Chlorocebus sabaeus OX=60711 GN=NIPA1 PE=3 SV=1	3124
A0A0D9R2J6	AHNAK	Chlorocebus sabaeus	AHNAK nucleoprotein	A0A0D9R2J6	>tr|A0A0D9R2J6|A0A0D9R2J6_CHLSB AHNAK nucleoprotein OS=Chlorocebus sabaeus OX=60711 GN=AHNAK PE=4 SV=1	248465
A0A0D9R2K3		Chlorocebus sabaeus	FUN14 domain-containing protein 2	A0A0D9R2K3	>tr|A0A0D9R2K3|A0A0D9R2K3_CHLSB FUN14 domain-containing protein 2 OS=Chlorocebus sabaeus OX=60711 PE=3 SV=1	2241.98
A0A0D9R2K6	CYFIP1	Chlorocebus sabaeus	Cytoplasmic FMR1-interacting protein	A0A0D9R2K6	>tr|A0A0D9R2K6|A0A0D9R2K6_CHLSB Cytoplasmic FMR1-interacting protein OS=Chlorocebus sabaeus OX=60711 GN=CYFIP1 PE=3 SV=1	58390.6
A0A0D9R2K9	EEF1G	Chlorocebus sabaeus	Elongation factor 1-gamma	A0A0D9R2K9	>tr|A0A0D9R2K9|A0A0D9R2K9_CHLSB Elongation factor 1-gamma OS=Chlorocebus sabaeus OX=60711 GN=EEF1G PE=4 SV=1	146196
A0A0D9R2L5	IDE	Chlorocebus sabaeus	Insulin degrading enzyme	A0A0D9R2L5	>tr|A0A0D9R2L5|A0A0D9R2L5_CHLSB Insulin degrading enzyme OS=Chlorocebus sabaeus OX=60711 GN=IDE PE=3 SV=1	61760.8
A0A0D9R2L6	ABHD10	Chlorocebus sabaeus	Palmitoyl-protein thioesterase ABHD10, mitochondrial	A0A0D9R2L6	>tr|A0A0D9R2L6|A0A0D9R2L6_CHLSB Palmitoyl-protein thioesterase ABHD10, mitochondrial OS=Chlorocebus sabaeus OX=60711 GN=ABHD10 PE=3 SV=1	5893.23
A0A0D9R2M0	PRDX2	Chlorocebus sabaeus	Peroxiredoxin-2	A0A0D9R2M0	>tr|A0A0D9R2M0|A0A0D9R2M0_CHLSB Peroxiredoxin-2 OS=Chlorocebus sabaeus OX=60711 GN=PRDX2 PE=3 SV=1	27043.5
A0A0D9R2M2	MARCHF5	Chlorocebus sabaeus	E3 ubiquitin-protein ligase MARCHF5	A0A0D9R2M2	>tr|A0A0D9R2M2|A0A0D9R2M2_CHLSB E3 ubiquitin-protein ligase MARCHF5 OS=Chlorocebus sabaeus OX=60711 GN=MARCHF5 PE=4 SV=1	11436.2
A0A0D9R2N3	ASNA1	Chlorocebus sabaeus	Guided entry of tail-anchored proteins factor 3, ATPase	A0A0D9R2N3	>tr|A0A0D9R2N3|A0A0D9R2N3_CHLSB Guided entry of tail-anchored proteins factor 3, ATPase OS=Chlorocebus sabaeus OX=60711 GN=ASNA1 PE=3 SV=1	54205.8
A0A0D9R2N7	GALNT11	Chlorocebus sabaeus	Polypeptide N-acetylgalactosaminyltransferase	A0A0D9R2N7	>tr|A0A0D9R2N7|A0A0D9R2N7_CHLSB Polypeptide N-acetylgalactosaminyltransferase OS=Chlorocebus sabaeus OX=60711 GN=GALNT11 PE=3 SV=1	3242.8
A0A0D9R2P0	PRKAG2	Chlorocebus sabaeus	Protein kinase AMP-activated non-catalytic subunit gamma 2	A0A0D9R2P0	>tr|A0A0D9R2P0|A0A0D9R2P0_CHLSB Protein kinase AMP-activated non-catalytic subunit gamma 2 OS=Chlorocebus sabaeus OX=60711 GN=PRKAG2 PE=3 SV=1	9677.23
A0A0D9R2P2	TNPO2	Chlorocebus sabaeus	Transportin 2	A0A0D9R2P2	>tr|A0A0D9R2P2|A0A0D9R2P2_CHLSB Transportin 2 OS=Chlorocebus sabaeus OX=60711 GN=TNPO2 PE=4 SV=1	7015.57
A0A0D9R2P7	RHEB	Chlorocebus sabaeus	Ras homolog, mTORC1 binding	A0A0D9R2P7	>tr|A0A0D9R2P7|A0A0D9R2P7_CHLSB Ras homolog, mTORC1 binding OS=Chlorocebus sabaeus OX=60711 GN=RHEB PE=4 SV=1	14278.4
A0A0D9R2R0	EML3	Chlorocebus sabaeus	EMAP like 3	A0A0D9R2R0	>tr|A0A0D9R2R0|A0A0D9R2R0_CHLSB EMAP like 3 OS=Chlorocebus sabaeus OX=60711 GN=EML3 PE=4 SV=1	4592.29
A0A0D9R2R9	MAN2B1	Chlorocebus sabaeus	Alpha-mannosidase	A0A0D9R2R9	>tr|A0A0D9R2R9|A0A0D9R2R9_CHLSB Alpha-mannosidase OS=Chlorocebus sabaeus OX=60711 GN=MAN2B1 PE=3 SV=1	2683.13
A0A0D9R2S2	B3GAT3	Chlorocebus sabaeus	Galactosylgalactosylxylosylprotein 3-beta-glucuronosyltransferase	A0A0D9R2S2	>tr|A0A0D9R2S2|A0A0D9R2S2_CHLSB Galactosylgalactosylxylosylprotein 3-beta-glucuronosyltransferase OS=Chlorocebus sabaeus OX=60711 GN=B3GAT3 PE=3 SV=1	59960.4
A0A0D9R2S3	PAOX	Chlorocebus sabaeus	Polyamine oxidase	A0A0D9R2S3	>tr|A0A0D9R2S3|A0A0D9R2S3_CHLSB Polyamine oxidase OS=Chlorocebus sabaeus OX=60711 GN=PAOX PE=3 SV=1	11873.7
A0A0D9R2S9	ECHS1	Chlorocebus sabaeus	Enoyl-CoA hydratase, mitochondrial	A0A0D9R2S9	>tr|A0A0D9R2S9|A0A0D9R2S9_CHLSB Enoyl-CoA hydratase, mitochondrial OS=Chlorocebus sabaeus OX=60711 GN=ECHS1 PE=3 SV=1	18718.9
A0A0D9R2T1	GANAB	Chlorocebus sabaeus	Glucosidase II alpha subunit	A0A0D9R2T1	>tr|A0A0D9R2T1|A0A0D9R2T1_CHLSB Glucosidase II alpha subunit OS=Chlorocebus sabaeus OX=60711 GN=GANAB PE=3 SV=1	414067
A0A0D9R2T2	PDE6D	Chlorocebus sabaeus	Retinal rod rhodopsin-sensitive cGMP 3',5'-cyclic phosphodiesterase subunit delta	A0A0D9R2T2	>tr|A0A0D9R2T2|A0A0D9R2T2_CHLSB Retinal rod rhodopsin-sensitive cGMP 3',5'-cyclic phosphodiesterase subunit delta OS=Chlorocebus sabaeus OX=60711 GN=PDE6D PE=3 SV=1	5918.73
A0A0D9R2T6		Chlorocebus sabaeus	Prothymosin alpha	A0A0D9R2T6	>tr|A0A0D9R2T6|A0A0D9R2T6_CHLSB Prothymosin alpha OS=Chlorocebus sabaeus OX=60711 PE=3 SV=1	136248
A0A0D9R2T7	PRKCB	Chlorocebus sabaeus	Protein kinase C	A0A0D9R2T7	>tr|A0A0D9R2T7|A0A0D9R2T7_CHLSB Protein kinase C OS=Chlorocebus sabaeus OX=60711 GN=PRKCB PE=3 SV=1	7490.56
A0A0D9R2T9	CHPF2	Chlorocebus sabaeus	Hexosyltransferase	A0A0D9R2T9	>tr|A0A0D9R2T9|A0A0D9R2T9_CHLSB Hexosyltransferase OS=Chlorocebus sabaeus OX=60711 GN=CHPF2 PE=3 SV=1	9199.79
A0A0D9R2U1	ATG3	Chlorocebus sabaeus	Ubiquitin-like-conjugating enzyme ATG3	A0A0D9R2U1	>tr|A0A0D9R2U1|A0A0D9R2U1_CHLSB Ubiquitin-like-conjugating enzyme ATG3 OS=Chlorocebus sabaeus OX=60711 GN=ATG3 PE=3 SV=1	9608.89
A0A0D9R2U3	ABCF2	Chlorocebus sabaeus	ATP binding cassette subfamily F member 2	A0A0D9R2U3	>tr|A0A0D9R2U3|A0A0D9R2U3_CHLSB ATP binding cassette subfamily F member 2 OS=Chlorocebus sabaeus OX=60711 GN=ABCF2 PE=3 SV=1	3645.9
A0A0D9R2U5	NF1	Chlorocebus sabaeus	Neurofibromin 1	A0A0D9R2U5	>tr|A0A0D9R2U5|A0A0D9R2U5_CHLSB Neurofibromin 1 OS=Chlorocebus sabaeus OX=60711 GN=NF1 PE=4 SV=1	7199.17
A0A0D9R2U6	DDX17	Chlorocebus sabaeus	RNA helicase	A0A0D9R2U6	>tr|A0A0D9R2U6|A0A0D9R2U6_CHLSB RNA helicase OS=Chlorocebus sabaeus OX=60711 GN=DDX17 PE=3 SV=1	31753.5
A0A0D9R2V4	NCL	Chlorocebus sabaeus	Nucleolin	A0A0D9R2V4	>tr|A0A0D9R2V4|A0A0D9R2V4_CHLSB Nucleolin OS=Chlorocebus sabaeus OX=60711 GN=NCL PE=4 SV=1	83028.3
A0A0D9R2W6	B3GNT7	Chlorocebus sabaeus	Hexosyltransferase	A0A0D9R2W6	>tr|A0A0D9R2W6|A0A0D9R2W6_CHLSB Hexosyltransferase OS=Chlorocebus sabaeus OX=60711 GN=B3GNT7 PE=3 SV=1	12512.6
A0A0D9R2X3	KDELR3	Chlorocebus sabaeus	ER lumen protein-retaining receptor	A0A0D9R2X3	>tr|A0A0D9R2X3|A0A0D9R2X3_CHLSB ER lumen protein-retaining receptor OS=Chlorocebus sabaeus OX=60711 GN=KDELR3 PE=3 SV=1	24857.1
A0A0D9R2Z3	SLC4A2	Chlorocebus sabaeus	Anion exchange protein	A0A0D9R2Z3	>tr|A0A0D9R2Z3|A0A0D9R2Z3_CHLSB Anion exchange protein OS=Chlorocebus sabaeus OX=60711 GN=SLC4A2 PE=3 SV=1	27432.6
A0A0D9R2Z9	MPP1	Chlorocebus sabaeus	55 kDa erythrocyte membrane protein	A0A0D9R2Z9	>tr|A0A0D9R2Z9|A0A0D9R2Z9_CHLSB 55 kDa erythrocyte membrane protein OS=Chlorocebus sabaeus OX=60711 GN=MPP1 PE=3 SV=1	8189.2
A0A0D9R300	HNRNPUL2	Chlorocebus sabaeus	Heterogeneous nuclear ribonucleoprotein U like 2	A0A0D9R300	>tr|A0A0D9R300|A0A0D9R300_CHLSB Heterogeneous nuclear ribonucleoprotein U like 2 OS=Chlorocebus sabaeus OX=60711 GN=HNRNPUL2 PE=4 SV=1	12969.1
A0A0D9R302		Chlorocebus sabaeus	Cell division protein kinase 5	A0A0D9R302	>tr|A0A0D9R302|A0A0D9R302_CHLSB Cell division protein kinase 5 OS=Chlorocebus sabaeus OX=60711 PE=3 SV=1	8175.45
A0A0D9R304	RPAP3	Chlorocebus sabaeus	RNA polymerase II-associated protein 3	A0A0D9R304	>tr|A0A0D9R304|A0A0D9R304_CHLSB RNA polymerase II-associated protein 3 OS=Chlorocebus sabaeus OX=60711 GN=RPAP3 PE=3 SV=1	6677.87
A0A0D9R320	SLC38A2	Chlorocebus sabaeus	Sodium-coupled neutral amino acid symporter 2	A0A0D9R320	>tr|A0A0D9R320|A0A0D9R320_CHLSB Sodium-coupled neutral amino acid symporter 2 OS=Chlorocebus sabaeus OX=60711 GN=SLC38A2 PE=4 SV=1	8266.61
A0A0D9R322	TMEM179B	Chlorocebus sabaeus	Transmembrane protein 179B	A0A0D9R322	>tr|A0A0D9R322|A0A0D9R322_CHLSB Transmembrane protein 179B OS=Chlorocebus sabaeus OX=60711 GN=TMEM179B PE=4 SV=1	27392.8
A0A0D9R326	TMEM223	Chlorocebus sabaeus	Transmembrane protein 223	A0A0D9R326	>tr|A0A0D9R326|A0A0D9R326_CHLSB Transmembrane protein 223 OS=Chlorocebus sabaeus OX=60711 GN=TMEM223 PE=4 SV=1	12583.3
A0A0D9R328	G6PD	Chlorocebus sabaeus	Glucose-6-phosphate 1-dehydrogenase	A0A0D9R328	>tr|A0A0D9R328|A0A0D9R328_CHLSB Glucose-6-phosphate 1-dehydrogenase OS=Chlorocebus sabaeus OX=60711 GN=G6PD PE=3 SV=1	379611
A0A0D9R329	SLC38A1	Chlorocebus sabaeus	Solute carrier family 38 member 1	A0A0D9R329	>tr|A0A0D9R329|A0A0D9R329_CHLSB Solute carrier family 38 member 1 OS=Chlorocebus sabaeus OX=60711 GN=SLC38A1 PE=4 SV=1	8891.16
A0A0D9R333	ABCB8	Chlorocebus sabaeus	Mitochondrial potassium channel ATP-binding subunit	A0A0D9R333	>tr|A0A0D9R333|A0A0D9R333_CHLSB Mitochondrial potassium channel ATP-binding subunit OS=Chlorocebus sabaeus OX=60711 GN=ABCB8 PE=4 SV=1	16173.9
A0A0D9R336	FAM3A	Chlorocebus sabaeus	FAM3 metabolism regulating signaling molecule A	A0A0D9R336	>tr|A0A0D9R336|A0A0D9R336_CHLSB FAM3 metabolism regulating signaling molecule A OS=Chlorocebus sabaeus OX=60711 GN=FAM3A PE=3 SV=1	8254.69
A0A0D9R338	DCTN5	Chlorocebus sabaeus	Dynactin subunit 5	A0A0D9R338	>tr|A0A0D9R338|A0A0D9R338_CHLSB Dynactin subunit 5 OS=Chlorocebus sabaeus OX=60711 GN=DCTN5 PE=3 SV=1	4559.51
A0A0D9R339	PSMD1	Chlorocebus sabaeus	26S proteasome non-ATPase regulatory subunit 1	A0A0D9R339	>tr|A0A0D9R339|A0A0D9R339_CHLSB 26S proteasome non-ATPase regulatory subunit 1 OS=Chlorocebus sabaeus OX=60711 GN=PSMD1 PE=3 SV=1	44750.7
A0A0D9R344	STX5	Chlorocebus sabaeus	Syntaxin 5	A0A0D9R344	>tr|A0A0D9R344|A0A0D9R344_CHLSB Syntaxin 5 OS=Chlorocebus sabaeus OX=60711 GN=STX5 PE=3 SV=1	8848.51
A0A0D9R349	PLXNA3	Chlorocebus sabaeus	Plexin A3	A0A0D9R349	>tr|A0A0D9R349|A0A0D9R349_CHLSB Plexin A3 OS=Chlorocebus sabaeus OX=60711 GN=PLXNA3 PE=3 SV=1	4949.33
A0A0D9R350	TJP1	Chlorocebus sabaeus	Tight junction protein 1	A0A0D9R350	>tr|A0A0D9R350|A0A0D9R350_CHLSB Tight junction protein 1 OS=Chlorocebus sabaeus OX=60711 GN=TJP1 PE=4 SV=1	15141.6
A0A0D9R354	SLC3A2	Chlorocebus sabaeus	Solute carrier family 3 member 2	A0A0D9R354	>tr|A0A0D9R354|A0A0D9R354_CHLSB Solute carrier family 3 member 2 OS=Chlorocebus sabaeus OX=60711 GN=SLC3A2 PE=4 SV=1	373012
A0A0D9R355	ANO6	Chlorocebus sabaeus	Anoctamin	A0A0D9R355	>tr|A0A0D9R355|A0A0D9R355_CHLSB Anoctamin OS=Chlorocebus sabaeus OX=60711 GN=ANO6 PE=3 SV=1	33612.6
A0A0D9R357	GOSR1	Chlorocebus sabaeus	Golgi SNAP receptor complex member 1	A0A0D9R357	>tr|A0A0D9R357|A0A0D9R357_CHLSB Golgi SNAP receptor complex member 1 OS=Chlorocebus sabaeus OX=60711 GN=GOSR1 PE=3 SV=1	9684.87
A0A0D9R358	PRKCSH	Chlorocebus sabaeus	Glucosidase 2 subunit beta	A0A0D9R358	>tr|A0A0D9R358|A0A0D9R358_CHLSB Glucosidase 2 subunit beta OS=Chlorocebus sabaeus OX=60711 GN=PRKCSH PE=4 SV=1	125656
A0A0D9R359	MTMR10	Chlorocebus sabaeus	Myotubularin related protein 10	A0A0D9R359	>tr|A0A0D9R359|A0A0D9R359_CHLSB Myotubularin related protein 10 OS=Chlorocebus sabaeus OX=60711 GN=MTMR10 PE=3 SV=1	14872.3
A0A0D9R370	FLNA	Chlorocebus sabaeus	Filamin A	A0A0D9R370	>tr|A0A0D9R370|A0A0D9R370_CHLSB Filamin A OS=Chlorocebus sabaeus OX=60711 GN=FLNA PE=3 SV=1	341597
A0A0D9R381	TWF1	Chlorocebus sabaeus	Twinfilin-1	A0A0D9R381	>tr|A0A0D9R381|A0A0D9R381_CHLSB Twinfilin-1 OS=Chlorocebus sabaeus OX=60711 GN=TWF1 PE=3 SV=1	18756.3
A0A0D9R386	NDUFAB1	Chlorocebus sabaeus	Acyl carrier protein	A0A0D9R386	>tr|A0A0D9R386|A0A0D9R386_CHLSB Acyl carrier protein OS=Chlorocebus sabaeus OX=60711 GN=NDUFAB1 PE=3 SV=1	6630.34
A0A0D9R387	ACTA2	Chlorocebus sabaeus	Actin, aortic smooth muscle	A0A0D9R387	>tr|A0A0D9R387|A0A0D9R387_CHLSB Actin, aortic smooth muscle OS=Chlorocebus sabaeus OX=60711 GN=ACTA2 PE=3 SV=1	15339.8
A0A0D9R388	NAA50	Chlorocebus sabaeus	N-alpha-acetyltransferase 50	A0A0D9R388	>tr|A0A0D9R388|A0A0D9R388_CHLSB N-alpha-acetyltransferase 50 OS=Chlorocebus sabaeus OX=60711 GN=NAA50 PE=3 SV=1	9044.57
A0A0D9R392	ATP6V1A	Chlorocebus sabaeus	H(+)-transporting two-sector ATPase	A0A0D9R392	>tr|A0A0D9R392|A0A0D9R392_CHLSB H(+)-transporting two-sector ATPase OS=Chlorocebus sabaeus OX=60711 GN=ATP6V1A PE=3 SV=1	131599
A0A0D9R396	CPD	Chlorocebus sabaeus	Carboxypeptidase D	A0A0D9R396	>tr|A0A0D9R396|A0A0D9R396_CHLSB Carboxypeptidase D OS=Chlorocebus sabaeus OX=60711 GN=CPD PE=3 SV=1	90945.2
A0A0D9R398	ANKRD22	Chlorocebus sabaeus	Ankyrin repeat domain 22	A0A0D9R398	>tr|A0A0D9R398|A0A0D9R398_CHLSB Ankyrin repeat domain 22 OS=Chlorocebus sabaeus OX=60711 GN=ANKRD22 PE=4 SV=1	6983.7
A0A0D9R3B0	BLMH	Chlorocebus sabaeus	Bleomycin hydrolase	A0A0D9R3B0	>tr|A0A0D9R3B0|A0A0D9R3B0_CHLSB Bleomycin hydrolase OS=Chlorocebus sabaeus OX=60711 GN=BLMH PE=3 SV=1	100732
A0A0D9R3B7	TMEM205	Chlorocebus sabaeus	Transmembrane protein 205	A0A0D9R3B7	>tr|A0A0D9R3B7|A0A0D9R3B7_CHLSB Transmembrane protein 205 OS=Chlorocebus sabaeus OX=60711 GN=TMEM205 PE=3 SV=1	45537.8
A0A0D9R3B9	NAA10	Chlorocebus sabaeus	N-terminal amino-acid N(alpha)-acetyltransferase NatA	A0A0D9R3B9	>tr|A0A0D9R3B9|A0A0D9R3B9_CHLSB N-terminal amino-acid N(alpha)-acetyltransferase NatA OS=Chlorocebus sabaeus OX=60711 GN=NAA10 PE=3 SV=1	4193.57
A0A0D9R3C0	RAB3D	Chlorocebus sabaeus	Ras-related protein Rab-3	A0A0D9R3C0	>tr|A0A0D9R3C0|A0A0D9R3C0_CHLSB Ras-related protein Rab-3 OS=Chlorocebus sabaeus OX=60711 GN=RAB3D PE=3 SV=1	10420
A0A0D9R3C5	ACP1	Chlorocebus sabaeus	Low molecular weight phosphotyrosine protein phosphatase	A0A0D9R3C5	>tr|A0A0D9R3C5|A0A0D9R3C5_CHLSB Low molecular weight phosphotyrosine protein phosphatase OS=Chlorocebus sabaeus OX=60711 GN=ACP1 PE=3 SV=1	8255.82
A0A0D9R3C6	UBFD1	Chlorocebus sabaeus	Ubiquitin family domain containing 1	A0A0D9R3C6	>tr|A0A0D9R3C6|A0A0D9R3C6_CHLSB Ubiquitin family domain containing 1 OS=Chlorocebus sabaeus OX=60711 GN=UBFD1 PE=4 SV=1	7167.53
A0A0D9R3C7	ITM2C	Chlorocebus sabaeus	Integral membrane protein 2	A0A0D9R3C7	>tr|A0A0D9R3C7|A0A0D9R3C7_CHLSB Integral membrane protein 2 OS=Chlorocebus sabaeus OX=60711 GN=ITM2C PE=3 SV=1	6519.96
A0A0D9R3D3	CAB39	Chlorocebus sabaeus	Calcium binding protein 39	A0A0D9R3D3	>tr|A0A0D9R3D3|A0A0D9R3D3_CHLSB Calcium binding protein 39 OS=Chlorocebus sabaeus OX=60711 GN=CAB39 PE=3 SV=1	40929.7
A0A0D9R3F1	LDLR	Chlorocebus sabaeus	Low-density lipoprotein receptor	A0A0D9R3F1	>tr|A0A0D9R3F1|A0A0D9R3F1_CHLSB Low-density lipoprotein receptor OS=Chlorocebus sabaeus OX=60711 GN=LDLR PE=4 SV=1	109954
A0A0D9R3F9	ATL3	Chlorocebus sabaeus	Atlastin GTPase 3	A0A0D9R3F9	>tr|A0A0D9R3F9|A0A0D9R3F9_CHLSB Atlastin GTPase 3 OS=Chlorocebus sabaeus OX=60711 GN=ATL3 PE=3 SV=1	55132.2
A0A0D9R3G2		Chlorocebus sabaeus	Reticulon	A0A0D9R3G2	>tr|A0A0D9R3G2|A0A0D9R3G2_CHLSB Reticulon OS=Chlorocebus sabaeus OX=60711 PE=4 SV=1	138337
A0A0D9R3G8	L1CAM	Chlorocebus sabaeus	L1 cell adhesion molecule	A0A0D9R3G8	>tr|A0A0D9R3G8|A0A0D9R3G8_CHLSB L1 cell adhesion molecule OS=Chlorocebus sabaeus OX=60711 GN=L1CAM PE=3 SV=1	10669.3
A0A0D9R3H4	SSR4	Chlorocebus sabaeus	Translocon-associated protein subunit delta	A0A0D9R3H4	>tr|A0A0D9R3H4|A0A0D9R3H4_CHLSB Translocon-associated protein subunit delta OS=Chlorocebus sabaeus OX=60711 GN=SSR4 PE=3 SV=1	177517
A0A0D9R3I0	IDH3G	Chlorocebus sabaeus	Isocitrate dehydrogenase [NAD] subunit, mitochondrial	A0A0D9R3I0	>tr|A0A0D9R3I0|A0A0D9R3I0_CHLSB Isocitrate dehydrogenase [NAD] subunit, mitochondrial OS=Chlorocebus sabaeus OX=60711 GN=IDH3G PE=3 SV=1	4856.08
A0A0D9R3I8	OTUB1	Chlorocebus sabaeus	Ubiquitin thioesterase	A0A0D9R3I8	>tr|A0A0D9R3I8|A0A0D9R3I8_CHLSB Ubiquitin thioesterase OS=Chlorocebus sabaeus OX=60711 GN=OTUB1 PE=3 SV=1	23311.6
A0A0D9R3J3	TIMM29	Chlorocebus sabaeus	Translocase of inner mitochondrial membrane 29	A0A0D9R3J3	>tr|A0A0D9R3J3|A0A0D9R3J3_CHLSB Translocase of inner mitochondrial membrane 29 OS=Chlorocebus sabaeus OX=60711 GN=TIMM29 PE=4 SV=1	10226.8
A0A0D9R3J7	BCAP31	Chlorocebus sabaeus	B-cell receptor-associated protein	A0A0D9R3J7	>tr|A0A0D9R3J7|A0A0D9R3J7_CHLSB B-cell receptor-associated protein OS=Chlorocebus sabaeus OX=60711 GN=BCAP31 PE=3 SV=1	44807.4
A0A0D9R3K0	EIF3L	Chlorocebus sabaeus	Eukaryotic translation initiation factor 3 subunit L	A0A0D9R3K0	>tr|A0A0D9R3K0|A0A0D9R3K0_CHLSB Eukaryotic translation initiation factor 3 subunit L OS=Chlorocebus sabaeus OX=60711 GN=EIF3L PE=4 SV=1	15232.8
A0A0D9R3K8	QTRT2	Chlorocebus sabaeus	Queuine tRNA-ribosyltransferase accessory subunit 2	A0A0D9R3K8	>tr|A0A0D9R3K8|A0A0D9R3K8_CHLSB Queuine tRNA-ribosyltransferase accessory subunit 2 OS=Chlorocebus sabaeus OX=60711 GN=QTRT2 PE=3 SV=1	3981.93
A0A0D9R3L0	CARM1	Chlorocebus sabaeus	Histone-arginine methyltransferase CARM1	A0A0D9R3L0	>tr|A0A0D9R3L0|A0A0D9R3L0_CHLSB Histone-arginine methyltransferase CARM1 OS=Chlorocebus sabaeus OX=60711 GN=CARM1 PE=4 SV=1	5015.48
A0A0D9R3L1	STIP1	Chlorocebus sabaeus	Stress-induced-phosphoprotein 1	A0A0D9R3L1	>tr|A0A0D9R3L1|A0A0D9R3L1_CHLSB Stress-induced-phosphoprotein 1 OS=Chlorocebus sabaeus OX=60711 GN=STIP1 PE=4 SV=1	75973.5
A0A0D9R3L2	PXDN	Chlorocebus sabaeus	Peroxidasin	A0A0D9R3L2	>tr|A0A0D9R3L2|A0A0D9R3L2_CHLSB Peroxidasin OS=Chlorocebus sabaeus OX=60711 GN=PXDN PE=4 SV=1	30105.9
A0A0D9R3L7		Chlorocebus sabaeus	Transporter	A0A0D9R3L7	>tr|A0A0D9R3L7|A0A0D9R3L7_CHLSB Transporter OS=Chlorocebus sabaeus OX=60711 PE=3 SV=1	24369.3
A0A0D9R3P2	RPS7	Chlorocebus sabaeus	40S ribosomal protein S7	A0A0D9R3P2	>tr|A0A0D9R3P2|A0A0D9R3P2_CHLSB 40S ribosomal protein S7 OS=Chlorocebus sabaeus OX=60711 GN=RPS7 PE=3 SV=1	7134.69
A0A0D9R3P3	MINPP1	Chlorocebus sabaeus	Multiple inositol polyphosphate phosphatase 1	A0A0D9R3P3	>tr|A0A0D9R3P3|A0A0D9R3P3_CHLSB Multiple inositol polyphosphate phosphatase 1 OS=Chlorocebus sabaeus OX=60711 GN=MINPP1 PE=3 SV=1	19653
A0A0D9R3P5	ATP2B3	Chlorocebus sabaeus	Calcium-transporting ATPase	A0A0D9R3P5	>tr|A0A0D9R3P5|A0A0D9R3P5_CHLSB Calcium-transporting ATPase OS=Chlorocebus sabaeus OX=60711 GN=ATP2B3 PE=3 SV=1	3095.45
A0A0D9R3P7	TMED1	Chlorocebus sabaeus	Transmembrane emp24 domain-containing protein 1	A0A0D9R3P7	>tr|A0A0D9R3P7|A0A0D9R3P7_CHLSB Transmembrane emp24 domain-containing protein 1 OS=Chlorocebus sabaeus OX=60711 GN=TMED1 PE=3 SV=1	106304
A0A0D9R3P9		Chlorocebus sabaeus	non-specific serine/threonine protein kinase	A0A0D9R3P9	>tr|A0A0D9R3P9|A0A0D9R3P9_CHLSB non-specific serine/threonine protein kinase OS=Chlorocebus sabaeus OX=60711 PE=3 SV=1	2470.79
A0A0D9R3Q2	DNM2	Chlorocebus sabaeus	dynamin GTPase	A0A0D9R3Q2	>tr|A0A0D9R3Q2|A0A0D9R3Q2_CHLSB dynamin GTPase OS=Chlorocebus sabaeus OX=60711 GN=DNM2 PE=3 SV=1	16571.5
A0A0D9R3Q6	QTRT1	Chlorocebus sabaeus	Queuine tRNA-ribosyltransferase catalytic subunit 1	A0A0D9R3Q6	>tr|A0A0D9R3Q6|A0A0D9R3Q6_CHLSB Queuine tRNA-ribosyltransferase catalytic subunit 1 OS=Chlorocebus sabaeus OX=60711 GN=QTRT1 PE=3 SV=1	20340
A0A0D9R3S3	NSDHL	Chlorocebus sabaeus	NAD(P) dependent steroid dehydrogenase-like	A0A0D9R3S3	>tr|A0A0D9R3S3|A0A0D9R3S3_CHLSB NAD(P) dependent steroid dehydrogenase-like OS=Chlorocebus sabaeus OX=60711 GN=NSDHL PE=3 SV=1	73244.4
A0A0D9R3S5	ILF3	Chlorocebus sabaeus	Interleukin enhancer binding factor 3	A0A0D9R3S5	>tr|A0A0D9R3S5|A0A0D9R3S5_CHLSB Interleukin enhancer binding factor 3 OS=Chlorocebus sabaeus OX=60711 GN=ILF3 PE=4 SV=1	17616.6
A0A0D9R3S7	CETN2	Chlorocebus sabaeus	Centrin 2	A0A0D9R3S7	>tr|A0A0D9R3S7|A0A0D9R3S7_CHLSB Centrin 2 OS=Chlorocebus sabaeus OX=60711 GN=CETN2 PE=3 SV=1	8490.17
A0A0D9R3S9	SLC44A2	Chlorocebus sabaeus	Choline transporter-like protein	A0A0D9R3S9	>tr|A0A0D9R3S9|A0A0D9R3S9_CHLSB Choline transporter-like protein OS=Chlorocebus sabaeus OX=60711 GN=SLC44A2 PE=3 SV=1	32426.5
A0A0D9R3T4	MFSD14B	Chlorocebus sabaeus	Major facilitator superfamily domain containing 14B	A0A0D9R3T4	>tr|A0A0D9R3T4|A0A0D9R3T4_CHLSB Major facilitator superfamily domain containing 14B OS=Chlorocebus sabaeus OX=60711 GN=MFSD14B PE=3 SV=1	2811.33
A0A0D9R3T5	METTL9	Chlorocebus sabaeus	Methyltransferase 9, His-X-His N1-histidine	A0A0D9R3T5	>tr|A0A0D9R3T5|A0A0D9R3T5_CHLSB Methyltransferase 9, His-X-His N1-histidine OS=Chlorocebus sabaeus OX=60711 GN=METTL9 PE=4 SV=1	17155.2
A0A0D9R3T9	FKBP2	Chlorocebus sabaeus	peptidylprolyl isomerase	A0A0D9R3T9	>tr|A0A0D9R3T9|A0A0D9R3T9_CHLSB peptidylprolyl isomerase OS=Chlorocebus sabaeus OX=60711 GN=FKBP2 PE=4 SV=1	10352.2
A0A0D9R3U6	PLCB3	Chlorocebus sabaeus	1-phosphatidylinositol 4,5-bisphosphate phosphodiesterase	A0A0D9R3U6	>tr|A0A0D9R3U6|A0A0D9R3U6_CHLSB 1-phosphatidylinositol 4,5-bisphosphate phosphodiesterase OS=Chlorocebus sabaeus OX=60711 GN=PLCB3 PE=4 SV=1	19321.2
A0A0D9R3V1	B4GALT4	Chlorocebus sabaeus	Beta-1,4-galactosyltransferase	A0A0D9R3V1	>tr|A0A0D9R3V1|A0A0D9R3V1_CHLSB Beta-1,4-galactosyltransferase OS=Chlorocebus sabaeus OX=60711 GN=B4GALT4 PE=3 SV=1	18775.7
A0A0D9R3W4	TRIP12	Chlorocebus sabaeus	E3 ubiquitin-protein ligase	A0A0D9R3W4	>tr|A0A0D9R3W4|A0A0D9R3W4_CHLSB E3 ubiquitin-protein ligase OS=Chlorocebus sabaeus OX=60711 GN=TRIP12 PE=3 SV=1	5542.44
A0A0D9R3W5	PDIA4	Chlorocebus sabaeus	Protein disulfide-isomerase A4	A0A0D9R3W5	>tr|A0A0D9R3W5|A0A0D9R3W5_CHLSB Protein disulfide-isomerase A4 OS=Chlorocebus sabaeus OX=60711 GN=PDIA4 PE=3 SV=1	539630
A0A0D9R3W7	POGLUT1	Chlorocebus sabaeus	Protein O-glucosyltransferase 1	A0A0D9R3W7	>tr|A0A0D9R3W7|A0A0D9R3W7_CHLSB Protein O-glucosyltransferase 1 OS=Chlorocebus sabaeus OX=60711 GN=POGLUT1 PE=3 SV=1	6963.55
A0A0D9R3X7	TIMMDC1	Chlorocebus sabaeus	Complex I assembly factor TIMMDC1, mitochondrial	A0A0D9R3X7	>tr|A0A0D9R3X7|A0A0D9R3X7_CHLSB Complex I assembly factor TIMMDC1, mitochondrial OS=Chlorocebus sabaeus OX=60711 GN=TIMMDC1 PE=3 SV=1	48052.9
A0A0D9R3Z0	PIPOX	Chlorocebus sabaeus	sarcosine oxidasee (formaldehyde-forming)	A0A0D9R3Z0	>tr|A0A0D9R3Z0|A0A0D9R3Z0_CHLSB sarcosine oxidasee (formaldehyde-forming) OS=Chlorocebus sabaeus OX=60711 GN=PIPOX PE=3 SV=1	6950.36
A0A0D9R3Z4	CUL1	Chlorocebus sabaeus	Cullin 1	A0A0D9R3Z4	>tr|A0A0D9R3Z4|A0A0D9R3Z4_CHLSB Cullin 1 OS=Chlorocebus sabaeus OX=60711 GN=CUL1 PE=3 SV=1	5680
A0A0D9R400	FATE1	Chlorocebus sabaeus	Fetal and adult testis expressed 1	A0A0D9R400	>tr|A0A0D9R400|A0A0D9R400_CHLSB Fetal and adult testis expressed 1 OS=Chlorocebus sabaeus OX=60711 GN=FATE1 PE=4 SV=1	7546.83
A0A0D9R403	FAM120A	Chlorocebus sabaeus	Family with sequence similarity 120A	A0A0D9R403	>tr|A0A0D9R403|A0A0D9R403_CHLSB Family with sequence similarity 120A OS=Chlorocebus sabaeus OX=60711 GN=FAM120A PE=3 SV=1	7149.02
A0A0D9R409	EMC7	Chlorocebus sabaeus	Endoplasmic reticulum membrane protein complex subunit 7	A0A0D9R409	>tr|A0A0D9R409|A0A0D9R409_CHLSB Endoplasmic reticulum membrane protein complex subunit 7 OS=Chlorocebus sabaeus OX=60711 GN=EMC7 PE=3 SV=1	13552.7
A0A0D9R417	KIDINS220	Chlorocebus sabaeus	Kinase D interacting substrate 220	A0A0D9R417	>tr|A0A0D9R417|A0A0D9R417_CHLSB Kinase D interacting substrate 220 OS=Chlorocebus sabaeus OX=60711 GN=KIDINS220 PE=4 SV=1	7873.7
A0A0D9R419	EMC4	Chlorocebus sabaeus	ER membrane protein complex subunit 4	A0A0D9R419	>tr|A0A0D9R419|A0A0D9R419_CHLSB ER membrane protein complex subunit 4 OS=Chlorocebus sabaeus OX=60711 GN=EMC4 PE=3 SV=1	40025.6
A0A0D9R424	VMA21	Chlorocebus sabaeus	Vacuolar ATPase assembly factor VMA21	A0A0D9R424	>tr|A0A0D9R424|A0A0D9R424_CHLSB Vacuolar ATPase assembly factor VMA21 OS=Chlorocebus sabaeus OX=60711 GN=VMA21 PE=3 SV=1	16243.2
A0A0D9R429	MBOAT2	Chlorocebus sabaeus	Membrane bound O-acyltransferase domain containing 2	A0A0D9R429	>tr|A0A0D9R429|A0A0D9R429_CHLSB Membrane bound O-acyltransferase domain containing 2 OS=Chlorocebus sabaeus OX=60711 GN=MBOAT2 PE=4 SV=1	3463.04
A0A0D9R434	FLOT2	Chlorocebus sabaeus	Flotillin	A0A0D9R434	>tr|A0A0D9R434|A0A0D9R434_CHLSB Flotillin OS=Chlorocebus sabaeus OX=60711 GN=FLOT2 PE=3 SV=1	106411
A0A0D9R435	GXYLT1	Chlorocebus sabaeus	Glucoside xylosyltransferase 1	A0A0D9R435	>tr|A0A0D9R435|A0A0D9R435_CHLSB Glucoside xylosyltransferase 1 OS=Chlorocebus sabaeus OX=60711 GN=GXYLT1 PE=3 SV=1	10309.8
A0A0D9R456	TCAF1	Chlorocebus sabaeus	TRPM8 channel associated factor 1	A0A0D9R456	>tr|A0A0D9R456|A0A0D9R456_CHLSB TRPM8 channel associated factor 1 OS=Chlorocebus sabaeus OX=60711 GN=TCAF1 PE=3 SV=1	4854.53
A0A0D9R458	CD99L2	Chlorocebus sabaeus	CD99 antigen-like protein 2	A0A0D9R458	>tr|A0A0D9R458|A0A0D9R458_CHLSB CD99 antigen-like protein 2 OS=Chlorocebus sabaeus OX=60711 GN=CD99L2 PE=3 SV=1	9745.65
A0A0D9R461	CPSF3	Chlorocebus sabaeus	Cleavage and polyadenylation specific factor 3	A0A0D9R461	>tr|A0A0D9R461|A0A0D9R461_CHLSB Cleavage and polyadenylation specific factor 3 OS=Chlorocebus sabaeus OX=60711 GN=CPSF3 PE=4 SV=1	4628.42
A0A0D9R464;A0A0D9S9Z6;A0A0D9SAG1		Chlorocebus sabaeus	Large ribosomal subunit protein uL23	A0A0D9R464;A0A0D9S9Z6;A0A0D9SAG1	>tr|A0A0D9R464|A0A0D9R464_CHLSB Large ribosomal subunit protein uL23 OS=Chlorocebus sabaeus OX=60711 PE=3 SV=1;>tr|A0A0D9S9Z6|A0A0D9S9Z6_CHLSB Large ribosomal subunit protein uL23 OS=Chlorocebus sabaeus OX=60711 PE=3 SV=1;>tr|A0A0D9SAG1|A0A0D9SAG1_CHLSB Large ribosomal subunit protein uL23 OS=Chlorocebus sabaeus OX=60711 PE=3 SV=1	48128.5
A0A0D9R468	MTM1	Chlorocebus sabaeus	Myotubularin	A0A0D9R468	>tr|A0A0D9R468|A0A0D9R468_CHLSB Myotubularin OS=Chlorocebus sabaeus OX=60711 GN=MTM1 PE=3 SV=1	10565
A0A0D9R471	LPCAT4	Chlorocebus sabaeus	Lysophosphatidylcholine acyltransferase 4	A0A0D9R471	>tr|A0A0D9R471|A0A0D9R471_CHLSB Lysophosphatidylcholine acyltransferase 4 OS=Chlorocebus sabaeus OX=60711 GN=LPCAT4 PE=3 SV=1	22823.4
A0A0D9R472	ADAM17	Chlorocebus sabaeus	ADAM metallopeptidase domain 17	A0A0D9R472	>tr|A0A0D9R472|A0A0D9R472_CHLSB ADAM metallopeptidase domain 17 OS=Chlorocebus sabaeus OX=60711 GN=ADAM17 PE=4 SV=1	21177.1
A0A0D9R473	FSTL1	Chlorocebus sabaeus	Follistatin-related protein 1	A0A0D9R473	>tr|A0A0D9R473|A0A0D9R473_CHLSB Follistatin-related protein 1 OS=Chlorocebus sabaeus OX=60711 GN=FSTL1 PE=4 SV=1	28420.1
A0A0D9R478		Chlorocebus sabaeus	NADH dehydrogenase [ubiquinone] 1 beta subcomplex subunit 4	A0A0D9R478	>tr|A0A0D9R478|A0A0D9R478_CHLSB NADH dehydrogenase [ubiquinone] 1 beta subcomplex subunit 4 OS=Chlorocebus sabaeus OX=60711 PE=3 SV=1	22350.2
A0A0D9R479	RAB34	Chlorocebus sabaeus	RAB34, member RAS oncogene family	A0A0D9R479	>tr|A0A0D9R479|A0A0D9R479_CHLSB RAB34, member RAS oncogene family OS=Chlorocebus sabaeus OX=60711 GN=RAB34 PE=4 SV=1	8654.95
A0A0D9R482	YWHAQ	Chlorocebus sabaeus	Tyrosine 3-monooxygenase/tryptophan 5-monooxygenase activation protein theta	A0A0D9R482	>tr|A0A0D9R482|A0A0D9R482_CHLSB Tyrosine 3-monooxygenase/tryptophan 5-monooxygenase activation protein theta OS=Chlorocebus sabaeus OX=60711 GN=YWHAQ PE=3 SV=1	30764.2
A0A0D9R492	RABL3	Chlorocebus sabaeus	Rab-like protein 3	A0A0D9R492	>tr|A0A0D9R492|A0A0D9R492_CHLSB Rab-like protein 3 OS=Chlorocebus sabaeus OX=60711 GN=RABL3 PE=4 SV=1	6008.05
A0A0D9R493	UQCRC2	Chlorocebus sabaeus	Ubiquinol-cytochrome c reductase core protein 2	A0A0D9R493	>tr|A0A0D9R493|A0A0D9R493_CHLSB Ubiquinol-cytochrome c reductase core protein 2 OS=Chlorocebus sabaeus OX=60711 GN=UQCRC2 PE=3 SV=1	285026
A0A0D9R4A0	FGD3	Chlorocebus sabaeus	FYVE, RhoGEF and PH domain containing 3	A0A0D9R4A0	>tr|A0A0D9R4A0|A0A0D9R4A0_CHLSB FYVE, RhoGEF and PH domain containing 3 OS=Chlorocebus sabaeus OX=60711 GN=FGD3 PE=4 SV=1	4131.15
A0A0D9R4A7	EXOC2	Chlorocebus sabaeus	Exocyst complex component 2	A0A0D9R4A7	>tr|A0A0D9R4A7|A0A0D9R4A7_CHLSB Exocyst complex component 2 OS=Chlorocebus sabaeus OX=60711 GN=EXOC2 PE=3 SV=1	3300.13
A0A0D9R4C9	SDF2	Chlorocebus sabaeus	Stromal cell derived factor 2	A0A0D9R4C9	>tr|A0A0D9R4C9|A0A0D9R4C9_CHLSB Stromal cell derived factor 2 OS=Chlorocebus sabaeus OX=60711 GN=SDF2 PE=4 SV=1	36856.4
A0A0D9R4D0	PRDX5	Chlorocebus sabaeus	Peroxiredoxin-5	A0A0D9R4D0	>tr|A0A0D9R4D0|A0A0D9R4D0_CHLSB Peroxiredoxin-5 OS=Chlorocebus sabaeus OX=60711 GN=PRDX5 PE=3 SV=1	30534.5
A0A0D9R4D3	SERPINB1	Chlorocebus sabaeus	Serpin family B member 1	A0A0D9R4D3	>tr|A0A0D9R4D3|A0A0D9R4D3_CHLSB Serpin family B member 1 OS=Chlorocebus sabaeus OX=60711 GN=SERPINB1 PE=3 SV=1	10755.9
A0A0D9R4D4	SERPINB9	Chlorocebus sabaeus	Serpin family B member 9	A0A0D9R4D4	>tr|A0A0D9R4D4|A0A0D9R4D4_CHLSB Serpin family B member 9 OS=Chlorocebus sabaeus OX=60711 GN=SERPINB9 PE=3 SV=1	14922.4
A0A0D9R4D7	LSS	Chlorocebus sabaeus	Terpene cyclase/mutase family member	A0A0D9R4D7	>tr|A0A0D9R4D7|A0A0D9R4D7_CHLSB Terpene cyclase/mutase family member OS=Chlorocebus sabaeus OX=60711 GN=LSS PE=3 SV=1	141981
A0A0D9R4D9	SERPINB6	Chlorocebus sabaeus	Serpin B6	A0A0D9R4D9	>tr|A0A0D9R4D9|A0A0D9R4D9_CHLSB Serpin B6 OS=Chlorocebus sabaeus OX=60711 GN=SERPINB6 PE=3 SV=1	17133
A0A0D9R4E2	HPCAL1	Chlorocebus sabaeus	Hippocalcin-like protein 1	A0A0D9R4E2	>tr|A0A0D9R4E2|A0A0D9R4E2_CHLSB Hippocalcin-like protein 1 OS=Chlorocebus sabaeus OX=60711 GN=HPCAL1 PE=4 SV=1	32233.9
A0A0D9R4G5	CDC37	Chlorocebus sabaeus	Hsp90 co-chaperone Cdc37	A0A0D9R4G5	>tr|A0A0D9R4G5|A0A0D9R4G5_CHLSB Hsp90 co-chaperone Cdc37 OS=Chlorocebus sabaeus OX=60711 GN=CDC37 PE=3 SV=1	35042.8
A0A0D9R4G9	RASGRP2	Chlorocebus sabaeus	RAS guanyl releasing protein 2	A0A0D9R4G9	>tr|A0A0D9R4G9|A0A0D9R4G9_CHLSB RAS guanyl releasing protein 2 OS=Chlorocebus sabaeus OX=60711 GN=RASGRP2 PE=3 SV=1	9749.41
A0A0D9R4H0	COL6A2	Chlorocebus sabaeus	Collagen type VI alpha 2 chain	A0A0D9R4H0	>tr|A0A0D9R4H0|A0A0D9R4H0_CHLSB Collagen type VI alpha 2 chain OS=Chlorocebus sabaeus OX=60711 GN=COL6A2 PE=4 SV=1	11091.1
A0A0D9R4H1	IARS1	Chlorocebus sabaeus	isoleucine--tRNA ligase	A0A0D9R4H1	>tr|A0A0D9R4H1|A0A0D9R4H1_CHLSB isoleucine--tRNA ligase OS=Chlorocebus sabaeus OX=60711 GN=IARS1 PE=3 SV=1	43100.1
A0A0D9R4H5		Chlorocebus sabaeus	VWFA domain-containing protein	A0A0D9R4H5	>tr|A0A0D9R4H5|A0A0D9R4H5_CHLSB VWFA domain-containing protein OS=Chlorocebus sabaeus OX=60711 PE=4 SV=1	37688.7
A0A0D9R4H6	TUBB2A	Chlorocebus sabaeus	Tubulin beta chain	A0A0D9R4H6	>tr|A0A0D9R4H6|A0A0D9R4H6_CHLSB Tubulin beta chain OS=Chlorocebus sabaeus OX=60711 GN=TUBB2A PE=3 SV=1	53257
A0A0D9R4I0	SPTLC1	Chlorocebus sabaeus	Serine palmitoyltransferase 1	A0A0D9R4I0	>tr|A0A0D9R4I0|A0A0D9R4I0_CHLSB Serine palmitoyltransferase 1 OS=Chlorocebus sabaeus OX=60711 GN=SPTLC1 PE=3 SV=1	267335
A0A0D9R4I1	ALDOC	Chlorocebus sabaeus	Fructose-bisphosphate aldolase	A0A0D9R4I1	>tr|A0A0D9R4I1|A0A0D9R4I1_CHLSB Fructose-bisphosphate aldolase OS=Chlorocebus sabaeus OX=60711 GN=ALDOC PE=3 SV=1	348536
A0A0D9R4I4	THBS1	Chlorocebus sabaeus	Thrombospondin 1	A0A0D9R4I4	>tr|A0A0D9R4I4|A0A0D9R4I4_CHLSB Thrombospondin 1 OS=Chlorocebus sabaeus OX=60711 GN=THBS1 PE=3 SV=1	11470.5
A0A0D9R4I5	SF1	Chlorocebus sabaeus	Splicing factor 1	A0A0D9R4I5	>tr|A0A0D9R4I5|A0A0D9R4I5_CHLSB Splicing factor 1 OS=Chlorocebus sabaeus OX=60711 GN=SF1 PE=3 SV=1	5526
A0A0D9R4I7	PIGS	Chlorocebus sabaeus	Phosphatidylinositol glycan anchor biosynthesis class S	A0A0D9R4I7	>tr|A0A0D9R4I7|A0A0D9R4I7_CHLSB Phosphatidylinositol glycan anchor biosynthesis class S OS=Chlorocebus sabaeus OX=60711 GN=PIGS PE=3 SV=1	21592.2
A0A0D9R4I9	ROR2	Chlorocebus sabaeus	Receptor tyrosine kinase like orphan receptor 2	A0A0D9R4I9	>tr|A0A0D9R4I9|A0A0D9R4I9_CHLSB Receptor tyrosine kinase like orphan receptor 2 OS=Chlorocebus sabaeus OX=60711 GN=ROR2 PE=4 SV=1	24159.2
A0A0D9R4J3;A0A0D9S4L2	UNC119;UNC119B	Chlorocebus sabaeus	Protein unc-119 homolog A;Unc-119 lipid binding chaperone B	A0A0D9R4J3;A0A0D9S4L2	>tr|A0A0D9R4J3|A0A0D9R4J3_CHLSB Protein unc-119 homolog A OS=Chlorocebus sabaeus OX=60711 GN=UNC119 PE=3 SV=1;>tr|A0A0D9S4L2|A0A0D9S4L2_CHLSB Unc-119 lipid binding chaperone B OS=Chlorocebus sabaeus OX=60711 GN=UNC119B PE=3 SV=1	23560.8
A0A0D9R4J6	SLC2A13	Chlorocebus sabaeus	Solute carrier family 2 member 13	A0A0D9R4J6	>tr|A0A0D9R4J6|A0A0D9R4J6_CHLSB Solute carrier family 2 member 13 OS=Chlorocebus sabaeus OX=60711 GN=SLC2A13 PE=3 SV=1	14603.4
A0A0D9R4K6;A0A0D9SAN2		Chlorocebus sabaeus	Signal recognition particle 14 kDa protein	A0A0D9R4K6;A0A0D9SAN2	>tr|A0A0D9R4K6|A0A0D9R4K6_CHLSB Signal recognition particle 14 kDa protein OS=Chlorocebus sabaeus OX=60711 PE=3 SV=1;>tr|A0A0D9SAN2|A0A0D9SAN2_CHLSB Signal recognition particle 14 kDa protein OS=Chlorocebus sabaeus OX=60711 PE=3 SV=1	21084.4
A0A0D9R4K9	PDIA6	Chlorocebus sabaeus	Protein disulfide-isomerase A6	A0A0D9R4K9	>tr|A0A0D9R4K9|A0A0D9R4K9_CHLSB Protein disulfide-isomerase A6 OS=Chlorocebus sabaeus OX=60711 GN=PDIA6 PE=3 SV=1	1985560
A0A0D9R4L5		Chlorocebus sabaeus	Iron-binding zinc finger CDGSH type domain-containing protein	A0A0D9R4L5	>tr|A0A0D9R4L5|A0A0D9R4L5_CHLSB Iron-binding zinc finger CDGSH type domain-containing protein OS=Chlorocebus sabaeus OX=60711 PE=4 SV=1	13381.3
A0A0D9R4L8	TFAM	Chlorocebus sabaeus	Transcription factor A, mitochondrial	A0A0D9R4L8	>tr|A0A0D9R4L8|A0A0D9R4L8_CHLSB Transcription factor A, mitochondrial OS=Chlorocebus sabaeus OX=60711 GN=TFAM PE=4 SV=1	3330.9
A0A0D9R4L9	ECI2	Chlorocebus sabaeus	Enoyl-CoA delta isomerase 2	A0A0D9R4L9	>tr|A0A0D9R4L9|A0A0D9R4L9_CHLSB Enoyl-CoA delta isomerase 2 OS=Chlorocebus sabaeus OX=60711 GN=ECI2 PE=4 SV=1	17600
A0A0D9R4M0	GOLGB1	Chlorocebus sabaeus	Golgin B1	A0A0D9R4M0	>tr|A0A0D9R4M0|A0A0D9R4M0_CHLSB Golgin B1 OS=Chlorocebus sabaeus OX=60711 GN=GOLGB1 PE=4 SV=1	17156.4
A0A0D9R4M2	LGALS1	Chlorocebus sabaeus	Galectin	A0A0D9R4M2	>tr|A0A0D9R4M2|A0A0D9R4M2_CHLSB Galectin OS=Chlorocebus sabaeus OX=60711 GN=LGALS1 PE=4 SV=1	52010.6
A0A0D9R4M4	SLC46A1	Chlorocebus sabaeus	Proton-coupled folate transporter	A0A0D9R4M4	>tr|A0A0D9R4M4|A0A0D9R4M4_CHLSB Proton-coupled folate transporter OS=Chlorocebus sabaeus OX=60711 GN=SLC46A1 PE=3 SV=1	15427.3
A0A0D9R4N4	GSTK1	Chlorocebus sabaeus	Glutathione S-transferase kappa	A0A0D9R4N4	>tr|A0A0D9R4N4|A0A0D9R4N4_CHLSB Glutathione S-transferase kappa OS=Chlorocebus sabaeus OX=60711 GN=GSTK1 PE=3 SV=1	13923.5
A0A0D9R4N8	SLC66A3	Chlorocebus sabaeus	Solute carrier family 66 member 3	A0A0D9R4N8	>tr|A0A0D9R4N8|A0A0D9R4N8_CHLSB Solute carrier family 66 member 3 OS=Chlorocebus sabaeus OX=60711 GN=SLC66A3 PE=4 SV=1	16101.1
A0A0D9R4P0	PHYHIPL	Chlorocebus sabaeus	Phytanoyl-CoA 2-hydroxylase interacting protein like	A0A0D9R4P0	>tr|A0A0D9R4P0|A0A0D9R4P0_CHLSB Phytanoyl-CoA 2-hydroxylase interacting protein like OS=Chlorocebus sabaeus OX=60711 GN=PHYHIPL PE=3 SV=1	15126.8
A0A0D9R4P6	ROCK2	Chlorocebus sabaeus	Rho-associated protein kinase	A0A0D9R4P6	>tr|A0A0D9R4P6|A0A0D9R4P6_CHLSB Rho-associated protein kinase OS=Chlorocebus sabaeus OX=60711 GN=ROCK2 PE=3 SV=1	13441.6
A0A0D9R4Q8	CPNE8	Chlorocebus sabaeus	Copine 8	A0A0D9R4Q8	>tr|A0A0D9R4Q8|A0A0D9R4Q8_CHLSB Copine 8 OS=Chlorocebus sabaeus OX=60711 GN=CPNE8 PE=3 SV=1	25312.4
A0A0D9R4R2	VTN	Chlorocebus sabaeus	Vitronectin	A0A0D9R4R2	>tr|A0A0D9R4R2|A0A0D9R4R2_CHLSB Vitronectin OS=Chlorocebus sabaeus OX=60711 GN=VTN PE=4 SV=1	8639.57
A0A0D9R4R4		Chlorocebus sabaeus	Dol-P-Glc:Glc(2)Man(9)GlcNAc(2)-PP-Dol alpha-1,2-glucosyltransferase	A0A0D9R4R4	>tr|A0A0D9R4R4|A0A0D9R4R4_CHLSB Dol-P-Glc:Glc(2)Man(9)GlcNAc(2)-PP-Dol alpha-1,2-glucosyltransferase OS=Chlorocebus sabaeus OX=60711 PE=3 SV=1	14132.5
A0A0D9R4S1	FARS2	Chlorocebus sabaeus	phenylalanine--tRNA ligase	A0A0D9R4S1	>tr|A0A0D9R4S1|A0A0D9R4S1_CHLSB phenylalanine--tRNA ligase OS=Chlorocebus sabaeus OX=60711 GN=FARS2 PE=3 SV=1	4069.44
A0A0D9R4S2	TMEM199	Chlorocebus sabaeus	Transmembrane protein 199	A0A0D9R4S2	>tr|A0A0D9R4S2|A0A0D9R4S2_CHLSB Transmembrane protein 199 OS=Chlorocebus sabaeus OX=60711 GN=TMEM199 PE=4 SV=1	28186.2
A0A0D9R4T0	ATP11C	Chlorocebus sabaeus	Phospholipid-transporting ATPase	A0A0D9R4T0	>tr|A0A0D9R4T0|A0A0D9R4T0_CHLSB Phospholipid-transporting ATPase OS=Chlorocebus sabaeus OX=60711 GN=ATP11C PE=3 SV=1	9813.88
A0A0D9R4T4	POLDIP2	Chlorocebus sabaeus	DNA polymerase delta interacting protein 2	A0A0D9R4T4	>tr|A0A0D9R4T4|A0A0D9R4T4_CHLSB DNA polymerase delta interacting protein 2 OS=Chlorocebus sabaeus OX=60711 GN=POLDIP2 PE=4 SV=1	6584.83
A0A0D9R4T8	PKP2	Chlorocebus sabaeus	Plakophilin 2	A0A0D9R4T8	>tr|A0A0D9R4T8|A0A0D9R4T8_CHLSB Plakophilin 2 OS=Chlorocebus sabaeus OX=60711 GN=PKP2 PE=3 SV=1	1799.2
A0A0D9R4U0	MRPL4	Chlorocebus sabaeus	Large ribosomal subunit protein uL4m	A0A0D9R4U0	>tr|A0A0D9R4U0|A0A0D9R4U0_CHLSB Large ribosomal subunit protein uL4m OS=Chlorocebus sabaeus OX=60711 GN=MRPL4 PE=3 SV=1	6775.79
A0A0D9R4V0	TMEM97	Chlorocebus sabaeus	Transmembrane protein 97	A0A0D9R4V0	>tr|A0A0D9R4V0|A0A0D9R4V0_CHLSB Transmembrane protein 97 OS=Chlorocebus sabaeus OX=60711 GN=TMEM97 PE=3 SV=1	96756.1
A0A0D9R4W1	SSR1	Chlorocebus sabaeus	Translocon-associated protein subunit alpha	A0A0D9R4W1	>tr|A0A0D9R4W1|A0A0D9R4W1_CHLSB Translocon-associated protein subunit alpha OS=Chlorocebus sabaeus OX=60711 GN=SSR1 PE=3 SV=1	105042
A0A0D9R4W3	CTSL	Chlorocebus sabaeus	Cathepsin L	A0A0D9R4W3	>tr|A0A0D9R4W3|A0A0D9R4W3_CHLSB Cathepsin L OS=Chlorocebus sabaeus OX=60711 GN=CTSL PE=3 SV=1	147872
A0A0D9R4W4	EIF3G	Chlorocebus sabaeus	Eukaryotic translation initiation factor 3 subunit G	A0A0D9R4W4	>tr|A0A0D9R4W4|A0A0D9R4W4_CHLSB Eukaryotic translation initiation factor 3 subunit G OS=Chlorocebus sabaeus OX=60711 GN=EIF3G PE=3 SV=1	17478.4
A0A0D9R4W7	FAM162A	Chlorocebus sabaeus	Protein FAM162A	A0A0D9R4W7	>tr|A0A0D9R4W7|A0A0D9R4W7_CHLSB Protein FAM162A OS=Chlorocebus sabaeus OX=60711 GN=FAM162A PE=3 SV=1	12888.5
A0A0D9R4X1;A0A0D9S7X9	KPNA1;KPNA6	Chlorocebus sabaeus	Importin subunit alpha	A0A0D9R4X1;A0A0D9S7X9	>tr|A0A0D9R4X1|A0A0D9R4X1_CHLSB Importin subunit alpha OS=Chlorocebus sabaeus OX=60711 GN=KPNA1 PE=3 SV=1;>tr|A0A0D9S7X9|A0A0D9S7X9_CHLSB Importin subunit alpha OS=Chlorocebus sabaeus OX=60711 GN=KPNA6 PE=3 SV=1	3020.4
A0A0D9R4X2	DNM1L	Chlorocebus sabaeus	Dynamin-1-like protein	A0A0D9R4X2	>tr|A0A0D9R4X2|A0A0D9R4X2_CHLSB Dynamin-1-like protein OS=Chlorocebus sabaeus OX=60711 GN=DNM1L PE=3 SV=1	34745.3
A0A0D9R4X7	EHD1	Chlorocebus sabaeus	EH domain containing 1	A0A0D9R4X7	>tr|A0A0D9R4X7|A0A0D9R4X7_CHLSB EH domain containing 1 OS=Chlorocebus sabaeus OX=60711 GN=EHD1 PE=4 SV=1	55326.1
A0A0D9R4Y1	DSP	Chlorocebus sabaeus	Desmoplakin	A0A0D9R4Y1	>tr|A0A0D9R4Y1|A0A0D9R4Y1_CHLSB Desmoplakin OS=Chlorocebus sabaeus OX=60711 GN=DSP PE=4 SV=1	7956.31
A0A0D9R4Z6	TXNDC5	Chlorocebus sabaeus	protein disulfide-isomerase	A0A0D9R4Z6	>tr|A0A0D9R4Z6|A0A0D9R4Z6_CHLSB protein disulfide-isomerase OS=Chlorocebus sabaeus OX=60711 GN=TXNDC5 PE=3 SV=1	414919
A0A0D9R504	EEF1E1	Chlorocebus sabaeus	Eukaryotic translation elongation factor 1 epsilon 1	A0A0D9R504	>tr|A0A0D9R504|A0A0D9R504_CHLSB Eukaryotic translation elongation factor 1 epsilon 1 OS=Chlorocebus sabaeus OX=60711 GN=EEF1E1 PE=4 SV=1	18304.9
A0A0D9R507	GOLM1	Chlorocebus sabaeus	Golgi membrane protein 1	A0A0D9R507	>tr|A0A0D9R507|A0A0D9R507_CHLSB Golgi membrane protein 1 OS=Chlorocebus sabaeus OX=60711 GN=GOLM1 PE=3 SV=1	17825.7
A0A0D9R534	REEP3	Chlorocebus sabaeus	Receptor expression-enhancing protein	A0A0D9R534	>tr|A0A0D9R534|A0A0D9R534_CHLSB Receptor expression-enhancing protein OS=Chlorocebus sabaeus OX=60711 GN=REEP3 PE=3 SV=1	5270.8
A0A0D9R541		Chlorocebus sabaeus	Thrombospondin-like N-terminal domain-containing protein	A0A0D9R541	>tr|A0A0D9R541|A0A0D9R541_CHLSB Thrombospondin-like N-terminal domain-containing protein OS=Chlorocebus sabaeus OX=60711 PE=4 SV=1	30965.6
A0A0D9R548	SLC49A4	Chlorocebus sabaeus	Solute carrier family 49 member 4	A0A0D9R548	>tr|A0A0D9R548|A0A0D9R548_CHLSB Solute carrier family 49 member 4 OS=Chlorocebus sabaeus OX=60711 GN=SLC49A4 PE=3 SV=1	13790.1
A0A0D9R554	POFUT2	Chlorocebus sabaeus	GDP-fucose protein O-fucosyltransferase 2	A0A0D9R554	>tr|A0A0D9R554|A0A0D9R554_CHLSB GDP-fucose protein O-fucosyltransferase 2 OS=Chlorocebus sabaeus OX=60711 GN=POFUT2 PE=3 SV=1	54610
A0A0D9R565	ERGIC2	Chlorocebus sabaeus	Endoplasmic reticulum-Golgi intermediate compartment protein	A0A0D9R565	>tr|A0A0D9R565|A0A0D9R565_CHLSB Endoplasmic reticulum-Golgi intermediate compartment protein OS=Chlorocebus sabaeus OX=60711 GN=ERGIC2 PE=3 SV=1	5776.19
A0A0D9R574	ITGB2	Chlorocebus sabaeus	Integrin beta	A0A0D9R574	>tr|A0A0D9R574|A0A0D9R574_CHLSB Integrin beta OS=Chlorocebus sabaeus OX=60711 GN=ITGB2 PE=3 SV=1	62402.7
A0A0D9R578	HTATSF1	Chlorocebus sabaeus	HIV-1 Tat specific factor 1	A0A0D9R578	>tr|A0A0D9R578|A0A0D9R578_CHLSB HIV-1 Tat specific factor 1 OS=Chlorocebus sabaeus OX=60711 GN=HTATSF1 PE=3 SV=1	6965.05
A0A0D9R582	PTTG1IP	Chlorocebus sabaeus	PTTG1 interacting protein	A0A0D9R582	>tr|A0A0D9R582|A0A0D9R582_CHLSB PTTG1 interacting protein OS=Chlorocebus sabaeus OX=60711 GN=PTTG1IP PE=4 SV=1	70273.1
A0A0D9R593	HERC4	Chlorocebus sabaeus	HECT and RLD domain containing E3 ubiquitin protein ligase 4	A0A0D9R593	>tr|A0A0D9R593|A0A0D9R593_CHLSB HECT and RLD domain containing E3 ubiquitin protein ligase 4 OS=Chlorocebus sabaeus OX=60711 GN=HERC4 PE=4 SV=1	1414.72
A0A0D9R5A2	IVD	Chlorocebus sabaeus	Isovaleryl-CoA dehydrogenase, mitochondrial	A0A0D9R5A2	>tr|A0A0D9R5A2|A0A0D9R5A2_CHLSB Isovaleryl-CoA dehydrogenase, mitochondrial OS=Chlorocebus sabaeus OX=60711 GN=IVD PE=3 SV=1	12821.9
A0A0D9R5A7		Chlorocebus sabaeus	Heterogeneous nuclear ribonucleoprotein K	A0A0D9R5A7	>tr|A0A0D9R5A7|A0A0D9R5A7_CHLSB Heterogeneous nuclear ribonucleoprotein K OS=Chlorocebus sabaeus OX=60711 PE=4 SV=1	32884.1
A0A0D9R5B2	PBLD	Chlorocebus sabaeus	Phenazine biosynthesis like protein domain containing	A0A0D9R5B2	>tr|A0A0D9R5B2|A0A0D9R5B2_CHLSB Phenazine biosynthesis like protein domain containing OS=Chlorocebus sabaeus OX=60711 GN=PBLD PE=3 SV=1	3413.33
A0A0D9R5C0	NBAS	Chlorocebus sabaeus	NBAS subunit of NRZ tethering complex	A0A0D9R5C0	>tr|A0A0D9R5C0|A0A0D9R5C0_CHLSB NBAS subunit of NRZ tethering complex OS=Chlorocebus sabaeus OX=60711 GN=NBAS PE=4 SV=1	10584
A0A0D9R5C9	MCUR1	Chlorocebus sabaeus	Mitochondrial calcium uniporter regulator 1	A0A0D9R5C9	>tr|A0A0D9R5C9|A0A0D9R5C9_CHLSB Mitochondrial calcium uniporter regulator 1 OS=Chlorocebus sabaeus OX=60711 GN=MCUR1 PE=3 SV=1	971.05
A0A0D9R5D0		Chlorocebus sabaeus	Peptidase S1 domain-containing protein	A0A0D9R5D0	>tr|A0A0D9R5D0|A0A0D9R5D0_CHLSB Peptidase S1 domain-containing protein OS=Chlorocebus sabaeus OX=60711 PE=4 SV=1	1927.23
A0A0D9R5D2	ARL2	Chlorocebus sabaeus	ADP-ribosylation factor-like protein 2	A0A0D9R5D2	>tr|A0A0D9R5D2|A0A0D9R5D2_CHLSB ADP-ribosylation factor-like protein 2 OS=Chlorocebus sabaeus OX=60711 GN=ARL2 PE=3 SV=1	10896
A0A0D9R5D8	PDIA5	Chlorocebus sabaeus	Protein disulfide isomerase family A member 5	A0A0D9R5D8	>tr|A0A0D9R5D8|A0A0D9R5D8_CHLSB Protein disulfide isomerase family A member 5 OS=Chlorocebus sabaeus OX=60711 GN=PDIA5 PE=4 SV=1	4940.97
A0A0D9R5D9	SLC9A6	Chlorocebus sabaeus	Sodium/hydrogen exchanger	A0A0D9R5D9	>tr|A0A0D9R5D9|A0A0D9R5D9_CHLSB Sodium/hydrogen exchanger OS=Chlorocebus sabaeus OX=60711 GN=SLC9A6 PE=3 SV=1	8773.23
A0A0D9R5G0	QNG1	Chlorocebus sabaeus	Queuosine 5'-phosphate N-glycosylase/hydrolase	A0A0D9R5G0	>tr|A0A0D9R5G0|A0A0D9R5G0_CHLSB Queuosine 5'-phosphate N-glycosylase/hydrolase OS=Chlorocebus sabaeus OX=60711 GN=QNG1 PE=3 SV=1	3098.25
A0A0D9R5G1	MRPS35	Chlorocebus sabaeus	Mitochondrial ribosomal protein S35	A0A0D9R5G1	>tr|A0A0D9R5G1|A0A0D9R5G1_CHLSB Mitochondrial ribosomal protein S35 OS=Chlorocebus sabaeus OX=60711 GN=MRPS35 PE=4 SV=1	11040.6
A0A0D9R5G7	HACD2	Chlorocebus sabaeus	Very-long-chain (3R)-3-hydroxyacyl-CoA dehydratase	A0A0D9R5G7	>tr|A0A0D9R5G7|A0A0D9R5G7_CHLSB Very-long-chain (3R)-3-hydroxyacyl-CoA dehydratase OS=Chlorocebus sabaeus OX=60711 GN=HACD2 PE=3 SV=1	13391.3
A0A0D9R5H3	MYLK	Chlorocebus sabaeus	Myosin light chain kinase, smooth muscle	A0A0D9R5H3	>tr|A0A0D9R5H3|A0A0D9R5H3_CHLSB Myosin light chain kinase, smooth muscle OS=Chlorocebus sabaeus OX=60711 GN=MYLK PE=3 SV=1	7878.1
A0A0D9R5I5	THUMPD1	Chlorocebus sabaeus	THUMP domain containing 1	A0A0D9R5I5	>tr|A0A0D9R5I5|A0A0D9R5I5_CHLSB THUMP domain containing 1 OS=Chlorocebus sabaeus OX=60711 GN=THUMPD1 PE=4 SV=1	5791.14
A0A0D9R5I6	VPS18	Chlorocebus sabaeus	Vacuolar protein sorting-associated protein 18 homolog	A0A0D9R5I6	>tr|A0A0D9R5I6|A0A0D9R5I6_CHLSB Vacuolar protein sorting-associated protein 18 homolog OS=Chlorocebus sabaeus OX=60711 GN=VPS18 PE=3 SV=1	2916.88
A0A0D9R5J1	FAM8A1	Chlorocebus sabaeus	Family with sequence similarity 8 member A1	A0A0D9R5J1	>tr|A0A0D9R5J1|A0A0D9R5J1_CHLSB Family with sequence similarity 8 member A1 OS=Chlorocebus sabaeus OX=60711 GN=FAM8A1 PE=4 SV=1	554.575
A0A0D9R5J6	MPST	Chlorocebus sabaeus	Sulfurtransferase	A0A0D9R5J6	>tr|A0A0D9R5J6|A0A0D9R5J6_CHLSB Sulfurtransferase OS=Chlorocebus sabaeus OX=60711 GN=MPST PE=4 SV=1	3991.44
A0A0D9R5J8	TM7SF2	Chlorocebus sabaeus	Delta(14)-sterol reductase TM7SF2	A0A0D9R5J8	>tr|A0A0D9R5J8|A0A0D9R5J8_CHLSB Delta(14)-sterol reductase TM7SF2 OS=Chlorocebus sabaeus OX=60711 GN=TM7SF2 PE=3 SV=1	2949.59
A0A0D9R5J9	TST	Chlorocebus sabaeus	Sulfurtransferase	A0A0D9R5J9	>tr|A0A0D9R5J9|A0A0D9R5J9_CHLSB Sulfurtransferase OS=Chlorocebus sabaeus OX=60711 GN=TST PE=4 SV=1	12830.1
A0A0D9R5L6	PIN1	Chlorocebus sabaeus	Peptidyl-prolyl cis-trans isomerase	A0A0D9R5L6	>tr|A0A0D9R5L6|A0A0D9R5L6_CHLSB Peptidyl-prolyl cis-trans isomerase OS=Chlorocebus sabaeus OX=60711 GN=PIN1 PE=4 SV=1	17780.3
A0A0D9R5L7	TPMT	Chlorocebus sabaeus	Thiopurine S-methyltransferase	A0A0D9R5L7	>tr|A0A0D9R5L7|A0A0D9R5L7_CHLSB Thiopurine S-methyltransferase OS=Chlorocebus sabaeus OX=60711 GN=TPMT PE=3 SV=1	2532.27
A0A0D9R5N5	PRSS2	Chlorocebus sabaeus	trypsin	A0A0D9R5N5	>tr|A0A0D9R5N5|A0A0D9R5N5_CHLSB trypsin OS=Chlorocebus sabaeus OX=60711 GN=PRSS2 PE=4 SV=1	4299946
A0A0D9R5N7	CHP1	Chlorocebus sabaeus	Calcineurin B homologous protein 1	A0A0D9R5N7	>tr|A0A0D9R5N7|A0A0D9R5N7_CHLSB Calcineurin B homologous protein 1 OS=Chlorocebus sabaeus OX=60711 GN=CHP1 PE=3 SV=1	14612
A0A0D9R5P2;A0A0D9S9F2		Chlorocebus sabaeus	Large ribosomal subunit protein mL49	A0A0D9R5P2;A0A0D9S9F2	>tr|A0A0D9R5P2|A0A0D9R5P2_CHLSB Large ribosomal subunit protein mL49 OS=Chlorocebus sabaeus OX=60711 PE=3 SV=1;>tr|A0A0D9S9F2|A0A0D9S9F2_CHLSB Large ribosomal subunit protein mL49 OS=Chlorocebus sabaeus OX=60711 PE=3 SV=1	5648.13
A0A0D9R5P8	RHBDD1	Chlorocebus sabaeus	Rhomboid domain containing 1	A0A0D9R5P8	>tr|A0A0D9R5P8|A0A0D9R5P8_CHLSB Rhomboid domain containing 1 OS=Chlorocebus sabaeus OX=60711 GN=RHBDD1 PE=4 SV=1	4901.82
A0A0D9R5Q3	TMEM11	Chlorocebus sabaeus	Transmembrane protein 11	A0A0D9R5Q3	>tr|A0A0D9R5Q3|A0A0D9R5Q3_CHLSB Transmembrane protein 11 OS=Chlorocebus sabaeus OX=60711 GN=TMEM11 PE=3 SV=1	15197.1
A0A0D9R5Q5	SYVN1	Chlorocebus sabaeus	RING-type E3 ubiquitin transferase	A0A0D9R5Q5	>tr|A0A0D9R5Q5|A0A0D9R5Q5_CHLSB RING-type E3 ubiquitin transferase OS=Chlorocebus sabaeus OX=60711 GN=SYVN1 PE=3 SV=1	9767.63
A0A0D9R5R6	DOCK10	Chlorocebus sabaeus	Dedicator of cytokinesis 10	A0A0D9R5R6	>tr|A0A0D9R5R6|A0A0D9R5R6_CHLSB Dedicator of cytokinesis 10 OS=Chlorocebus sabaeus OX=60711 GN=DOCK10 PE=3 SV=1	4574.52
A0A0D9R5R7	ITPR2	Chlorocebus sabaeus	Inositol 1,4,5-trisphosphate receptor	A0A0D9R5R7	>tr|A0A0D9R5R7|A0A0D9R5R7_CHLSB Inositol 1,4,5-trisphosphate receptor OS=Chlorocebus sabaeus OX=60711 GN=ITPR2 PE=3 SV=1	4658.06
A0A0D9R5T1		Chlorocebus sabaeus	Phosphoserine aminotransferase	A0A0D9R5T1	>tr|A0A0D9R5T1|A0A0D9R5T1_CHLSB Phosphoserine aminotransferase OS=Chlorocebus sabaeus OX=60711 PE=3 SV=1	13233.7
A0A0D9R5T3	CUL3	Chlorocebus sabaeus	Cullin 3	A0A0D9R5T3	>tr|A0A0D9R5T3|A0A0D9R5T3_CHLSB Cullin 3 OS=Chlorocebus sabaeus OX=60711 GN=CUL3 PE=3 SV=1	14757.8
A0A0D9R5U3	NDUFAF1	Chlorocebus sabaeus	Complex I intermediate-associated protein 30, mitochondrial	A0A0D9R5U3	>tr|A0A0D9R5U3|A0A0D9R5U3_CHLSB Complex I intermediate-associated protein 30, mitochondrial OS=Chlorocebus sabaeus OX=60711 GN=NDUFAF1 PE=3 SV=1	4440.07
A0A0D9R5U5	CAPN1	Chlorocebus sabaeus	Calpain-1 catalytic subunit	A0A0D9R5U5	>tr|A0A0D9R5U5|A0A0D9R5U5_CHLSB Calpain-1 catalytic subunit OS=Chlorocebus sabaeus OX=60711 GN=CAPN1 PE=3 SV=1	34053.9
A0A0D9R5U9	GNAQ	Chlorocebus sabaeus	Guanine nucleotide-binding protein subunit alpha	A0A0D9R5U9	>tr|A0A0D9R5U9|A0A0D9R5U9_CHLSB Guanine nucleotide-binding protein subunit alpha OS=Chlorocebus sabaeus OX=60711 GN=GNAQ PE=3 SV=1	111369
A0A0D9R5V2		Chlorocebus sabaeus	RNA helicase	A0A0D9R5V2	>tr|A0A0D9R5V2|A0A0D9R5V2_CHLSB RNA helicase OS=Chlorocebus sabaeus OX=60711 PE=3 SV=1	10292
A0A0D9R5V5	SERPINE2	Chlorocebus sabaeus	Serpin family E member 2	A0A0D9R5V5	>tr|A0A0D9R5V5|A0A0D9R5V5_CHLSB Serpin family E member 2 OS=Chlorocebus sabaeus OX=60711 GN=SERPINE2 PE=3 SV=1	652.08
A0A0D9R5W1	MRPL44	Chlorocebus sabaeus	Mitochondrial ribosomal protein L44	A0A0D9R5W1	>tr|A0A0D9R5W1|A0A0D9R5W1_CHLSB Mitochondrial ribosomal protein L44 OS=Chlorocebus sabaeus OX=60711 GN=MRPL44 PE=4 SV=1	16176.4
A0A0D9R5W4	GPRC5B	Chlorocebus sabaeus	G protein-coupled receptor class C group 5 member B	A0A0D9R5W4	>tr|A0A0D9R5W4|A0A0D9R5W4_CHLSB G protein-coupled receptor class C group 5 member B OS=Chlorocebus sabaeus OX=60711 GN=GPRC5B PE=4 SV=1	51083.2
A0A0D9R5X4	WDFY1	Chlorocebus sabaeus	WD repeat and FYVE domain containing 1	A0A0D9R5X4	>tr|A0A0D9R5X4|A0A0D9R5X4_CHLSB WD repeat and FYVE domain containing 1 OS=Chlorocebus sabaeus OX=60711 GN=WDFY1 PE=4 SV=1	19195.1
A0A0D9R5X8	HPRT1	Chlorocebus sabaeus	Hypoxanthine-guanine phosphoribosyltransferase	A0A0D9R5X8	>tr|A0A0D9R5X8|A0A0D9R5X8_CHLSB Hypoxanthine-guanine phosphoribosyltransferase OS=Chlorocebus sabaeus OX=60711 GN=HPRT1 PE=4 SV=1	53736.5
A0A0D9R5Z0	VPS35L	Chlorocebus sabaeus	VPS35 endosomal protein-sorting factor-like	A0A0D9R5Z0	>tr|A0A0D9R5Z0|A0A0D9R5Z0_CHLSB VPS35 endosomal protein-sorting factor-like OS=Chlorocebus sabaeus OX=60711 GN=VPS35L PE=3 SV=1	3127.82
A0A0D9R5Z1	UMPS	Chlorocebus sabaeus	Uridine 5'-monophosphate synthase	A0A0D9R5Z1	>tr|A0A0D9R5Z1|A0A0D9R5Z1_CHLSB Uridine 5'-monophosphate synthase OS=Chlorocebus sabaeus OX=60711 GN=UMPS PE=3 SV=1	8284.85
A0A0D9R5Z7	ITGB5	Chlorocebus sabaeus	Integrin beta	A0A0D9R5Z7	>tr|A0A0D9R5Z7|A0A0D9R5Z7_CHLSB Integrin beta OS=Chlorocebus sabaeus OX=60711 GN=ITGB5 PE=3 SV=1	19592.9
A0A0D9R600	FRMD8	Chlorocebus sabaeus	FERM domain-containing protein 8	A0A0D9R600	>tr|A0A0D9R600|A0A0D9R600_CHLSB FERM domain-containing protein 8 OS=Chlorocebus sabaeus OX=60711 GN=FRMD8 PE=4 SV=1	11272.6
A0A0D9R605	KIFBP	Chlorocebus sabaeus	KIF-binding protein	A0A0D9R605	>tr|A0A0D9R605|A0A0D9R605_CHLSB KIF-binding protein OS=Chlorocebus sabaeus OX=60711 GN=KIFBP PE=3 SV=1	2942.51
A0A0D9R608	ACSL3	Chlorocebus sabaeus	long-chain-fatty-acid--CoA ligase	A0A0D9R608	>tr|A0A0D9R608|A0A0D9R608_CHLSB long-chain-fatty-acid--CoA ligase OS=Chlorocebus sabaeus OX=60711 GN=ACSL3 PE=4 SV=1	47806
A0A0D9R620	GDE1	Chlorocebus sabaeus	Glycerophosphodiester phosphodiesterase 1	A0A0D9R620	>tr|A0A0D9R620|A0A0D9R620_CHLSB Glycerophosphodiester phosphodiesterase 1 OS=Chlorocebus sabaeus OX=60711 GN=GDE1 PE=3 SV=1	9028.08
A0A0D9R621	VPS26A	Chlorocebus sabaeus	VPS26 retromer complex component A	A0A0D9R621	>tr|A0A0D9R621|A0A0D9R621_CHLSB VPS26 retromer complex component A OS=Chlorocebus sabaeus OX=60711 GN=VPS26A PE=3 SV=1	54731.3
A0A0D9R626	FARSB	Chlorocebus sabaeus	phenylalanine--tRNA ligase	A0A0D9R626	>tr|A0A0D9R626|A0A0D9R626_CHLSB phenylalanine--tRNA ligase OS=Chlorocebus sabaeus OX=60711 GN=FARSB PE=3 SV=1	41137.4
A0A0D9R632	SUPV3L1	Chlorocebus sabaeus	ATP-dependent RNA helicase SUPV3L1, mitochondrial	A0A0D9R632	>tr|A0A0D9R632|A0A0D9R632_CHLSB ATP-dependent RNA helicase SUPV3L1, mitochondrial OS=Chlorocebus sabaeus OX=60711 GN=SUPV3L1 PE=3 SV=1	27873.3
A0A0D9R633	GPC4	Chlorocebus sabaeus	Glypican 4	A0A0D9R633	>tr|A0A0D9R633|A0A0D9R633_CHLSB Glypican 4 OS=Chlorocebus sabaeus OX=60711 GN=GPC4 PE=3 SV=1	324976
A0A0D9R635	HS6ST2	Chlorocebus sabaeus	Heparan-sulfate 6-O-sulfotransferase	A0A0D9R635	>tr|A0A0D9R635|A0A0D9R635_CHLSB Heparan-sulfate 6-O-sulfotransferase OS=Chlorocebus sabaeus OX=60711 GN=HS6ST2 PE=3 SV=1	3161.31
A0A0D9R639	PFKL	Chlorocebus sabaeus	ATP-dependent 6-phosphofructokinase	A0A0D9R639	>tr|A0A0D9R639|A0A0D9R639_CHLSB ATP-dependent 6-phosphofructokinase OS=Chlorocebus sabaeus OX=60711 GN=PFKL PE=3 SV=1	16004.7
A0A0D9R642	HKDC1	Chlorocebus sabaeus	hexokinase	A0A0D9R642	>tr|A0A0D9R642|A0A0D9R642_CHLSB hexokinase OS=Chlorocebus sabaeus OX=60711 GN=HKDC1 PE=3 SV=1	108799
A0A0D9R647	RAP2C	Chlorocebus sabaeus	Ras-related protein Rap-2	A0A0D9R647	>tr|A0A0D9R647|A0A0D9R647_CHLSB Ras-related protein Rap-2 OS=Chlorocebus sabaeus OX=60711 GN=RAP2C PE=3 SV=1	9132.54
A0A0D9R654	COQ7	Chlorocebus sabaeus	5-demethoxyubiquinone hydroxylase, mitochondrial	A0A0D9R654	>tr|A0A0D9R654|A0A0D9R654_CHLSB 5-demethoxyubiquinone hydroxylase, mitochondrial OS=Chlorocebus sabaeus OX=60711 GN=COQ7 PE=3 SV=1	4976.48
A0A0D9R674	CARMIL1	Chlorocebus sabaeus	Capping protein regulator and myosin 1 linker 1	A0A0D9R674	>tr|A0A0D9R674|A0A0D9R674_CHLSB Capping protein regulator and myosin 1 linker 1 OS=Chlorocebus sabaeus OX=60711 GN=CARMIL1 PE=3 SV=1	13562.7
A0A0D9R678	ALDH3A2	Chlorocebus sabaeus	Aldehyde dehydrogenase	A0A0D9R678	>tr|A0A0D9R678|A0A0D9R678_CHLSB Aldehyde dehydrogenase OS=Chlorocebus sabaeus OX=60711 GN=ALDH3A2 PE=3 SV=1	85441.5
A0A0D9R697	SLC17A1	Chlorocebus sabaeus	Solute carrier family 17 member 1	A0A0D9R697	>tr|A0A0D9R697|A0A0D9R697_CHLSB Solute carrier family 17 member 1 OS=Chlorocebus sabaeus OX=60711 GN=SLC17A1 PE=3 SV=1	2780.09
A0A0D9R6A2	DDX1	Chlorocebus sabaeus	ATP-dependent RNA helicase DDX1	A0A0D9R6A2	>tr|A0A0D9R6A2|A0A0D9R6A2_CHLSB ATP-dependent RNA helicase DDX1 OS=Chlorocebus sabaeus OX=60711 GN=DDX1 PE=3 SV=1	10464.5
A0A0D9R6B1	STK11IP	Chlorocebus sabaeus	Serine/threonine-protein kinase 11-interacting protein	A0A0D9R6B1	>tr|A0A0D9R6B1|A0A0D9R6B1_CHLSB Serine/threonine-protein kinase 11-interacting protein OS=Chlorocebus sabaeus OX=60711 GN=STK11IP PE=3 SV=1	992.301
A0A0D9R6B6	EIF3D	Chlorocebus sabaeus	Eukaryotic translation initiation factor 3 subunit D	A0A0D9R6B6	>tr|A0A0D9R6B6|A0A0D9R6B6_CHLSB Eukaryotic translation initiation factor 3 subunit D OS=Chlorocebus sabaeus OX=60711 GN=EIF3D PE=3 SV=1	6242.39
A0A0D9R6B8	GATD3	Chlorocebus sabaeus	Glutamine amidotransferase class 1 domain containing 3	A0A0D9R6B8	>tr|A0A0D9R6B8|A0A0D9R6B8_CHLSB Glutamine amidotransferase class 1 domain containing 3 OS=Chlorocebus sabaeus OX=60711 GN=GATD3 PE=4 SV=1	5042.19
A0A0D9R6C1;A0A0D9SA85;A0A0D9SCK0;A0A0D9SCK2;A0A0D9SCK4;A0A0D9SCK7;A0A0D9SCL5	H2BC5;H2BC18;H2BC15;H2BC14;H2BC13;;	Chlorocebus sabaeus	Histone H2B	A0A0D9R6C1;A0A0D9SA85;A0A0D9SCK0;A0A0D9SCK2;A0A0D9SCK4;A0A0D9SCK7;A0A0D9SCL5	>tr|A0A0D9R6C1|A0A0D9R6C1_CHLSB Histone H2B OS=Chlorocebus sabaeus OX=60711 GN=H2BC5 PE=3 SV=1;>tr|A0A0D9SA85|A0A0D9SA85_CHLSB Histone H2B OS=Chlorocebus sabaeus OX=60711 GN=H2BC18 PE=3 SV=1;>tr|A0A0D9SCK0|A0A0D9SCK0_CHLSB Histone H2B OS=Chlorocebus sabaeus OX=60711 GN=H2BC15 PE=3 SV=1;>tr|A0A0D9SCK2|A0A0D9SCK2_CHLSB Histone H2B OS=Chlorocebus sabaeus OX=60711 GN=H2BC14 PE=3 SV=1;>tr|A0A0D9SCK4|A…	45546.4
A0A0D9R6C2	C2CD5	Chlorocebus sabaeus	C2 calcium dependent domain containing 5	A0A0D9R6C2	>tr|A0A0D9R6C2|A0A0D9R6C2_CHLSB C2 calcium dependent domain containing 5 OS=Chlorocebus sabaeus OX=60711 GN=C2CD5 PE=4 SV=1	6969.75
A0A0D9R6C3	HEG1	Chlorocebus sabaeus	Heart development protein with EGF like domains 1	A0A0D9R6C3	>tr|A0A0D9R6C3|A0A0D9R6C3_CHLSB Heart development protein with EGF like domains 1 OS=Chlorocebus sabaeus OX=60711 GN=HEG1 PE=4 SV=1	7201.67
A0A0D9R6D3	HK1	Chlorocebus sabaeus	Hexokinase-1	A0A0D9R6D3	>tr|A0A0D9R6D3|A0A0D9R6D3_CHLSB Hexokinase-1 OS=Chlorocebus sabaeus OX=60711 GN=HK1 PE=3 SV=1	3369.89
A0A0D9R6D5	CMAS	Chlorocebus sabaeus	N-acylneuraminate cytidylyltransferase	A0A0D9R6D5	>tr|A0A0D9R6D5|A0A0D9R6D5_CHLSB N-acylneuraminate cytidylyltransferase OS=Chlorocebus sabaeus OX=60711 GN=CMAS PE=3 SV=1	3638.8
A0A0D9R6D6	EPN2	Chlorocebus sabaeus	Epsin 2	A0A0D9R6D6	>tr|A0A0D9R6D6|A0A0D9R6D6_CHLSB Epsin 2 OS=Chlorocebus sabaeus OX=60711 GN=EPN2 PE=3 SV=1	4433.63
A0A0D9R6E6	MYH9	Chlorocebus sabaeus	Myosin-9	A0A0D9R6E6	>tr|A0A0D9R6E6|A0A0D9R6E6_CHLSB Myosin-9 OS=Chlorocebus sabaeus OX=60711 GN=MYH9 PE=3 SV=1	126350
A0A0D9R6F0	AGPAT3	Chlorocebus sabaeus	1-acylglycerol-3-phosphate O-acyltransferase 3	A0A0D9R6F0	>tr|A0A0D9R6F0|A0A0D9R6F0_CHLSB 1-acylglycerol-3-phosphate O-acyltransferase 3 OS=Chlorocebus sabaeus OX=60711 GN=AGPAT3 PE=3 SV=1	13416.5
A0A0D9R6F3	BTN2A1	Chlorocebus sabaeus	Butyrophilin subfamily 2 member A1	A0A0D9R6F3	>tr|A0A0D9R6F3|A0A0D9R6F3_CHLSB Butyrophilin subfamily 2 member A1 OS=Chlorocebus sabaeus OX=60711 GN=BTN2A1 PE=3 SV=1	8284.31
A0A0D9R6F4	ABCC9	Chlorocebus sabaeus	ATP binding cassette subfamily C member 9	A0A0D9R6F4	>tr|A0A0D9R6F4|A0A0D9R6F4_CHLSB ATP binding cassette subfamily C member 9 OS=Chlorocebus sabaeus OX=60711 GN=ABCC9 PE=4 SV=1	7537.42
A0A0D9R6F9	TSPAN15	Chlorocebus sabaeus	Tetraspanin	A0A0D9R6F9	>tr|A0A0D9R6F9|A0A0D9R6F9_CHLSB Tetraspanin OS=Chlorocebus sabaeus OX=60711 GN=TSPAN15 PE=3 SV=1	64342
A0A0D9R6G5	LDHB	Chlorocebus sabaeus	L-lactate dehydrogenase	A0A0D9R6G5	>tr|A0A0D9R6G5|A0A0D9R6G5_CHLSB L-lactate dehydrogenase OS=Chlorocebus sabaeus OX=60711 GN=LDHB PE=3 SV=1	200245
A0A0D9R6H2	PDXK	Chlorocebus sabaeus	Pyridoxal kinase	A0A0D9R6H2	>tr|A0A0D9R6H2|A0A0D9R6H2_CHLSB Pyridoxal kinase OS=Chlorocebus sabaeus OX=60711 GN=PDXK PE=3 SV=1	2364.27
A0A0D9R6H5	ARL6IP1	Chlorocebus sabaeus	Small ribosomal subunit protein uS8	A0A0D9R6H5	>tr|A0A0D9R6H5|A0A0D9R6H5_CHLSB Small ribosomal subunit protein uS8 OS=Chlorocebus sabaeus OX=60711 GN=ARL6IP1 PE=3 SV=1	49942.6
A0A0D9R6I5	PCNX3	Chlorocebus sabaeus	Pecanex-like protein	A0A0D9R6I5	>tr|A0A0D9R6I5|A0A0D9R6I5_CHLSB Pecanex-like protein OS=Chlorocebus sabaeus OX=60711 GN=PCNX3 PE=3 SV=1	4236.54
A0A0D9R6I6	GOLT1B	Chlorocebus sabaeus	Golgi transport 1B	A0A0D9R6I6	>tr|A0A0D9R6I6|A0A0D9R6I6_CHLSB Golgi transport 1B OS=Chlorocebus sabaeus OX=60711 GN=GOLT1B PE=3 SV=1	74118
A0A0D9R6I9	RDH14	Chlorocebus sabaeus	Retinol dehydrogenase 14	A0A0D9R6I9	>tr|A0A0D9R6I9|A0A0D9R6I9_CHLSB Retinol dehydrogenase 14 OS=Chlorocebus sabaeus OX=60711 GN=RDH14 PE=3 SV=1	11521.8
A0A0D9R6J4	GMPPA	Chlorocebus sabaeus	Mannose-1-phosphate guanyltransferase alpha	A0A0D9R6J4	>tr|A0A0D9R6J4|A0A0D9R6J4_CHLSB Mannose-1-phosphate guanyltransferase alpha OS=Chlorocebus sabaeus OX=60711 GN=GMPPA PE=3 SV=1	7636.74
A0A0D9R6J8		Chlorocebus sabaeus	Prealbumin-like fold domain-containing protein	A0A0D9R6J8	>tr|A0A0D9R6J8|A0A0D9R6J8_CHLSB Prealbumin-like fold domain-containing protein OS=Chlorocebus sabaeus OX=60711 PE=4 SV=1	104302
A0A0D9R6K8	SNX4	Chlorocebus sabaeus	Sorting nexin 4	A0A0D9R6K8	>tr|A0A0D9R6K8|A0A0D9R6K8_CHLSB Sorting nexin 4 OS=Chlorocebus sabaeus OX=60711 GN=SNX4 PE=3 SV=1	14981.3
A0A0D9R6L1	HNRNPM	Chlorocebus sabaeus	Heterogeneous nuclear ribonucleoprotein M	A0A0D9R6L1	>tr|A0A0D9R6L1|A0A0D9R6L1_CHLSB Heterogeneous nuclear ribonucleoprotein M OS=Chlorocebus sabaeus OX=60711 GN=HNRNPM PE=4 SV=1	12869
A0A0D9R6L7	U2AF1	Chlorocebus sabaeus	U2 small nuclear RNA auxiliary factor 1	A0A0D9R6L7	>tr|A0A0D9R6L7|A0A0D9R6L7_CHLSB U2 small nuclear RNA auxiliary factor 1 OS=Chlorocebus sabaeus OX=60711 GN=U2AF1 PE=4 SV=1	1805.35
A0A0D9R6M6	AIFM1	Chlorocebus sabaeus	Apoptosis inducing factor mitochondria associated 1	A0A0D9R6M6	>tr|A0A0D9R6M6|A0A0D9R6M6_CHLSB Apoptosis inducing factor mitochondria associated 1 OS=Chlorocebus sabaeus OX=60711 GN=AIFM1 PE=3 SV=1	207191
A0A0D9R6N1	SLC41A3	Chlorocebus sabaeus	Solute carrier family 41 member	A0A0D9R6N1	>tr|A0A0D9R6N1|A0A0D9R6N1_CHLSB Solute carrier family 41 member OS=Chlorocebus sabaeus OX=60711 GN=SLC41A3 PE=3 SV=1	8661.83
A0A0D9R6N7	ABCC1	Chlorocebus sabaeus	Multidrug resistance-associated protein 1	A0A0D9R6N7	>tr|A0A0D9R6N7|A0A0D9R6N7_CHLSB Multidrug resistance-associated protein 1 OS=Chlorocebus sabaeus OX=60711 GN=ABCC1 PE=4 SV=1	37851
A0A0D9R6N8	RACK1	Chlorocebus sabaeus	Small ribosomal subunit protein RACK1	A0A0D9R6N8	>tr|A0A0D9R6N8|A0A0D9R6N8_CHLSB Small ribosomal subunit protein RACK1 OS=Chlorocebus sabaeus OX=60711 GN=RACK1 PE=3 SV=1	155644
A0A0D9R6P7	RAB11B	Chlorocebus sabaeus	RAB11B, member RAS oncogene family	A0A0D9R6P7	>tr|A0A0D9R6P7|A0A0D9R6P7_CHLSB RAB11B, member RAS oncogene family OS=Chlorocebus sabaeus OX=60711 GN=RAB11B PE=3 SV=1	303690
A0A0D9R6Q8	CBS	Chlorocebus sabaeus	Cystathionine beta-synthase	A0A0D9R6Q8	>tr|A0A0D9R6Q8|A0A0D9R6Q8_CHLSB Cystathionine beta-synthase OS=Chlorocebus sabaeus OX=60711 GN=CBS PE=3 SV=1	6131.53
A0A0D9R6R2	SHMT1	Chlorocebus sabaeus	Serine hydroxymethyltransferase	A0A0D9R6R2	>tr|A0A0D9R6R2|A0A0D9R6R2_CHLSB Serine hydroxymethyltransferase OS=Chlorocebus sabaeus OX=60711 GN=SHMT1 PE=3 SV=1	14669
A0A0D9R6S3	NDUFV3	Chlorocebus sabaeus	NADH:ubiquinone oxidoreductase subunit V3	A0A0D9R6S3	>tr|A0A0D9R6S3|A0A0D9R6S3_CHLSB NADH:ubiquinone oxidoreductase subunit V3 OS=Chlorocebus sabaeus OX=60711 GN=NDUFV3 PE=4 SV=1	2663.41
A0A0D9R6T9	DNPEP	Chlorocebus sabaeus	Aspartyl aminopeptidase	A0A0D9R6T9	>tr|A0A0D9R6T9|A0A0D9R6T9_CHLSB Aspartyl aminopeptidase OS=Chlorocebus sabaeus OX=60711 GN=DNPEP PE=3 SV=1	10815.3
A0A0D9R6U8;A0A0D9RN36		Chlorocebus sabaeus	60S ribosomal protein L29	A0A0D9R6U8;A0A0D9RN36	>tr|A0A0D9R6U8|A0A0D9R6U8_CHLSB 60S ribosomal protein L29 OS=Chlorocebus sabaeus OX=60711 PE=3 SV=1;>tr|A0A0D9RN36|A0A0D9RN36_CHLSB 60S ribosomal protein L29 OS=Chlorocebus sabaeus OX=60711 PE=3 SV=1	17430.7
A0A0D9R6V6	HLA-F	Chlorocebus sabaeus	Major histocompatibility complex, class I, F	A0A0D9R6V6	>tr|A0A0D9R6V6|A0A0D9R6V6_CHLSB Major histocompatibility complex, class I, F OS=Chlorocebus sabaeus OX=60711 GN=HLA-F PE=3 SV=1	131808
A0A0D9R6W1	PUM2	Chlorocebus sabaeus	Pumilio RNA binding family member 2	A0A0D9R6W1	>tr|A0A0D9R6W1|A0A0D9R6W1_CHLSB Pumilio RNA binding family member 2 OS=Chlorocebus sabaeus OX=60711 GN=PUM2 PE=4 SV=1	2226.15
A0A0D9R6X1	HS1BP3	Chlorocebus sabaeus	HCLS1 binding protein 3	A0A0D9R6X1	>tr|A0A0D9R6X1|A0A0D9R6X1_CHLSB HCLS1 binding protein 3 OS=Chlorocebus sabaeus OX=60711 GN=HS1BP3 PE=4 SV=1	24684.4
A0A0D9R6X5	TUBA4A	Chlorocebus sabaeus	Tubulin alpha chain	A0A0D9R6X5	>tr|A0A0D9R6X5|A0A0D9R6X5_CHLSB Tubulin alpha chain OS=Chlorocebus sabaeus OX=60711 GN=TUBA4A PE=3 SV=1	55247.1
A0A0D9R6X7	SSBP1	Chlorocebus sabaeus	Single-stranded DNA-binding protein	A0A0D9R6X7	>tr|A0A0D9R6X7|A0A0D9R6X7_CHLSB Single-stranded DNA-binding protein OS=Chlorocebus sabaeus OX=60711 GN=SSBP1 PE=3 SV=1	19545.1
A0A0D9R6Z7	LDAH	Chlorocebus sabaeus	Lipid droplet-associated hydrolase	A0A0D9R6Z7	>tr|A0A0D9R6Z7|A0A0D9R6Z7_CHLSB Lipid droplet-associated hydrolase OS=Chlorocebus sabaeus OX=60711 GN=LDAH PE=3 SV=1	3834.88
A0A0D9R700	DENND11	Chlorocebus sabaeus	DENN domain-containing protein 11	A0A0D9R700	>tr|A0A0D9R700|A0A0D9R700_CHLSB DENN domain-containing protein 11 OS=Chlorocebus sabaeus OX=60711 GN=DENND11 PE=3 SV=1	23262.9
A0A0D9R704	AGK	Chlorocebus sabaeus	Acylglycerol kinase, mitochondrial	A0A0D9R704	>tr|A0A0D9R704|A0A0D9R704_CHLSB Acylglycerol kinase, mitochondrial OS=Chlorocebus sabaeus OX=60711 GN=AGK PE=3 SV=1	118234
A0A0D9R706	PACS1	Chlorocebus sabaeus	Phosphofurin acidic cluster sorting protein 1	A0A0D9R706	>tr|A0A0D9R706|A0A0D9R706_CHLSB Phosphofurin acidic cluster sorting protein 1 OS=Chlorocebus sabaeus OX=60711 GN=PACS1 PE=3 SV=1	4988.83
A0A0D9R708	CHCHD6	Chlorocebus sabaeus	Coiled-coil-helix-coiled-coil-helix domain containing 6	A0A0D9R708	>tr|A0A0D9R708|A0A0D9R708_CHLSB Coiled-coil-helix-coiled-coil-helix domain containing 6 OS=Chlorocebus sabaeus OX=60711 GN=CHCHD6 PE=3 SV=1	3562.57
A0A0D9R710	PLXNA1	Chlorocebus sabaeus	Plexin A1	A0A0D9R710	>tr|A0A0D9R710|A0A0D9R710_CHLSB Plexin A1 OS=Chlorocebus sabaeus OX=60711 GN=PLXNA1 PE=3 SV=1	41608
A0A0D9R711	KLC2	Chlorocebus sabaeus	Kinesin light chain	A0A0D9R711	>tr|A0A0D9R711|A0A0D9R711_CHLSB Kinesin light chain OS=Chlorocebus sabaeus OX=60711 GN=KLC2 PE=3 SV=1	17165.1
A0A0D9R716	RAB1B	Chlorocebus sabaeus	small monomeric GTPase	A0A0D9R716	>tr|A0A0D9R716|A0A0D9R716_CHLSB small monomeric GTPase OS=Chlorocebus sabaeus OX=60711 GN=RAB1B PE=3 SV=1	102954
[truncated: 2,551 more rows]

## Sheet: Supplementary table 3C
Supplementary table 3C: human proteins that were detected in HSV-1 samples only
[truncated: 1,881 more rows]
[truncated: 10 more columns]

[truncated: 5 more sheets: Supplementary table 3D, Supplementary table 3E, Supplementary table 3F, Supplementary table 3G, Supplementary table 3H]
